# Supplementary material for: Signalling by senescent melanocytes hyperactivates hair growth
Source: Nature. 2023 Jun 21;618(7966):808–17. doi: 10.1038/s41586-023-06172-8 (PMC10284692; doi:10.1038/s41586-023-06172-8)
Supplement: Supplementary file 3 — Differential gene expression between sorted bulge stem cells in Tyr-NrasQ61K mutant vs. control mice as revealed by bulk RNA-sequencing. [file 41586_2023_6172_MOESM3_ESM.xlsx]

## Sheet: WT Bulge P30 Up
Cluster	ID	Gene	Name	Type	Bulge WT P30 Rep1	Bulge WT P30 Rep2	Bulge Mut P30 Rep1	Bulge Mut P30 Rep2
0	ENSMUSG00000000732.8	Icosl	icos ligand	protein_coding	13.7	14.07	6.21	5.74
0	ENSMUSG00000006386.15	Tek	endothelial-specific receptor tyrosine kinase	protein_coding	1.77	1.59	0.66	0.36
0	ENSMUSG00000013584.5	Aldh1a2	aldehyde dehydrogenase family 1, subfamily A2	protein_coding	8.76	7.23	3.83	2.17
0	ENSMUSG00000014846.12	Tppp3	tubulin polymerization-promoting protein family member 3	protein_coding	142.14	128.14	59.43	58.68
0	ENSMUSG00000015093.15	Clic3	chloride intracellular channel 3	protein_coding	30.51	26.5	15.24	7
0	ENSMUSG00000015243.4	Abca1	ATP-binding cassette, sub-family A (ABC1), member 1	protein_coding	8.1	8.13	4.64	2.8
0	ENSMUSG00000015405.15	Ace2	angiotensin I converting enzyme (peptidyl-dipeptidase A) 2	protein_coding	9.96	10.16	2.59	3.27
0	ENSMUSG00000015468.14	Notch4	notch 4	protein_coding	2.46	0.67	0.3	0.54
0	ENSMUSG00000017588.2	Krt27	keratin 27	protein_coding	83.85	76.26	46.55	28.09
0	ENSMUSG00000019368.13	Sec14l4	SEC14-like lipid binding 4	protein_coding	6.21	8.16	2.38	2.05
0	ENSMUSG00000019577.6	Pdk4	pyruvate dehydrogenase kinase, isoenzyme 4	protein_coding	53.98	56.76	21.68	17.54
0	ENSMUSG00000020017.14	Hal	histidine ammonia lyase	protein_coding	4.98	4.18	2.62	0.61
0	ENSMUSG00000020183.11	Cpm	carboxypeptidase M	protein_coding	16.15	12.53	6.72	3.39
0	ENSMUSG00000020432.12	Tcn2	transcobalamin 2	protein_coding	64.8	65.11	36.95	22.21
0	ENSMUSG00000020913.3	Krt24	keratin 24	protein_coding	6.63	7.17	2.19	1.58
0	ENSMUSG00000021069.16	Pygl	liver glycogen phosphorylase	protein_coding	21.73	19.28	9.25	6.33
0	ENSMUSG00000021094.9	Dhrs7	dehydrogenase/reductase (SDR family) member 7	protein_coding	13.5	15.89	4.58	4.68
0	ENSMUSG00000021876.14	Rnase4	ribonuclease, RNase A family 4	protein_coding	585.79	599.7	290.66	227.01
0	ENSMUSG00000021908.9	Gm6768	predicted gene 6768	protein_coding	34.35	32.08	3.69	4.66
0	ENSMUSG00000022148.15	Fyb	FYN binding protein	protein_coding	5.74	3.45	2.03	0.6
0	ENSMUSG00000022899.8	Slc15a2	solute carrier family 15 (H+/peptide transporter), member 2	protein_coding	8.44	7.26	2.92	2.02
0	ENSMUSG00000024087.3	Cyp1b1	cytochrome P450, family 1, subfamily b, polypeptide 1	protein_coding	28.02	26.82	14.97	10.64
0	ENSMUSG00000024747.3	Aldh1a7	aldehyde dehydrogenase family 1, subfamily A7	protein_coding	2.29	2.74	0.26	0.81
0	ENSMUSG00000024784.13	Gpha2	glycoprotein hormone alpha 2	protein_coding	5.59	7.19	0.34	0.81
0	ENSMUSG00000026435.15	Slc45a3	solute carrier family 45, member 3	protein_coding	5.34	4.42	2.32	2.57
0	ENSMUSG00000026621.13	Marc1	mitochondrial amidoxime reducing component 1	protein_coding	8.6	8.38	0.58	0.2
0	ENSMUSG00000027298.17	Tyro3	TYRO3 protein tyrosine kinase 3	protein_coding	9.79	8.97	6.79	2.77
0	ENSMUSG00000028386.1	Slc46a2	solute carrier family 46, member 2	protein_coding	1.96	1.74	0.6	0.45
0	ENSMUSG00000028972.11	Car6	carbonic anhydrase 6	protein_coding	5.36	8.13	0.85	0.48
0	ENSMUSG00000029337.2	Fgf5	fibroblast growth factor 5	protein_coding	68.07	57.5	28.38	18
0	ENSMUSG00000030483.14	Cyp2b10	cytochrome P450, family 2, subfamily b, polypeptide 10	protein_coding	19.25	16	7.05	4.37
0	ENSMUSG00000030701.16	Plekhb1	pleckstrin homology domain containing, family B (evectins) member 1	protein_coding	24.48	20.09	11	5.81
0	ENSMUSG00000031626.16	Sorbs2	sorbin and SH3 domain containing 2	protein_coding	5.26	4.87	3.47	2.06
0	ENSMUSG00000031636.6	Pdlim3	PDZ and LIM domain 3	protein_coding	4.8	6.12	1.57	1.2
0	ENSMUSG00000032554.15	Trf	transferrin	protein_coding	46.47	46.1	22.81	11.9
0	ENSMUSG00000032652.13	Crebl2	cAMP responsive element binding protein-like 2	protein_coding	2.97	2.31	1.16	1.09
0	ENSMUSG00000033177.13	Tmprss7	transmembrane serine protease 7	protein_coding	7.71	6.86	1.06	0.58
0	ENSMUSG00000033373.16	Fntb	farnesyltransferase, CAAX box, beta	protein_coding	12.89	10.62	4.94	4.39
0	ENSMUSG00000033684.14	Qsox1	quiescin Q6 sulfhydryl oxidase 1	protein_coding	46.5	46	24.1	22.31
0	ENSMUSG00000034501.6	Pcnxl4	pecanex homolog 4	protein_coding	11.18	10.4	4.77	2.36
0	ENSMUSG00000037138.16	Aff3	AF4/FMR2 family, member 3	protein_coding	3.85	3.91	2.13	1.68
0	ENSMUSG00000037185.8	Krt80	keratin 80	protein_coding	23.49	23.77	14.16	8.1
0	ENSMUSG00000038002.8	Cramp1l	Crm, cramped-like (Drosophila)	protein_coding	9.44	9.72	2.92	2.84
0	ENSMUSG00000038007.14	Acer2	alkaline ceramidase 2	protein_coding	7.36	9.98	6.04	4.13
0	ENSMUSG00000038354.13	Ankrd35	ankyrin repeat domain 35	protein_coding	6.42	5.45	3.24	2.8
0	ENSMUSG00000038540.14	Tmc3	transmembrane channel-like gene family 3	protein_coding	2.72	2.1	0.49	0.52
0	ENSMUSG00000039639.6	Kcne1	potassium voltage-gated channel, Isk-related subfamily, member 1	protein_coding	3.32	5.11	0.31	0.45
0	ENSMUSG00000040272.14	Accs	1-aminocyclopropane-1-carboxylate synthase (non-functional)	protein_coding	13.43	14.3	2.21	4.08
0	ENSMUSG00000042251.12	Pm20d1	peptidase M20 domain containing 1	protein_coding	13.76	14.31	6.52	6.15
0	ENSMUSG00000043430.5	Psapl1	prosaposin-like 1	protein_coding	117.45	112.75	52.24	36.71
0	ENSMUSG00000044595.10	Dnd1	DND microRNA-mediated repression inhibitor 1	protein_coding	4.32	4.46	0.66	1.5
0	ENSMUSG00000045658.16	Pid1	phosphotyrosine interaction domain containing 1	protein_coding	7.48	8.03	3.56	3.13
0	ENSMUSG00000046095.5	Krt32	keratin 32	protein_coding	9.24	10.72	4.24	3.72
0	ENSMUSG00000051879.3	Krt71	keratin 71	protein_coding	305.76	293.77	158.36	112.82
0	ENSMUSG00000060961.14	Slc4a4	solute carrier family 4 (anion exchanger), member 4	protein_coding	3.24	2.37	0.69	1.77
0	ENSMUSG00000064358.1	mt-Co3	mitochondrially encoded cytochrome c oxidase III	protein_coding	309.81	611.61	109.19	108.49
0	ENSMUSG00000066687.4	Zbtb16	zinc finger and BTB domain containing 16	protein_coding	1.9	1.9	0.85	0.41
0	ENSMUSG00000067594.5	Krt77	keratin 77	protein_coding	61.32	67.71	21.61	18.26
0	ENSMUSG00000071858.3	Gm94	predicted gene 94	protein_coding	45.29	38.93	11.92	4.78
0	ENSMUSG00000074213.2	Gm10642	predicted gene 10642	protein_coding	3.06	4.02	1.06	0.72
0	ENSMUSG00000075296.4	Aldh3b2	aldehyde dehydrogenase 3 family, member B2	protein_coding	29.56	30.62	15.61	12.15
0	ENSMUSG00000075707.5	Dio3	deiodinase, iodothyronine type III	protein_coding	24.22	23.69	10.31	5.91
0	ENSMUSG00000078486.3	Perm1	PPARGC1 and ESRR induced regulator, muscle 1	protein_coding	1.67	1.81	0.87	0.4
0	ENSMUSG00000078746.2	Fam205a4	family with sequence similarity 205, member A4	protein_coding	5.06	5.33	2.11	1.63
0	ENSMUSG00000079355.3	Ackr4	atypical chemokine receptor 4	protein_coding	5.93	7.25	2.03	2.51
0	ENSMUSG00000090145.7	Ugt1a6b	UDP glucuronosyltransferase 1 family, polypeptide A6B	protein_coding	8.98	11.98	2.46	2.81
0	ENSMUSG00000090602.2	Gm5611	predicted gene 5611	protein_coding	13.58	18.35	4.59	4.07
0	ENSMUSG00000091586.1	Cyp4f17	cytochrome P450, family 4, subfamily f, polypeptide 17	protein_coding	7.93	7.17	2.54	2.36
0	ENSMUSG00000095687.1	Rnaset2a	ribonuclease T2A	protein_coding	33.29	35.53	20.07	9.49
0	ENSMUSG00000097346.1	Gm26619	predicted gene, 26619	lincRNA	115.49	99.28	28.35	56.37
0	ENSMUSG00000097993.7	Ptprv	protein tyrosine phosphatase, receptor type, V	processed_transcript	49.56	53.2	13.62	16.34
0	ENSMUSG00000103614.1	Gm37949	predicted gene, 37949	TEC	1.83	1.66	0.31	0.64

## Sheet: Mut Bulge P30 Up
Cluster	ID	Gene	Name	Type	Bulge WT P30 Rep1	Bulge WT P30 Rep2	Bulge Mut P30 Rep1	Bulge Mut P30 Rep2
1	ENSMUSG00000000386.14	Mx1	MX dynamin-like GTPase 1	protein_coding	0.1	0.1	0.8	0.92
1	ENSMUSG00000000440.12	Pparg	peroxisome proliferator activated receptor gamma	protein_coding	0.1	0.16	0.73	0.94
1	ENSMUSG00000000555.6	Itga5	integrin alpha 5 (fibronectin receptor alpha)	protein_coding	2.97	2.68	6.2	10.8
1	ENSMUSG00000000693.10	Loxl3	lysyl oxidase-like 3	protein_coding	0.32	0.36	1.46	2.09
1	ENSMUSG00000000753.15	Serpinf1	serine (or cysteine) peptidase inhibitor, clade F, member 1	protein_coding	11.76	9.37	49.58	82.09
1	ENSMUSG00000000901.15	Mmp11	matrix metallopeptidase 11	protein_coding	1.17	1.87	9.01	17.17
1	ENSMUSG00000001119.7	Col6a1	collagen, type VI, alpha 1	protein_coding	1.9	2.1	19.89	34.3
1	ENSMUSG00000001123.15	Lgals9	lectin, galactose binding, soluble 9	protein_coding	14.22	12.57	60.56	51.93
1	ENSMUSG00000001131.11	Timp1	tissue inhibitor of metalloproteinase 1	protein_coding	5.45	5.45	29.44	92.02
1	ENSMUSG00000001270.8	Ckb	creatine kinase, brain	protein_coding	48.46	44.41	78.53	98.07
1	ENSMUSG00000001506.10	Col1a1	collagen, type I, alpha 1	protein_coding	7.79	6.88	116.04	200.64
1	ENSMUSG00000001576.14	Ergic1	endoplasmic reticulum-golgi intermediate compartment (ERGIC) 1	protein_coding	5.21	5.62	13.06	12.74
1	ENSMUSG00000002325.14	Irf9	interferon regulatory factor 9	protein_coding	12.34	10.27	30.8	23.01
1	ENSMUSG00000002688.7	Prkd1	protein kinase D1	protein_coding	0.3	0.29	0.78	0.99
1	ENSMUSG00000002732.14	Fkbp7	FK506 binding protein 7	protein_coding	2.35	1.21	5.62	8.17
1	ENSMUSG00000002885.14	Adgre5	adhesion G protein-coupled receptor E5	protein_coding	0.7	0.91	3.5	4.54
1	ENSMUSG00000004098.7	Col5a3	collagen, type V, alpha 3	protein_coding	0.17	0.26	6.27	11.73
1	ENSMUSG00000004267.16	Eno2	enolase 2, gamma neuronal	protein_coding	0.92	1.27	4.19	2.48
1	ENSMUSG00000004508.6	Gab2	growth factor receptor bound protein 2-associated protein 2	protein_coding	0.1	0.1	0.49	0.27
1	ENSMUSG00000004655.5	Aqp1	aquaporin 1	protein_coding	0.6	0.79	1.56	4.39
1	ENSMUSG00000005397.7	Nid1	nidogen 1	protein_coding	0.13	0.13	0.93	1.85
1	ENSMUSG00000006360.11	Crip1	cysteine-rich protein 1 (intestinal)	protein_coding	234.75	264.32	483.26	522.31
1	ENSMUSG00000006403.12	Adamts4	a disintegrin-like and metallopeptidase (reprolysin type) with thrombospondin type 1 motif, 4	protein_coding	0.67	0.5	2.17	4.17
1	ENSMUSG00000009418.15	Nav1	neuron navigator 1	protein_coding	0.22	0.19	0.55	1.41
1	ENSMUSG00000011034.6	Slc5a1	solute carrier family 5 (sodium/glucose cotransporter), member 1	protein_coding	0.18	0.13	0.78	0.63
1	ENSMUSG00000014704.10	Hoxa2	homeobox A2	protein_coding	0.47	0.35	1.45	1.58
1	ENSMUSG00000015134.14	Aldh1a3	aldehyde dehydrogenase family 1, subfamily A3	protein_coding	1.81	2.88	37.66	13.48
1	ENSMUSG00000015354.8	Pcolce2	procollagen C-endopeptidase enhancer 2	protein_coding	0.1	0.12	0.84	1.07
1	ENSMUSG00000015568.15	Lpl	lipoprotein lipase	protein_coding	1.85	1.71	6.7	7.22
1	ENSMUSG00000016024.9	Lbp	lipopolysaccharide binding protein	protein_coding	0.97	2.32	2.58	4.63
1	ENSMUSG00000017446.14	C1qtnf1	C1q and tumor necrosis factor related protein 1	protein_coding	1.49	0.36	1.15	2.6
1	ENSMUSG00000017737.2	Mmp9	matrix metallopeptidase 9	protein_coding	0.2	0.13	45.98	114.76
1	ENSMUSG00000018339.11	Gpx3	glutathione peroxidase 3	protein_coding	1.57	1.71	5.9	16.73
1	ENSMUSG00000019539.10	Rcn3	reticulocalbin 3, EF-hand calcium binding domain	protein_coding	8.15	7.95	17.49	32.8
1	ENSMUSG00000019846.11	Lama4	laminin, alpha 4	protein_coding	0.27	0.27	1.65	2.45
1	ENSMUSG00000019966.17	Kitl	kit ligand	protein_coding	8.41	5.63	20.65	12.11
1	ENSMUSG00000019978.15	Epb41l2	erythrocyte membrane protein band 4.1 like 2	protein_coding	0.35	0.56	1.39	1.86
1	ENSMUSG00000020000.7	Moxd1	monooxygenase, DBH-like 1	protein_coding	18.64	17.31	32.67	43.95
1	ENSMUSG00000020057.2	Dram1	DNA-damage regulated autophagy modulator 1	protein_coding	0.66	0.63	2.08	2.49
1	ENSMUSG00000020176.17	Grb10	growth factor receptor bound protein 10	protein_coding	0.15	0.43	0.68	1.51
1	ENSMUSG00000020218.11	Wif1	Wnt inhibitory factor 1	protein_coding	1.56	1.55	9.34	7.4
1	ENSMUSG00000020241.13	Col6a2	collagen, type VI, alpha 2	protein_coding	1.81	1.58	21.08	40.83
1	ENSMUSG00000020363.6	Gfpt2	glutamine fructose-6-phosphate transaminase 2	protein_coding	0.17	0.17	1.39	3.6
1	ENSMUSG00000020681.14	Ace	angiotensin I converting enzyme (peptidyl-dipeptidase A) 1	protein_coding	0.52	0.28	0.7	2.16
1	ENSMUSG00000020838.12	Slc6a4	solute carrier family 6 (neurotransmitter transporter, serotonin), member 4	protein_coding	0.69	1.27	3.27	2.55
1	ENSMUSG00000020891.11	Alox8	arachidonate 8-lipoxygenase	protein_coding	1.22	1.45	4.01	2.29
1	ENSMUSG00000021091.8	Serpina3n	serine (or cysteine) peptidase inhibitor, clade A, member 3N	protein_coding	0.1	0.1	3.02	1.48
1	ENSMUSG00000021253.6	Tgfb3	transforming growth factor, beta 3	protein_coding	2.02	1.68	7.24	7.72
1	ENSMUSG00000021268.17	Meg3	maternally expressed 3	lincRNA	0.1	0.1	5.48	4.16
1	ENSMUSG00000021388.13	Aspn	asporin	protein_coding	0.48	0.6	8.03	12.08
1	ENSMUSG00000021614.16	Vcan	versican	protein_coding	1.69	1.85	4.01	5.82
1	ENSMUSG00000021728.7	Emb	embigin	protein_coding	20.31	20.32	60.18	43.93
1	ENSMUSG00000021867.16	Tmem254b	transmembrane protein 254b	protein_coding	23.44	17.91	63.29	46.26
1	ENSMUSG00000022037.14	Clu	clusterin	protein_coding	98.61	91.84	156.74	212.53
1	ENSMUSG00000022048.8	Dpysl2	dihydropyrimidinase-like 2	protein_coding	1.79	2.34	5.3	6.61
1	ENSMUSG00000022122.14	Ednrb	endothelin receptor type B	protein_coding	0.18	0.15	1.02	1.87
1	ENSMUSG00000022548.14	Apod	apolipoprotein D	protein_coding	2.37	1.21	6.42	17.3
1	ENSMUSG00000022587.14	Ly6e	lymphocyte antigen 6 complex, locus E	protein_coding	107.94	102.79	285.6	262.63
1	ENSMUSG00000023041.6	Krt6b	keratin 6B	protein_coding	6.76	5.54	13.96	18.96
1	ENSMUSG00000023224.12	Serping1	serine (or cysteine) peptidase inhibitor, clade G, member 1	protein_coding	1.47	1.66	16.42	26.87
1	ENSMUSG00000023800.14	Tiam2	T cell lymphoma invasion and metastasis 2	protein_coding	1.95	2.12	4.74	3.54
1	ENSMUSG00000024164.15	C3	complement component 3	protein_coding	0.37	1.02	1.77	1.63
1	ENSMUSG00000024401.14	Tnf	tumor necrosis factor	protein_coding	2.88	2.75	10.64	12.36
1	ENSMUSG00000024501.19	Dpysl3	dihydropyrimidinase-like 3	protein_coding	3.17	2.27	6.35	6.19
1	ENSMUSG00000024529.13	Lox	lysyl oxidase	protein_coding	0.28	0.33	1.63	4.82
1	ENSMUSG00000024620.11	Pdgfrb	platelet derived growth factor receptor, beta polypeptide	protein_coding	0.61	0.35	2.81	5.05
1	ENSMUSG00000024663.17	Rab3il1	RAB3A interacting protein (rabin3)-like 1	protein_coding	0.47	0.64	2.28	2.01
1	ENSMUSG00000025492.6	Ifitm3	interferon induced transmembrane protein 3	protein_coding	219.49	231.68	489.94	588.07
1	ENSMUSG00000025810.8	Nrp1	neuropilin 1	protein_coding	0.42	0.33	1.49	1.72
1	ENSMUSG00000026042.16	Col5a2	collagen, type V, alpha 2	protein_coding	4.58	4.88	11.15	17.32
1	ENSMUSG00000026043.18	Col3a1	collagen, type III, alpha 1	protein_coding	6.16	6.89	115.38	131.16
1	ENSMUSG00000026070.15	Il18r1	interleukin 18 receptor 1	protein_coding	0.6	0.27	5.11	6.98
1	ENSMUSG00000026185.8	Igfbp5	insulin-like growth factor binding protein 5	protein_coding	4.28	3.75	8.05	8.66
1	ENSMUSG00000026193.15	Fn1	fibronectin 1	protein_coding	22.3	23.03	35.66	54.98
1	ENSMUSG00000026249.10	Serpine2	serine (or cysteine) peptidase inhibitor, clade E, member 2	protein_coding	4.92	5.02	15.19	30.91
1	ENSMUSG00000026418.16	Tnni1	troponin I, skeletal, slow 1	protein_coding	1.59	1.14	10.82	4.02
1	ENSMUSG00000026479.13	Lamc2	laminin, gamma 2	protein_coding	16.99	15.62	32.9	36.32
1	ENSMUSG00000026483.13	Fam129a	family with sequence similarity 129, member A	protein_coding	0.3	0.95	5.8	3.84
1	ENSMUSG00000026574.5	Dpt	dermatopontin	protein_coding	0.57	0.23	5.8	5.16
1	ENSMUSG00000026586.16	Prrx1	paired related homeobox 1	protein_coding	0.16	0.19	2.83	3.76
1	ENSMUSG00000026728.9	Vim	vimentin	protein_coding	7.14	10.03	58.81	101.8
1	ENSMUSG00000026814.16	Eng	endoglin	protein_coding	0.7	0.57	1.98	3.64
1	ENSMUSG00000026817.14	Ak1	adenylate kinase 1	protein_coding	11.3	13.88	30.69	31.84
1	ENSMUSG00000026837.15	Col5a1	collagen, type V, alpha 1	protein_coding	2.36	2.34	5.78	10.82
1	ENSMUSG00000027015.4	Cybrd1	cytochrome b reductase 1	protein_coding	0.57	0.48	1.78	1.18
1	ENSMUSG00000027204.13	Fbn1	fibrillin 1	protein_coding	0.44	0.34	2.13	4.14
1	ENSMUSG00000027403.12	Tgm6	transglutaminase 6	protein_coding	0.3	0.42	3.5	1.78
1	ENSMUSG00000027597.15	Ahcy	S-adenosylhomocysteine hydrolase	protein_coding	5.97	6.3	51.18	41.91
1	ENSMUSG00000027777.15	Schip1	schwannomin interacting protein 1	protein_coding	9.35	8.82	15.51	19.7
1	ENSMUSG00000027848.12	Olfml3	olfactomedin-like 3	protein_coding	0.38	0.28	6.34	13.09
1	ENSMUSG00000027985.14	Lef1	lymphoid enhancer binding factor 1	protein_coding	1.7	2	11.23	4.2
1	ENSMUSG00000027996.13	Sfrp2	secreted frizzled-related protein 2	protein_coding	0.7	0.66	2.74	3.09
1	ENSMUSG00000028111.4	Ctsk	cathepsin K	protein_coding	0.81	0.84	12.64	27.19
1	ENSMUSG00000028194.15	Ddah1	dimethylarginine dimethylaminohydrolase 1	protein_coding	0.57	0.56	1.01	3.4
1	ENSMUSG00000028268.14	Gbp3	guanylate binding protein 3	protein_coding	0.48	0.22	1.56	1.25
1	ENSMUSG00000028459.11	Cd72	CD72 antigen	protein_coding	0.1	0.1	0.8	1.02
1	ENSMUSG00000029061.2	Mmp23	matrix metallopeptidase 23	protein_coding	0.27	0.55	3.66	7.17
1	ENSMUSG00000029070.9	Mxra8	matrix-remodelling associated 8	protein_coding	6.4	5.43	9.34	10.43
1	ENSMUSG00000029096.15	Htra3	HtrA serine peptidase 3	protein_coding	0.18	0.18	4.62	9.89
1	ENSMUSG00000029163.9	Emilin1	elastin microfibril interfacer 1	protein_coding	0.36	0.15	4	5.34
1	ENSMUSG00000029231.15	Pdgfra	platelet derived growth factor receptor, alpha polypeptide	protein_coding	0.13	0.48	1.97	1.22
1	ENSMUSG00000029282.3	Amtn	amelotin	protein_coding	0.23	0.57	7.92	7.78
1	ENSMUSG00000029304.14	Spp1	secreted phosphoprotein 1	protein_coding	0.1	0.1	108.54	489.18
1	ENSMUSG00000029417.9	Cxcl9	chemokine (C-X-C motif) ligand 9	protein_coding	0.62	0.47	4.02	8.36
1	ENSMUSG00000029561.17	Oasl2	2'-5' oligoadenylate synthetase-like 2	protein_coding	1.27	0.77	8.65	11.58
1	ENSMUSG00000029661.16	Col1a2	collagen, type I, alpha 2	protein_coding	4.89	4.5	69.18	113.24
1	ENSMUSG00000029664.10	Tfpi2	tissue factor pathway inhibitor 2	protein_coding	0.1	0.1	4.65	7.18
1	ENSMUSG00000029675.12	Eln	elastin	protein_coding	0.48	0.58	4	10.26
1	ENSMUSG00000029718.14	Pcolce	procollagen C-endopeptidase enhancer protein	protein_coding	2.09	2.34	12.86	24.94
1	ENSMUSG00000029759.9	Pon3	paraoxonase 3	protein_coding	2.3	1.88	5.79	3.5
1	ENSMUSG00000029762.6	Akr1b8	aldo-keto reductase family 1, member B8	protein_coding	2.61	3.46	9.11	8.56
1	ENSMUSG00000029816.10	Gpnmb	glycoprotein (transmembrane) nmb	protein_coding	4.33	3.95	54.99	19.02
1	ENSMUSG00000030116.14	Mfap5	microfibrillar associated protein 5	protein_coding	0.38	0.57	12.23	37.39
1	ENSMUSG00000030351.5	Tspan11	tetraspanin 11	protein_coding	0.1	0.14	0.94	1.58
1	ENSMUSG00000030717.9	Nupr1	nuclear protein transcription regulator 1	protein_coding	27.82	27.1	55.75	67.17
1	ENSMUSG00000031170.14	Slc38a5	solute carrier family 38, member 5	protein_coding	0.1	0.1	0.59	0.84
1	ENSMUSG00000031253.15	Srpx2	sushi-repeat-containing protein, X-linked 2	protein_coding	0.1	0.1	2.54	5.51
1	ENSMUSG00000031342.17	Gpm6b	glycoprotein m6b	protein_coding	1.03	0.83	3.06	2.7
1	ENSMUSG00000031595.9	Pdgfrl	platelet-derived growth factor receptor-like	protein_coding	0.56	0.24	2.05	4.44
1	ENSMUSG00000031616.7	Ednra	endothelin receptor type A	protein_coding	0.55	0.53	2	2.16
1	ENSMUSG00000031673.5	Cdh11	cadherin 11	protein_coding	0.1	0.27	2.76	6.25
1	ENSMUSG00000031722.9	Hp	haptoglobin	protein_coding	0.64	0.53	3.98	4.61
1	ENSMUSG00000031736.10	Crnde	colorectal neoplasia differentially expressed (non-protein coding)	lincRNA	3.96	1.69	8.09	8.51
1	ENSMUSG00000031825.16	Crispld2	cysteine-rich secretory protein LCCL domain containing 2	protein_coding	0.67	1.34	5.11	9.12
1	ENSMUSG00000032014.5	Oaf	out at first homolog	protein_coding	2.95	2.79	11.54	11.29
1	ENSMUSG00000032024.10	Clmp	CXADR-like membrane protein	protein_coding	1.17	0.54	0.95	2.53
1	ENSMUSG00000032334.9	Loxl1	lysyl oxidase-like 1	protein_coding	3.54	3.3	6.37	11.39
1	ENSMUSG00000032363.15	Adamts7	a disintegrin-like and metallopeptidase (reprolysin type) with thrombospondin type 1 motif, 7	protein_coding	0.18	0.18	0.71	1.41
1	ENSMUSG00000032500.10	Dclk3	doublecortin-like kinase 3	protein_coding	0.25	0.24	1.73	0.9
1	ENSMUSG00000032548.14	Slco2a1	solute carrier organic anion transporter family, member 2a1	protein_coding	6.26	6.03	12.21	14.77
1	ENSMUSG00000032766.9	Gng11	guanine nucleotide binding protein (G protein), gamma 11	protein_coding	1.7	2.1	4.98	12.72
1	ENSMUSG00000032841.15	Prr5l	proline rich 5 like	protein_coding	2.1	1.43	13.64	3.04
1	ENSMUSG00000033355.5	Rtp4	receptor transporter protein 4	protein_coding	0.1	0.17	3.7	3.35
1	ENSMUSG00000033880.11	Lgals3bp	lectin, galactoside-binding, soluble, 3 binding protein	protein_coding	1.51	1.03	19.06	28.99
1	ENSMUSG00000034205.16	Loxl2	lysyl oxidase-like 2	protein_coding	1.99	1.67	5.11	8.92
1	ENSMUSG00000034813.16	Grip1	glutamate receptor interacting protein 1	protein_coding	0.2	0.33	0.88	0.96
1	ENSMUSG00000035095.11	Fam167a	family with sequence similarity 167, member A	protein_coding	14.22	15.02	36.6	31.45
1	ENSMUSG00000035373.2	Ccl7	chemokine (C-C motif) ligand 7	protein_coding	1.32	2.64	12.56	22.02
1	ENSMUSG00000035385.5	Ccl2	chemokine (C-C motif) ligand 2	protein_coding	12.11	17.05	30	51.22
1	ENSMUSG00000036103.8	Colec12	collectin sub-family member 12	protein_coding	0.46	0.29	2.15	3.54
1	ENSMUSG00000036256.13	Igfbp7	insulin-like growth factor binding protein 7	protein_coding	214.51	208.08	401.46	635.43
1	ENSMUSG00000036446.4	Lum	lumican	protein_coding	0.7	0.52	8.3	10.25
1	ENSMUSG00000036545.8	Adamts2	a disintegrin-like and metallopeptidase (reprolysin type) with thrombospondin type 1 motif, 2	protein_coding	0.54	0.55	2.46	3.77
1	ENSMUSG00000036585.15	Fgf1	fibroblast growth factor 1	protein_coding	0.85	0.1	1.08	1.41
1	ENSMUSG00000037613.15	Tnfrsf23	tumor necrosis factor receptor superfamily, member 23	protein_coding	0.77	0.2	2.49	2.5
1	ENSMUSG00000037681.13	Esyt3	extended synaptotagmin-like protein 3	protein_coding	1.66	1.33	2.96	1.78
1	ENSMUSG00000038059.6	Smim3	small integral membrane protein 3	protein_coding	5.32	5.65	12.69	18.29
1	ENSMUSG00000038151.12	Prdm1	PR domain containing 1, with ZNF domain	protein_coding	1.88	2.35	9.19	5.89
1	ENSMUSG00000038884.14	A230050P20Rik	RIKEN cDNA A230050P20 gene	protein_coding	2.12	2.93	7.05	5.74
1	ENSMUSG00000039385.4	Cdh6	cadherin 6	protein_coding	0.27	0.42	2.52	1.15
1	ENSMUSG00000039462.4	Col10a1	collagen, type X, alpha 1	protein_coding	0.1	0.13	2.25	13.09
1	ENSMUSG00000039542.15	Ncam1	neural cell adhesion molecule 1	protein_coding	0.34	0.3	1.62	3.38
1	ENSMUSG00000039883.5	Lrrc17	leucine rich repeat containing 17	protein_coding	0.26	0.3	2.43	5.37
1	ENSMUSG00000039899.5	Fgl2	fibrinogen-like protein 2	protein_coding	0.36	0.35	0.84	2.36
1	ENSMUSG00000040026.7	Saa3	serum amyloid A 3	protein_coding	1.73	1.49	25.91	32.54
1	ENSMUSG00000040187.15	Arntl2	aryl hydrocarbon receptor nuclear translocator-like 2	protein_coding	1.59	1.18	3.21	1.82
1	ENSMUSG00000040212.11	Emp3	epithelial membrane protein 3	protein_coding	1.8	1.63	19.4	24.17
1	ENSMUSG00000040253.15	Gbp7	guanylate binding protein 7	protein_coding	0.14	0.19	1.3	0.69
1	ENSMUSG00000040270.16	Bach2	BTB and CNC homology, basic leucine zipper transcription factor 2	protein_coding	1.94	0.61	2.01	1.08
1	ENSMUSG00000040680.8	Kremen2	kringle containing transmembrane protein 2	protein_coding	0.79	1.17	5.54	2.33
1	ENSMUSG00000041324.13	Inhba	inhibin beta-A	protein_coding	1.27	1.93	10.96	17.86
1	ENSMUSG00000041481.16	Serpina3g	serine (or cysteine) peptidase inhibitor, clade A, member 3G	protein_coding	2.43	1.92	5.89	6.6
1	ENSMUSG00000041482.16	Piezo2	piezo-type mechanosensitive ion channel component 2	protein_coding	0.14	0.1	1.66	1.21
1	ENSMUSG00000041559.7	Fmod	fibromodulin	protein_coding	0.27	0.17	2.05	2.2
1	ENSMUSG00000041577.5	Prelp	proline arginine-rich end leucine-rich repeat	protein_coding	1.05	1.17	3.68	3.94
1	ENSMUSG00000042254.14	Cilp	cartilage intermediate layer protein, nucleotide pyrophosphohydrolase	protein_coding	0.49	0.6	1.38	1.58
1	ENSMUSG00000042436.12	Mfap4	microfibrillar-associated protein 4	protein_coding	0.65	0.55	7.6	9.43
1	ENSMUSG00000042961.13	Egflam	EGF-like, fibronectin type III and laminin G domains	protein_coding	0.35	0.12	0.87	1.02
1	ENSMUSG00000044139.12	Prss53	protease, serine 53	protein_coding	5.28	4.92	20.57	10.62
1	ENSMUSG00000044550.11	Tceal3	transcription elongation factor A (SII)-like 3	protein_coding	2.06	2.81	9.5	8.83
1	ENSMUSG00000044734.15	Serpinb1a	serine (or cysteine) peptidase inhibitor, clade B, member 1a	protein_coding	1.9	1.18	8.58	6.67
1	ENSMUSG00000045312.11	Lhfpl2	lipoma HMGIC fusion partner-like 2	protein_coding	0.33	0.32	1.11	1.74
1	ENSMUSG00000045349.15	Sh2d5	SH2 domain containing 5	protein_coding	1.87	1.38	4.66	2.88
1	ENSMUSG00000045573.9	Penk	preproenkephalin	protein_coding	0.48	0.26	2.81	3.99
1	ENSMUSG00000046402.10	Rbp1	retinol binding protein 1, cellular	protein_coding	17.86	20.03	49.33	39.5
1	ENSMUSG00000046623.8	Gjb4	gap junction protein, beta 4	protein_coding	11.09	11.91	37.11	28.7
1	ENSMUSG00000046718.7	Bst2	bone marrow stromal cell antigen 2	protein_coding	5.7	6.68	32.81	31.28
1	ENSMUSG00000046876.15	Atxn1	ataxin 1	protein_coding	3.51	3.4	6.27	7.43
1	ENSMUSG00000047205.12	Dusp18	dual specificity phosphatase 18	protein_coding	0.31	0.19	1.24	0.8
1	ENSMUSG00000047443.14	Fam132b	erythroferrone	protein_coding	1.1	0.5	1.85	1.75
1	ENSMUSG00000048013.9	Krt35	keratin 35	protein_coding	14.43	12.73	126.75	29.4
1	ENSMUSG00000048126.16	Col6a3	collagen, type VI, alpha 3	protein_coding	0.19	0.3	9.13	23.92
1	ENSMUSG00000048440.15	Cyp4f16	cytochrome P450, family 4, subfamily f, polypeptide 16	protein_coding	1.59	2.26	8.98	8.05
1	ENSMUSG00000048455.9	Sprr1b	small proline-rich protein 1B	protein_coding	8.92	10.72	43.89	49.73
1	ENSMUSG00000049502.16	Dtx3l	deltex 3-like, E3 ubiquitin ligase	protein_coding	1.15	0.96	2.47	2.6
1	ENSMUSG00000050063.18	Klk6	kallikrein related-peptidase 6	protein_coding	4.36	3.39	13.59	22.76
1	ENSMUSG00000050578.9	Mmp13	matrix metallopeptidase 13	protein_coding	0.14	0.14	16.77	39.72
1	ENSMUSG00000051351.14	Zfp46	zinc finger protein 46	protein_coding	3.47	3.54	5.18	7.85
1	ENSMUSG00000052316.9	Lrrc15	leucine rich repeat containing 15	protein_coding	0.22	0.18	2.8	7.8
1	ENSMUSG00000052776.10	Oas1a	2'-5' oligoadenylate synthetase 1A	protein_coding	0.94	0.56	14.12	15.3
1	ENSMUSG00000053475.5	Tnfaip6	tumor necrosis factor alpha induced protein 6	protein_coding	2.75	2.75	6.32	15.02
1	ENSMUSG00000053654.7	Krt42	keratin 42	protein_coding	7.34	7.6	51	35.73
1	ENSMUSG00000053797.10	Krt16	keratin 16	protein_coding	89.57	94.02	326.99	413.81
1	ENSMUSG00000054005.4	Mill1	MHC I like leukocyte 1	protein_coding	4.07	3.06	11.39	6.83
1	ENSMUSG00000054555.11	Adam12	a disintegrin and metallopeptidase domain 12 (meltrin alpha)	protein_coding	0.1	0.32	2.08	2.72
1	ENSMUSG00000054675.5	Tmem119	transmembrane protein 119	protein_coding	0.25	0.15	3.52	7.44
1	ENSMUSG00000054905.2	Stfa3	stefin A3	protein_coding	12.08	16.77	35.25	54.45
1	ENSMUSG00000055172.10	C1ra	complement component 1, r subcomponent A	protein_coding	0.65	0.56	3.55	3.72
1	ENSMUSG00000055653.13	Gpc3	glypican 3	protein_coding	1.34	1.17	5.47	6.55
1	ENSMUSG00000055775.16	Myh8	myosin, heavy polypeptide 8, skeletal muscle, perinatal	protein_coding	0.12	0.1	1.73	1.24
1	ENSMUSG00000056116.18	H2-T22	histocompatibility 2, T region locus 22	protein_coding	3.44	3.41	28.13	13.5
1	ENSMUSG00000056234.14	Ncoa4	nuclear receptor coactivator 4	protein_coding	7.93	6.79	36.22	35.23
1	ENSMUSG00000057098.14	Ebf1	early B cell factor 1	protein_coding	0.23	0.25	1.34	1.75
1	ENSMUSG00000057346.11	Apol9a	apolipoprotein L 9a	protein_coding	0.1	0.1	3.16	2.75
1	ENSMUSG00000058914.12	C1qtnf3	C1q and tumor necrosis factor related protein 3	protein_coding	0.1	0.1	2.76	5.91
1	ENSMUSG00000059588.13	Calcrl	calcitonin receptor-like	protein_coding	0.21	0.2	0.64	0.62
1	ENSMUSG00000060550.15	H2-Q7	histocompatibility 2, Q region locus 7	protein_coding	22.24	19.86	70.04	70.69
1	ENSMUSG00000060802.8	B2m	beta-2 microglobulin	protein_coding	962.3	963.98	1850.1	2979.77
1	ENSMUSG00000061232.15	H2-K1	histocompatibility 2, K1, K region	protein_coding	128.8	151.66	838.16	603.35
1	ENSMUSG00000061397.7	Krt79	keratin 79	protein_coding	78.07	75.41	259.31	205.11
1	ENSMUSG00000063661.5	Krt73	keratin 73	protein_coding	4.63	4.79	21.75	11.05
1	ENSMUSG00000063727.3	Tnfrsf11b	tumor necrosis factor receptor superfamily, member 11b (osteoprotegerin)	protein_coding	0.76	1.27	4.05	5.53
1	ENSMUSG00000064080.12	Fbln2	fibulin 2	protein_coding	8.95	4.9	11.21	21.17
1	ENSMUSG00000064120.13	Mocs1	molybdenum cofactor synthesis 1	protein_coding	1.69	1.54	9.65	4.54
1	ENSMUSG00000064360.1	mt-Nd3	mitochondrially encoded NADH dehydrogenase 3	protein_coding	157.25	116.42	331.03	243.9
1	ENSMUSG00000066363.12	Serpina3f	serine (or cysteine) peptidase inhibitor, clade A, member 3F	protein_coding	0.1	0.1	2.56	1.73
1	ENSMUSG00000066756.5	Igfl3	IGF-like family member 3	protein_coding	0.1	0.35	8.78	3.45
1	ENSMUSG00000066861.14	Oas1g	2'-5' oligoadenylate synthetase 1G	protein_coding	0.33	0.1	7.42	5.67
1	ENSMUSG00000067212.8	H2-T23	histocompatibility 2, T region locus 23	protein_coding	9.24	9.9	58.68	32.31
1	ENSMUSG00000068220.5	Lgals1	lectin, galactose binding, soluble 1	protein_coding	67.29	83.22	159.05	242.31
1	ENSMUSG00000068245.14	Phf11d	PHD finger protein 11D	protein_coding	1.75	1.69	7.83	7.64
1	ENSMUSG00000068246.5	Apol9b	apolipoprotein L 9b	protein_coding	0.1	0.1	1.77	2.86
1	ENSMUSG00000068264.11	Ap5s1	adaptor-related protein 5 complex, sigma 1 subunit	protein_coding	0.1	0.1	4.07	2.91
1	ENSMUSG00000068874.13	Selenbp1	selenium binding protein 1	protein_coding	4.31	4.27	18.23	5.24
1	ENSMUSG00000069920.10	B3gnt9	UDP-GlcNAc:betaGal beta-1,3-N-acetylglucosaminyltransferase 9	protein_coding	1.08	0.86	2.56	2.93
1	ENSMUSG00000070643.11	Sox13	SRY (sex determining region Y)-box 13	protein_coding	3.86	4.89	15.21	10.55
1	ENSMUSG00000071561.2	BC100530	cDNA sequence BC100530	protein_coding	3.52	4.1	38.06	32.69
1	ENSMUSG00000072674.10	Plac9b	placenta specific 9b	protein_coding	2.77	0.92	23.65	17.78
1	ENSMUSG00000072676.11	Tmem254a	transmembrane protein 254a	protein_coding	23.44	17.91	63.29	46.26
1	ENSMUSG00000072693.2	Gm10401	predicted gene 10401	protein_coding	1.81	0.53	11.85	2.44
1	ENSMUSG00000073409.12	H2-Q6	histocompatibility 2, Q region locus 6	protein_coding	12.4	16.42	23.51	37.25
1	ENSMUSG00000073460.4	Pnldc1	poly(A)-specific ribonuclease (PARN)-like domain containing 1	protein_coding	0.44	0.49	3.63	4.39
1	ENSMUSG00000074415.10	2610203C20Rik	RIKEN cDNA 2610203C20 gene	processed_transcript	0.51	0.49	1.48	1.19
1	ENSMUSG00000076441.9	Ass1	argininosuccinate synthetase 1	protein_coding	12.31	14.91	38.3	28.85
1	ENSMUSG00000078706.4	Gm53	predicted gene 53	lincRNA	1.15	0.84	4.03	3.29
1	ENSMUSG00000079014.4	Serpina3i	serine (or cysteine) peptidase inhibitor, clade A, member 3I	protein_coding	1.9	1.63	23.43	26.12
1	ENSMUSG00000079017.3	Ifi27l2a	interferon, alpha-inducible protein 27 like 2A	protein_coding	8.85	8.36	103.85	86.53
1	ENSMUSG00000079547.3	H2-DMb1	histocompatibility 2, class II, locus Mb1	protein_coding	0.54	0.47	6.23	4.47
1	ENSMUSG00000079563.9	Pglyrp2	peptidoglycan recognition protein 2	protein_coding	0.1	0.2	3.29	1.94
1	ENSMUSG00000079592.9	C1qtnf5	C1q and tumor necrosis factor related protein 5	protein_coding	1.49	0.1	7.45	16.07
1	ENSMUSG00000086324.8	Gm15564	predicted gene 15564	antisense	158.48	194.81	257.15	479.06
1	ENSMUSG00000087639.1	Gm15512	predicted gene 15512	antisense	0.24	0.25	1.17	1.17
1	ENSMUSG00000090958.2	Lrrc32	leucine rich repeat containing 32	protein_coding	0.18	0.21	1.81	2.99
1	ENSMUSG00000096979.1	Gm26880	predicted gene, 26880	lincRNA	1.22	1.33	4.82	4.34
1	ENSMUSG00000098650.1	Gm28048	predicted gene, 28048	protein_coding	0.63	1.81	4.93	11.27
1	ENSMUSG00000100975.1	Gm28875	predicted gene 28875	lincRNA	2.03	2.23	6.83	7.83
1	ENSMUSG00000103034.1	Gm8797	predicted pseudogene 8797	protein_coding	125.88	73.03	274.69	266.88
1	ENSMUSG00000103808.1	Gm37060	predicted gene, 37060	TEC	0.15	0.14	1.71	2
1	ENSMUSG00000104713.4	Gbp6	guanylate binding protein 6	protein_coding	0.18	0.15	1.39	0.64
1	ENSMUSG00000105703.1	Gm43305	predicted gene 43305	TEC	5.44	4.56	10.94	13.28

## Sheet: WT Bulge P56 Up
Cluster	ID	Gene	Name	Type	Bulge WT P56 Rep1	Bulge WT P56 Rep2	Bulge Mut P56 Rep1	Bulge Mut P56 Rep2
0	ENSMUSG00000000037.16	Scml2	sex comb on midleg-like 2 (Drosophila)	protein_coding	3.91	7.28	1.97	1.24
0	ENSMUSG00000000058.6	Cav2	caveolin 2	protein_coding	110.47	134.38	51.86	35.6
0	ENSMUSG00000000125.5	Wnt3	wingless-type MMTV integration site family, member 3	protein_coding	32.41	2.84	6.33	2.92
0	ENSMUSG00000000142.15	Axin2	axin 2	protein_coding	4.47	2.51	1.49	0.67
0	ENSMUSG00000000216.8	Scnn1g	sodium channel, nonvoltage-gated 1 gamma	protein_coding	6.54	5.07	1.15	0.92
0	ENSMUSG00000000325.15	Arvcf	armadillo repeat gene deleted in velocardiofacial syndrome	protein_coding	44.62	62.06	21.71	24.44
0	ENSMUSG00000000402.2	Egfl6	EGF-like-domain, multiple 6	protein_coding	25.51	58.88	3.96	7.88
0	ENSMUSG00000000440.12	Pparg	peroxisome proliferator activated receptor gamma	protein_coding	2.52	5.91	0.55	0.25
0	ENSMUSG00000000739.13	Sult5a1	sulfotransferase family 5A, member 1	protein_coding	182.51	118.34	32.07	42.41
0	ENSMUSG00000001020.8	S100a4	S100 calcium binding protein A4	protein_coding	3688.78	6246.14	165.54	290.07
0	ENSMUSG00000001119.7	Col6a1	collagen, type VI, alpha 1	protein_coding	96.3	129.02	11.42	10.45
0	ENSMUSG00000001120.15	Pcbp3	poly(rC) binding protein 3	protein_coding	21.18	46.93	11.15	9.72
0	ENSMUSG00000001555.10	Fkbp10	FK506 binding protein 10	protein_coding	20.71	33.68	13.24	9.43
0	ENSMUSG00000001576.14	Ergic1	endoplasmic reticulum-golgi intermediate compartment (ERGIC) 1	protein_coding	22.03	17.92	7.86	8.01
0	ENSMUSG00000001583.13	Tnk1	tyrosine kinase, non-receptor, 1	protein_coding	36.44	21.64	15.21	9.48
0	ENSMUSG00000001604.14	Tcea3	transcription elongation factor A (SII), 3	protein_coding	11.01	12.85	1.88	2.47
0	ENSMUSG00000001870.15	Ltbp1	latent transforming growth factor beta binding protein 1	protein_coding	8.35	8.4	3.15	3.4
0	ENSMUSG00000002020.15	Ltbp2	latent transforming growth factor beta binding protein 2	protein_coding	16.77	32.27	1.74	1.96
0	ENSMUSG00000002033.13	Cd3g	CD3 antigen, gamma polypeptide	protein_coding	8.4	4.28	0.41	0.59
0	ENSMUSG00000002105.15	Slc39a13	solute carrier family 39 (metal ion transporter), member 13	protein_coding	41.19	86.64	23.11	28.17
0	ENSMUSG00000002109.14	Ddb2	damage specific DNA binding protein 2	protein_coding	25.06	28.54	13.08	10.95
0	ENSMUSG00000002265.15	Peg3	paternally expressed 3	protein_coding	13.43	14.85	2.99	2.99
0	ENSMUSG00000002475.15	Abhd3	abhydrolase domain containing 3	protein_coding	2.49	3.07	0.8	0.66
0	ENSMUSG00000002565.16	Scin	scinderin	protein_coding	42.97	14.56	16.4	9.15
0	ENSMUSG00000002578.15	Ikzf4	IKAROS family zinc finger 4	protein_coding	4.01	0.87	0.75	0.62
0	ENSMUSG00000002688.7	Prkd1	protein kinase D1	protein_coding	2.45	3.73	1.7	1
0	ENSMUSG00000002781.17	Tmem143	transmembrane protein 143	protein_coding	6	4.53	1.6	1.6
0	ENSMUSG00000002808.6	Epdr1	ependymin related protein 1 (zebrafish)	protein_coding	4.92	6.56	0.77	2.09
0	ENSMUSG00000002908.15	Kcnn1	potassium intermediate/small conductance calcium-activated channel, subfamily N, member 1	protein_coding	2.17	1.86	0.42	0.94
0	ENSMUSG00000003032.8	Klf4	Kruppel-like factor 4 (gut)	protein_coding	153.91	132.76	42.77	21.93
0	ENSMUSG00000003051.13	Elf3	E74-like factor 3	protein_coding	6.4	4.53	2.36	1.27
0	ENSMUSG00000003526.11	Prodh	proline dehydrogenase	protein_coding	14.51	10.01	5.85	4.45
0	ENSMUSG00000003545.2	Fosb	FBJ osteosarcoma oncogene B	protein_coding	417.39	266.57	79.62	57.19
0	ENSMUSG00000003555.7	Cyp17a1	cytochrome P450, family 17, subfamily a, polypeptide 1	protein_coding	1.02	15.39	0.76	0.54
0	ENSMUSG00000004044.9	Ptrf	polymerase I and transcript release factor	protein_coding	182.56	192.36	78.94	93.44
0	ENSMUSG00000004105.8	Angptl2	angiopoietin-like 2	protein_coding	78.3	103.96	45.74	42.1
0	ENSMUSG00000004266.15	Ptpn6	protein tyrosine phosphatase, non-receptor type 6	protein_coding	37.42	24.22	15.46	13.75
0	ENSMUSG00000004473.10	Clec11a	C-type lectin domain family 11, member a	protein_coding	10.32	8.94	1.9	3.31
0	ENSMUSG00000004996.9	Mri1	methylthioribose-1-phosphate isomerase 1	protein_coding	58.66	57.22	17.44	21.51
0	ENSMUSG00000005125.12	Ndrg1	N-myc downstream regulated gene 1	protein_coding	108.33	137.2	65.52	42.23
0	ENSMUSG00000005268.20	Prlr	prolactin receptor	protein_coding	35.34	67.46	9.23	7.45
0	ENSMUSG00000005338.13	Cadm3	cell adhesion molecule 3	protein_coding	13.51	7.01	0.52	0.24
0	ENSMUSG00000005836.8	Gata6	GATA binding protein 6	protein_coding	11.22	5.66	1.85	0.23
0	ENSMUSG00000005968.14	Tuft1	tuftelin 1	protein_coding	75.33	80.48	36.43	27.15
0	ENSMUSG00000006269.7	Atp6v1b1	ATPase, H+ transporting, lysosomal V1 subunit B1	protein_coding	15.86	6.04	2.24	3.07
0	ENSMUSG00000006301.17	Tmbim1	transmembrane BAX inhibitor motif containing 1	protein_coding	146.2	179.53	62.97	52.07
0	ENSMUSG00000006342.14	Susd2	sushi domain containing 2	protein_coding	74.5	60.34	14.65	16.84
0	ENSMUSG00000006360.11	Crip1	cysteine-rich protein 1 (intestinal)	protein_coding	3204.64	2164.79	672.75	609.96
0	ENSMUSG00000006369.14	Fbln1	fibulin 1	protein_coding	51.61	51.05	20.84	10.36
0	ENSMUSG00000006378.13	Gcat	glycine C-acetyltransferase (2-amino-3-ketobutyrate-coenzyme A ligase)	protein_coding	121.03	122.57	77.32	41.98
0	ENSMUSG00000006471.17	Ndor1	NADPH dependent diflavin oxidoreductase 1	protein_coding	60.53	62.75	23.62	20.67
0	ENSMUSG00000006931.15	P3h4	prolyl 3-hydroxylase family member 4 (non-enzymatic)	protein_coding	56.57	76.19	17.68	19.35
0	ENSMUSG00000007041.9	Clic1	chloride intracellular channel 1	protein_coding	435.27	462.71	212.51	165.6
0	ENSMUSG00000007279.14	Scube2	signal peptide, CUB domain, EGF-like 2	protein_coding	15.99	33.15	4.8	5.71
0	ENSMUSG00000007655.16	Cav1	caveolin 1, caveolae protein	protein_coding	310.91	305.81	72.48	66.59
0	ENSMUSG00000007872.3	Id3	inhibitor of DNA binding 3	protein_coding	1010.57	1080.85	540.95	315.12
0	ENSMUSG00000007888.15	Crlf1	cytokine receptor-like factor 1	protein_coding	110.55	134.15	12.51	11.02
0	ENSMUSG00000007989.6	Fzd3	frizzled class receptor 3	protein_coding	14.32	23.02	6.88	6.94
0	ENSMUSG00000009566.12	Fpgs	folylpolyglutamyl synthetase	protein_coding	44.15	64.87	21.89	28.97
0	ENSMUSG00000009647.13	Mcu	mitochondrial calcium uniporter	protein_coding	11.31	6.98	5.5	2.25
0	ENSMUSG00000010651.4	Acaa1b	acetyl-Coenzyme A acyltransferase 1B	protein_coding	3.82	5.8	0.98	0.69
0	ENSMUSG00000010660.2	Plcd1	phospholipase C, delta 1	protein_coding	38.7	44.06	19.11	10.89
0	ENSMUSG00000011179.7	Odc1	ornithine decarboxylase, structural 1	protein_coding	105.5	131.98	52.42	28.8
0	ENSMUSG00000011263.15	Exoc3l2	exocyst complex component 3-like 2	protein_coding	30.11	36.54	10.96	10.83
0	ENSMUSG00000011658.14	Fuz	fuzzy planar cell polarity protein	protein_coding	12.85	12.6	6.7	5.56
0	ENSMUSG00000014158.11	Trpv4	transient receptor potential cation channel, subfamily V, member 4	protein_coding	47.31	87.48	22.82	29.32
0	ENSMUSG00000014704.10	Hoxa2	homeobox A2	protein_coding	6.79	9.08	0.86	1.51
0	ENSMUSG00000014846.12	Tppp3	tubulin polymerization-promoting protein family member 3	protein_coding	348.67	143.34	47.27	58.26
0	ENSMUSG00000015085.8	Entpd2	ectonucleoside triphosphate diphosphohydrolase 2	protein_coding	31.33	26.34	5.55	6.18
0	ENSMUSG00000015093.15	Clic3	chloride intracellular channel 3	protein_coding	111.99	117.74	38.9	22.25
0	ENSMUSG00000015312.8	Gadd45b	growth arrest and DNA-damage-inducible 45 beta	protein_coding	245.11	144.87	114.72	65.47
0	ENSMUSG00000015354.8	Pcolce2	procollagen C-endopeptidase enhancer 2	protein_coding	6.06	7.47	0.27	0.85
0	ENSMUSG00000015533.8	Itga2	integrin alpha 2	protein_coding	9.7	16	3.64	3.8
0	ENSMUSG00000015568.15	Lpl	lipoprotein lipase	protein_coding	4.79	8.15	2.06	1.93
0	ENSMUSG00000015850.11	Adamtsl4	ADAMTS-like 4	protein_coding	48.75	63.25	4.94	4.4
0	ENSMUSG00000016024.9	Lbp	lipopolysaccharide binding protein	protein_coding	3.57	5.01	1.43	0.74
0	ENSMUSG00000016128.14	Stard13	StAR-related lipid transfer (START) domain containing 13	protein_coding	6.53	8.11	1.9	1.16
0	ENSMUSG00000016262.14	Sertad4	SERTA domain containing 4	protein_coding	23.98	36.08	9.9	9.12
0	ENSMUSG00000016283.13	H2-M2	histocompatibility 2, M region locus 2	protein_coding	24.46	4.69	1.72	3.05
0	ENSMUSG00000016494.9	Cd34	CD34 antigen	protein_coding	464.69	905.8	59.71	112.07
0	ENSMUSG00000016940.18	Kctd2	potassium channel tetramerisation domain containing 2	protein_coding	18.58	15.94	6.95	5.99
0	ENSMUSG00000016995.17	Matn4	matrilin 4	protein_coding	2.85	1.86	0.8	0.62
0	ENSMUSG00000017007.9	Rbpjl	recombination signal binding protein for immunoglobulin kappa J region-like	protein_coding	4.94	3.04	0.83	0.69
0	ENSMUSG00000017390.15	Aldoc	aldolase C, fructose-bisphosphate	protein_coding	23.22	18.86	8.58	6.63
0	ENSMUSG00000017446.14	C1qtnf1	C1q and tumor necrosis factor related protein 1	protein_coding	4.66	4.37	1.26	0.58
0	ENSMUSG00000017639.13	Rab11fip4	RAB11 family interacting protein 4 (class II)	protein_coding	7.66	4.4	2.43	2.03
0	ENSMUSG00000017692.8	Rhbdl3	rhomboid, veinlet-like 3 (Drosophila)	protein_coding	9.31	7.38	4.12	2.76
0	ENSMUSG00000018012.11	Rac3	RAS-related C3 botulinum substrate 3	protein_coding	97.79	64.51	26.88	41.01
0	ENSMUSG00000018217.12	Pmp22	peripheral myelin protein 22	protein_coding	71.42	70.28	37.78	24.86
0	ENSMUSG00000018341.12	Il12rb2	interleukin 12 receptor, beta 2	protein_coding	4.65	0.5	0.53	0.28
0	ENSMUSG00000018774.13	Cd68	CD68 antigen	protein_coding	8.76	11.35	4.61	4.58
0	ENSMUSG00000018821.3	Avpi1	arginine vasopressin-induced 1	protein_coding	234.33	111.99	97.17	65.4
0	ENSMUSG00000018899.16	Irf1	interferon regulatory factor 1	protein_coding	163.05	60.42	70.12	30.67
0	ENSMUSG00000019055.15	Plod1	procollagen-lysine, 2-oxoglutarate 5-dioxygenase 1	protein_coding	27.43	33.1	6.86	6.16
0	ENSMUSG00000019066.13	Rab3d	RAB3D, member RAS oncogene family	protein_coding	87.08	85.33	32.5	25.58
0	ENSMUSG00000019088.13	Dnase1l1	deoxyribonuclease 1-like 1	protein_coding	33.78	32.26	17.11	14.67
0	ENSMUSG00000019102.10	Aldh3a1	aldehyde dehydrogenase family 3, subfamily A1	protein_coding	175.15	92.89	16.45	13.55
0	ENSMUSG00000019173.11	Rab5c	RAB5C, member RAS oncogene family	protein_coding	23.89	21.41	11.48	11.98
0	ENSMUSG00000019194.14	Scn1b	sodium channel, voltage-gated, type I, beta	protein_coding	12.52	7.64	5.4	2.72
0	ENSMUSG00000019256.17	Ahr	aryl-hydrocarbon receptor	protein_coding	24.06	8.34	10.69	2.55
0	ENSMUSG00000019359.14	Gdpd2	glycerophosphodiester phosphodiesterase domain containing 2	protein_coding	17.41	3.09	4.5	2.17
0	ENSMUSG00000019577.6	Pdk4	pyruvate dehydrogenase kinase, isoenzyme 4	protein_coding	22.44	38.28	7.05	6.21
0	ENSMUSG00000019732.14	Calr3	calreticulin 3	protein_coding	11.71	13.57	0.73	0.72
0	ENSMUSG00000019761.9	Krt10	keratin 10	protein_coding	393.5	62.2	75.1	48.15
0	ENSMUSG00000019768.16	Esr1	estrogen receptor 1 (alpha)	protein_coding	4.37	1.43	0.39	0.4
0	ENSMUSG00000019846.11	Lama4	laminin, alpha 4	protein_coding	1.17	2.72	0.37	0.29
0	ENSMUSG00000019876.15	Pkib	protein kinase inhibitor beta, cAMP dependent, testis specific	protein_coding	26.41	7.01	6.04	1.67
0	ENSMUSG00000019944.14	Rhobtb1	Rho-related BTB domain containing 1	protein_coding	4.86	3.95	0.76	0.73
0	ENSMUSG00000019997.11	Ctgf	connective tissue growth factor	protein_coding	211.57	427.94	18.85	37.34
0	ENSMUSG00000020000.7	Moxd1	monooxygenase, DBH-like 1	protein_coding	135.25	154.84	24.82	41.88
0	ENSMUSG00000020007.3	Il20ra	interleukin 20 receptor, alpha	protein_coding	12.88	1.16	2.05	1.07
0	ENSMUSG00000020027.18	Socs2	suppressor of cytokine signaling 2	protein_coding	25.08	9.17	5.52	9.61
0	ENSMUSG00000020057.2	Dram1	DNA-damage regulated autophagy modulator 1	protein_coding	13.03	16.93	2.31	2.49
0	ENSMUSG00000020063.16	Sirt1	sirtuin 1	protein_coding	7.82	6.88	2.98	2.69
0	ENSMUSG00000020083.13	2010107G23Rik	RIKEN cDNA 2010107G23 gene	protein_coding	41.38	38.65	15.49	15.07
0	ENSMUSG00000020123.5	Avpr1a	arginine vasopressin receptor 1A	protein_coding	11.68	10.04	0.69	0.39
0	ENSMUSG00000020131.14	Pcsk4	proprotein convertase subtilisin/kexin type 4	protein_coding	10.11	10.91	5.06	4.95
0	ENSMUSG00000020135.13	Apc2	adenomatosis polyposis coli 2	protein_coding	0.94	1.29	0.57	0.38
0	ENSMUSG00000020150.13	Gamt	guanidinoacetate methyltransferase	protein_coding	31.36	39.22	12.19	15.88
0	ENSMUSG00000020178.5	Adora2a	adenosine A2a receptor	protein_coding	3.61	2.43	0.2	0.57
0	ENSMUSG00000020205.8	Phlda1	pleckstrin homology like domain, family A, member 1	protein_coding	26.43	24.35	15.99	9.23
0	ENSMUSG00000020218.11	Wif1	Wnt inhibitory factor 1	protein_coding	17.13	12.31	6.47	5.13
0	ENSMUSG00000020241.13	Col6a2	collagen, type VI, alpha 2	protein_coding	41.3	49.97	7.45	6.9
0	ENSMUSG00000020251.13	Glt8d2	glycosyltransferase 8 domain containing 2	protein_coding	4.16	3.68	0.78	0.75
0	ENSMUSG00000020262.15	Adarb1	adenosine deaminase, RNA-specific, B1	protein_coding	16.93	21.8	8.93	5.66
0	ENSMUSG00000020334.6	Slc22a4	solute carrier family 22 (organic cation transporter), member 4	protein_coding	27.17	4.28	5.01	1.33
0	ENSMUSG00000020354.15	Sgcd	sarcoglycan, delta (dystrophin-associated glycoprotein)	protein_coding	7.01	11.2	0.47	0.53
0	ENSMUSG00000020422.13	Tns3	tensin 3	protein_coding	7.33	9.97	2.67	5.22
0	ENSMUSG00000020431.5	Adcy1	adenylate cyclase 1	protein_coding	3.22	5.72	1.48	0.32
0	ENSMUSG00000020491.15	2810021J22Rik	RIKEN cDNA 2810021J22 gene	protein_coding	2.78	2.16	0.83	1.15
0	ENSMUSG00000020566.18	Atp6v1c2	ATPase, H+ transporting, lysosomal V1 subunit C2	protein_coding	25.01	29.52	13.73	3.54
0	ENSMUSG00000020598.15	Nrcam	neuronal cell adhesion molecule	protein_coding	4.16	2.53	0.57	0.41
0	ENSMUSG00000020627.9	Klhl29	kelch-like 29	protein_coding	3.26	4.98	1	2.43
0	ENSMUSG00000020644.8	Id2	inhibitor of DNA binding 2	protein_coding	314.13	489.74	113.33	125.52
0	ENSMUSG00000020654.15	Adcy3	adenylate cyclase 3	protein_coding	10.9	4.48	3.29	2.88
0	ENSMUSG00000020707.6	Rnf135	ring finger protein 135	protein_coding	6.87	7.33	3.14	2.9
0	ENSMUSG00000020758.15	Itgb4	integrin beta 4	protein_coding	105.92	136.69	46.94	61.95
0	ENSMUSG00000020785.17	Camkk1	calcium/calmodulin-dependent protein kinase kinase 1, alpha	protein_coding	21.95	23.19	5.44	3.45
0	ENSMUSG00000020788.15	Atp2a3	ATPase, Ca++ transporting, ubiquitous	protein_coding	5.85	6.36	0.92	0.9
0	ENSMUSG00000020838.12	Slc6a4	solute carrier family 6 (neurotransmitter transporter, serotonin), member 4	protein_coding	5.41	11.54	1.36	1.72
0	ENSMUSG00000020875.9	Hoxb9	homeobox B9	protein_coding	7.3	10.25	0.87	0.76
0	ENSMUSG00000020882.17	Cacnb1	calcium channel, voltage-dependent, beta 1 subunit	protein_coding	11.23	34.57	3.49	4.42
0	ENSMUSG00000020889.11	Nr1d1	nuclear receptor subfamily 1, group D, member 1	protein_coding	70.6	42.45	10.48	4.28
0	ENSMUSG00000020892.10	Aloxe3	arachidonate lipoxygenase 3	protein_coding	1	1.34	0.32	0.28
0	ENSMUSG00000020894.16	Vamp2	vesicle-associated membrane protein 2	protein_coding	49.42	48.49	31.22	19.11
0	ENSMUSG00000020895.14	Tmem107	transmembrane protein 107	protein_coding	75.16	80.74	35.38	28.44
0	ENSMUSG00000020900.15	Myh10	myosin, heavy polypeptide 10, non-muscle	protein_coding	6.39	6.34	7.29	4.24
0	ENSMUSG00000020913.3	Krt24	keratin 24	protein_coding	170.26	425.18	6.77	26.6
0	ENSMUSG00000021007.13	Spata7	spermatogenesis associated 7	protein_coding	3.29	5.59	2.41	1.12
0	ENSMUSG00000021025.7	Nfkbia	nuclear factor of kappa light polypeptide gene enhancer in B cells inhibitor, alpha	protein_coding	1203.66	599.39	475.37	252.81
0	ENSMUSG00000021065.15	Fut8	fucosyltransferase 8	protein_coding	15.32	12.47	6.27	6.09
0	ENSMUSG00000021069.16	Pygl	liver glycogen phosphorylase	protein_coding	27.95	50.35	9.5	22.32
0	ENSMUSG00000021091.8	Serpina3n	serine (or cysteine) peptidase inhibitor, clade A, member 3N	protein_coding	1.38	2.38	0.56	0.61
0	ENSMUSG00000021094.9	Dhrs7	dehydrogenase/reductase (SDR family) member 7	protein_coding	17.75	38.35	5.68	5.72
0	ENSMUSG00000021097.14	Clmn	calmin	protein_coding	1.7	2.05	0.24	0.45
0	ENSMUSG00000021182.14	Ccdc88c	coiled-coil domain containing 88C	protein_coding	5.7	6.47	1.33	0.63
0	ENSMUSG00000021214.13	Akr1c18	aldo-keto reductase family 1, member C18	protein_coding	426.09	234.55	17.18	16.99
0	ENSMUSG00000021215.14	Net1	neuroepithelial cell transforming gene 1	protein_coding	146.6	177.95	56.66	37
0	ENSMUSG00000021223.13	Papln	papilin, proteoglycan-like sulfated glycoprotein	protein_coding	6.34	7.14	1.04	1.76
0	ENSMUSG00000021245.14	Mlh3	mutL homolog 3	protein_coding	4.08	4.73	2.39	1.66
0	ENSMUSG00000021265.3	Slc25a29	solute carrier family 25 (mitochondrial carrier, palmitoylcarnitine transporter), member 29	protein_coding	22.17	30.54	10.69	12.48
0	ENSMUSG00000021340.12	Gpld1	glycosylphosphatidylinositol specific phospholipase D1	protein_coding	15.22	16.3	6.15	7.73
0	ENSMUSG00000021388.13	Aspn	asporin	protein_coding	1.56	17.71	1.07	1.32
0	ENSMUSG00000021457.14	Syk	spleen tyrosine kinase	protein_coding	4.38	5.79	2.42	1.63
0	ENSMUSG00000021483.7	Cdk20	cyclin-dependent kinase 20	protein_coding	10.4	14.67	4.66	4.7
0	ENSMUSG00000021668.14	Polk	polymerase (DNA directed), kappa	protein_coding	3.43	3.02	1.54	1.06
0	ENSMUSG00000021669.14	Col4a3bp	collagen, type IV, alpha 3 (Goodpasture antigen) binding protein	protein_coding	7.13	8.12	2.68	2.54
0	ENSMUSG00000021745.13	Ptprg	protein tyrosine phosphatase, receptor type, G	protein_coding	3.77	7.5	3.18	1.53
0	ENSMUSG00000021759.13	Ppap2a	phospholipid phosphatase 1	protein_coding	44.27	113.17	6.66	10.16
0	ENSMUSG00000021765.7	Fst	follistatin	protein_coding	54.52	75.55	25.52	19.28
0	ENSMUSG00000021775.10	Nr1d2	nuclear receptor subfamily 1, group D, member 2	protein_coding	21.97	14.93	9.78	5.49
0	ENSMUSG00000021786.12	Oxsm	3-oxoacyl-ACP synthase, mitochondrial	protein_coding	2.76	1.53	0.42	0.33
0	ENSMUSG00000021792.15	Fam213a	family with sequence similarity 213, member A	protein_coding	56.92	102.23	12.56	8.87
0	ENSMUSG00000021794.15	Glud1	glutamate dehydrogenase 1	protein_coding	84.61	107.32	48.15	43.31
0	ENSMUSG00000021814.16	Anxa7	annexin A7	protein_coding	60.49	60.08	32.53	20.88
0	ENSMUSG00000021846.8	Peli2	pellino 2	protein_coding	17.31	20.94	5.02	4.73
0	ENSMUSG00000021884.17	Hacl1	2-hydroxyacyl-CoA lyase 1	protein_coding	12.27	14.78	5.28	4.86
0	ENSMUSG00000021913.7	Ogdhl	oxoglutarate dehydrogenase-like	protein_coding	1.86	2.7	0.36	0.34
0	ENSMUSG00000021919.7	Chat	choline acetyltransferase	protein_coding	40.48	76.49	0.94	2.25
0	ENSMUSG00000021950.15	Anxa8	annexin A8	protein_coding	1633.17	2049.25	570.31	260.96
0	ENSMUSG00000022012.8	Enox1	ecto-NOX disulfide-thiol exchanger 1	protein_coding	12.22	25.54	3.46	5.42
0	ENSMUSG00000022018.7	Rgcc	regulator of cell cycle	protein_coding	114.05	45.69	36.45	9.45
0	ENSMUSG00000022123.8	Scel	sciellin	protein_coding	73.61	80.83	32.28	19.87
0	ENSMUSG00000022150.16	Dab2	disabled 2, mitogen-responsive phosphoprotein	protein_coding	8.04	22.05	1.43	1.22
0	ENSMUSG00000022206.6	Npr3	natriuretic peptide receptor 3	protein_coding	1.62	0.56	0.42	0.19
0	ENSMUSG00000022244.6	Amacr	alpha-methylacyl-CoA racemase	protein_coding	10.07	13.9	4.12	5.99
0	ENSMUSG00000022270.15	Fam134b	family with sequence similarity 134, member B	protein_coding	46.94	32.41	16.19	12.77
0	ENSMUSG00000022346.14	Myc	myelocytomatosis oncogene	protein_coding	179.29	124.86	80.52	35.29
0	ENSMUSG00000022358.6	Fbxo32	F-box protein 32	protein_coding	11.54	7.54	6.5	2.81
0	ENSMUSG00000022367.7	Has2	hyaluronan synthase 2	protein_coding	2.59	3.79	0.85	0.59
0	ENSMUSG00000022382.14	Wnt7b	wingless-type MMTV integration site family, member 7B	protein_coding	29.41	10.06	6.32	3.47
0	ENSMUSG00000022389.14	Tef	thyrotroph embryonic factor	protein_coding	27.91	25.82	14.02	10.71
0	ENSMUSG00000022421.18	Nptxr	neuronal pentraxin receptor	protein_coding	1.48	1.07	0.3	0.52
0	ENSMUSG00000022442.15	Ttll1	tubulin tyrosine ligase-like 1	protein_coding	7.29	11.92	2.35	4.67
0	ENSMUSG00000022546.4	Gpt	glutamic pyruvic transaminase, soluble	protein_coding	26.97	13.82	10.88	5.09
0	ENSMUSG00000022602.14	Arc	activity regulated cytoskeletal-associated protein	protein_coding	28.06	12.78	13.38	6.61
0	ENSMUSG00000022687.11	Boc	biregional cell adhesion molecule-related/down-regulated by oncogenes (Cdon) binding protein	protein_coding	50.5	73.53	14.77	20.34
0	ENSMUSG00000022701.17	2610015P09Rik	coiled-coil domain containing 191	protein_coding	18.84	28.81	8.51	7.88
0	ENSMUSG00000022754.5	Tmem45a	transmembrane protein 45a	protein_coding	227.78	108.76	79.68	19.32
0	ENSMUSG00000022756.15	Slc7a4	solute carrier family 7 (cationic amino acid transporter, y+ system), member 4	protein_coding	5.19	6.22	2.02	3.17
0	ENSMUSG00000022788.16	Fgd4	FYVE, RhoGEF and PH domain containing 4	protein_coding	6.18	5.93	3.13	3.09
0	ENSMUSG00000022912.8	Pros1	protein S (alpha)	protein_coding	16.16	14.27	7.1	3.12
0	ENSMUSG00000022935.14	Grik1	glutamate receptor, ionotropic, kainate 1	protein_coding	11.47	9.02	0.28	0.17
0	ENSMUSG00000022941.8	Ripply3	ripply transcriptional repressor 3	protein_coding	7.85	1.77	1.78	0.64
0	ENSMUSG00000022947.7	Cbr3	carbonyl reductase 3	protein_coding	34.57	41.13	13.24	12.42
0	ENSMUSG00000022951.15	Rcan1	regulator of calcineurin 1	protein_coding	70.6	61.03	28.02	21.2
0	ENSMUSG00000023032.12	Slc4a8	solute carrier family 4 (anion exchanger), member 8	protein_coding	3.84	1.23	1.31	1.48
0	ENSMUSG00000023046.6	Igfbp6	insulin-like growth factor binding protein 6	protein_coding	57.55	99.64	11.48	21.4
0	ENSMUSG00000023064.4	Sncg	synuclein, gamma	protein_coding	146.42	218.4	12.42	4.01
0	ENSMUSG00000023247.2	Guca2a	guanylate cyclase activator 2a (guanylin)	protein_coding	19.83	16.07	2.87	3.57
0	ENSMUSG00000023328.14	Ache	acetylcholinesterase	protein_coding	4.65	4.19	1.21	0.61
0	ENSMUSG00000023827.8	Agpat4	1-acylglycerol-3-phosphate O-acyltransferase 4 (lysophosphatidic acid acyltransferase, delta)	protein_coding	7.2	3.73	2.71	1.98
0	ENSMUSG00000023915.4	Tnfrsf21	tumor necrosis factor receptor superfamily, member 21	protein_coding	8.99	4.83	2.05	1.16
0	ENSMUSG00000023927.15	Satb1	special AT-rich sequence binding protein 1	protein_coding	6.93	1.17	0.74	1.18
0	ENSMUSG00000023947.7	Nfkbie	nuclear factor of kappa light polypeptide gene enhancer in B cells inhibitor, epsilon	protein_coding	6.49	5.15	3.02	2.23
0	ENSMUSG00000023968.15	Crip3	cysteine-rich protein 3	protein_coding	12.53	9.64	0.53	0.32
0	ENSMUSG00000023990.18	Tfeb	transcription factor EB	protein_coding	12.72	11.58	7.24	6.31
0	ENSMUSG00000023991.16	Foxp4	forkhead box P4	protein_coding	17.81	18.89	12.33	6.85
0	ENSMUSG00000024042.6	Sik1	salt inducible kinase 1	protein_coding	43.03	19	19.25	8.98
0	ENSMUSG00000024190.6	Dusp1	dual specificity phosphatase 1	protein_coding	1151.77	628.88	389.78	215.53
0	ENSMUSG00000024193.7	Phf1	PHD finger protein 1	protein_coding	20.46	29.36	4.72	6.63
0	ENSMUSG00000024206.14	Rfx2	regulatory factor X, 2 (influences HLA class II expression)	protein_coding	14.52	8.87	5.12	4.52
0	ENSMUSG00000024235.10	Map3k8	mitogen-activated protein kinase kinase kinase 8	protein_coding	23.24	13.49	9.57	6.01
0	ENSMUSG00000024277.14	Mapre2	microtubule-associated protein, RP/EB family, member 2	protein_coding	6.54	6.1	1.72	2.01
0	ENSMUSG00000024431.14	Nr3c1	nuclear receptor subfamily 3, group C, member 1	protein_coding	149.88	170.71	60.4	66.72
0	ENSMUSG00000024526.8	Cidea	cell death-inducing DNA fragmentation factor, alpha subunit-like effector A	protein_coding	8.61	28.2	2.46	1.69
0	ENSMUSG00000024610.14	Cd74	CD74 antigen (invariant polypeptide of major histocompatibility complex, class II antigen-associated)	protein_coding	324.46	44.65	23.67	63.31
0	ENSMUSG00000024654.8	Asrgl1	asparaginase like 1	protein_coding	1.29	4.8	1.01	1
0	ENSMUSG00000024659.14	Anxa1	annexin A1	protein_coding	576.19	475.73	256.49	124.02
0	ENSMUSG00000024747.3	Aldh1a7	aldehyde dehydrogenase family 1, subfamily A7	protein_coding	7.1	4.03	0.98	0.44
0	ENSMUSG00000024776.17	Stambpl1	STAM binding protein like 1	protein_coding	12.02	15.14	1.54	3.24
0	ENSMUSG00000024778.12	Fas	Fas (TNF receptor superfamily member 6)	protein_coding	21.35	10.55	4.56	4.97
0	ENSMUSG00000024784.13	Gpha2	glycoprotein hormone alpha 2	protein_coding	79.62	32.51	2.76	4.68
0	ENSMUSG00000024787.13	Snx15	sorting nexin 15	protein_coding	36.31	36.49	22.57	13.51
0	ENSMUSG00000024810.16	Il33	interleukin 33	protein_coding	30.12	7.93	5.9	5.9
0	ENSMUSG00000024901.14	Peli3	pellino 3	protein_coding	6.72	5.97	6.46	4.76
0	ENSMUSG00000024921.16	Smarca2	SWI/SNF related, matrix associated, actin dependent regulator of chromatin, subfamily a, member 2	protein_coding	41.39	47.4	16.24	22.23
0	ENSMUSG00000024935.10	Slc1a1	solute carrier family 1 (neuronal/epithelial high affinity glutamate transporter, system Xag), member 1	protein_coding	3.72	0.89	0.43	0.36
0	ENSMUSG00000024937.14	Ehbp1l1	EH domain binding protein 1-like 1	protein_coding	7.13	9.7	4.29	3.7
0	ENSMUSG00000024962.13	Vegfb	vascular endothelial growth factor B	protein_coding	10.43	10.6	4.85	4.28
0	ENSMUSG00000025006.15	Sorbs1	sorbin and SH3 domain containing 1	protein_coding	4.19	5.96	2.54	1.93
0	ENSMUSG00000025025.13	Mxi1	MAX interactor 1, dimerization protein	protein_coding	12.03	13.92	5.21	5.32
0	ENSMUSG00000025026.14	Add3	adducin 3 (gamma)	protein_coding	10.4	8.8	5.72	3.5
0	ENSMUSG00000025064.14	Col17a1	collagen, type XVII, alpha 1	protein_coding	674.99	785.81	154.98	260.97
0	ENSMUSG00000025082.8	Vwa2	von Willebrand factor A domain containing 2	protein_coding	34.54	46.44	5.74	3.02
0	ENSMUSG00000025085.16	Ablim1	actin-binding LIM protein 1	protein_coding	39.29	30.34	11.76	4.78
0	ENSMUSG00000025089.15	Gfra1	glial cell line derived neurotrophic factor family receptor alpha 1	protein_coding	22.72	37.94	4.67	4.09
0	ENSMUSG00000025092.6	Hspa12a	heat shock protein 12A	protein_coding	1.67	1.54	0.25	0.38
0	ENSMUSG00000025202.7	Scd3	stearoyl-coenzyme A desaturase 3	protein_coding	1.8	9.55	0.67	0.54
0	ENSMUSG00000025212.16	Sfxn3	sideroflexin 3	protein_coding	29.16	31.44	14.28	9.16
0	ENSMUSG00000025213.11	Kazald1	Kazal-type serine peptidase inhibitor domain 1	protein_coding	21.18	8.22	2.64	2.14
0	ENSMUSG00000025235.7	Bbs4	Bardet-Biedl syndrome 4 (human)	protein_coding	8.91	10.54	4.7	3.98
0	ENSMUSG00000025314.16	Ptprj	protein tyrosine phosphatase, receptor type, J	protein_coding	1.52	1.73	0.55	0.9
0	ENSMUSG00000025324.7	Atp10a	ATPase, class V, type 10A	protein_coding	2.87	0.77	0.51	0.34
0	ENSMUSG00000025372.16	Baiap2	brain-specific angiogenesis inhibitor 1-associated protein 2	protein_coding	66.43	53.42	29.95	26.79
0	ENSMUSG00000025427.14	Rnf165	ring finger protein 165	protein_coding	4.68	3.06	0.5	0.66
0	ENSMUSG00000025473.16	Adam8	a disintegrin and metallopeptidase domain 8	protein_coding	8.71	2.28	4.18	1.11
0	ENSMUSG00000025582.4	Nptx1	neuronal pentraxin 1	protein_coding	1.82	2.18	0.53	0.41
0	ENSMUSG00000025584.17	Pde8a	phosphodiesterase 8A	protein_coding	3.7	4.08	1.15	0.99
0	ENSMUSG00000025648.17	Pfkfb4	6-phosphofructo-2-kinase/fructose-2,6-biphosphatase 4	protein_coding	5.29	5.29	2.66	1.81
0	ENSMUSG00000025650.12	Col7a1	collagen, type VII, alpha 1	protein_coding	59.14	79.44	19.75	17.25
0	ENSMUSG00000025795.7	Rassf3	Ras association (RalGDS/AF-6) domain family member 3	protein_coding	7.76	6.99	2.7	2.61
0	ENSMUSG00000025813.13	Homer2	homer scaffolding protein 2	protein_coding	3.31	4.37	2.63	1.1
0	ENSMUSG00000025915.14	Sgk3	serum/glucocorticoid regulated kinase 3	protein_coding	27.95	39.77	15.86	14.65
0	ENSMUSG00000025927.13	Tfap2b	transcription factor AP-2 beta	protein_coding	65.91	107.66	29.46	30.98
0	ENSMUSG00000025997.13	Ikzf2	IKAROS family zinc finger 2	protein_coding	9.34	2.36	1.16	1.48
0	ENSMUSG00000026077.15	Npas2	neuronal PAS domain protein 2	protein_coding	7.02	10.81	1.09	0.68
0	ENSMUSG00000026107.11	Nabp1	nucleic acid binding protein 1	protein_coding	20.87	23.62	10.03	9.44
0	ENSMUSG00000026131.17	Dst	dystonin	protein_coding	84.95	139.91	34.36	47.03
0	ENSMUSG00000026167.14	Wnt10a	wingless-type MMTV integration site family, member 10A	protein_coding	74.86	24.06	19.81	20.41
0	ENSMUSG00000026202.13	Tuba4a	tubulin, alpha 4A	protein_coding	307.92	399.12	191.84	131.47
0	ENSMUSG00000026220.6	Slc16a14	solute carrier family 16 (monocarboxylic acid transporters), member 14	protein_coding	23.44	27.87	5.16	6.31
0	ENSMUSG00000026259.14	Ngef	neuronal guanine nucleotide exchange factor	protein_coding	12.35	40.67	1.06	0.88
0	ENSMUSG00000026278.14	Bok	BCL2-related ovarian killer	protein_coding	302.91	441.39	165.15	103.18
0	ENSMUSG00000026304.13	Rab17	RAB17, member RAS oncogene family	protein_coding	15.11	17.17	0.65	1.34
0	ENSMUSG00000026315.13	Serpinb8	serine (or cysteine) peptidase inhibitor, clade B, member 8	protein_coding	91.34	119.68	24.18	25.14
0	ENSMUSG00000026327.8	Serpinb11	serine (or cysteine) peptidase inhibitor, clade B (ovalbumin), member 11	protein_coding	30.11	66.02	3.45	4.71
0	ENSMUSG00000026358.13	Rgs1	regulator of G-protein signaling 1	protein_coding	38.61	4.41	3.98	2.33
0	ENSMUSG00000026399.12	Cd55	CD55 molecule, decay accelerating factor for complement	protein_coding	22.77	4.74	5.13	3.43
0	ENSMUSG00000026414.13	Tnnt2	troponin T2, cardiac	protein_coding	4.97	8.35	4.01	0.97
0	ENSMUSG00000026450.14	Chit1	chitinase 1 (chitotriosidase)	protein_coding	75.28	14.93	18.26	6.16
0	ENSMUSG00000026457.14	Adipor1	adiponectin receptor 1	protein_coding	122.34	137.77	71.06	52.86
0	ENSMUSG00000026519.16	Tmem63a	transmembrane protein 63a	protein_coding	84.61	118.31	43.19	35.28
0	ENSMUSG00000026535.9	Ifi202b	interferon activated gene 202B	protein_coding	8.37	7.23	4.24	1.96
0	ENSMUSG00000026628.13	Atf3	activating transcription factor 3	protein_coding	1747.68	1005.14	725.35	507.83
0	ENSMUSG00000026637.13	Traf5	TNF receptor-associated factor 5	protein_coding	26.04	27.13	8.02	10.37
0	ENSMUSG00000026639.18	Lamb3	laminin, beta 3	protein_coding	246.8	364.67	63.49	57.71
0	ENSMUSG00000026640.12	Plxna2	plexin A2	protein_coding	31.2	55.94	11.3	7.18
0	ENSMUSG00000026676.7	Ccdc3	coiled-coil domain containing 3	protein_coding	151.92	171.83	22.77	17.04
0	ENSMUSG00000026694.19	Mettl13	methyltransferase like 13	protein_coding	17.44	22.13	8.68	6.96
0	ENSMUSG00000026696.15	Vamp4	vesicle-associated membrane protein 4	protein_coding	56.36	74	26.88	34.83
0	ENSMUSG00000026697.10	Myoc	myocilin	protein_coding	193.52	253.88	13.16	20.88
0	ENSMUSG00000026715.12	Serpinc1	serine (or cysteine) peptidase inhibitor, clade C (antithrombin), member 1	protein_coding	0.82	0.91	0.38	0.25
0	ENSMUSG00000026737.12	Pip4k2a	phosphatidylinositol-5-phosphate 4-kinase, type II, alpha	protein_coding	3.52	1.41	0.73	0.39
0	ENSMUSG00000026785.14	Pkn3	protein kinase N3	protein_coding	10.27	13.26	4.22	4.02
0	ENSMUSG00000026826.13	Nr4a2	nuclear receptor subfamily 4, group A, member 2	protein_coding	23.3	16.97	7.48	3.02
0	ENSMUSG00000026833.18	Olfm1	olfactomedin 1	protein_coding	7.68	7.88	1.71	1.1
0	ENSMUSG00000026853.15	Crat	carnitine acetyltransferase	protein_coding	5.72	9.8	1.45	1.04
0	ENSMUSG00000026870.19	Cutal	cutA divalent cation tolerance homolog-like	protein_coding	5.56	9.42	0.93	2.16
0	ENSMUSG00000026875.14	Traf1	TNF receptor-associated factor 1	protein_coding	10.19	3.7	1.59	2.25
0	ENSMUSG00000026888.14	Grb14	growth factor receptor bound protein 14	protein_coding	8.16	8.85	2.28	2.5
0	ENSMUSG00000026922.13	Agpat2	1-acylglycerol-3-phosphate O-acyltransferase 2 (lysophosphatidic acid acyltransferase, beta)	protein_coding	46.27	55.46	18.94	18.68
0	ENSMUSG00000027075.16	Slc43a1	solute carrier family 43, member 1	protein_coding	12.98	11.67	2.53	1.93
0	ENSMUSG00000027102.4	Hoxd8	homeobox D8	protein_coding	8.38	10.6	1.31	1.43
0	ENSMUSG00000027210.20	Meis2	Meis homeobox 2	protein_coding	2.43	2.09	1.18	0.37
0	ENSMUSG00000027224.14	Duoxa1	dual oxidase maturation factor 1	protein_coding	218.16	143.84	65.31	26.15
0	ENSMUSG00000027246.12	Ell3	elongation factor RNA polymerase II-like 3	protein_coding	15.78	19.45	9.46	5.02
0	ENSMUSG00000027257.13	Pacsin3	protein kinase C and casein kinase substrate in neurons 3	protein_coding	46.52	40.44	22.42	11.84
0	ENSMUSG00000027296.7	Itpka	inositol 1,4,5-trisphosphate 3-kinase A	protein_coding	3.3	2.85	0.71	0.59
0	ENSMUSG00000027313.3	Chac1	ChaC, cation transport regulator 1	protein_coding	1.75	6.29	0.27	1.32
0	ENSMUSG00000027330.16	Cdc25b	cell division cycle 25B	protein_coding	80.71	76.67	20.5	14.31
0	ENSMUSG00000027347.18	Rasgrp1	RAS guanyl releasing protein 1	protein_coding	12.6	8.51	1.74	1.69
0	ENSMUSG00000027358.6	Bmp2	bone morphogenetic protein 2	protein_coding	16.75	25.61	4.3	3.64
0	ENSMUSG00000027377.2	Mall	mal, T cell differentiation protein-like	protein_coding	8.62	2.07	2.08	0.72
0	ENSMUSG00000027380.10	Acoxl	acyl-Coenzyme A oxidase-like	protein_coding	3.84	13.47	0.28	0.16
0	ENSMUSG00000027463.14	Slc52a3	solute carrier protein family 52, member 3	protein_coding	4.05	3.07	0.64	0.27
0	ENSMUSG00000027654.2	Fam83d	family with sequence similarity 83, member D	protein_coding	37.53	68.03	7.94	4.22
0	ENSMUSG00000027750.16	Postn	periostin, osteoblast specific factor	protein_coding	681.31	941.93	108.34	183.84
0	ENSMUSG00000027761.4	Aadac	arylacetamide deacetylase (esterase)	protein_coding	40.26	32.08	5.3	0.67
0	ENSMUSG00000027765.6	P2ry1	purinergic receptor P2Y, G-protein coupled 1	protein_coding	32.4	40.8	11.5	11.33
0	ENSMUSG00000027796.2	Smad9	SMAD family member 9	protein_coding	3.09	3.38	0.36	0.37
0	ENSMUSG00000027858.13	Tspan2	tetraspanin 2	protein_coding	5.1	8.39	5.26	1.49
0	ENSMUSG00000027895.9	Kcnc4	potassium voltage gated channel, Shaw-related subfamily, member 4	protein_coding	2.85	2.37	0.7	0.92
0	ENSMUSG00000027932.14	Slc27a3	solute carrier family 27 (fatty acid transporter), member 3	protein_coding	135.86	137.19	45.63	40.07
0	ENSMUSG00000027993.16	Trim2	tripartite motif-containing 2	protein_coding	37.88	58.45	13.26	8.84
0	ENSMUSG00000028019.9	Pdgfc	platelet-derived growth factor, C polypeptide	protein_coding	7.68	3.3	1.69	1.22
0	ENSMUSG00000028020.16	Glrb	glycine receptor, beta subunit	protein_coding	3.72	4.03	0.75	0.74
0	ENSMUSG00000028041.17	Adam15	a disintegrin and metallopeptidase domain 15 (metargidin)	protein_coding	45.76	64.98	32.53	21.66
0	ENSMUSG00000028047.11	Thbs3	thrombospondin 3	protein_coding	21.37	17.66	3.83	5.44
0	ENSMUSG00000028108.15	Ecm1	extracellular matrix protein 1	protein_coding	240.99	297.78	31.3	34.19
0	ENSMUSG00000028150.14	Rorc	RAR-related orphan receptor gamma	protein_coding	14.96	17.67	4.98	3.84
0	ENSMUSG00000028195.4	Cyr61	cysteine rich protein 61	protein_coding	894.6	694.43	195.46	165.59
0	ENSMUSG00000028262.13	Clca3a2	chloride channel accessory 3A2	protein_coding	228.73	82.74	40.91	21.36
0	ENSMUSG00000028341.9	Nr4a3	nuclear receptor subfamily 4, group A, member 3	protein_coding	6.92	4.8	3.23	1.52
0	ENSMUSG00000028367.5	Txn1	thioredoxin 1	protein_coding	390.49	789.76	272.69	231.69
0	ENSMUSG00000028407.3	Toporsos	topoisomerase I binding, arginine/serine-rich, opposite strand	antisense	11.45	12.38	4.41	4.45
0	ENSMUSG00000028435.8	Aqp3	aquaporin 3	protein_coding	415.15	598.43	67.84	59.9
0	ENSMUSG00000028488.15	Sh3gl2	SH3-domain GRB2-like 2	protein_coding	4.78	2.25	1.36	0.64
0	ENSMUSG00000028517.8	Ppap2b	phospholipid phosphatase 3	protein_coding	52.01	71.22	27.89	27.8
0	ENSMUSG00000028519.16	Dab1	disabled 1	protein_coding	6.64	0.66	0.68	0.32
0	ENSMUSG00000028532.14	Cachd1	cache domain containing 1	protein_coding	19.72	13.3	9.92	5.69
0	ENSMUSG00000028555.15	Ttc39a	tetratricopeptide repeat domain 39A	protein_coding	11.98	7.09	4.63	2.11
0	ENSMUSG00000028713.17	Cyp4b1	cytochrome P450, family 4, subfamily b, polypeptide 1	protein_coding	136.86	130.57	16.73	17.52
0	ENSMUSG00000028716.15	Pdzk1ip1	PDZK1 interacting protein 1	protein_coding	218.55	263.8	94.52	57.07
0	ENSMUSG00000028780.13	Sema3c	sema domain, immunoglobulin domain (Ig), short basic domain, secreted, (semaphorin) 3C	protein_coding	79.03	66.35	16.62	20.63
0	ENSMUSG00000028841.14	Cnksr1	connector enhancer of kinase suppressor of Ras 1	protein_coding	33.39	40.66	12.85	13.36
0	ENSMUSG00000028843.8	Sh3bgrl3	SH3 domain binding glutamic acid-rich protein-like 3	protein_coding	510.12	447.86	243.46	208.72
0	ENSMUSG00000028845.15	Tekt2	tektin 2	protein_coding	25.97	64.35	4.24	10.27
0	ENSMUSG00000028949.13	Smarcd3	SWI/SNF related, matrix associated, actin dependent regulator of chromatin, subfamily d, member 3	protein_coding	8.97	9.11	2.53	3.85
0	ENSMUSG00000028976.10	Slc2a5	solute carrier family 2 (facilitated glucose transporter), member 5	protein_coding	6.55	3.23	1.62	0.77
0	ENSMUSG00000028986.12	Klhl7	kelch-like 7	protein_coding	16.11	18.17	8.01	6.96
0	ENSMUSG00000029007.8	Agtrap	angiotensin II, type I receptor-associated protein	protein_coding	21.35	22.29	8.38	7.61
0	ENSMUSG00000029026.16	Trp73	transformation related protein 73	protein_coding	9.71	7.25	3.56	4.52
0	ENSMUSG00000029053.16	Prkcz	protein kinase C, zeta	protein_coding	14.56	14.35	9.15	7.72
0	ENSMUSG00000029059.9	Fam213b	family with sequence similarity 213, member B	protein_coding	49.01	26.52	16.73	10.31
0	ENSMUSG00000029070.9	Mxra8	matrix-remodelling associated 8	protein_coding	15.01	17.22	6.08	9.66
0	ENSMUSG00000029108.14	Pcdh7	protocadherin 7	protein_coding	23.5	29.3	8.9	5.67
0	ENSMUSG00000029120.10	Ppp2r2c	protein phosphatase 2, regulatory subunit B, gamma	protein_coding	7.59	1.33	1.94	0.65
0	ENSMUSG00000029153.11	Ociad2	OCIA domain containing 2	protein_coding	24.18	15.58	12.9	8.47
0	ENSMUSG00000029167.13	Ppargc1a	peroxisome proliferative activated receptor, gamma, coactivator 1 alpha	protein_coding	1.19	1.77	0.63	0.31
0	ENSMUSG00000029178.14	Klf3	Kruppel-like factor 3 (basic)	protein_coding	130.14	124.53	58.23	38.93
0	ENSMUSG00000029217.16	Tec	tec protein tyrosine kinase	protein_coding	8.35	7.15	3.16	1.61
0	ENSMUSG00000029312.12	Klhl8	kelch-like 8	protein_coding	20.95	18.82	7.62	4.86
0	ENSMUSG00000029330.8	Cds1	CDP-diacylglycerol synthase 1	protein_coding	7.58	9.55	4.99	2.29
0	ENSMUSG00000029413.14	Naaa	N-acylethanolamine acid amidase	protein_coding	15.34	12.29	7.67	5.15
0	ENSMUSG00000029470.15	P2rx4	purinergic receptor P2X, ligand-gated ion channel 4	protein_coding	21.38	21.7	9.38	7.21
0	ENSMUSG00000029671.15	Wnt16	wingless-type MMTV integration site family, member 16	protein_coding	9.13	1.57	0.83	1.47
0	ENSMUSG00000029710.15	Ephb4	Eph receptor B4	protein_coding	36.45	45.4	20.11	19.29
0	ENSMUSG00000029755.10	Dlx5	distal-less homeobox 5	protein_coding	17.31	34.2	4.93	5.54
0	ENSMUSG00000029822.15	Osbpl3	oxysterol binding protein-like 3	protein_coding	11.7	16.35	9.4	3.98
0	ENSMUSG00000029838.11	Ptn	pleiotrophin	protein_coding	592.39	964.21	74.8	94.59
0	ENSMUSG00000029868.12	Trpv6	transient receptor potential cation channel, subfamily V, member 6	protein_coding	5.93	7.89	2	3.35
0	ENSMUSG00000030068.4	Gm20696	predicted gene 20696	protein_coding	7.68	8.14	7.03	2.44
0	ENSMUSG00000030137.8	Tuba8	tubulin, alpha 8	protein_coding	14.13	9.67	4.76	4.97
0	ENSMUSG00000030157.5	Clec2d	C-type lectin domain family 2, member d	protein_coding	5.81	5.93	0.72	1.69
0	ENSMUSG00000030208.15	Emp1	epithelial membrane protein 1	protein_coding	222.34	172.42	39.92	22.02
0	ENSMUSG00000030220.13	Arhgdib	Rho, GDP dissociation inhibitor (GDI) beta	protein_coding	104.45	21.12	23.11	11.81
0	ENSMUSG00000030228.15	Pik3c2g	phosphatidylinositol 3-kinase, C2 domain containing, gamma polypeptide	protein_coding	5.73	4.55	1.76	1.48
0	ENSMUSG00000030279.15	C2cd5	C2 calcium-dependent domain containing 5	protein_coding	6.86	13.72	5.18	4.21
0	ENSMUSG00000030281.16	Il17rc	interleukin 17 receptor C	protein_coding	115.71	91.72	59.05	32.88
0	ENSMUSG00000030303.15	Far2	fatty acyl CoA reductase 2	protein_coding	2.79	11.79	1.58	1.3
0	ENSMUSG00000030306.14	Tmtc1	transmembrane and tetratricopeptide repeat containing 1	protein_coding	4.15	23.02	2.69	2.02
0	ENSMUSG00000030353.15	Tead4	TEA domain family member 4	protein_coding	3.63	5.37	0.76	1.19
0	ENSMUSG00000030409.15	Dmpk	dystrophia myotonica-protein kinase	protein_coding	29.08	31.28	8.6	5.63
0	ENSMUSG00000030431.8	Tmem238	transmembrane protein 238	protein_coding	23.41	13.18	12.46	5.62
0	ENSMUSG00000030483.14	Cyp2b10	cytochrome P450, family 2, subfamily b, polypeptide 10	protein_coding	31.86	32.76	6.57	7.18
0	ENSMUSG00000030494.13	Rhpn2	rhophilin, Rho GTPase binding protein 2	protein_coding	1.47	3.36	0.49	0.88
0	ENSMUSG00000030513.14	Pcsk6	proprotein convertase subtilisin/kexin type 6	protein_coding	4.8	4.68	1.01	0.67
0	ENSMUSG00000030543.10	Mesp2	mesoderm posterior 2	protein_coding	7.88	6.16	3.85	1.74
0	ENSMUSG00000030557.16	Mef2a	myocyte enhancer factor 2A	protein_coding	59.96	46.52	24.81	17.63
0	ENSMUSG00000030584.13	Dpf1	D4, zinc and double PHD fingers family 1	protein_coding	7.51	11.71	2.03	1.09
0	ENSMUSG00000030621.17	Me3	malic enzyme 3, NADP(+)-dependent, mitochondrial	protein_coding	4.77	10.69	0.64	0.53
0	ENSMUSG00000030623.3	Prss23os	protease, serine 23, opposite strand	antisense	14.47	41.38	7.18	5.09
0	ENSMUSG00000030657.11	Xylt1	xylosyltransferase 1	protein_coding	1.87	2.67	1.09	0.53
0	ENSMUSG00000030691.14	Fchsd2	FCH and double SH3 domains 2	protein_coding	5.88	7.72	1.79	2.64
0	ENSMUSG00000030737.16	Slco2b1	solute carrier organic anion transporter family, member 2b1	protein_coding	6.12	2.84	1.77	0.82
0	ENSMUSG00000030739.17	Myh14	myosin, heavy polypeptide 14	protein_coding	26.15	49.56	9.74	10.65
0	ENSMUSG00000030747.4	Dgat2	diacylglycerol O-acyltransferase 2	protein_coding	25.75	37.33	11.89	7.63
0	ENSMUSG00000030768.12	Disp1	dispatched RND transporter family member 1	protein_coding	5.44	4.07	2.13	1.53
0	ENSMUSG00000030772.5	Dkk3	dickkopf WNT signaling pathway inhibitor 3	protein_coding	145.93	273.9	36.03	64.37
0	ENSMUSG00000030792.7	Dkkl1	dickkopf-like 1	protein_coding	7.96	9.8	1.93	1.15
0	ENSMUSG00000030844.11	Rgs10	regulator of G-protein signalling 10	protein_coding	18.66	14.11	4.69	8.07
0	ENSMUSG00000030987.4	Stim1	stromal interaction molecule 1	protein_coding	90.04	103.08	43.3	36.34
0	ENSMUSG00000031070.15	Mrgprf	MAS-related GPR, member F	protein_coding	29.6	46.95	1.6	2.92
0	ENSMUSG00000031075.17	Ano1	anoctamin 1, calcium activated chloride channel	protein_coding	18.99	14.87	10.37	2.27
0	ENSMUSG00000031220.14	Awat2	acyl-CoA wax alcohol acyltransferase 2	protein_coding	2.91	4.02	0.75	0.72
0	ENSMUSG00000031239.5	Itm2a	integral membrane protein 2A	protein_coding	19.38	9.03	2.42	4.84
0	ENSMUSG00000031278.12	Acsl4	acyl-CoA synthetase long-chain family member 4	protein_coding	14.59	14.3	4.8	3.3
0	ENSMUSG00000031373.4	Car5b	carbonic anhydrase 5b, mitochondrial	protein_coding	2.49	5.5	0.54	0.47
0	ENSMUSG00000031374.13	Zfp92	zinc finger protein 92	protein_coding	1.05	1.99	0.37	0.34
0	ENSMUSG00000031379.13	Pir	pirin	protein_coding	43.41	50.99	11.27	6.84
0	ENSMUSG00000031380.10	Figf	vascular endothelial growth factor D	protein_coding	5.15	5.03	2.56	2.08
0	ENSMUSG00000031431.13	Tsc22d3	TSC22 domain family, member 3	protein_coding	23.31	18.81	8.05	10.81
0	ENSMUSG00000031453.15	Rasa3	RAS p21 protein activator 3	protein_coding	9.12	3.18	3.26	1.8
0	ENSMUSG00000031478.16	Nek3	NIMA (never in mitosis gene a)-related expressed kinase 3	protein_coding	3.62	7.04	2.39	2.29
0	ENSMUSG00000031480.15	Thsd1	thrombospondin, type I, domain 1	protein_coding	41.49	82.89	24.78	26.26
0	ENSMUSG00000031523.16	Dlc1	deleted in liver cancer 1	protein_coding	8.94	5.15	3.08	2.34
0	ENSMUSG00000031565.17	Fgfr1	fibroblast growth factor receptor 1	protein_coding	145.52	273.46	69.24	95.29
0	ENSMUSG00000031608.13	Galnt7	UDP-N-acetyl-alpha-D-galactosamine: polypeptide N-acetylgalactosaminyltransferase 7	protein_coding	3.89	3.33	1.45	1.4
0	ENSMUSG00000031613.8	Hpgd	hydroxyprostaglandin dehydrogenase 15 (NAD)	protein_coding	61.45	68.8	8.41	12.42
0	ENSMUSG00000031616.7	Ednra	endothelin receptor type A	protein_coding	7.41	14.75	3.12	1.8
0	ENSMUSG00000031626.16	Sorbs2	sorbin and SH3 domain containing 2	protein_coding	7.51	5.66	2.58	4.12
0	ENSMUSG00000031636.6	Pdlim3	PDZ and LIM domain 3	protein_coding	57.31	65.36	13.8	6.82
0	ENSMUSG00000031647.10	Mfap3l	microfibrillar-associated protein 3-like	protein_coding	14.59	7.57	6.89	4.16
0	ENSMUSG00000031661.11	Nkd1	naked cuticle 1 homolog (Drosophila)	protein_coding	5.71	8.44	1.19	0.63
0	ENSMUSG00000031666.14	Rbl2	RB transcriptional corepressor like 2	protein_coding	10.29	15.51	6.21	5.79
0	ENSMUSG00000031736.10	Crnde	colorectal neoplasia differentially expressed (non-protein coding)	lincRNA	27.5	28.95	10.81	9.33
0	ENSMUSG00000031750.15	Il34	interleukin 34	protein_coding	53.95	14.1	10.13	5.65
0	ENSMUSG00000031805.17	Jak3	Janus kinase 3	protein_coding	4.57	3.13	1.19	1.1
0	ENSMUSG00000031824.14	6430548M08Rik	RIKEN cDNA 6430548M08 gene	protein_coding	5.96	1.74	1.81	0.69
0	ENSMUSG00000031841.18	Cdh13	cadherin 13	protein_coding	165.89	191.41	11.72	8.98
0	ENSMUSG00000031853.4	BC021891	mitogen-activated protein kinase kinase kinase 21	protein_coding	1.09	0.87	0.14	0.14
0	ENSMUSG00000031861.15	Lpar2	lysophosphatidic acid receptor 2	protein_coding	3.28	0.97	0.89	0.7
0	ENSMUSG00000031875.6	Cmtm3	CKLF-like MARVEL transmembrane domain containing 3	protein_coding	8.24	12.12	3.96	5.12
0	ENSMUSG00000031930.10	Wwp2	WW domain containing E3 ubiquitin protein ligase 2	protein_coding	41.67	72.02	24.65	20.53
0	ENSMUSG00000031938.14	4931406C07Rik	RIKEN cDNA 4931406C07 gene	protein_coding	3.02	4.86	1	1.68
0	ENSMUSG00000031955.9	Bcar1	breast cancer anti-estrogen resistance 1	protein_coding	23.86	23.12	8.88	6.91
0	ENSMUSG00000032010.14	Usp2	ubiquitin specific peptidase 2	protein_coding	29.19	28.3	8.15	6.51
0	ENSMUSG00000032015.15	Pou2f3	POU domain, class 2, transcription factor 3	protein_coding	25.44	12.4	4.24	3.09
0	ENSMUSG00000032064.17	Dixdc1	DIX domain containing 1	protein_coding	7.33	15.55	3.77	2.84
0	ENSMUSG00000032076.18	Cadm1	cell adhesion molecule 1	protein_coding	99.37	141.41	38.33	47.08
0	ENSMUSG00000032202.11	Rab27a	RAB27A, member RAS oncogene family	protein_coding	6.89	2.22	1.71	0.78
0	ENSMUSG00000032224.14	Fam81a	family with sequence similarity 81, member A	protein_coding	18.06	13.98	1.95	1.76
0	ENSMUSG00000032232.14	Cgnl1	cingulin-like 1	protein_coding	11.05	11.65	2.85	1.99
0	ENSMUSG00000032238.17	Rora	RAR-related orphan receptor alpha	protein_coding	55.15	39.84	15.79	8.64
0	ENSMUSG00000032239.9	Rp9	retinitis pigmentosa 9 (human)	protein_coding	51.47	58.22	28.67	18.12
0	ENSMUSG00000032262.13	Elovl4	elongation of very long chain fatty acids (FEN1/Elo2, SUR4/Elo3, yeast)-like 4	protein_coding	21.72	50.68	13.58	6.39
0	ENSMUSG00000032281.11	Acsbg1	acyl-CoA synthetase bubblegum family member 1	protein_coding	138.05	131.64	25.55	12.63
0	ENSMUSG00000032311.17	Nrg4	neuregulin 4	protein_coding	2.04	2.51	0.62	0.65
0	ENSMUSG00000032363.15	Adamts7	a disintegrin-like and metallopeptidase (reprolysin type) with thrombospondin type 1 motif, 7	protein_coding	1.14	1.25	0.57	0.29
0	ENSMUSG00000032420.7	Nt5e	5' nucleotidase, ecto	protein_coding	51.55	86.99	15.76	14.74
0	ENSMUSG00000032462.14	Pik3cb	phosphatidylinositol 3-kinase, catalytic, beta polypeptide	protein_coding	7.03	8.01	3.88	2.68
0	ENSMUSG00000032470.16	Mras	muscle and microspikes RAS	protein_coding	9.26	10.24	1.88	1.69
0	ENSMUSG00000032487.8	Ptgs2	prostaglandin-endoperoxide synthase 2	protein_coding	29.14	9.91	10.3	4.75
0	ENSMUSG00000032515.7	Csrnp1	cysteine-serine-rich nuclear protein 1	protein_coding	87.08	45.23	17.47	16.46
0	ENSMUSG00000032519.11	Slc25a38	solute carrier family 25, member 38	protein_coding	58.94	67.72	18.52	13.8
0	ENSMUSG00000032532.6	Cck	cholecystokinin	protein_coding	242.37	185.75	4.22	6.33
0	ENSMUSG00000032584.12	Mst1r	macrophage stimulating 1 receptor (c-met-related tyrosine kinase)	protein_coding	17.17	17.27	6.65	2.46
0	ENSMUSG00000032591.15	Mst1	macrophage stimulating 1 (hepatocyte growth factor-like)	protein_coding	7.34	2.82	1.23	0.57
0	ENSMUSG00000032652.13	Crebl2	cAMP responsive element binding protein-like 2	protein_coding	3.54	5.29	1.09	1.75
0	ENSMUSG00000032718.4	Mansc1	MANSC domain containing 1	protein_coding	12.23	9.45	5.34	1.84
0	ENSMUSG00000032816.14	Igdcc4	immunoglobulin superfamily, DCC subclass, member 4	protein_coding	9.69	16.4	1.56	2.17
0	ENSMUSG00000032855.5	Pkd1	polycystic kidney disease 1 homolog	protein_coding	9.92	16.65	5.57	4.66
0	ENSMUSG00000032965.10	Ift57	intraflagellar transport 57	protein_coding	57.68	96.62	42.85	28.98
0	ENSMUSG00000033016.15	Nfatc1	nuclear factor of activated T cells, cytoplasmic, calcineurin dependent 1	protein_coding	55.02	81.87	14.37	5.72
0	ENSMUSG00000033033.10	Calhm2	calcium homeostasis modulator 2	protein_coding	16.03	30.93	10.27	11.06
0	ENSMUSG00000033060.15	Lmo7	LIM domain only 7	protein_coding	16.88	21.12	4.19	1.75
0	ENSMUSG00000033170.14	Card10	caspase recruitment domain family, member 10	protein_coding	16.22	8.46	6.04	3.58
0	ENSMUSG00000033174.17	Mgll	monoglyceride lipase	protein_coding	51.18	75.34	17.86	10.36
0	ENSMUSG00000033233.17	Trim45	tripartite motif-containing 45	protein_coding	3.93	2.71	0.86	1.62
0	ENSMUSG00000033256.14	Shf	Src homology 2 domain containing F	protein_coding	6.25	10.94	2.89	2.33
0	ENSMUSG00000033268.8	Duox1	dual oxidase 1	protein_coding	11.35	22.26	2.49	1.56
0	ENSMUSG00000033308.16	Dpyd	dihydropyrimidine dehydrogenase	protein_coding	7.01	3.83	0.81	0.93
0	ENSMUSG00000033327.16	Tnxb	tenascin XB	protein_coding	3.1	1.04	0.56	0.21
0	ENSMUSG00000033389.16	Arhgap44	Rho GTPase activating protein 44	protein_coding	35.33	48.31	11.94	10.18
0	ENSMUSG00000033420.12	Antxr1	anthrax toxin receptor 1	protein_coding	6.23	4.94	2.29	2.66
0	ENSMUSG00000033427.13	Upb1	ureidopropionase, beta	protein_coding	19.94	23.62	2.4	5.2
0	ENSMUSG00000033579.16	Fa2h	fatty acid 2-hydroxylase	protein_coding	4.16	27.72	0.17	0.6
0	ENSMUSG00000033610.15	Pank1	pantothenate kinase 1	protein_coding	7.58	11.44	4.06	2.95
0	ENSMUSG00000033722.9	BC034090	cDNA sequence BC034090	protein_coding	7.35	14.28	4.65	4.39
0	ENSMUSG00000033765.4	Calm4	calmodulin 4	protein_coding	294.88	66.25	82.5	42.59
0	ENSMUSG00000033852.16	Gm28042	predicted gene, 28042	protein_coding	1.82	1.37	0.59	0.57
0	ENSMUSG00000033965.10	Slc16a2	solute carrier family 16 (monocarboxylic acid transporters), member 2	protein_coding	6.84	6.84	3.04	1.41
0	ENSMUSG00000034071.14	Zfp551	zinc fingr protein 551	protein_coding	5.16	5.71	2.12	2.48
0	ENSMUSG00000034159.12	2310007B03Rik	RIKEN cDNA 2310007B03 gene	protein_coding	10.74	1.17	2.07	0.99
0	ENSMUSG00000034161.7	Scx	scleraxis	protein_coding	35.59	47.63	12.53	12.28
0	ENSMUSG00000034168.6	Irf2bpl	interferon regulatory factor 2 binding protein-like	protein_coding	38.97	35.57	13.72	18.76
0	ENSMUSG00000034209.4	Rasl10a	RAS-like, family 10, member A	protein_coding	29.52	18.66	5.94	2.58
0	ENSMUSG00000034255.17	Arhgap27	Rho GTPase activating protein 27	protein_coding	7.2	3.98	2.36	1.54
0	ENSMUSG00000034282.3	Evpl	envoplakin	protein_coding	23.34	19.69	9.44	6.72
0	ENSMUSG00000034312.13	Iqsec1	IQ motif and Sec7 domain 1	protein_coding	8.46	15.74	4.57	6.27
0	ENSMUSG00000034327.17	Kctd9	potassium channel tetramerisation domain containing 9	protein_coding	7.1	8.36	4.06	3.25
0	ENSMUSG00000034353.14	Ramp1	receptor (calcitonin) activity modifying protein 1	protein_coding	28.29	21.98	8.29	7.88
0	ENSMUSG00000034382.14	AI661453	expressed sequence AI661453	protein_coding	5.5	5.17	1.95	1.83
0	ENSMUSG00000034413.14	Neurl1b	neuralized E3 ubiquitin protein ligase 1B	protein_coding	3.3	3.77	1.13	0.71
0	ENSMUSG00000034522.9	Zfp395	zinc finger protein 395	protein_coding	9.71	10.9	4.47	4.05
0	ENSMUSG00000034584.3	Exph5	exophilin 5	protein_coding	12.1	5.54	4.17	2.68
0	ENSMUSG00000034586.14	Hid1	HID1 domain containing	protein_coding	5.54	8.66	1.86	0.54
0	ENSMUSG00000034640.9	Tiparp	TCDD-inducible poly(ADP-ribose) polymerase	protein_coding	89.8	57.26	42.34	26.13
0	ENSMUSG00000034765.6	Dusp5	dual specificity phosphatase 5	protein_coding	43.43	24.15	14.05	7.47
0	ENSMUSG00000034825.13	Nrip3	nuclear receptor interacting protein 3	protein_coding	6	15.42	0.85	1.2
0	ENSMUSG00000034854.8	Mfsd12	major facilitator superfamily domain containing 12	protein_coding	6.87	5.24	2.85	2.11
0	ENSMUSG00000034910.5	Pygo1	pygopus 1	protein_coding	2.69	1.95	0.85	0.92
0	ENSMUSG00000034917.7	Tjp3	tight junction protein 3	protein_coding	6.65	3.72	1.18	0.88
0	ENSMUSG00000034949.18	Zfr2	zinc finger RNA binding protein 2	protein_coding	7.79	9.53	7.83	2.89
0	ENSMUSG00000034993.7	Vat1	vesicle amine transport 1	protein_coding	50.23	54.16	25.32	15.83
0	ENSMUSG00000034998.18	Foxn2	forkhead box N2	protein_coding	5.23	7.34	3.81	1.74
0	ENSMUSG00000035158.15	Mitf	microphthalmia-associated transcription factor	protein_coding	21.71	33.62	2.42	2.37
0	ENSMUSG00000035199.6	Arl6ip5	ADP-ribosylation factor-like 6 interacting protein 5	protein_coding	55.45	59.36	26.31	22.02
0	ENSMUSG00000035493.9	Tgfbi	transforming growth factor, beta induced	protein_coding	426.12	565.48	94.17	74.63
0	ENSMUSG00000035504.16	Reep6	receptor accessory protein 6	protein_coding	3.41	6.7	1.63	1.54
0	ENSMUSG00000035547.14	Capn5	calpain 5	protein_coding	5.3	7.9	3.37	3.13
0	ENSMUSG00000035642.16	Aamdc	adipogenesis associated Mth938 domain containing	protein_coding	31.71	44.02	15.91	18.18
0	ENSMUSG00000035735.10	Dagla	diacylglycerol lipase, alpha	protein_coding	1.38	1.26	0.62	0.42
0	ENSMUSG00000035873.7	Pawr	PRKC, apoptosis, WT1, regulator	protein_coding	65.7	81.94	34.17	31.61
0	ENSMUSG00000035877.17	Zhx3	zinc fingers and homeoboxes 3	protein_coding	14.55	18.08	6.03	5.98
0	ENSMUSG00000035934.15	Pknox2	Pbx/knotted 1 homeobox 2	protein_coding	4.91	6.07	0.55	0.67
0	ENSMUSG00000036111.7	Lmo1	LIM domain only 1	protein_coding	146.07	177.5	71.8	80.26
0	ENSMUSG00000036169.5	Sostdc1	sclerostin domain containing 1	protein_coding	416.3	703.97	157.48	115.95
0	ENSMUSG00000036218.15	Pdzrn4	PDZ domain containing RING finger 4	protein_coding	51.41	76.04	4.94	7.46
0	ENSMUSG00000036278.6	Macrod1	MACRO domain containing 1	protein_coding	29.87	29.46	11.67	7.44
0	ENSMUSG00000036295.4	Lrrn3	leucine rich repeat protein 3, neuronal	protein_coding	26.35	29.95	1.45	1.53
0	ENSMUSG00000036395.14	Glb1l2	galactosidase, beta 1-like 2	protein_coding	4.49	3.77	1.08	1.09
0	ENSMUSG00000036411.9	9530077C05Rik	RIKEN cDNA 9530077C05 gene	protein_coding	2.91	1.75	0.67	0.75
0	ENSMUSG00000036452.17	Arhgap26	Rho GTPase activating protein 26	protein_coding	1.83	4	1.42	1.41
0	ENSMUSG00000036564.16	Ndrg4	N-myc downstream regulated gene 4	protein_coding	7.19	10.41	4.63	4.4
0	ENSMUSG00000036585.15	Fgf1	fibroblast growth factor 1	protein_coding	6.8	25.7	1.38	1.99
0	ENSMUSG00000036594.14	H2-Aa	histocompatibility 2, class II antigen A, alpha	protein_coding	154.7	21.32	10.44	30.61
0	ENSMUSG00000036611.5	Eepd1	endonuclease/exonuclease/phosphatase family domain containing 1	protein_coding	3.96	5.38	1.89	1.66
0	ENSMUSG00000036687.13	Tmem184a	transmembrane protein 184a	protein_coding	30.63	38.1	9.71	4.48
0	ENSMUSG00000036712.14	Cyld	CYLD lysine 63 deubiquitinase	protein_coding	6.91	7.98	3.07	3.55
0	ENSMUSG00000036731.7	Cysrt1	cysteine rich tail 1	protein_coding	21.67	27.3	11.02	4.59
0	ENSMUSG00000036752.4	Tubb4b	tubulin, beta 4B class IVB	protein_coding	1161	716.12	416.9	287.13
0	ENSMUSG00000036817.14	Sun1	Sad1 and UNC84 domain containing 1	protein_coding	69.3	64.02	37.05	23.09
0	ENSMUSG00000036856.4	Wnt4	wingless-type MMTV integration site family, member 4	protein_coding	22.43	17.11	11.03	5.94
0	ENSMUSG00000036915.16	Kirrel2	kin of IRRE like 2 (Drosophila)	protein_coding	1.67	5.38	0.13	0.14
0	ENSMUSG00000036918.15	Ttc7	tetratricopeptide repeat domain 7	protein_coding	20.72	15.69	10.08	6.89
0	ENSMUSG00000036941.2	Elac1	elaC ribonuclease Z 1	protein_coding	4.42	4.91	1.67	1.28
0	ENSMUSG00000036951.2	C130079G13Rik	RIKEN cDNA C130079G13 gene	protein_coding	1.66	5.81	0.15	0.22
0	ENSMUSG00000036985.12	Zdhhc9	zinc finger, DHHC domain containing 9	protein_coding	20.66	19.65	7.45	10.6
0	ENSMUSG00000037003.15	Tns2	tensin 2	protein_coding	24.73	34.98	4.45	5.39
0	ENSMUSG00000037012.18	Hk1	hexokinase 1	protein_coding	36.18	42.61	11.54	14.25
0	ENSMUSG00000037032.15	Apbb1	amyloid beta (A4) precursor protein-binding, family B, member 1	protein_coding	17.73	19.98	4.12	7.54
0	ENSMUSG00000037071.2	Scd1	stearoyl-Coenzyme A desaturase 1	protein_coding	27.32	104.74	25.85	11.89
0	ENSMUSG00000037112.16	Sik2	salt inducible kinase 2	protein_coding	23.88	38.93	15.11	10.9
0	ENSMUSG00000037126.15	Psd	pleckstrin and Sec7 domain containing	protein_coding	3.12	3.91	0.89	0.8
0	ENSMUSG00000037138.16	Aff3	AF4/FMR2 family, member 3	protein_coding	14.28	20.32	3.81	2.49
0	ENSMUSG00000037185.8	Krt80	keratin 80	protein_coding	132.46	143.42	30.43	11.63
0	ENSMUSG00000037279.13	Ovol2	ovo like zinc finger 2	protein_coding	22.9	19.47	7.25	5.35
0	ENSMUSG00000037306.13	Man1c1	mannosidase, alpha, class 1C, member 1	protein_coding	4.27	1.08	0.99	0.85
0	ENSMUSG00000037348.15	Paqr7	progestin and adipoQ receptor family member VII	protein_coding	34	50.42	15.17	10.95
0	ENSMUSG00000037379.7	Spon2	spondin 2, extracellular matrix protein	protein_coding	52.08	118.91	12.73	24.04
0	ENSMUSG00000037410.13	Tbc1d2b	TBC1 domain family, member 2B	protein_coding	7.48	9.22	3.37	2.86
0	ENSMUSG00000037447.16	Arid5a	AT rich interactive domain 5A (MRF1-like)	protein_coding	91.44	85.67	47.06	35.39
0	ENSMUSG00000037490.5	Slc2a12	solute carrier family 2 (facilitated glucose transporter), member 12	protein_coding	12.23	1.64	2.4	1.85
0	ENSMUSG00000037493.6	Cib2	calcium and integrin binding family member 2	protein_coding	76.08	103.5	38.45	43.17
0	ENSMUSG00000037525.4	Bcdin3d	BCDIN3 domain containing	protein_coding	12.04	13.94	5.49	6.26
0	ENSMUSG00000037548.14	H2-DMb2	histocompatibility 2, class II, locus Mb2	protein_coding	7.76	1.28	0.92	0.92
0	ENSMUSG00000037573.5	Tob1	transducer of ErbB-2.1	protein_coding	108.07	102.24	45.17	32.39
0	ENSMUSG00000037579.6	Kcnh3	potassium voltage-gated channel, subfamily H (eag-related), member 3	protein_coding	3.4	3.71	0.17	0.4
0	ENSMUSG00000037638.5	Zbtb42	zinc finger and BTB domain containing 42	protein_coding	6.38	14.08	2.71	4.09
0	ENSMUSG00000037664.12	Cdkn1c	cyclin-dependent kinase inhibitor 1C (P57)	protein_coding	5.28	4.11	2.4	1.41
0	ENSMUSG00000037679.8	Inf2	inverted formin, FH2 and WH2 domain containing	protein_coding	10.46	16.7	6.24	5.34
0	ENSMUSG00000037681.13	Esyt3	extended synaptotagmin-like protein 3	protein_coding	28.55	46.7	7.71	4.03
0	ENSMUSG00000037709.13	Fam13a	family with sequence similarity 13, member A	protein_coding	11.61	9.63	4.1	3.81
0	ENSMUSG00000037747.9	Phyhipl	phytanoyl-CoA hydroxylase interacting protein-like	protein_coding	2.72	4.27	0.56	1.08
0	ENSMUSG00000037847.13	Nmrk1	nicotinamide riboside kinase 1	protein_coding	9.38	22.03	4.21	6.75
0	ENSMUSG00000037887.11	Dusp8	dual specificity phosphatase 8	protein_coding	12.92	23.93	12.19	6.04
0	ENSMUSG00000037940.15	Inpp4b	inositol polyphosphate-4-phosphatase, type II	protein_coding	36.77	34.88	14.31	11.23
0	ENSMUSG00000037960.10	1110007C09Rik	caspase recruitment domain family, member 19	protein_coding	50.69	50.11	22.76	20.76
0	ENSMUSG00000037979.13	Ccdc92	coiled-coil domain containing 92	protein_coding	15.69	31.4	10.64	7.88
0	ENSMUSG00000038020.5	Rapgefl1	Rap guanine nucleotide exchange factor (GEF)-like 1	protein_coding	17.23	25.76	11.38	8.63
0	ENSMUSG00000038065.13	Mturn	maturin, neural progenitor differentiation regulator homolog (Xenopus)	protein_coding	4.15	10.28	2.64	3.24
0	ENSMUSG00000038119.14	Cdon	cell adhesion molecule-related/down-regulated by oncogenes	protein_coding	11.33	17.99	0.65	2.02
0	ENSMUSG00000038122.8	Tbc1d32	TBC1 domain family, member 32	protein_coding	1.59	2.23	0.99	0.69
0	ENSMUSG00000038128.6	Camk4	calcium/calmodulin-dependent protein kinase IV	protein_coding	1.55	3.19	0.57	1.24
0	ENSMUSG00000038168.5	P3h2	prolyl 3-hydroxylase 2	protein_coding	46.12	64.64	22.09	26.25
0	ENSMUSG00000038227.15	Hoxa9	homeobox A9	protein_coding	4.34	4.04	0.89	0.28
0	ENSMUSG00000038236.8	Hoxa7	homeobox A7	protein_coding	68.18	80.28	22.73	9.64
0	ENSMUSG00000038253.6	Hoxa5	homeobox A5	protein_coding	14.99	17.34	7.53	7.78
0	ENSMUSG00000038305.14	Spats2l	spermatogenesis associated, serine-rich 2-like	protein_coding	20.86	30.58	3.87	3.24
0	ENSMUSG00000038354.13	Ankrd35	ankyrin repeat domain 35	protein_coding	10.98	16.08	8.89	4.96
0	ENSMUSG00000038372.13	Gmds	GDP-mannose 4, 6-dehydratase	protein_coding	15.17	25.78	8.3	3.9
0	ENSMUSG00000038451.13	Spsb2	splA/ryanodine receptor domain and SOCS box containing 2	protein_coding	33.5	38.07	14.99	13.63
0	ENSMUSG00000038453.15	Srcin1	SRC kinase signaling inhibitor 1	protein_coding	2.34	1.35	0.71	0.27
0	ENSMUSG00000038473.14	Nos1ap	nitric oxide synthase 1 (neuronal) adaptor protein	protein_coding	10.39	15.14	1.69	1.44
0	ENSMUSG00000038524.13	Fchsd1	FCH and double SH3 domains 1	protein_coding	17.89	23.37	6.81	8.65
0	ENSMUSG00000038582.15	Pptc7	PTC7 protein phosphatase homolog	protein_coding	7.82	11.05	4.56	2.49
0	ENSMUSG00000038754.4	Elovl3	elongation of very long chain fatty acids (FEN1/Elo2, SUR4/Elo3, yeast)-like 3	protein_coding	1.53	21.52	1.06	1.15
0	ENSMUSG00000038776.13	Ephx1	epoxide hydrolase 1, microsomal	protein_coding	146.78	193.65	70.23	89.67
0	ENSMUSG00000038777.19	Sema6c	sema domain, transmembrane domain (TM), and cytoplasmic domain, (semaphorin) 6C	protein_coding	6.77	5.43	3.47	3.94
0	ENSMUSG00000038781.6	Stap2	signal transducing adaptor family member 2	protein_coding	45.56	30.88	19.78	6.92
0	ENSMUSG00000038793.8	Lefty1	left right determination factor 1	protein_coding	29.18	37.43	5.86	7.47
0	ENSMUSG00000038831.16	Ralgps1	Ral GEF with PH domain and SH3 binding motif 1	protein_coding	5.26	5.42	0.9	1.06
0	ENSMUSG00000038859.7	Baiap2l1	BAI1-associated protein 2-like 1	protein_coding	20.33	20.54	10.01	8.41
0	ENSMUSG00000038872.9	Zfhx3	zinc finger homeobox 3	protein_coding	0.63	0.69	0.31	0.31
0	ENSMUSG00000039037.5	St6galnac5	ST6 (alpha-N-acetyl-neuraminyl-2,3-beta-galactosyl-1,3)-N-acetylgalactosaminide alpha-2,6-sialyltransferase 5	protein_coding	2.1	1.55	0.17	0.47
0	ENSMUSG00000039043.5	Arpin	actin-related protein 2/3 complex inhibitor	protein_coding	15.68	10.16	6.42	4.25
0	ENSMUSG00000039070.5	Cpa4	carboxypeptidase A4	protein_coding	2.22	3.25	0.82	0.54
0	ENSMUSG00000039081.9	Zfp503	zinc finger protein 503	protein_coding	7.01	9.7	3.85	3.6
0	ENSMUSG00000039092.9	Sptlc3	serine palmitoyltransferase, long chain base subunit 3	protein_coding	21.8	17.5	3.67	2.48
0	ENSMUSG00000039116.4	Adgrg6	adhesion G protein-coupled receptor G6	protein_coding	14.88	14.76	4.31	4.38
0	ENSMUSG00000039137.18	Whrn	whirlin	protein_coding	10.77	8.59	4.62	2.66
0	ENSMUSG00000039166.15	Akap7	A kinase (PRKA) anchor protein 7	protein_coding	10.95	10.51	2.08	5
0	ENSMUSG00000039168.15	Dap	death-associated protein	protein_coding	42.29	57.1	26	14.6
0	ENSMUSG00000039191.12	Rbpj	recombination signal binding protein for immunoglobulin kappa J region	protein_coding	15.68	14.66	6.19	5.32
0	ENSMUSG00000039206.13	Daglb	diacylglycerol lipase, beta	protein_coding	8.61	8.5	3.04	3.45
0	ENSMUSG00000039323.18	Igfbp2	insulin-like growth factor binding protein 2	protein_coding	14.28	21.69	2.93	1.55
0	ENSMUSG00000039347.7	Atp6v0e2	ATPase, H+ transporting, lysosomal V0 subunit E2	protein_coding	12.2	12.84	4.15	1.35
0	ENSMUSG00000039382.11	Wdr45	WD repeat domain 45	protein_coding	56.72	51.21	23.8	28.45
0	ENSMUSG00000039405.6	Prss23	protease, serine 23	protein_coding	56.79	114.28	14.52	21.77
0	ENSMUSG00000039461.12	Tcta	T cell leukemia translocation altered gene	protein_coding	29.29	36.57	15.59	13.64
0	ENSMUSG00000039470.15	Zdhhc2	zinc finger, DHHC domain containing 2	protein_coding	12.25	19.37	1.06	2.35
0	ENSMUSG00000039481.5	Nrtn	neurturin	protein_coding	131.65	169.34	12.17	17.48
0	ENSMUSG00000039485.7	Tspyl4	TSPY-like 4	protein_coding	3.4	2.87	1.25	0.86
0	ENSMUSG00000039611.2	Tmem246	transmembrane protein 246	protein_coding	15.44	29.48	5.78	3.92
0	ENSMUSG00000039629.14	Strip2	striatin interacting protein 2	protein_coding	1.57	2.08	0.44	0.47
0	ENSMUSG00000039713.16	Plekhg5	pleckstrin homology domain containing, family G (with RhoGef domain) member 5	protein_coding	20.87	28.8	12.18	12.56
0	ENSMUSG00000039760.8	Il22ra2	interleukin 22 receptor, alpha 2	protein_coding	3.36	1.07	0.69	0.79
0	ENSMUSG00000039903.16	Eva1c	eva-1 homolog C (C. elegans)	protein_coding	17.56	15.71	10.02	6.44
0	ENSMUSG00000039910.9	Cited2	Cbp/p300-interacting transactivator, with Glu/Asp-rich carboxy-terminal domain, 2	protein_coding	93.75	159.9	35.58	28.79
0	ENSMUSG00000039914.5	Coq10a	coenzyme Q10A	protein_coding	8.95	6.76	4.99	2.74
0	ENSMUSG00000039959.12	Hip1	huntingtin interacting protein 1	protein_coding	3.59	6.86	1.75	3.92
0	ENSMUSG00000039976.3	Tbc1d16	TBC1 domain family, member 16	protein_coding	2.27	1.36	1.01	0.78
0	ENSMUSG00000040009.5	Gnaz	guanine nucleotide binding protein, alpha z subunit	protein_coding	1.92	1.68	0.33	0.93
0	ENSMUSG00000040187.15	Arntl2	aryl hydrocarbon receptor nuclear translocator-like 2	protein_coding	9.46	19.59	2.47	1.81
0	ENSMUSG00000040212.11	Emp3	epithelial membrane protein 3	protein_coding	35.88	27.39	11.39	16.44
0	ENSMUSG00000040254.11	Sema3d	sema domain, immunoglobulin domain (Ig), short basic domain, secreted, (semaphorin) 3D	protein_coding	6.01	2.86	1.48	1.63
0	ENSMUSG00000040265.16	Dnm3	dynamin 3	protein_coding	3.85	3.5	2.74	1.32
0	ENSMUSG00000040327.16	Cul9	cullin 9	protein_coding	5.36	3.94	0.98	1.9
0	ENSMUSG00000040329.14	Il7	interleukin 7	protein_coding	3.58	2.16	0.92	0.69
0	ENSMUSG00000040350.15	Trim7	tripartite motif-containing 7	protein_coding	17.25	5.85	5.43	4.52
0	ENSMUSG00000040471.17	Ggt6	gamma-glutamyltransferase 6	protein_coding	30.6	18.24	13.93	8.39
0	ENSMUSG00000040525.13	Cblc	Casitas B-lineage lymphoma c	protein_coding	30.1	23.97	12.56	7.26
0	ENSMUSG00000040596.15	Pogk	pogo transposable element with KRAB domain	protein_coding	9.56	15.4	5	4
0	ENSMUSG00000040631.7	Dok4	docking protein 4	protein_coding	18.25	21.21	8.82	7.39
0	ENSMUSG00000040658.6	Dnph1	2'-deoxynucleoside 5'-phosphate N-hydrolase 1	protein_coding	59.03	68.79	21.91	6.71
0	ENSMUSG00000040811.15	Eml2	echinoderm microtubule associated protein like 2	protein_coding	27.63	21.64	4.36	5.62
0	ENSMUSG00000040836.15	Gpr161	G protein-coupled receptor 161	protein_coding	1.17	2	0.79	0.68
0	ENSMUSG00000040842.17	Szrd1	SUZ RNA binding domain containing 1	protein_coding	28.21	24.74	8.38	14.9
0	ENSMUSG00000040913.10	Fbxw4	F-box and WD-40 domain protein 4	protein_coding	9.63	9.92	5.79	5.53
0	ENSMUSG00000040990.17	Sh3kbp1	SH3-domain kinase binding protein 1	protein_coding	26.38	43.27	22.06	9.81
0	ENSMUSG00000040998.18	Npnt	nephronectin	protein_coding	63.13	104.8	20	23.32
0	ENSMUSG00000041046.7	Ramp3	receptor (calcitonin) activity modifying protein 3	protein_coding	13.7	9.67	3.02	2.75
0	ENSMUSG00000041075.8	Fzd7	frizzled class receptor 7	protein_coding	46.75	60.97	17.5	27.1
0	ENSMUSG00000041120.6	Nbl1	neuroblastoma, suppression of tumorigenicity 1	protein_coding	181.68	262.96	56.75	80.06
0	ENSMUSG00000041132.11	N4bp2l1	NEDD4 binding protein 2-like 1	protein_coding	18.06	17.24	4.19	5.97
0	ENSMUSG00000041372.9	B4galnt3	beta-1,4-N-acetyl-galactosaminyl transferase 3	protein_coding	3.69	7.68	1.74	1.31
0	ENSMUSG00000041440.18	Gk5	glycerol kinase 5 (putative)	protein_coding	7.25	10.11	3.92	2.99
0	ENSMUSG00000041481.16	Serpina3g	serine (or cysteine) peptidase inhibitor, clade A, member 3G	protein_coding	30.7	17.57	4.3	4.82
0	ENSMUSG00000041548.4	Hspb8	heat shock protein 8	protein_coding	268.03	302.93	83.44	52.96
0	ENSMUSG00000041556.8	Fbxo2	F-box protein 2	protein_coding	10.46	11.77	3.44	4.16
0	ENSMUSG00000041592.16	Sdk2	sidekick cell adhesion molecule 2	protein_coding	11.8	17.42	3.93	3.07
0	ENSMUSG00000041607.16	Mbp	myelin basic protein	protein_coding	9.47	4.75	3.65	1.12
0	ENSMUSG00000041737.7	Tmem45b	transmembrane protein 45b	protein_coding	5.36	15.76	0.64	0.86
0	ENSMUSG00000041836.9	Ptpre	protein tyrosine phosphatase, receptor type, E	protein_coding	4.88	6.04	1.1	1.23
0	ENSMUSG00000041959.14	S100a10	S100 calcium binding protein A10 (calpactin)	protein_coding	1282.37	1432.92	568.33	500.78
0	ENSMUSG00000042010.16	Acacb	acetyl-Coenzyme A carboxylase beta	protein_coding	1.05	2.15	0.85	0.53
0	ENSMUSG00000042073.14	Abhd14b	abhydrolase domain containing 14b	protein_coding	19.38	14.94	8.17	4.67
0	ENSMUSG00000042106.5	Fam212a	family with sequence similarity 212, member A	protein_coding	31.46	23.91	17.24	7.88
0	ENSMUSG00000042116.3	Vwa1	von Willebrand factor A domain containing 1	protein_coding	41.14	82	16.81	15.92
0	ENSMUSG00000042210.16	Abhd14a	abhydrolase domain containing 14A	protein_coding	69.71	63.21	28.6	32.16
0	ENSMUSG00000042272.17	Sestd1	SEC14 and spectrin domains 1	protein_coding	3.47	1.7	1.03	0.88
0	ENSMUSG00000042289.11	Hsd3b7	hydroxy-delta-5-steroid dehydrogenase, 3 beta- and steroid delta-isomerase 7	protein_coding	78.13	74.56	20.95	24.06
0	ENSMUSG00000042357.2	Gjb5	gap junction protein, beta 5	protein_coding	45.63	36.3	12.55	7.75
0	ENSMUSG00000042477.7	Tfap2e	transcription factor AP-2, epsilon	protein_coding	16	13.96	6.04	7.42
0	ENSMUSG00000042500.11	Ago4	argonaute RISC catalytic subunit 4	protein_coding	5.75	6.07	1.66	1.68
0	ENSMUSG00000042510.7	AA986860	expressed sequence AA986860	protein_coding	10.46	5.24	2.2	1.34
0	ENSMUSG00000042549.10	Map2k3os	mitogen-activated protein kinase kinase 3, opposite strand	antisense	2.54	5	0.9	0.91
0	ENSMUSG00000042745.9	Id1	inhibitor of DNA binding 1	protein_coding	777.14	725.65	366.39	242.07
0	ENSMUSG00000042793.13	Lgr6	leucine-rich repeat-containing G protein-coupled receptor 6	protein_coding	17.97	13.24	8.37	4.6
0	ENSMUSG00000042851.17	Zc3h6	zinc finger CCCH type containing 6	protein_coding	3.33	3.47	1.06	1.02
0	ENSMUSG00000042918.15	Mamstr	MEF2 activating motif and SAP domain containing transcriptional regulator	protein_coding	3.09	4.59	1.63	0.17
0	ENSMUSG00000042961.13	Egflam	EGF-like, fibronectin type III and laminin G domains	protein_coding	1.3	1.99	1.05	0.42
0	ENSMUSG00000043067.15	Dpy19l1	dpy-19-like 1 (C. elegans)	protein_coding	16.92	14.28	4.46	3.5
0	ENSMUSG00000043154.15	Ppp2r3a	protein phosphatase 2, regulatory subunit B'', alpha	protein_coding	26.77	41.41	8.35	9.77
0	ENSMUSG00000043219.9	Hoxa6	homeobox A6	protein_coding	9.13	6.57	2.97	2.29
0	ENSMUSG00000043415.5	Otud1	OTU domain containing 1	protein_coding	14.33	15.55	5.94	5.76
0	ENSMUSG00000043629.12	1700019D03Rik	RIKEN cDNA 1700019D03 gene	protein_coding	6.75	32.39	1.7	1.81
0	ENSMUSG00000043671.14	Dpy19l3	dpy-19-like 3 (C. elegans)	protein_coding	5.28	8.06	2.84	4.39
0	ENSMUSG00000043681.5	Fam25c	family with sequence similarity 25, member C	protein_coding	776.16	616.7	194.47	80
0	ENSMUSG00000043687.15	1190005I06Rik	RIKEN cDNA 1190005I06 gene	protein_coding	29.72	46.25	5.56	5.47
0	ENSMUSG00000043811.5	Rtn4r	reticulon 4 receptor	protein_coding	14.76	16.61	4.43	5.31
0	ENSMUSG00000044037.15	Als2cl	ALS2 C-terminal like	protein_coding	6.98	1.37	1.27	0.48
0	ENSMUSG00000044072.14	Eml6	echinoderm microtubule associated protein like 6	protein_coding	1.55	1.91	0.57	0.44
0	ENSMUSG00000044197.8	Gpr146	G protein-coupled receptor 146	protein_coding	9.95	4.4	1.11	0.68
0	ENSMUSG00000044258.9	Ctla2a	cytotoxic T lymphocyte-associated protein 2 alpha	protein_coding	5.57	2.13	0.21	0.58
0	ENSMUSG00000044345.9	Marveld1	MARVEL (membrane-associating) domain containing 1	protein_coding	25.76	29.84	9.85	10.01
0	ENSMUSG00000044433.15	Camsap3	calmodulin regulated spectrin-associated protein family, member 3	protein_coding	53	84.61	37.5	25.08
0	ENSMUSG00000044468.14	Fam46c	family with sequence similarity 46, member C	protein_coding	3.67	3.93	1.3	0.93
0	ENSMUSG00000044471.11	Lincpint	long non-protein coding RNA, Trp53 induced transcript	lincRNA	10.39	8.52	1.53	2.8
0	ENSMUSG00000044628.4	Rnf208	ring finger protein 208	protein_coding	40.61	49.33	6.33	5.03
0	ENSMUSG00000044748.8	Defb1	defensin beta 1	protein_coding	15.51	9.08	3.75	1.44
0	ENSMUSG00000045019.4	Acer1	alkaline ceramidase 1	protein_coding	15.15	13.06	3.4	1.48
0	ENSMUSG00000045087.8	S1pr5	sphingosine-1-phosphate receptor 5	protein_coding	30.34	44.88	19.48	5.32
0	ENSMUSG00000045193.13	Cirbp	cold inducible RNA binding protein	protein_coding	147.44	198.89	81.96	66.44
0	ENSMUSG00000045287.6	Rtn4rl1	reticulon 4 receptor-like 1	protein_coding	9.29	6.04	2.4	3.15
0	ENSMUSG00000045348.15	Nyap1	neuronal tyrosine-phosphorylated phosphoinositide 3-kinase adaptor 1	protein_coding	2.9	3.16	1	0.82
0	ENSMUSG00000045636.16	Mtus1	mitochondrial tumor suppressor 1	protein_coding	20.17	40.01	18.28	10.18
0	ENSMUSG00000045664.4	Cdc42ep2	CDC42 effector protein (Rho GTPase binding) 2	protein_coding	12.61	32.35	8.2	11.44
0	ENSMUSG00000045871.4	Slitrk6	SLIT and NTRK-like family, member 6	protein_coding	4.27	1.56	1	0.93
0	ENSMUSG00000045896.14	Paip2b	poly(A) binding protein interacting protein 2B	protein_coding	10.58	11.73	7.84	4.46
0	ENSMUSG00000045934.15	Mtmr11	myotubularin related protein 11	protein_coding	85.08	115.72	29.9	28.77
0	ENSMUSG00000046095.5	Krt32	keratin 32	protein_coding	21.87	22.2	8.64	7.47
0	ENSMUSG00000046329.14	Slc25a23	solute carrier family 25 (mitochondrial carrier; phosphate carrier), member 23	protein_coding	2.08	3.28	1.17	0.48
0	ENSMUSG00000046447.3	Camk2n1	calcium/calmodulin-dependent protein kinase II inhibitor 1	protein_coding	1.67	3.13	0.87	0.43
0	ENSMUSG00000046523.4	Kctd4	potassium channel tetramerisation domain containing 4	protein_coding	18.04	27.68	7.07	9.36
0	ENSMUSG00000046546.3	Fam43a	family with sequence similarity 43, member A	protein_coding	6.11	3.96	2.9	1.63
0	ENSMUSG00000046603.15	Tcaim	T cell activation inhibitor, mitochondrial	protein_coding	3.34	3.88	1.17	1.7
0	ENSMUSG00000047115.15	Fam221a	family with sequence similarity 221, member A	protein_coding	13.34	9.13	5.7	5.34
0	ENSMUSG00000047153.3	Khnyn	KH and NYN domain containing	protein_coding	7.54	8.16	4.23	3.18
0	ENSMUSG00000047180.8	Neurl3	neuralized E3 ubiquitin protein ligase 3	protein_coding	3.69	0.84	0.6	0.26
0	ENSMUSG00000047205.12	Dusp18	dual specificity phosphatase 18	protein_coding	1.61	2.07	0.64	0.32
0	ENSMUSG00000047250.13	Ptgs1	prostaglandin-endoperoxide synthase 1	protein_coding	29.44	4.34	6.63	3.23
0	ENSMUSG00000047361.15	Gm973	predicted gene 973	protein_coding	138.25	180.01	30.98	26.46
0	ENSMUSG00000047370.4	Gm7367	predicted pseudogene 7367	protein_coding	11.98	10.23	6.22	2.06
0	ENSMUSG00000047420.8	Fam180a	family with sequence similarity 180, member A	protein_coding	20.7	16.56	1.51	2.31
0	ENSMUSG00000047428.14	Dlk2	delta-like 2 homolog (Drosophila)	protein_coding	20.19	10.94	3.76	1.54
0	ENSMUSG00000047446.18	Arl4a	ADP-ribosylation factor-like 4A	protein_coding	232.29	302.79	70.43	51.48
0	ENSMUSG00000047454.11	Gphn	gephyrin	protein_coding	12.02	12.39	5.48	5.87
0	ENSMUSG00000047730.17	Fcgbp	Fc fragment of IgG binding protein	protein_coding	282.76	308.97	42.53	34.53
0	ENSMUSG00000047767.16	Atg16l2	autophagy related 16-like 2 (S. cerevisiae)	protein_coding	17.72	21.36	3.61	7.22
0	ENSMUSG00000047821.16	Trim16	tripartite motif-containing 16	protein_coding	19.5	7.89	9.13	1.64
0	ENSMUSG00000047842.6	Diras2	DIRAS family, GTP-binding RAS-like 2	protein_coding	4.54	5.16	0.98	1.63
0	ENSMUSG00000047898.6	Ccr4	chemokine (C-C motif) receptor 4	protein_coding	1.91	0.96	0.52	0.25
0	ENSMUSG00000048200.11	Cracr2b	calcium release activated channel regulator 2B	protein_coding	64.55	78.22	41.16	38.43
0	ENSMUSG00000048240.14	Gng7	guanine nucleotide binding protein (G protein), gamma 7	protein_coding	5.85	6.07	1.32	1.85
0	ENSMUSG00000048373.8	Fgfbp1	fibroblast growth factor binding protein 1	protein_coding	196.4	138.23	84.13	71.2
0	ENSMUSG00000048388.3	Fam171b	family with sequence similarity 171, member B	protein_coding	11.31	25.04	1.73	1.89
0	ENSMUSG00000048416.15	Mlf1	myeloid leukemia factor 1	protein_coding	7.53	5.28	1.76	3
0	ENSMUSG00000048482.14	Bdnf	brain derived neurotrophic factor	protein_coding	3.47	7.22	0.42	0.79
0	ENSMUSG00000048581.12	E130311K13Rik	RIKEN cDNA E130311K13 gene	protein_coding	8.29	8.06	3.11	3.92
0	ENSMUSG00000048616.4	Nog	noggin	protein_coding	11.68	18.78	0.27	0.69
0	ENSMUSG00000048807.2	Slc35e4	solute carrier family 35, member E4	protein_coding	34.97	44.5	15.79	9.3
0	ENSMUSG00000049038.2	Mterf2	mitochondrial transcription termination factor 2	protein_coding	4.88	6.7	1.65	2.38
0	ENSMUSG00000049086.8	Bmyc	brain expressed myelocytomatosis oncogene	protein_coding	24.83	9.28	7.12	3.74
0	ENSMUSG00000049107.13	Ntf3	neurotrophin 3	protein_coding	9.15	11.8	0.87	1.15
0	ENSMUSG00000049112.9	Oxtr	oxytocin receptor	protein_coding	8.67	16.24	1.98	5.11
0	ENSMUSG00000049404.7	Rarres1	retinoic acid receptor responder (tazarotene induced) 1	protein_coding	14.52	18.52	8.12	2.17
0	ENSMUSG00000049521.1	Cdc42ep1	CDC42 effector protein (Rho GTPase binding) 1	protein_coding	29.57	20.21	13.79	6.74
0	ENSMUSG00000049536.5	Tceal1	transcription elongation factor A (SII)-like 1	protein_coding	6.74	8.42	2.59	3.68
0	ENSMUSG00000049551.2	Fzd9	frizzled class receptor 9	protein_coding	2.48	4.51	0.22	0.59
0	ENSMUSG00000049685.8	Cyp2g1	cytochrome P450, family 2, subfamily g, polypeptide 1	protein_coding	21.53	38.9	0.1	0.19
0	ENSMUSG00000049721.14	Gal3st1	galactose-3-O-sulfotransferase 1	protein_coding	13.42	24.85	4.91	3.24
0	ENSMUSG00000049858.7	Suox	sulfite oxidase	protein_coding	16.81	15.1	7.57	7.2
0	ENSMUSG00000049866.12	Arl4c	ADP-ribosylation factor-like 4C	protein_coding	34.94	35.76	15.99	13.03
0	ENSMUSG00000050270.12	Tmem220	transmembrane protein 220	protein_coding	3.82	3.8	0.9	1.89
0	ENSMUSG00000050288.6	Fzd2	frizzled class receptor 2	protein_coding	27.24	55.69	11.12	20.89
0	ENSMUSG00000050295.3	Foxc1	forkhead box C1	protein_coding	10.01	12.4	4.98	2.53
0	ENSMUSG00000050335.16	Lgals3	lectin, galactose binding, soluble 3	protein_coding	1427.78	1408.87	652.98	534.67
0	ENSMUSG00000050370.4	Ch25h	cholesterol 25-hydroxylase	protein_coding	39.38	7.02	4.89	0.8
0	ENSMUSG00000050377.7	Il31ra	interleukin 31 receptor A	protein_coding	73.49	123.67	2.91	5.54
0	ENSMUSG00000050505.7	Pcdh20	protocadherin 20	protein_coding	4.51	1.5	0.49	0.25
0	ENSMUSG00000050520.4	Cldn8	claudin 8	protein_coding	19.06	18.55	9.6	6.45
0	ENSMUSG00000050549.8	5730508B09Rik	RIKEN cDNA 5730508B09 gene	protein_coding	13.17	5.56	4.51	3.45
0	ENSMUSG00000050700.11	Emilin3	elastin microfibril interfacer 3	protein_coding	1.44	2.16	0.44	0.27
0	ENSMUSG00000050737.13	Ptges	prostaglandin E synthase	protein_coding	27.27	10.84	8.71	3.61
0	ENSMUSG00000050756.3	Defb6	defensin beta 6	protein_coding	794.1	318.83	300.64	40.46
0	ENSMUSG00000050875.11	A730017C20Rik	RIKEN cDNA A730017C20 gene	protein_coding	8.03	7.45	0.73	0.12
0	ENSMUSG00000051238.5	Swsap1	SWIM type zinc finger 7 associated protein 1	protein_coding	5.83	7.26	1.98	2.32
0	ENSMUSG00000051331.14	Cacna1c	calcium channel, voltage-dependent, L type, alpha 1C subunit	protein_coding	2.48	4.22	0.66	0.5
0	ENSMUSG00000051652.4	Lrrc3	leucine rich repeat containing 3	protein_coding	2.57	1.56	0.81	0.67
0	ENSMUSG00000051890.13	Klhdc1	kelch domain containing 1	protein_coding	19.55	24.95	20.24	13.98
0	ENSMUSG00000051910.13	Sox6	SRY (sex determining region Y)-box 6	protein_coding	13.99	1.42	2.33	1.42
0	ENSMUSG00000052407.16	Ccdc171	coiled-coil domain containing 171	protein_coding	3.96	3.25	1.63	1.34
0	ENSMUSG00000052609.8	Plekhg3	pleckstrin homology domain containing, family G (with RhoGef domain) member 3	protein_coding	18.54	29.55	13.8	8.9
0	ENSMUSG00000053030.11	Spink2	serine peptidase inhibitor, Kazal type 2	protein_coding	18.86	18.73	5.42	4
0	ENSMUSG00000053226.6	Dand5	DAN domain family member 5, BMP antagonist	protein_coding	3.54	4.2	0.91	1.83
0	ENSMUSG00000053329.6	D10Jhu81e	DNA segment, Chr 10, Johns Hopkins University 81 expressed	protein_coding	82.87	88.59	9.24	27.01
0	ENSMUSG00000053411.16	Cbx7	chromobox 7	protein_coding	9.1	14.33	2.69	5.65
0	ENSMUSG00000053675.8	Tgm5	transglutaminase 5	protein_coding	108.13	552.35	13.32	20.44
0	ENSMUSG00000053730.15	Tmem39b	transmembrane protein 39b	protein_coding	10.2	10.43	2.79	5.21
0	ENSMUSG00000053765.4	Oas1f	2'-5' oligoadenylate synthetase 1F	protein_coding	44	7.49	10.42	6.6
0	ENSMUSG00000053819.16	Camk2d	calcium/calmodulin-dependent protein kinase II, delta	protein_coding	18.67	13.65	8.66	4.12
0	ENSMUSG00000053886.3	Sh2d4a	SH2 domain containing 4A	protein_coding	8.66	5.48	2.82	1.79
0	ENSMUSG00000053897.15	Slc39a8	solute carrier family 39 (metal ion transporter), member 8	protein_coding	37.16	59.21	10.9	7.61
0	ENSMUSG00000053964.16	Lgals4	lectin, galactose binding, soluble 4	protein_coding	21.86	18.43	10.02	7.69
0	ENSMUSG00000054146.8	Krt15	keratin 15	protein_coding	12592	18541.9	3581.39	4249.81
0	ENSMUSG00000054150.11	Syne3	spectrin repeat containing, nuclear envelope family member 3	protein_coding	2.51	2.21	0.38	0.25
0	ENSMUSG00000054263.11	Lifr	leukemia inhibitory factor receptor	protein_coding	25.51	25	11.34	5.39
0	ENSMUSG00000054455.4	Vapb	vesicle-associated membrane protein, associated protein B and C	protein_coding	5.41	8.89	1.32	4.94
0	ENSMUSG00000054520.15	Sh3bp2	SH3-domain binding protein 2	protein_coding	17.87	6.41	14.58	3.38
0	ENSMUSG00000054612.3	Mgmt	O-6-methylguanine-DNA methyltransferase	protein_coding	18.58	13.49	5.36	2.24
0	ENSMUSG00000054708.17	Ankrd24	ankyrin repeat domain 24	protein_coding	9.86	9.83	2.08	3.67
0	ENSMUSG00000054715.10	Zscan22	zinc finger and SCAN domain containing 22	protein_coding	6.67	8.78	3.78	3.53
0	ENSMUSG00000054843.8	Atrnl1	attractin like 1	protein_coding	4.99	4.39	2.09	2.07
0	ENSMUSG00000054855.13	Rnd1	Rho family GTPase 1	protein_coding	8.08	4.46	3.59	2.25
0	ENSMUSG00000054871.4	Tmem158	transmembrane protein 158	protein_coding	17.35	23.7	7.69	6.44
0	ENSMUSG00000054893.15	Zfp667	zinc finger protein 667	protein_coding	4.4	2.6	1.56	0.82
0	ENSMUSG00000054905.2	Stfa3	stefin A3	protein_coding	57.92	42.23	16.03	17.98
0	ENSMUSG00000055116.7	Arntl	aryl hydrocarbon receptor nuclear translocator-like	protein_coding	29.58	31.19	12.42	13.89
0	ENSMUSG00000055148.7	Klf2	Kruppel-like factor 2 (lung)	protein_coding	48.32	26.23	8.72	3.67
0	ENSMUSG00000055150.14	Zfp78	zinc finger protein 78	protein_coding	2.6	3.26	0.7	1.28
0	ENSMUSG00000055172.10	C1ra	complement component 1, r subcomponent A	protein_coding	2.72	2.58	0.98	0.85
0	ENSMUSG00000055254.14	Ntrk2	neurotrophic tyrosine kinase, receptor, type 2	protein_coding	4.58	1.39	1.41	0.86
0	ENSMUSG00000055301.8	Adh7	alcohol dehydrogenase 7 (class IV), mu or sigma polypeptide	protein_coding	53.62	47.82	11.66	23.85
0	ENSMUSG00000055322.14	Tns1	tensin 1	protein_coding	34.64	87.53	14.44	11.68
0	ENSMUSG00000055407.13	Map6	microtubule-associated protein 6	protein_coding	23.37	52.37	15	14.35
0	ENSMUSG00000055409.13	Nell1	NEL-like 1	protein_coding	1.13	3.47	0.2	0.47
0	ENSMUSG00000055809.7	Dnaaf3	dynein, axonemal assembly factor 3	protein_coding	2.55	1.46	0.52	0.69
0	ENSMUSG00000055862.6	Izumo4	IZUMO family member 4	protein_coding	12.34	11	4.97	5.41
0	ENSMUSG00000055960.12	Skint4	selection and upkeep of intraepithelial T cells 4	protein_coding	19.57	19.57	10.44	4.74
0	ENSMUSG00000055978.4	Fut2	fucosyltransferase 2	protein_coding	3.29	2.18	0.31	0.78
0	ENSMUSG00000056025.12	Clca3a1	chloride channel accessory 3A1	protein_coding	6.83	3.14	1.26	0.5
0	ENSMUSG00000056174.8	Col8a2	collagen, type VIII, alpha 2	protein_coding	97.45	166.45	4.85	6.86
0	ENSMUSG00000056209.7	Npm3	nucleoplasmin 3	protein_coding	17.4	11.4	5.35	5.7
0	ENSMUSG00000056445.8	Hoxaas2	Hoxa cluster antisense RNA 2	processed_transcript	2.31	3.55	0.1	0.63
0	ENSMUSG00000056602.11	Fry	FRY microtubule binding protein	protein_coding	17.43	18.01	7.46	7.07
0	ENSMUSG00000056612.6	Ppp1r14b	protein phosphatase 1, regulatory (inhibitor) subunit 14B	protein_coding	98.62	95.5	50.3	36.4
0	ENSMUSG00000056643.5	Chst13	carbohydrate (chondroitin 4) sulfotransferase 13	protein_coding	2.58	7.76	0.36	0.32
0	ENSMUSG00000056973.6	Ces1d	carboxylesterase 1D	protein_coding	4.71	16.31	0.1	0.63
0	ENSMUSG00000057614.6	Gnai1	guanine nucleotide binding protein (G protein), alpha inhibiting 1	protein_coding	38.02	20.49	10.73	5.84
0	ENSMUSG00000057719.10	Sh3rf2	SH3 domain containing ring finger 2	protein_coding	14.17	13.06	2.98	2.28
0	ENSMUSG00000057751.14	Megf6	multiple EGF-like-domains 6	protein_coding	22.18	31.86	3.48	4.42
0	ENSMUSG00000057762.4	Gm6169	predicted gene 6169	protein_coding	19.92	19.76	5.72	6.99
0	ENSMUSG00000057766.13	Ankrd29	ankyrin repeat domain 29	protein_coding	13.77	18.36	10.88	4.11
0	ENSMUSG00000057948.12	Unc13d	unc-13 homolog D (C. elegans)	protein_coding	8.48	4.1	1.97	1.23
0	ENSMUSG00000057967.12	Fgf18	fibroblast growth factor 18	protein_coding	40.5	87.62	6.53	2.11
0	ENSMUSG00000057977.10	Skint11	selection and upkeep of intraepithelial T cells 11	protein_coding	10.21	1.63	1.27	0.95
0	ENSMUSG00000058022.13	Adtrp	androgen dependent TFPI regulating protein	protein_coding	14.73	18.68	5.9	6.64
0	ENSMUSG00000058070.14	Eml1	echinoderm microtubule associated protein like 1	protein_coding	2.64	2.63	1.59	0.52
0	ENSMUSG00000058145.15	Adamts17	a disintegrin-like and metallopeptidase (reprolysin type) with thrombospondin type 1 motif, 17	protein_coding	3.92	4.81	1.67	1.52
0	ENSMUSG00000058152.7	Chsy3	chondroitin sulfate synthase 3	protein_coding	2.07	3.72	0.32	0.33
0	ENSMUSG00000058331.14	Zfp85	zinc finger protein 85	protein_coding	2.93	2.89	0.52	1.28
0	ENSMUSG00000058656.12	Samd12	sterile alpha motif domain containing 12	protein_coding	5.59	6.63	2.76	2.59
0	ENSMUSG00000058672.6	Tubb2a	tubulin, beta 2A class IIA	protein_coding	111.24	154.61	43.24	27.11
0	ENSMUSG00000058756.13	Thra	thyroid hormone receptor alpha	protein_coding	38.23	68.37	10.85	15.7
0	ENSMUSG00000058914.12	C1qtnf3	C1q and tumor necrosis factor related protein 3	protein_coding	2.57	1.04	0.5	0.6
0	ENSMUSG00000059325.14	Hopx	HOP homeobox	protein_coding	97.43	111.42	32.13	23.5
0	ENSMUSG00000059336.14	Slc14a1	solute carrier family 14 (urea transporter), member 1	protein_coding	2.79	8.09	0.1	0.27
0	ENSMUSG00000059495.13	Arhgef12	Rho guanine nucleotide exchange factor (GEF) 12	protein_coding	8.25	10.49	4.77	4.33
0	ENSMUSG00000059588.13	Calcrl	calcitonin receptor-like	protein_coding	2.18	4.09	1.6	0.68
0	ENSMUSG00000059824.10	Dbp	D site albumin promoter binding protein	protein_coding	21.43	12.21	4.61	2.77
0	ENSMUSG00000059866.13	Tnip2	TNFAIP3 interacting protein 2	protein_coding	30.63	27.72	15.82	10.14
0	ENSMUSG00000060012.7	Kif13b	kinesin family member 13B	protein_coding	2.37	2.71	1.02	0.88
0	ENSMUSG00000060147.15	Serpinb6a	serine (or cysteine) peptidase inhibitor, clade B, member 6a	protein_coding	111.22	129.74	48.04	54.52
0	ENSMUSG00000060380.2	C030014I23Rik	RIKEN cDNA C030014I23 gene	lincRNA	4.04	4.94	1.34	1.6
0	ENSMUSG00000060586.10	H2-Eb1	histocompatibility 2, class II antigen E beta	protein_coding	144.1	21.29	12.26	27.57
0	ENSMUSG00000060671.12	Atp8b2	ATPase, class I, type 8B, member 2	protein_coding	7.68	12.28	3.79	4.98
0	ENSMUSG00000060733.13	Ipmk	inositol polyphosphate multikinase	protein_coding	36.45	11.33	12.9	5.41
0	ENSMUSG00000060771.14	Tsga10	testis specific 10	protein_coding	2.78	3.75	0.85	1.46
0	ENSMUSG00000060962.12	Dmkn	dermokine	protein_coding	2227.38	3211.88	692.47	454.05
0	ENSMUSG00000061451.13	Tmem151a	transmembrane protein 151A	protein_coding	6.06	11.97	1.73	1.6
0	ENSMUSG00000061517.8	Sox21	SRY (sex determining region Y)-box 21	protein_coding	25.83	13.57	6.36	5.26
0	ENSMUSG00000062232.14	Rapgef2	Rap guanine nucleotide exchange factor (GEF) 2	protein_coding	6.24	7.12	2.4	2.25
0	ENSMUSG00000062345.10	Serpinb2	serine (or cysteine) peptidase inhibitor, clade B, member 2	protein_coding	220.7	108.5	53.54	19.54
0	ENSMUSG00000062995.12	Ica1	islet cell autoantigen 1	protein_coding	4.76	4.11	2.17	2.64
0	ENSMUSG00000063130.3	Calml3	calmodulin-like 3	protein_coding	161.68	268.57	16.79	18.2
0	ENSMUSG00000063142.13	Kcnma1	potassium large conductance calcium-activated channel, subfamily M, alpha member 1	protein_coding	8.4	14.92	0.75	0.88
0	ENSMUSG00000063415.12	Cyp26b1	cytochrome P450, family 26, subfamily b, polypeptide 1	protein_coding	7.2	7.12	0.95	0.42
0	ENSMUSG00000063488.5	Zkscan7	zinc finger with KRAB and SCAN domains 7	protein_coding	2.85	2.18	1.07	0.97
0	ENSMUSG00000063564.13	Col23a1	collagen, type XXIII, alpha 1	protein_coding	5.74	0.87	0.63	0.49
0	ENSMUSG00000063568.11	Jazf1	JAZF zinc finger 1	protein_coding	5.06	6.39	1.76	2.12
0	ENSMUSG00000063714.15	Sp3os	trans-acting transcription factor 3, opposite strand	antisense	27.01	41.04	20.13	12.91
0	ENSMUSG00000063727.3	Tnfrsf11b	tumor necrosis factor receptor superfamily, member 11b (osteoprotegerin)	protein_coding	19.28	32.09	2.43	7
0	ENSMUSG00000063765.11	Chadl	chondroadherin-like	protein_coding	8.56	10.71	4.61	1.77
0	ENSMUSG00000063838.6	1700027J19Rik	CDC42 effector protein (Rho GTPase binding) 5	protein_coding	49	39.74	19.84	18.97
0	ENSMUSG00000063919.10	Srrm4	serine/arginine repetitive matrix 4	protein_coding	2.12	3.48	0.65	0.55
0	ENSMUSG00000064090.14	Vrk2	vaccinia related kinase 2	protein_coding	16.34	12.61	5.88	6.38
0	ENSMUSG00000064325.3	Hhip	Hedgehog-interacting protein	protein_coding	1.95	1.59	0.62	0.41
0	ENSMUSG00000066000.12	2610305D13Rik	zinc finger protein 979	protein_coding	2.59	0.1	0.15	0.1
0	ENSMUSG00000066363.12	Serpina3f	serine (or cysteine) peptidase inhibitor, clade A, member 3F	protein_coding	6.84	12.13	0.31	1.51
0	ENSMUSG00000066364.2	Serpina3b	serine (or cysteine) peptidase inhibitor, clade A, member 3B	protein_coding	2.39	9.93	0.3	0.31
0	ENSMUSG00000066687.4	Zbtb16	zinc finger and BTB domain containing 16	protein_coding	4.96	4.22	1.21	2.5
0	ENSMUSG00000066705.6	Fxyd6	FXYD domain-containing ion transport regulator 6	protein_coding	48.79	67.21	12.07	19.1
0	ENSMUSG00000066798.3	Zbtb6	zinc finger and BTB domain containing 6	protein_coding	3.61	5.35	1.24	2.49
0	ENSMUSG00000066842.18	Hmcn1	hemicentin 1	protein_coding	21.59	33.42	5.52	10.76
0	ENSMUSG00000066894.14	Vsig10	V-set and immunoglobulin domain containing 10	protein_coding	7.25	3.73	3.72	5.24
0	ENSMUSG00000067594.5	Krt77	keratin 77	protein_coding	128.97	28.37	26.07	14.77
0	ENSMUSG00000068267.5	Cenpb	centromere protein B	protein_coding	17.89	18.64	7.78	7.53
0	ENSMUSG00000068551.12	Zfp467	zinc finger protein 467	protein_coding	22.46	39.43	7.71	11.84
0	ENSMUSG00000068742.11	Cry2	cryptochrome 2 (photolyase-like)	protein_coding	25.97	26.76	11.89	11.91
0	ENSMUSG00000068874.13	Selenbp1	selenium binding protein 1	protein_coding	27.92	28.79	7.44	4.39
0	ENSMUSG00000069114.8	Zbtb10	zinc finger and BTB domain containing 10	protein_coding	1.65	2.54	0.47	0.3
0	ENSMUSG00000069804.2	Gm10277	predicted gene 10277	protein_coding	2.68	2.22	0.92	1.01
0	ENSMUSG00000069917.7	Hba-a2	hemoglobin alpha, adult chain 2	protein_coding	25.19	27	6.54	6.83
0	ENSMUSG00000069919.7	Hba-a1	hemoglobin alpha, adult chain 1	protein_coding	26.38	24.75	0.77	3.35
0	ENSMUSG00000070002.6	Ell	elongation factor RNA polymerase II	protein_coding	16.55	14.5	6.73	6.84
0	ENSMUSG00000070407.5	Hs3st3b1	heparan sulfate (glucosamine) 3-O-sulfotransferase 3B1	protein_coding	2.31	1.84	0.58	0.38
0	ENSMUSG00000070576.4	Mn1	meningioma 1	protein_coding	11.89	13.91	2.53	4.34
0	ENSMUSG00000070604.5	Vsig10l	V-set and immunoglobulin domain containing 10 like	protein_coding	3.94	3.23	2.1	1.25
0	ENSMUSG00000070720.3	Tmem200b	transmembrane protein 200B	protein_coding	3.05	5.62	1.6	0.65
0	ENSMUSG00000070737.10	Gm12942	transmembrane protein 35B	protein_coding	10.22	13.28	4.91	5.21
0	ENSMUSG00000071076.5	Jund	jun D proto-oncogene	protein_coding	190.65	138.53	84.43	53.98
0	ENSMUSG00000071342.4	Lsmem1	leucine-rich single-pass membrane protein 1	protein_coding	3.44	6.48	0.85	0.66
0	ENSMUSG00000071379.1	Hpcal1	hippocalcin-like 1	protein_coding	21.66	43.93	13.16	14.71
0	ENSMUSG00000071632.10	2510002D24Rik	RIKEN cDNA 2510002D24 gene	protein_coding	96.32	82.91	46.76	38.64
0	ENSMUSG00000071847.12	Apcdd1	adenomatosis polyposis coli down-regulated 1	protein_coding	7.68	2.11	1.56	0.95
0	ENSMUSG00000071856.10	Mcc	mutated in colorectal cancers	protein_coding	21.56	19.96	9.27	8.41
0	ENSMUSG00000072640.11	Lyrm9	LYR motif containing 9	protein_coding	2.56	0.86	2.07	0.87
0	ENSMUSG00000072762.9	4930522L14Rik	RIKEN cDNA 4930522L14 gene	protein_coding	17.07	17.78	7.96	6.28
0	ENSMUSG00000072812.4	Ahnak2	AHNAK nucleoprotein 2	protein_coding	94.43	102.69	34.05	23.84
0	ENSMUSG00000073096.11	Lrrc61	leucine rich repeat containing 61	protein_coding	9.96	7.59	4.84	1.69
0	ENSMUSG00000073557.11	Ppp1r12b	protein phosphatase 1, regulatory (inhibitor) subunit 12B	protein_coding	4.27	5.52	2.22	1.91
0	ENSMUSG00000073600.3	Prob1	proline rich basic protein 1	protein_coding	1.9	0.53	0.41	0.42
0	ENSMUSG00000073602.10	Serpinb3b	serine (or cysteine) peptidase inhibitor, clade B (ovalbumin), member 3B	protein_coding	3.84	15.4	1.49	0.6
0	ENSMUSG00000073755.4	5730409E04Rik	RIKEN cDNA 5730409E04Rik gene	protein_coding	4.49	4.15	1.2	1.61
0	ENSMUSG00000073758.10	Sh3d21	SH3 domain containing 21	protein_coding	46.49	51.21	16.46	12.94
0	ENSMUSG00000073877.10	Gm13306	predicted gene 13306	protein_coding	22707.9	22894.2	5245.86	6709.98
0	ENSMUSG00000073888.12	Ccl27a	chemokine (C-C motif) ligand 27A	protein_coding	6667.7	5326.19	1453.24	1501.15
0	ENSMUSG00000074207.10	Adh1	alcohol dehydrogenase 1 (class I)	protein_coding	5.01	7.16	1.64	1.08
0	ENSMUSG00000074213.2	Gm10642	predicted gene 10642	protein_coding	0.57	0.56	0.1	0.1
0	ENSMUSG00000074259.10	Gramd2	GRAM domain containing 2	protein_coding	12.73	10.64	3.15	3.19
0	ENSMUSG00000074345.3	Tnfaip8l3	tumor necrosis factor, alpha-induced protein 8-like 3	protein_coding	15.7	14.26	1.13	1.78
0	ENSMUSG00000074364.5	Ehd2	EH-domain containing 2	protein_coding	52.47	82.19	23.28	25.63
0	ENSMUSG00000074649.6	BC029722	cDNA sequence BC029722	protein_coding	29.25	34.04	11.5	15.49
0	ENSMUSG00000074653.10	Lrrc31	leucine rich repeat containing 31	protein_coding	6.76	11.97	0.42	0.99
0	ENSMUSG00000074934.3	Grem1	gremlin 1, DAN family BMP antagonist	protein_coding	44.24	82.05	2.77	5.29
0	ENSMUSG00000075028.11	Prdm11	PR domain containing 11	protein_coding	2.45	2.25	0.67	1.01
0	ENSMUSG00000075273.4	Ttc30b	tetratricopeptide repeat domain 30B	protein_coding	6.35	6.92	2.43	2.6
0	ENSMUSG00000075289.4	Carns1	carnosine synthase 1	protein_coding	2.15	5.08	0.42	0.27
0	ENSMUSG00000075590.2	Nrbp2	nuclear receptor binding protein 2	protein_coding	63.19	94.6	34.88	38.49
0	ENSMUSG00000075592.9	Nynrin	NYN domain and retroviral integrase containing	protein_coding	3.5	4.78	1.12	1.13
0	ENSMUSG00000075593.10	Gal3st4	galactose-3-O-sulfotransferase 4	protein_coding	7.64	7.34	3.42	2.65
0	ENSMUSG00000075595.9	Zfp652	zinc finger protein 652	protein_coding	10.29	16.39	1.81	5.71
0	ENSMUSG00000075602.10	Ly6a	lymphocyte antigen 6 complex, locus A	protein_coding	166.85	23.27	34.94	26.85
0	ENSMUSG00000076434.9	Wfdc3	WAP four-disulfide core domain 3	protein_coding	135.29	210.94	10.5	18.23
0	ENSMUSG00000078144.3	Capns2	calpain, small subunit 2	protein_coding	384.45	398.52	130.72	114.82
0	ENSMUSG00000078485.2	Plekhn1	pleckstrin homology domain containing, family N member 1	protein_coding	19.47	25.43	10.98	5.97
0	ENSMUSG00000078566.8	Bnip3	BCL2/adenovirus E1B interacting protein 3	protein_coding	37.56	26.94	8.26	7.11
0	ENSMUSG00000078706.4	Gm53	predicted gene 53	lincRNA	21.98	35.51	5.23	2.93
0	ENSMUSG00000078897.10	Gm4724	predicted gene 4724	protein_coding	9.44	7.15	3.43	2.77
0	ENSMUSG00000079013.2	Serpina3j	serine (or cysteine) peptidase inhibitor, clade A (alpha-1 antiproteinase, antitrypsin), member 3J	protein_coding	1.62	12.89	0.23	0.14
0	ENSMUSG00000079014.4	Serpina3i	serine (or cysteine) peptidase inhibitor, clade A, member 3I	protein_coding	105.92	184.7	6.15	29.19
0	ENSMUSG00000079355.3	Ackr4	atypical chemokine receptor 4	protein_coding	29.06	29.52	3.27	3.17
0	ENSMUSG00000079560.13	Hoxa3	homeobox A3	protein_coding	6.81	7.19	1.73	1.96
0	ENSMUSG00000080058.1	Gm11175	predicted gene 11175	protein_coding	46.15	87.11	2.02	15.91
0	ENSMUSG00000085786.1	Gm15987	predicted gene 15987	antisense	8.13	1.19	1.37	0.96
0	ENSMUSG00000086370.8	Ftx	Ftx transcript, Xist regulator (non-protein coding)	lincRNA	10.47	8.55	4.56	3.45
0	ENSMUSG00000086399.1	Gm16144	predicted gene 16144	antisense	18.59	23.21	8.6	9.17
0	ENSMUSG00000086894.2	Gm15708	predicted gene 15708	sense_intronic	7.39	6.15	3.57	2.69
0	ENSMUSG00000087141.1	Plcxd2	phosphatidylinositol-specific phospholipase C, X domain containing 2	protein_coding	1.34	0.64	0.41	0.3
0	ENSMUSG00000087194.9	Skint6	selection and upkeep of intraepithelial T cells 6	protein_coding	3.8	0.63	0.87	0.33
0	ENSMUSG00000087333.1	Gm13652	predicted gene 13652	lincRNA	3.8	5.42	0.48	0.1
0	ENSMUSG00000087530.2	Gm15533	predicted gene 15533	antisense	1.33	1.59	1.12	0.73
0	ENSMUSG00000087541.1	Hopxos	HOP homeobox, opposite strand	antisense	4.03	4.22	0.68	0.35
0	ENSMUSG00000087658.2	Hotairm1	Hoxa transcript antisense RNA, myeloid-specific 1	antisense	25.92	26.56	9.22	5.17
0	ENSMUSG00000089739.2	Gm20431	predicted gene 20431	protein_coding	0.53	1.51	0.1	0.1
0	ENSMUSG00000089809.8	A930011G23Rik	RasGEF domain family, member 1B	protein_coding	2.83	2.79	0.47	0.69
0	ENSMUSG00000090121.10	Abhd12b	abhydrolase domain containing 12B	protein_coding	6.27	18.96	0.89	0.72
0	ENSMUSG00000090946.3	Ccdc71l	coiled-coil domain containing 71 like	protein_coding	2.71	5.68	1.84	1.98
0	ENSMUSG00000091017.1	Fam71a	family with sequence similarity 71, member A	protein_coding	34.33	29.01	3.66	1.89
0	ENSMUSG00000091183.5	Gm5141	predicted gene 5141	protein_coding	4.72	3.51	1.17	2.64
0	ENSMUSG00000091618.2	H60c	histocompatibility 60c	protein_coding	19.82	24.67	5.7	5.01
0	ENSMUSG00000093650.2	Gm20631	predicted gene 20631	antisense	1.23	1.58	0.33	0.47
0	ENSMUSG00000095115.1	Itpripl2	inositol 1,4,5-triphosphate receptor interacting protein-like 2	protein_coding	6.7	8.77	3.6	3.14
0	ENSMUSG00000095930.1	Nim1k	NIM1 serine/threonine protein kinase	protein_coding	2.64	2.31	0.74	0.5
0	ENSMUSG00000096807.1	Hist1h2bm	histone cluster 1, H2bm	protein_coding	105.15	214.16	51.45	64.25
0	ENSMUSG00000096826.1	Ccl27b	chemokine (C-C motif) ligand 27b	protein_coding	891.77	1565.58	197.97	280.25
0	ENSMUSG00000096929.7	A330023F24Rik	RIKEN cDNA A330023F24 gene	processed_transcript	0.8	1.04	0.45	0.3
0	ENSMUSG00000097320.8	Tmem147os	transmembrane protein 147, opposite strand	antisense	12.94	11.71	4.36	5.87
0	ENSMUSG00000097325.2	Gm16897	predicted gene, 16897	antisense	1.51	4.78	0.31	0.62
0	ENSMUSG00000098905.1	Zfp953	zinc finger protein 953	protein_coding	1.47	1.3	0.61	0.64
0	ENSMUSG00000099009.1	Gm28046	RDH16 family member 1	protein_coding	1.73	3.15	0.56	0.5
0	ENSMUSG00000099269.2	Calm5	calmodulin 5	protein_coding	145.99	67.52	21.83	6.31
0	ENSMUSG00000100975.1	Gm28875	predicted gene 28875	lincRNA	89.65	69.93	7.71	7.18
0	ENSMUSG00000101174.6	Hoxd4	homeobox D4	protein_coding	5.96	6.37	0.5	0.52
0	ENSMUSG00000102523.1	Gm37783	predicted gene, 37783	TEC	10.26	22.06	5.02	3.27
0	ENSMUSG00000102752.1	Gm7694	predicted gene 7694	protein_coding	2.63	3.19	0.43	0.73
0	ENSMUSG00000102841.1	Gm38036	predicted gene, 38036	TEC	2.31	6.27	1	1.18
0	ENSMUSG00000103034.1	Gm8797	predicted pseudogene 8797	protein_coding	480.99	426.98	137.15	242.73
0	ENSMUSG00000103220.1	Gm37728	predicted gene, 37728	TEC	3.56	3.5	1.21	1.27
0	ENSMUSG00000103614.1	Gm37949	predicted gene, 37949	TEC	3.84	4.92	1.66	1.19
0	ENSMUSG00000103672.1	Gm37621	predicted gene, 37621	TEC	2.06	2.43	0.35	0.57
0	ENSMUSG00000103697.1	Gm38020	predicted gene, 38020	TEC	1.45	1.14	0.26	0.59
0	ENSMUSG00000104030.1	5330406M23Rik	RIKEN cDNA 5330406M23 gene	TEC	6.84	4.56	1.07	1.9
0	ENSMUSG00000104094.1	Gm37314	predicted gene, 37314	TEC	2.37	3.01	0.4	0.96
0	ENSMUSG00000104406.1	Gm38014	predicted gene, 38014	TEC	3.31	3.92	1.06	1.25
0	ENSMUSG00000104507.1	A430027H14Rik	RIKEN cDNA A430027H14 gene	antisense	8.27	16.32	3.58	4.46
0	ENSMUSG00000104871.1	Gm42639	predicted gene 42639	TEC	4.82	4.56	1.06	0.91
0	ENSMUSG00000108353.1	RP24-144C5.1	predicted gene 45205	TEC	3.48	2.5	1.32	0.77
0	ENSMUSG00000108402.1	RP23-325D10.4	RIKEN cDNA 9430064I24 gene	TEC	2.07	2.12	0.59	0.48
0	ENSMUSG00000108439.1	Myh14	N/A	protein_coding	6.84	11.33	3.52	1.19

## Sheet: Mut Bulge P56 Up
Cluster	ID	Gene	Name	Type	Bulge WT P56 Rep1	Bulge WT P56 Rep2	Bulge Mut P56 Rep1	Bulge Mut P56 Rep2
1	ENSMUSG00000000028.14	Cdc45	cell division cycle 45	protein_coding	6.75	2.7	18.33	7.17
1	ENSMUSG00000000031.15	H19	H19, imprinted maternally expressed transcript	lincRNA	0.25	0.59	1.34	1.02
1	ENSMUSG00000000120.6	Ngfr	nerve growth factor receptor (TNFR superfamily, member 16)	protein_coding	5.22	0.78	6.55	17.64
1	ENSMUSG00000000126.11	Wnt9a	wingless-type MMTV integration site family, member 9A	protein_coding	1.3	0.63	4.12	5.88
1	ENSMUSG00000000184.12	Ccnd2	cyclin D2	protein_coding	290.21	197.38	887.62	405.54
1	ENSMUSG00000000386.14	Mx1	MX dynamin-like GTPase 1	protein_coding	0.1	0.15	1	5.32
1	ENSMUSG00000000409.14	Lck	lymphocyte protein tyrosine kinase	protein_coding	0.73	0.49	4.73	1.37
1	ENSMUSG00000000531.4	Grasp	GRP1 (general receptor for phosphoinositides 1)-associated scaffold protein	protein_coding	5.84	2.55	9.75	9.29
1	ENSMUSG00000000693.10	Loxl3	lysyl oxidase-like 3	protein_coding	0.1	0.1	0.46	1.17
1	ENSMUSG00000000730.13	Dnmt3l	DNA (cytosine-5-)-methyltransferase 3-like	protein_coding	0.59	0.1	13.68	8.7
1	ENSMUSG00000000732.8	Icosl	icos ligand	protein_coding	1.12	0.84	7.13	6.4
1	ENSMUSG00000000753.15	Serpinf1	serine (or cysteine) peptidase inhibitor, clade F, member 1	protein_coding	1.79	3.85	21.59	31.35
1	ENSMUSG00000000983.13	Wfdc18	WAP four-disulfide core domain 18	protein_coding	6.73	3.26	128.42	70.63
1	ENSMUSG00000001054.9	Rmnd5b	required for meiotic nuclear division 5 homolog B	protein_coding	40.14	35.08	83.38	77.77
1	ENSMUSG00000001131.11	Timp1	tissue inhibitor of metalloproteinase 1	protein_coding	0.39	0.28	13.59	11.85
1	ENSMUSG00000001211.14	Agpat3	1-acylglycerol-3-phosphate O-acyltransferase 3	protein_coding	30.85	20.21	108.04	52.85
1	ENSMUSG00000001228.14	Uhrf1	ubiquitin-like, containing PHD and RING finger domains, 1	protein_coding	16.25	7.68	42.9	22.01
1	ENSMUSG00000001270.8	Ckb	creatine kinase, brain	protein_coding	37.06	17.72	96.03	87.57
1	ENSMUSG00000001403.13	Ube2c	ubiquitin-conjugating enzyme E2C	protein_coding	37.72	11.31	95.73	42.95
1	ENSMUSG00000001473.6	Tubb6	tubulin, beta 6 class V	protein_coding	22.76	5.53	73.27	45.96
1	ENSMUSG00000001493.9	Meox1	mesenchyme homeobox 1	protein_coding	0.27	0.1	3.67	4.12
1	ENSMUSG00000001506.10	Col1a1	collagen, type I, alpha 1	protein_coding	2.39	5.42	22.52	17.89
1	ENSMUSG00000001517.14	Foxm1	forkhead box M1	protein_coding	2.55	0.8	8.08	3.61
1	ENSMUSG00000001622.15	Csn3	casein kappa	protein_coding	0.56	0.1	28.4	27.64
1	ENSMUSG00000001642.18	Akr1b3	aldo-keto reductase family 1, member B3 (aldose reductase)	protein_coding	50.93	20.03	84.67	69.27
1	ENSMUSG00000001655.6	Hoxc13	homeobox C13	protein_coding	8.3	13.66	33.36	26.21
1	ENSMUSG00000001751.9	Naglu	alpha-N-acetylglucosaminidase (Sanfilippo disease IIIB)	protein_coding	8.43	6.83	14.9	15.64
1	ENSMUSG00000002055.9	Spag5	sperm associated antigen 5	protein_coding	3.78	0.46	8.21	3.67
1	ENSMUSG00000002057.4	Foxn1	forkhead box N1	protein_coding	3.24	1.5	7.05	4.93
1	ENSMUSG00000002059.17	Rab34	RAB34, member RAS oncogene family	protein_coding	73.6	59.86	134.56	124.71
1	ENSMUSG00000002068.16	Ccne1	cyclin E1	protein_coding	2.14	0.53	7.83	5.7
1	ENSMUSG00000002233.13	Rhoc	ras homolog family member C	protein_coding	23.72	29.82	46.28	67.53
1	ENSMUSG00000002289.15	Angptl4	angiopoietin-like 4	protein_coding	50.73	45.36	119.09	191.24
1	ENSMUSG00000002297.15	Dbf4	DBF4 zinc finger	protein_coding	4.71	1.76	8.33	5.93
1	ENSMUSG00000002325.14	Irf9	interferon regulatory factor 9	protein_coding	16.38	11.64	20.63	50.16
1	ENSMUSG00000002769.8	Gnmt	glycine N-methyltransferase	protein_coding	33.87	8.31	121.37	115.16
1	ENSMUSG00000002797.9	Ggct	gamma-glutamyl cyclotransferase	protein_coding	21.96	20.25	100.41	97.44
1	ENSMUSG00000002835.8	Chaf1a	chromatin assembly factor 1, subunit A (p150)	protein_coding	5.53	2.81	12.87	6.26
1	ENSMUSG00000002870.8	Mcm2	minichromosome maintenance complex component 2	protein_coding	17.15	8.36	44.83	21.1
1	ENSMUSG00000002900.15	Lamb1	laminin B1	protein_coding	7.51	3.64	37.6	55.39
1	ENSMUSG00000003500.13	Impdh1	inosine 5'-phosphate dehydrogenase 1	protein_coding	11.63	9.61	32.06	17.71
1	ENSMUSG00000003617.16	Cp	ceruloplasmin	protein_coding	0.89	0.75	2.04	1.98
1	ENSMUSG00000003721.14	Insig2	insulin induced gene 2	protein_coding	51.85	58.48	245.8	320.58
1	ENSMUSG00000003779.15	Kif20a	kinesin family member 20A	protein_coding	4.25	1.53	10.94	5.7
1	ENSMUSG00000004098.7	Col5a3	collagen, type V, alpha 3	protein_coding	0.25	0.25	2.24	1.59
1	ENSMUSG00000004633.17	Chn2	chimerin 2	protein_coding	2.92	1.2	28.7	35.83
1	ENSMUSG00000004748.5	Mtfp1	mitochondrial fission process 1	protein_coding	1.56	1.48	3.5	3.28
1	ENSMUSG00000004791.6	Pgf	placental growth factor	protein_coding	0.42	0.1	2.08	1.49
1	ENSMUSG00000004885.5	Crabp2	cellular retinoic acid binding protein II	protein_coding	12.93	7.59	76.42	21.13
1	ENSMUSG00000004891.16	Nes	nestin	protein_coding	0.19	0.1	0.48	0.51
1	ENSMUSG00000005054.6	Cstb	cystatin B	protein_coding	374.37	276.92	1383.64	529.1
1	ENSMUSG00000005124.9	Wisp1	WNT1 inducible signaling pathway protein 1	protein_coding	0.45	0.59	3.56	4.85
1	ENSMUSG00000005233.16	Spc25	SPC25, NDC80 kinetochore complex component, homolog (S. cerevisiae)	protein_coding	15.42	4.21	23.82	23.05
1	ENSMUSG00000005360.14	Slc1a3	solute carrier family 1 (glial high affinity glutamate transporter), member 3	protein_coding	5.67	2	29.37	53.84
1	ENSMUSG00000005410.5	Mcm5	minichromosome maintenance complex component 5	protein_coding	17.71	7.54	50.67	23.44
1	ENSMUSG00000005470.8	Asf1b	anti-silencing function 1B histone chaperone	protein_coding	10.1	2.69	17.46	6.81
1	ENSMUSG00000005667.8	Mthfd2	methylenetetrahydrofolate dehydrogenase (NAD+ dependent), methenyltetrahydrofolate cyclohydrolase	protein_coding	2.3	2.42	14.8	8.36
1	ENSMUSG00000005803.14	Sqrdl	sulfide quinone reductase-like (yeast)	protein_coding	6.32	1.07	13.16	7.02
1	ENSMUSG00000005958.14	Ephb3	Eph receptor B3	protein_coding	23.45	23.85	60.5	82.13
1	ENSMUSG00000005973.6	Rcn1	reticulocalbin 1	protein_coding	36.4	22.5	83.11	102.57
1	ENSMUSG00000006219.12	Fblim1	filamin binding LIM protein 1	protein_coding	5.36	2.61	37.28	42.3
1	ENSMUSG00000006344.16	Ggt5	gamma-glutamyltransferase 5	protein_coding	0.46	0.59	5.63	12.83
1	ENSMUSG00000006345.10	Ggt1	gamma-glutamyltransferase 1	protein_coding	3.08	0.1	45.56	72
1	ENSMUSG00000006386.15	Tek	endothelial-specific receptor tyrosine kinase	protein_coding	0.26	0.51	1.41	1.73
1	ENSMUSG00000006398.15	Cdc20	cell division cycle 20	protein_coding	36.31	10.19	68.93	36.43
1	ENSMUSG00000006403.12	Adamts4	a disintegrin-like and metallopeptidase (reprolysin type) with thrombospondin type 1 motif, 4	protein_coding	0.16	0.18	0.85	0.94
1	ENSMUSG00000006411.12	Pvrl4	nectin cell adhesion molecule 4	protein_coding	19.04	10.57	70.45	52.83
1	ENSMUSG00000006587.5	Snai3	snail family zinc finger 3	protein_coding	0.86	0.66	2.42	1.42
1	ENSMUSG00000006715.11	Gmnn	geminin	protein_coding	18.09	5.08	39.39	19.8
1	ENSMUSG00000006724.12	Cyp27b1	cytochrome P450, family 27, subfamily b, polypeptide 1	protein_coding	4.62	1.83	9.25	6.69
1	ENSMUSG00000006728.12	Cdk4	cyclin-dependent kinase 4	protein_coding	237.98	243.94	573	436.78
1	ENSMUSG00000007080.14	Pole	polymerase (DNA directed), epsilon	protein_coding	3.15	1.39	6.8	3.14
1	ENSMUSG00000007891.15	Ctsd	cathepsin D	protein_coding	265.9	316.69	788.36	704.24
1	ENSMUSG00000008136.14	Fhl2	four and a half LIM domains 2	protein_coding	8.89	8.92	88	85.98
1	ENSMUSG00000008318.9	Relt	RELT tumor necrosis factor receptor	protein_coding	0.81	0.58	3.82	4.6
1	ENSMUSG00000008398.14	Elk3	ELK3, member of ETS oncogene family	protein_coding	0.42	0.94	1.67	2.6
1	ENSMUSG00000009281.6	Rarres2	retinoic acid receptor responder (tazarotene induced) 2	protein_coding	0.53	1.32	4.31	12.12
1	ENSMUSG00000009580.15	Odam	odontogenic, ameloblast asssociated	protein_coding	0.18	0.1	5.12	4.21
1	ENSMUSG00000009585.17	Apobec3	apolipoprotein B mRNA editing enzyme, catalytic polypeptide 3	protein_coding	0.37	1.24	4.78	2.24
1	ENSMUSG00000009614.16	Sardh	sarcosine dehydrogenase	protein_coding	49.63	66.72	94.9	174
1	ENSMUSG00000009628.14	Tex15	testis expressed gene 15	protein_coding	0.18	0.1	1.25	0.35
1	ENSMUSG00000009630.9	Ppp2cb	protein phosphatase 2 (formerly 2A), catalytic subunit, beta isoform	protein_coding	13.27	12.16	21.7	29.46
1	ENSMUSG00000010095.13	Slc3a2	solute carrier family 3 (activators of dibasic and neutral amino acid transport), member 2	protein_coding	266.53	235.21	748.93	1172.48
1	ENSMUSG00000010663.4	Fads1	fatty acid desaturase 1	protein_coding	8.67	8.49	46.06	47.28
1	ENSMUSG00000011034.6	Slc5a1	solute carrier family 5 (sodium/glucose cotransporter), member 1	protein_coding	0.41	0.24	2.18	0.52
1	ENSMUSG00000011632.7	Pinlyp	phospholipase A2 inhibitor and LY6/PLAUR domain containing	protein_coding	2.93	2.71	59.99	28.78
1	ENSMUSG00000012443.3	Kif11	kinesin family member 11	protein_coding	3.29	1.13	11.69	4.77
1	ENSMUSG00000012519.14	Mlkl	mixed lineage kinase domain-like	protein_coding	0.79	0.79	6.77	5.5
1	ENSMUSG00000013033.16	Adgrl1	adhesion G protein-coupled receptor L1	protein_coding	3.86	1.26	4.06	3.8
1	ENSMUSG00000013076.15	Amotl1	angiomotin-like 1	protein_coding	13.43	9.89	18.93	24.43
1	ENSMUSG00000013089.15	Etv5	ets variant 5	protein_coding	9.29	8.74	17.92	17.37
1	ENSMUSG00000013584.5	Aldh1a2	aldehyde dehydrogenase family 1, subfamily A2	protein_coding	0.1	0.37	2.36	2.67
1	ENSMUSG00000013846.9	St3gal1	ST3 beta-galactoside alpha-2,3-sialyltransferase 1	protein_coding	0.42	0.24	1.06	0.9
1	ENSMUSG00000014813.8	Stc1	stanniocalcin 1	protein_coding	0.37	0.32	5.86	4.6
1	ENSMUSG00000014956.15	Ppp1cb	protein phosphatase 1, catalytic subunit, beta isoform	protein_coding	43.59	46.9	100.06	78.97
1	ENSMUSG00000015134.14	Aldh1a3	aldehyde dehydrogenase family 1, subfamily A3	protein_coding	2.86	0.29	19.46	7.37
1	ENSMUSG00000015189.12	Casd1	CAS1 domain containing 1	protein_coding	3.18	4.2	7.27	7.86
1	ENSMUSG00000015217.11	Hmgb3	high mobility group box 3	protein_coding	14.89	10.65	63.41	41.96
1	ENSMUSG00000015335.16	Zdhhc12	zinc finger, DHHC domain containing 12	protein_coding	5.16	8.15	13.74	14.99
1	ENSMUSG00000015652.9	Steap1	six transmembrane epithelial antigen of the prostate 1	protein_coding	0.46	0.64	7.06	5.11
1	ENSMUSG00000015702.13	Anxa9	annexin A9	protein_coding	1.24	0.23	3.02	3.47
1	ENSMUSG00000015880.13	Ncapg	non-SMC condensin I complex, subunit G	protein_coding	3.19	1.68	9.5	4.76
1	ENSMUSG00000015890.2	Amdhd1	amidohydrolase domain containing 1	protein_coding	0.26	0.35	1.42	1.17
1	ENSMUSG00000016256.10	Ctsz	cathepsin Z	protein_coding	46.17	39.49	79.7	106.38
1	ENSMUSG00000016477.17	E2f3	E2F transcription factor 3	protein_coding	0.85	0.69	2.09	1.65
1	ENSMUSG00000016756.16	Cmah	cytidine monophospho-N-acetylneuraminic acid hydroxylase	protein_coding	1.65	0.11	40.34	74.01
1	ENSMUSG00000017002.14	Slpi	secretory leukocyte peptidase inhibitor	protein_coding	1.99	2.4	35.78	21.97
1	ENSMUSG00000017146.12	Brca1	breast cancer 1, early onset	protein_coding	1.26	0.6	4.45	1.72
1	ENSMUSG00000017167.6	Cntnap1	contactin associated protein-like 1	protein_coding	0.78	0.61	2.39	1.73
1	ENSMUSG00000017204.4	Gsdma	gasdermin A	protein_coding	1.89	0.96	10.1	2.52
1	ENSMUSG00000017386.10	Traf4	TNF receptor associated factor 4	protein_coding	13.67	13.65	34.52	31.03
1	ENSMUSG00000017412.15	Cacnb4	calcium channel, voltage-dependent, beta 4 subunit	protein_coding	0.24	0.24	0.49	0.6
1	ENSMUSG00000017491.8	Rarb	retinoic acid receptor, beta	protein_coding	0.25	0.22	0.83	0.99
1	ENSMUSG00000017493.12	Igfbp4	insulin-like growth factor binding protein 4	protein_coding	109.99	78.58	188.78	426.87
1	ENSMUSG00000017499.15	Cdc6	cell division cycle 6	protein_coding	0.91	1.63	4.18	2.35
1	ENSMUSG00000017588.2	Krt27	keratin 27	protein_coding	0.84	0.43	24.67	19.87
1	ENSMUSG00000017716.15	Birc5	baculoviral IAP repeat-containing 5	protein_coding	24.89	9.57	65.23	34.12
1	ENSMUSG00000017724.14	Etv4	ets variant 4	protein_coding	17.92	13.13	25.61	28.2
1	ENSMUSG00000017737.2	Mmp9	matrix metallopeptidase 9	protein_coding	3.57	0.4	17.01	13.42
1	ENSMUSG00000017830.15	Dhx58	DEXH (Asp-Glu-X-His) box polypeptide 58	protein_coding	1.04	0.75	3.15	7.37
1	ENSMUSG00000017861.11	Mybl2	myeloblastosis oncogene-like 2	protein_coding	2.56	1.48	10.37	3.44
1	ENSMUSG00000017897.18	Eya2	EYA transcriptional coactivator and phosphatase 2	protein_coding	2.5	2.17	15.38	14.72
1	ENSMUSG00000018171.9	Vmp1	vacuole membrane protein 1	protein_coding	30.29	26.65	85.54	77.25
1	ENSMUSG00000018339.11	Gpx3	glutathione peroxidase 3	protein_coding	0.67	0.98	6.6	5.65
1	ENSMUSG00000018417.14	Myo1b	myosin IB	protein_coding	10.43	7.08	69.2	76.43
1	ENSMUSG00000018474.17	Chd3	chromodomain helicase DNA binding protein 3	protein_coding	9.98	4.03	14.46	17.29
1	ENSMUSG00000018566.14	Slc2a4	solute carrier family 2 (facilitated glucose transporter), member 4	protein_coding	3.44	1.59	6.85	4.17
1	ENSMUSG00000018570.17	2810408A11Rik	RIKEN cDNA 2810408A11 gene	protein_coding	2.14	1.46	7.57	2.78
1	ENSMUSG00000018585.9	Atox1	antioxidant 1 copper chaperone	protein_coding	421.72	338.63	874.17	705.77
1	ENSMUSG00000018727.19	Cpsf4l	cleavage and polyadenylation specific factor 4-like	protein_coding	0.64	0.73	4.89	2.28
1	ENSMUSG00000019080.7	Mfsd3	major facilitator superfamily domain containing 3	protein_coding	2.81	2.05	5.87	5.38
1	ENSMUSG00000019214.13	Chtf18	CTF18, chromosome transmission fidelity factor 18	protein_coding	4.02	3.43	11.45	4.43
1	ENSMUSG00000019326.14	Aoc3	amine oxidase, copper containing 3	protein_coding	0.14	0.1	1.05	1.57
1	ENSMUSG00000019467.13	Arhgef25	Rho guanine nucleotide exchange factor (GEF) 25	protein_coding	5.09	6.16	7.48	14.88
1	ENSMUSG00000019539.10	Rcn3	reticulocalbin 3, EF-hand calcium binding domain	protein_coding	2.21	0.46	13.73	12.56
1	ENSMUSG00000019647.16	Sema6a	sema domain, transmembrane domain (TM), and cytoplasmic domain, (semaphorin) 6A	protein_coding	1.89	2.42	19.95	10.05
1	ENSMUSG00000019817.18	Plagl1	pleiomorphic adenoma gene-like 1	protein_coding	4.98	2.94	8.62	15.59
1	ENSMUSG00000019831.14	Wasf1	WAS protein family, member 1	protein_coding	1	1.16	4.27	3.02
1	ENSMUSG00000019852.6	Arfgef3	ARFGEF family member 3	protein_coding	0.15	0.13	0.39	0.21
1	ENSMUSG00000019891.13	Dcbld1	discoidin, CUB and LCCL domain containing 1	protein_coding	7.12	5.09	16.49	14.97
1	ENSMUSG00000019929.15	Dcn	decorin	protein_coding	10.29	4.4	100	47.11
1	ENSMUSG00000019942.12	Cdk1	cyclin-dependent kinase 1	protein_coding	33.45	9.36	69.64	47.82
1	ENSMUSG00000019960.7	Dusp6	dual specificity phosphatase 6	protein_coding	92.21	46.44	299.77	180.54
1	ENSMUSG00000019982.14	Myb	myeloblastosis oncogene	protein_coding	0.68	0.26	7.29	2.18
1	ENSMUSG00000020015.9	Cdk17	cyclin-dependent kinase 17	protein_coding	3.67	3.52	11.82	8.5
1	ENSMUSG00000020019.4	Ntn4	netrin 4	protein_coding	1.09	0.67	7.44	11.51
1	ENSMUSG00000020032.14	Nuak1	NUAK family, SNF1-like kinase, 1	protein_coding	2.79	1.61	4.12	5.87
1	ENSMUSG00000020044.13	Timp3	tissue inhibitor of metalloproteinase 3	protein_coding	34.46	27.28	284.21	446.5
1	ENSMUSG00000020102.14	Slc16a7	solute carrier family 16 (monocarboxylic acid transporters), member 7	protein_coding	6.72	5.35	32.71	42.77
1	ENSMUSG00000020108.3	Ddit4	DNA-damage-inducible transcript 4	protein_coding	6.02	3.55	10.53	14.8
1	ENSMUSG00000020134.13	Peli1	pellino 1	protein_coding	26.9	21.95	59.38	47.01
1	ENSMUSG00000020142.12	Slc1a4	solute carrier family 1 (glutamate/neutral amino acid transporter), member 4	protein_coding	16.33	12.01	24.64	44.68
1	ENSMUSG00000020186.6	Csrp2	cysteine and glycine-rich protein 2	protein_coding	7.91	5.16	31.04	14.44
1	ENSMUSG00000020250.9	Txnrd1	thioredoxin reductase 1	protein_coding	13.62	5.66	42.39	32.69
1	ENSMUSG00000020261.15	Slc36a1	solute carrier family 36 (proton/amino acid symporter), member 1	protein_coding	1.95	0.87	2.28	2.39
1	ENSMUSG00000020328.10	Nudcd2	NudC domain containing 2	protein_coding	24.8	23.71	49.55	38.64
1	ENSMUSG00000020330.16	Hmmr	hyaluronan mediated motility receptor (RHAMM)	protein_coding	4.93	1.57	9.55	5.56
1	ENSMUSG00000020363.6	Gfpt2	glutamine fructose-6-phosphate transaminase 2	protein_coding	0.1	0.14	0.54	0.42
1	ENSMUSG00000020389.18	Cdkl3	cyclin-dependent kinase-like 3	protein_coding	0.83	0.87	2.64	1.27
1	ENSMUSG00000020411.2	Nipal4	NIPA-like domain containing 4	protein_coding	4.45	2.26	10.98	8.22
1	ENSMUSG00000020439.17	Smtn	smoothelin	protein_coding	25.42	39.72	192.05	215.35
1	ENSMUSG00000020473.13	Aebp1	AE binding protein 1	protein_coding	5.43	3.09	24.08	32.08
1	ENSMUSG00000020547.4	Bzw2	basic leucine zipper and W2 domains 2	protein_coding	53	49.07	122.81	99.51
1	ENSMUSG00000020573.16	Pik3cg	phosphoinositide-3-kinase, catalytic, gamma polypeptide	protein_coding	0.47	0.2	1.34	1.04
1	ENSMUSG00000020577.15	Tspan13	tetraspanin 13	protein_coding	1.57	1.06	17.03	10.54
1	ENSMUSG00000020589.16	Fam49a	family with sequence similarity 49, member A	protein_coding	2.31	1.07	5.41	11.82
1	ENSMUSG00000020592.14	Sdc1	syndecan 1	protein_coding	582.84	672.64	1369.77	1444.8
1	ENSMUSG00000020601.7	Trib2	tribbles pseudokinase 2	protein_coding	5.77	3.22	15.02	20.47
1	ENSMUSG00000020607.6	Fam84a	family with sequence similarity 84, member A	protein_coding	32.59	24.55	116.94	49.52
1	ENSMUSG00000020614.13	Fam20a	family with sequence similarity 20, member A	protein_coding	0.73	0.29	4.33	6.07
1	ENSMUSG00000020649.11	Rrm2	ribonucleotide reductase M2	protein_coding	17.69	13.46	70.55	36.84
1	ENSMUSG00000020674.16	Pxdn	peroxidasin	protein_coding	3.57	1.05	14.57	27.57
1	ENSMUSG00000020695.14	Mrc2	mannose receptor, C type 2	protein_coding	1.02	0.24	1.91	1.47
1	ENSMUSG00000020733.3	Slc9a3r1	solute carrier family 9 (sodium/hydrogen exchanger), member 3 regulator 1	protein_coding	17.26	14.73	47.35	30.26
1	ENSMUSG00000020766.4	Galk1	galactokinase 1	protein_coding	16.31	10.26	43.38	31.67
1	ENSMUSG00000020840.10	Blmh	bleomycin hydrolase	protein_coding	54.2	46.97	114.19	101.61
1	ENSMUSG00000020871.8	Dlx4	distal-less homeobox 4	protein_coding	1.85	1.38	6.62	4.88
1	ENSMUSG00000020897.12	Aurkb	aurora kinase B	protein_coding	9.6	2.62	27.67	13.97
1	ENSMUSG00000020902.12	Ntn1	netrin 1	protein_coding	0.13	0.1	5.01	2.56
1	ENSMUSG00000020905.11	Usp43	ubiquitin specific peptidase 43	protein_coding	1.62	2.33	5.63	3.56
1	ENSMUSG00000020911.14	Krt19	keratin 19	protein_coding	1.12	0.46	10.54	12
1	ENSMUSG00000020914.17	Top2a	topoisomerase (DNA) II alpha	protein_coding	17.79	5.95	38.08	23.49
1	ENSMUSG00000020961.14	Ston2	stonin 2	protein_coding	6.39	3.23	14.41	7.38
1	ENSMUSG00000021036.10	Sptlc2	serine palmitoyltransferase, long chain base subunit 2	protein_coding	21.94	20.77	38.37	36.57
1	ENSMUSG00000021125.6	Arg2	arginase type II	protein_coding	6	2.28	19.32	7.78
1	ENSMUSG00000021131.13	Erh	enhancer of rudimentary homolog (Drosophila)	protein_coding	109.15	76.63	217.27	175.33
1	ENSMUSG00000021186.8	Fbln5	fibulin 5	protein_coding	0.59	0.16	5.1	5.55
1	ENSMUSG00000021262.14	Evl	Ena-vasodilator stimulated phosphoprotein	protein_coding	2.41	1.7	5.78	4.88
1	ENSMUSG00000021367.7	Edn1	endothelin 1	protein_coding	3.19	1.65	8.45	7.63
1	ENSMUSG00000021379.1	Id4	inhibitor of DNA binding 4	protein_coding	50.32	70.05	127.21	156.77
1	ENSMUSG00000021464.14	Ror2	receptor tyrosine kinase-like orphan receptor 2	protein_coding	3.93	4.81	14.81	13.68
1	ENSMUSG00000021493.15	Pdlim7	PDZ and LIM domain 7	protein_coding	24.3	20.9	150.97	159.06
1	ENSMUSG00000021549.13	Rasa1	RAS p21 protein activator 1	protein_coding	19.08	20.17	49.16	65.08
1	ENSMUSG00000021556.11	Golm1	golgi membrane protein 1	protein_coding	0.77	0.83	4.99	3.8
1	ENSMUSG00000021569.9	Trip13	thyroid hormone receptor interactor 13	protein_coding	2.41	1.46	6.33	2.82
1	ENSMUSG00000021589.12	Rhobtb3	Rho-related BTB domain containing 3	protein_coding	0.71	0.42	1.02	1.08
1	ENSMUSG00000021604.15	Irx4	Iroquois related homeobox 4 (Drosophila)	protein_coding	12.35	13.23	20.54	31.36
1	ENSMUSG00000021614.16	Vcan	versican	protein_coding	0.44	0.1	6.15	2.91
1	ENSMUSG00000021699.17	Pde4d	phosphodiesterase 4D, cAMP specific	protein_coding	4.3	2.88	12.22	14.22
1	ENSMUSG00000021703.8	Serinc5	serine incorporator 5	protein_coding	7.38	6.45	26.33	27
1	ENSMUSG00000021733.9	Slc4a7	solute carrier family 4, sodium bicarbonate cotransporter, member 7	protein_coding	1	0.9	4.55	3.65
1	ENSMUSG00000021822.2	Plau	plasminogen activator, urokinase	protein_coding	2.13	1.97	5.82	4.34
1	ENSMUSG00000021939.7	Ctsb	cathepsin B	protein_coding	176.92	166.61	303.75	380.67
1	ENSMUSG00000021943.6	Gdf10	growth differentiation factor 10	protein_coding	1.95	1.88	3.44	13.97
1	ENSMUSG00000021965.2	Ska3	spindle and kinetochore associated complex subunit 3	protein_coding	3.02	0.75	6.18	4.1
1	ENSMUSG00000021983.15	Atp8a2	ATPase, aminophospholipid transporter-like, class I, type 8A, member 2	protein_coding	5.19	6.38	9.86	14.34
1	ENSMUSG00000021991.8	Cacna2d3	calcium channel, voltage-dependent, alpha2/delta subunit 3	protein_coding	0.42	0.1	1.14	0.57
1	ENSMUSG00000021994.14	Wnt5a	wingless-type MMTV integration site family, member 5A	protein_coding	5.4	1.15	13.29	6.9
1	ENSMUSG00000022021.13	Diap3	diaphanous related formin 3	protein_coding	2.9	1.14	4.52	4.45
1	ENSMUSG00000022033.9	Pbk	PDZ binding kinase	protein_coding	12.24	3.63	32.27	14.41
1	ENSMUSG00000022034.9	Esco2	establishment of sister chromatid cohesion N-acetyltransferase 2	protein_coding	1.56	1.29	5.12	2.92
1	ENSMUSG00000022037.14	Clu	clusterin	protein_coding	52.01	25.65	139.54	121.54
1	ENSMUSG00000022048.8	Dpysl2	dihydropyrimidinase-like 2	protein_coding	2.06	0.84	3.47	3.39
1	ENSMUSG00000022070.6	Bora	bora, aurora kinase A activator	protein_coding	3.76	1.81	6.67	5.33
1	ENSMUSG00000022092.10	Ppp3cc	protein phosphatase 3, catalytic subunit, gamma isoform	protein_coding	3.86	3.66	8.14	6.28
1	ENSMUSG00000022094.15	Slc39a14	solute carrier family 39 (zinc transporter), member 14	protein_coding	4.99	3.83	40.21	37.15
1	ENSMUSG00000022098.9	Bmp1	bone morphogenetic protein 1	protein_coding	11.68	6.75	33.47	35.69
1	ENSMUSG00000022148.15	Fyb	FYN binding protein	protein_coding	1.23	0.33	2.36	0.95
1	ENSMUSG00000022180.6	Slc7a8	solute carrier family 7 (cationic amino acid transporter, y+ system), member 8	protein_coding	9.44	3.84	173.76	272.34
1	ENSMUSG00000022229.2	Atp12a	ATPase, H+/K+ transporting, nongastric, alpha polypeptide	protein_coding	0.35	0.54	0.42	3.2
1	ENSMUSG00000022322.7	Shcbp1	Shc SH2-domain binding protein 1	protein_coding	3.36	2	9.26	5.43
1	ENSMUSG00000022324.14	Matn2	matrilin 2	protein_coding	17.37	19.33	36.59	48.45
1	ENSMUSG00000022351.14	Sqle	squalene epoxidase	protein_coding	16.71	17.34	39.05	28.61
1	ENSMUSG00000022353.9	Mtss1	metastasis suppressor 1	protein_coding	5.89	6.55	18.34	16.94
1	ENSMUSG00000022385.10	Gtse1	G two S phase expressed protein 1	protein_coding	4.41	2.96	10.13	7.11
1	ENSMUSG00000022419.15	Deptor	DEP domain containing MTOR-interacting protein	protein_coding	19.02	14.49	32.59	66.34
1	ENSMUSG00000022433.18	Csnk1e	casein kinase 1, epsilon	protein_coding	28.1	32.97	79.05	60.75
1	ENSMUSG00000022434.7	Fam118a	family with sequence similarity 118, member A	protein_coding	3.93	4.51	11.9	15.37
1	ENSMUSG00000022440.8	C1qtnf6	C1q and tumor necrosis factor related protein 6	protein_coding	0.19	0.1	1.6	1.18
1	ENSMUSG00000022449.14	Adamts20	a disintegrin-like and metallopeptidase (reprolysin type) with thrombospondin type 1 motif, 20	protein_coding	0.5	0.1	11.73	10.46
1	ENSMUSG00000022468.11	Endou	endonuclease, polyU-specific	protein_coding	1.4	1.01	6.32	2.5
1	ENSMUSG00000022479.15	Vdr	vitamin D receptor	protein_coding	109.69	105.31	253.32	317.05
1	ENSMUSG00000022519.13	Srl	sarcalumenin	protein_coding	1.02	0.2	4.95	3.01
1	ENSMUSG00000022548.14	Apod	apolipoprotein D	protein_coding	0.91	0.67	3.52	3.04
1	ENSMUSG00000022560.8	Slc52a2	solute carrier protein 52, member 2	protein_coding	2.67	3.08	6.41	5.31
1	ENSMUSG00000022562.13	Oplah	5-oxoprolinase (ATP-hydrolysing)	protein_coding	58.96	61.12	98.13	183.41
1	ENSMUSG00000022607.14	Ptk2	PTK2 protein tyrosine kinase 2	protein_coding	11.46	9.08	22.69	23.41
1	ENSMUSG00000022610.9	Mapk12	mitogen-activated protein kinase 12	protein_coding	1.19	2.08	6.16	6.31
1	ENSMUSG00000022656.15	Pvrl3	nectin cell adhesion molecule 3	protein_coding	0.64	0.71	1.91	1.2
1	ENSMUSG00000022665.14	Ccdc80	coiled-coil domain containing 80	protein_coding	1.56	0.39	6.49	9.56
1	ENSMUSG00000022770.16	Dlg1	discs, large homolog 1 (Drosophila)	protein_coding	7.58	8.7	18.62	19.37
1	ENSMUSG00000022793.16	B4galt4	UDP-Gal:betaGlcNAc beta 1,4-galactosyltransferase, polypeptide 4	protein_coding	4.26	6.71	10.23	10.9
1	ENSMUSG00000022797.15	Tfrc	transferrin receptor	protein_coding	7.85	4.82	39.95	29.46
1	ENSMUSG00000022799.4	Arhgap31	Rho GTPase activating protein 31	protein_coding	1.06	0.63	5.52	7.9
1	ENSMUSG00000022816.11	Fstl1	follistatin-like 1	protein_coding	33.64	36.02	69.16	74.97
1	ENSMUSG00000022817.14	Itgb5	integrin beta 5	protein_coding	21.19	22.3	52.91	36.4
1	ENSMUSG00000022836.10	Mylk	myosin, light polypeptide kinase	protein_coding	0.52	0.89	1.89	2.59
1	ENSMUSG00000022881.14	Rfc4	replication factor C (activator 1) 4	protein_coding	17.06	12.43	47.1	23.31
1	ENSMUSG00000022883.10	Robo1	roundabout guidance receptor 1	protein_coding	1.51	0.55	8.72	2.87
1	ENSMUSG00000022885.15	St6gal1	beta galactoside alpha 2,6 sialyltransferase 1	protein_coding	0.54	0.46	5.42	6.51
1	ENSMUSG00000022894.5	Adamts5	a disintegrin-like and metallopeptidase (reprolysin type) with thrombospondin type 1 motif, 5 (aggrecanase-2)	protein_coding	0.43	0.96	1.41	1.85
1	ENSMUSG00000022931.7	Krtap15	RIKEN cDNA 4930553J12 gene	protein_coding	0.1	0.1	2.89	2
1	ENSMUSG00000022945.11	Chaf1b	chromatin assembly factor 1, subunit B (p60)	protein_coding	12.47	7.89	25.28	15.82
1	ENSMUSG00000022969.13	Il10rb	interleukin 10 receptor, beta	protein_coding	6.26	4.57	11.92	9.58
1	ENSMUSG00000022986.5	Krt75	keratin 75	protein_coding	10.33	29.23	51.22	31.66
1	ENSMUSG00000022995.16	Enah	enabled homolog (Drosophila)	protein_coding	10.42	13.03	20.9	31.65
1	ENSMUSG00000023000.4	Dhh	desert hedgehog	protein_coding	0.34	0.46	2.2	0.9
1	ENSMUSG00000023008.18	Fmnl3	formin-like 3	protein_coding	1.49	1.57	4.65	3.56
1	ENSMUSG00000023009.14	Nckap5l	NCK-associated protein 5-like	protein_coding	1.16	0.7	10.28	11.46
1	ENSMUSG00000023015.13	Racgap1	Rac GTPase-activating protein 1	protein_coding	11.47	5.11	29.83	14.93
1	ENSMUSG00000023041.6	Krt6b	keratin 6B	protein_coding	2.79	8.53	19.73	14.33
1	ENSMUSG00000023043.6	Krt18	keratin 18	protein_coding	0.39	0.94	7.59	5.98
1	ENSMUSG00000023224.12	Serping1	serine (or cysteine) peptidase inhibitor, clade G, member 1	protein_coding	4.23	2.49	6.58	8.39
1	ENSMUSG00000023232.17	Serinc2	serine incorporator 2	protein_coding	38.26	33.08	134.75	113.66
1	ENSMUSG00000023367.14	Tmem176a	transmembrane protein 176A	protein_coding	20.25	14.88	26.03	45.81
1	ENSMUSG00000023391.8	Dlx2	distal-less homeobox 2	protein_coding	7.44	6.87	26.8	14.19
1	ENSMUSG00000023505.13	Cdca3	cell division cycle associated 3	protein_coding	20.58	6.25	42.8	26.46
1	ENSMUSG00000023913.17	Pla2g7	phospholipase A2, group VII (platelet-activating factor acetylhydrolase, plasma)	protein_coding	6.63	1.4	62.58	44.45
1	ENSMUSG00000023918.12	Adgrf4	adhesion G protein-coupled receptor F4	protein_coding	6.68	2.4	18.92	12.15
1	ENSMUSG00000023940.14	Sgol1	shugoshin-like 1 (S. pombe)	protein_coding	2.97	1.16	2.84	2.26
1	ENSMUSG00000023961.16	Enpp4	ectonucleotide pyrophosphatase/phosphodiesterase 4	protein_coding	0.61	0.18	4.58	1.86
1	ENSMUSG00000024039.14	Cbs	cystathionine beta-synthase	protein_coding	21.25	9.14	118.27	166.62
1	ENSMUSG00000024063.12	Lbh	limb-bud and heart	protein_coding	2.74	1.81	15	17.7
1	ENSMUSG00000024064.13	Galnt14	UDP-N-acetyl-alpha-D-galactosamine:polypeptide N-acetylgalactosaminyltransferase 14	protein_coding	6.69	2.38	12.74	21.04
1	ENSMUSG00000024065.7	Ehd3	EH-domain containing 3	protein_coding	2.48	1.71	9.87	15.53
1	ENSMUSG00000024066.8	Xdh	xanthine dehydrogenase	protein_coding	8.88	10.98	19.74	26.49
1	ENSMUSG00000024087.3	Cyp1b1	cytochrome P450, family 1, subfamily b, polypeptide 1	protein_coding	5.7	7.89	17.71	14.95
1	ENSMUSG00000024140.9	Epas1	endothelial PAS domain protein 1	protein_coding	3.05	1.14	6.26	8.59
1	ENSMUSG00000024270.11	Slc39a6	solute carrier family 39 (metal ion transporter), member 6	protein_coding	26.99	19.29	92.9	93.98
1	ENSMUSG00000024299.16	Adamts10	a disintegrin-like and metallopeptidase (reprolysin type) with thrombospondin type 1 motif, 10	protein_coding	4.82	1.57	10.25	11.21
1	ENSMUSG00000024349.9	Tmem173	transmembrane protein 173	protein_coding	2.13	0.68	6.64	9.59
1	ENSMUSG00000024365.9	Cyp21a1	cytochrome P450, family 21, subfamily a, polypeptide 1	protein_coding	0.1	0.1	3.4	2.73
1	ENSMUSG00000024366.7	Gfra3	glial cell line derived neurotrophic factor family receptor alpha 3	protein_coding	0.1	0.1	5.67	3.07
1	ENSMUSG00000024376.6	Epb41l4a	erythrocyte membrane protein band 4.1 like 4a	protein_coding	4.84	4.38	9.38	9.41
1	ENSMUSG00000024424.14	Ttc39c	tetratricopeptide repeat domain 39C	protein_coding	4.81	5.63	21.87	8.67
1	ENSMUSG00000024427.6	Spry4	sprouty homolog 4 (Drosophila)	protein_coding	1.03	0.96	2.17	2.55
1	ENSMUSG00000024479.2	Mal2	mal, T cell differentiation protein 2	protein_coding	6.75	9.46	19.83	35.7
1	ENSMUSG00000024480.7	Ap3s1	adaptor-related protein complex 3, sigma 1 subunit	protein_coding	7.77	8.43	18.04	14.17
1	ENSMUSG00000024521.7	Pmaip1	phorbol-12-myristate-13-acetate-induced protein 1	protein_coding	10.3	3.92	18.3	11.98
1	ENSMUSG00000024529.13	Lox	lysyl oxidase	protein_coding	0.14	0.13	0.38	0.37
1	ENSMUSG00000024535.15	Snx24	sorting nexing 24	protein_coding	0.62	0.63	1.94	3.15
1	ENSMUSG00000024544.8	Ldlrad4	low density lipoprotein receptor class A domain containing 4	protein_coding	4.12	1.7	7.74	7.78
1	ENSMUSG00000024579.7	Pcyox1l	prenylcysteine oxidase 1 like	protein_coding	4.55	5.48	9.25	12.09
1	ENSMUSG00000024590.8	Lmnb1	lamin B1	protein_coding	10.83	4.18	17.19	11.8
1	ENSMUSG00000024597.10	Slc12a2	solute carrier family 12, member 2	protein_coding	3.89	1.89	5.62	6.62
1	ENSMUSG00000024600.8	Slc27a6	solute carrier family 27 (fatty acid transporter), member 6	protein_coding	2.81	0.68	8.73	15.7
1	ENSMUSG00000024620.11	Pdgfrb	platelet derived growth factor receptor, beta polypeptide	protein_coding	0.12	0.1	0.96	0.67
1	ENSMUSG00000024660.8	Incenp	inner centromere protein	protein_coding	7.37	4.7	15.08	8.71
1	ENSMUSG00000024664.4	Fads3	fatty acid desaturase 3	protein_coding	0.92	0.5	8.31	8.15
1	ENSMUSG00000024665.7	Fads2	fatty acid desaturase 2	protein_coding	9.68	0.61	101.16	78.59
1	ENSMUSG00000024713.15	Pcsk5	proprotein convertase subtilisin/kexin type 5	protein_coding	0.41	0.26	3.54	3.63
1	ENSMUSG00000024731.15	Ms4a10	membrane-spanning 4-domains, subfamily A, member 10	protein_coding	1.65	2.34	5.85	8.15
1	ENSMUSG00000024742.15	Fen1	flap structure specific endonuclease 1	protein_coding	20.97	10.48	44.6	27.24
1	ENSMUSG00000024791.10	Cdca5	cell division cycle associated 5	protein_coding	6.12	1.2	12.46	6.59
1	ENSMUSG00000024818.14	Slc25a45	solute carrier family 25, member 45	protein_coding	5.27	3.85	20.8	31.22
1	ENSMUSG00000024833.14	Pola2	polymerase (DNA directed), alpha 2	protein_coding	8.34	4.55	15.93	9.25
1	ENSMUSG00000024873.6	Cnih2	cornichon family AMPA receptor auxiliary protein 2	protein_coding	3.19	1.82	8.95	5.77
1	ENSMUSG00000024900.4	Cpt1a	carnitine palmitoyltransferase 1a, liver	protein_coding	13.63	19.73	27.02	42.9
1	ENSMUSG00000024940.10	Ltbp3	latent transforming growth factor beta binding protein 3	protein_coding	21.79	29.19	36.36	61.64
1	ENSMUSG00000024997.7	Prdx3	peroxiredoxin 3	protein_coding	15.5	16.04	34.22	35.54
1	ENSMUSG00000024998.17	Plce1	phospholipase C, epsilon 1	protein_coding	0.22	0.1	1.38	0.47
1	ENSMUSG00000025001.11	Hells	helicase, lymphoid specific	protein_coding	8.57	2.79	13.98	14.63
1	ENSMUSG00000025105.8	Bnc1	basonuclin 1	protein_coding	13.59	16.65	22.3	36.18
1	ENSMUSG00000025154.14	Arhgap19	Rho GTPase activating protein 19	protein_coding	1.01	0.89	5.13	1.79
1	ENSMUSG00000025203.5	Scd2	stearoyl-Coenzyme A desaturase 2	protein_coding	9.09	1.69	53.96	26.62
1	ENSMUSG00000025270.13	Alas2	aminolevulinic acid synthase 2, erythroid	protein_coding	0.4	0.1	2.44	2.24
1	ENSMUSG00000025328.9	Padi3	peptidyl arginine deiminase, type III	protein_coding	0.37	0.1	4.13	3.12
1	ENSMUSG00000025330.6	Padi4	peptidyl arginine deiminase, type IV	protein_coding	0.18	0.1	7.49	7.68
1	ENSMUSG00000025348.8	Itga7	integrin alpha 7	protein_coding	0.71	0.45	4.02	5.91
1	ENSMUSG00000025464.14	Paox	polyamine oxidase (exo-N4-amino)	protein_coding	15.91	9.46	24.55	24.07
1	ENSMUSG00000025478.15	Dpysl4	dihydropyrimidinase-like 4	protein_coding	0.17	0.42	1.85	2.19
1	ENSMUSG00000025496.4	Drd4	dopamine receptor D4	protein_coding	0.33	0.1	2.09	4.07
1	ENSMUSG00000025498.14	Irf7	interferon regulatory factor 7	protein_coding	5.45	4.07	18.2	49.67
1	ENSMUSG00000025511.14	Tspan4	tetraspanin 4	protein_coding	9.7	6.3	15.97	18.43
1	ENSMUSG00000025555.14	Farp1	FERM, RhoGEF (Arhgef) and pleckstrin domain protein 1 (chondrocyte-derived)	protein_coding	5.13	5.99	19.46	29.41
1	ENSMUSG00000025574.13	Tk1	thymidine kinase 1	protein_coding	24.3	12.05	84.84	47.57
1	ENSMUSG00000025792.9	Slc25a10	solute carrier family 25 (mitochondrial carrier, dicarboxylate transporter), member 10	protein_coding	19.36	19.7	49.58	44.94
1	ENSMUSG00000025823.9	Pdia4	protein disulfide isomerase associated 4	protein_coding	55.3	41.49	122.9	89.65
1	ENSMUSG00000025867.8	Cplx2	complexin 2	protein_coding	1.2	0.59	2.4	2.22
1	ENSMUSG00000025885.18	Myo5b	myosin VB	protein_coding	0.53	0.64	1.84	1.84
1	ENSMUSG00000025888.5	Casp1	caspase 1	protein_coding	6.77	9.8	40.04	54.98
1	ENSMUSG00000025950.16	Idh1	isocitrate dehydrogenase 1 (NADP+), soluble	protein_coding	41.6	45.9	112.33	100.15
1	ENSMUSG00000025969.15	Nrp2	neuropilin 2	protein_coding	2.07	3.03	10.02	4.25
1	ENSMUSG00000025980.14	Hspd1	heat shock protein 1 (chaperonin)	protein_coding	71.18	71.89	155.22	115.28
1	ENSMUSG00000025986.6	Slc39a10	solute carrier family 39 (zinc transporter), member 10	protein_coding	25.88	16.12	294.17	231.49
1	ENSMUSG00000025991.8	Cps1	carbamoyl-phosphate synthetase 1	protein_coding	0.53	0.1	4.71	6.77
1	ENSMUSG00000025993.10	Slc40a1	solute carrier family 40 (iron-regulated transporter), member 1	protein_coding	5.55	3.28	15.89	5.17
1	ENSMUSG00000026014.15	Raph1	Ras association (RalGDS/AF-6) and pleckstrin homology domains 1	protein_coding	6.8	4.56	20.14	8.88
1	ENSMUSG00000026043.18	Col3a1	collagen, type III, alpha 1	protein_coding	1.32	3.04	17.87	22.84
1	ENSMUSG00000026074.14	Map4k4	mitogen-activated protein kinase kinase kinase kinase 4	protein_coding	17.42	26.01	45.77	35.73
1	ENSMUSG00000026090.16	2010300C02Rik	RIKEN cDNA 2010300C02 gene	protein_coding	6.75	2.41	8.74	8.78
1	ENSMUSG00000026104.14	Stat1	signal transducer and activator of transcription 1	protein_coding	22.81	18.06	61.82	126.7
1	ENSMUSG00000026110.15	Mgat4a	mannoside acetylglucosaminyltransferase 4, isoenzyme A	protein_coding	5.7	3.85	17	17.04
1	ENSMUSG00000026193.15	Fn1	fibronectin 1	protein_coding	7.44	8.61	25.05	31.24
1	ENSMUSG00000026205.8	Slc23a3	solute carrier family 23 (nucleobase transporters), member 3	protein_coding	1.18	1.33	2.81	4.1
1	ENSMUSG00000026207.16	Speg	SPEG complex locus	protein_coding	2.56	1.04	3.84	7.43
1	ENSMUSG00000026222.16	Sp100	nuclear antigen Sp100	protein_coding	1.64	1.01	0.97	9.3
1	ENSMUSG00000026241.5	Nppc	natriuretic peptide type C	protein_coding	11.93	11.63	23.51	36.36
1	ENSMUSG00000026249.10	Serpine2	serine (or cysteine) peptidase inhibitor, clade E, member 2	protein_coding	0.19	0.92	8.04	5.85
1	ENSMUSG00000026274.11	Pask	PAS domain containing serine/threonine kinase	protein_coding	2.28	2.12	4.32	3.02
1	ENSMUSG00000026385.16	Dbi	diazepam binding inhibitor	protein_coding	578.59	484.27	1521.71	1836.31
1	ENSMUSG00000026389.16	Steap3	STEAP family member 3	protein_coding	6.96	11.11	22.38	13.51
1	ENSMUSG00000026418.16	Tnni1	troponin I, skeletal, slow 1	protein_coding	0.21	0.16	4.13	4.7
1	ENSMUSG00000026430.15	Rassf5	Ras association (RalGDS/AF-6) domain family member 5	protein_coding	6.23	7.01	12.53	13.69
1	ENSMUSG00000026437.11	Cdk18	cyclin-dependent kinase 18	protein_coding	3.02	1.18	16.61	8.8
1	ENSMUSG00000026443.3	Lrrn2	leucine rich repeat protein 2, neuronal	protein_coding	0.64	0.1	5.68	9.34
1	ENSMUSG00000026478.14	Lamc1	laminin, gamma 1	protein_coding	7.03	7.24	16.08	16.84
1	ENSMUSG00000026494.12	Kif26b	kinesin family member 26B	protein_coding	1.36	0.66	3.77	1.88
1	ENSMUSG00000026586.16	Prrx1	paired related homeobox 1	protein_coding	0.11	0.2	0.73	0.61
1	ENSMUSG00000026605.14	Cenpf	centromere protein F	protein_coding	8.3	3.91	13.26	8.81
1	ENSMUSG00000026621.13	2017-03-01	mitochondrial amidoxime reducing component 1	protein_coding	0.27	0.31	4.51	0.9
1	ENSMUSG00000026622.15	Nek2	NIMA (never in mitosis gene a)-related expressed kinase 2	protein_coding	3.54	1.1	6.41	4.26
1	ENSMUSG00000026655.14	Fam107b	family with sequence similarity 107, member B	protein_coding	9.46	5.4	25.7	33.42
1	ENSMUSG00000026657.16	Frmd4a	FERM domain containing 4A	protein_coding	7.83	3.43	18.92	21.68
1	ENSMUSG00000026669.14	Mcm10	minichromosome maintenance 10 replication initiation factor	protein_coding	1.31	1.36	7.48	2.9
1	ENSMUSG00000026683.14	Nuf2	NUF2, NDC80 kinetochore complex component	protein_coding	4.64	2.04	9.41	5.07
1	ENSMUSG00000026749.11	Nek6	NIMA (never in mitosis gene a)-related expressed kinase 6	protein_coding	6.14	4.64	29.72	36.57
1	ENSMUSG00000026811.18	St6galnac6	ST6 (alpha-N-acetyl-neuraminyl-2,3-beta-galactosyl-1,3)-N-acetylgalactosaminide alpha-2,6-sialyltransferase 6	protein_coding	1.91	2.2	4.22	3.6
1	ENSMUSG00000026814.16	Eng	endoglin	protein_coding	0.99	0.61	3.74	2.03
1	ENSMUSG00000026822.14	Lcn2	lipocalin 2	protein_coding	0.86	3.38	13.91	5.94
1	ENSMUSG00000026837.15	Col5a1	collagen, type V, alpha 1	protein_coding	1.46	0.74	3.07	2.74
1	ENSMUSG00000026840.14	Lamc3	laminin gamma 3	protein_coding	0.37	0.1	1.35	1.36
1	ENSMUSG00000026880.11	Stom	stomatin	protein_coding	27	19.34	77.97	54.39
1	ENSMUSG00000026921.18	Egfl7	EGF-like domain 7	protein_coding	9.19	5.67	12.47	8.77
1	ENSMUSG00000026950.16	Neb	nebulin	protein_coding	0.27	0.14	0.35	0.62
1	ENSMUSG00000026980.15	Ly75	lymphocyte antigen 75	protein_coding	0.33	0.14	1.2	0.79
1	ENSMUSG00000026983.10	Il1f5	interleukin 1 family, member 5 (delta)	protein_coding	2.41	1.13	7.13	6.79
1	ENSMUSG00000027030.15	Stk39	serine/threonine kinase 39	protein_coding	4.06	3.4	9.25	16.61
1	ENSMUSG00000027068.6	Dhrs9	dehydrogenase/reductase (SDR family) member 9	protein_coding	0.4	0.54	5.39	18.56
1	ENSMUSG00000027134.4	Lpcat4	lysophosphatidylcholine acyltransferase 4	protein_coding	7.46	4.98	14.82	11.48
1	ENSMUSG00000027173.7	Depdc7	DEP domain containing 7	protein_coding	3.29	2.05	10.93	15.39
1	ENSMUSG00000027188.8	Pamr1	peptidase domain containing associated with muscle regeneration 1	protein_coding	0.1	0.1	0.74	2.8
1	ENSMUSG00000027204.13	Fbn1	fibrillin 1	protein_coding	0.15	0.16	1.34	0.97
1	ENSMUSG00000027230.9	Creb3l1	cAMP responsive element binding protein 3-like 1	protein_coding	1.15	0.89	2.54	2.14
1	ENSMUSG00000027306.15	Nusap1	nucleolar and spindle associated protein 1	protein_coding	4.8	2.24	10.37	4.85
1	ENSMUSG00000027309.18	4930402H24Rik	RIKEN cDNA 4930402H24 gene	protein_coding	6.29	5.25	25.82	20.75
1	ENSMUSG00000027323.10	Rad51	RAD51 recombinase	protein_coding	4.95	1.55	11.46	5.52
1	ENSMUSG00000027326.13	Casc5	kinetochore scaffold 1	protein_coding	6.33	1.56	13.94	4.21
1	ENSMUSG00000027331.15	Knstrn	kinetochore-localized astrin/SPAG5 binding	protein_coding	11.42	4.85	29.59	19.39
1	ENSMUSG00000027333.18	Smox	spermine oxidase	protein_coding	17.75	4.98	68.23	54.28
1	ENSMUSG00000027379.13	Bub1	BUB1, mitotic checkpoint serine/threonine kinase	protein_coding	2.72	0.2	6.92	3.5
1	ENSMUSG00000027386.9	Fbln7	fibulin 7	protein_coding	4.53	2.6	9.75	13.91
1	ENSMUSG00000027403.12	Tgm6	transglutaminase 6	protein_coding	0.1	0.1	2.22	0.56
1	ENSMUSG00000027408.7	Cpxm1	carboxypeptidase X 1 (M14 family)	protein_coding	3.8	0.1	31.28	27.94
1	ENSMUSG00000027422.15	Rrbp1	ribosome binding protein 1	protein_coding	28.64	29.53	42.98	63.76
1	ENSMUSG00000027452.11	Acss1	acyl-CoA synthetase short-chain family member 1	protein_coding	2.68	2.53	4.4	6.36
1	ENSMUSG00000027459.16	Fam110a	family with sequence similarity 110, member A	protein_coding	30.6	27.48	58.08	86.71
1	ENSMUSG00000027469.16	Tpx2	TPX2, microtubule-associated	protein_coding	5.75	2.46	16.32	8.55
1	ENSMUSG00000027496.15	Aurka	aurora kinase A	protein_coding	6.02	2.04	16.35	7.6
1	ENSMUSG00000027508.15	Pag1	phosphoprotein associated with glycosphingolipid microdomains 1	protein_coding	3.23	1.56	10.17	12.34
1	ENSMUSG00000027533.10	Fabp5	fatty acid binding protein 5, epidermal	protein_coding	110.58	211.03	1501.63	915.29
1	ENSMUSG00000027540.13	Ptpn1	protein tyrosine phosphatase, non-receptor type 1	protein_coding	38.61	26.75	63.91	57.62
1	ENSMUSG00000027562.12	Car2	carbonic anhydrase 2	protein_coding	0.49	0.26	8.89	2.25
1	ENSMUSG00000027597.15	Ahcy	S-adenosylhomocysteine hydrolase	protein_coding	1.85	1.19	36.14	66.9
1	ENSMUSG00000027611.12	Procr	protein C receptor, endothelial	protein_coding	3.33	1.45	9.16	8.53
1	ENSMUSG00000027692.16	Tnik	TRAF2 and NCK interacting kinase	protein_coding	2.34	2.21	26.28	33.95
1	ENSMUSG00000027695.16	Pld1	phospholipase D1	protein_coding	3.6	4.4	7.03	7.96
1	ENSMUSG00000027715.9	Ccna2	cyclin A2	protein_coding	15.11	5.35	35.09	18.49
1	ENSMUSG00000027737.10	Slc7a11	solute carrier family 7 (cationic amino acid transporter, y+ system), member 11	protein_coding	0.42	0.11	5.21	5.69
1	ENSMUSG00000027797.15	Dclk1	doublecortin-like kinase 1	protein_coding	12.88	8.54	38.99	33.5
1	ENSMUSG00000027799.12	Nbea	neurobeachin	protein_coding	0.49	0.19	0.86	1.41
1	ENSMUSG00000027800.14	Tm4sf1	transmembrane 4 superfamily member 1	protein_coding	66.66	36.57	129.36	90.87
1	ENSMUSG00000027834.15	Serpini1	serine (or cysteine) peptidase inhibitor, clade I, member 1	protein_coding	0.72	0.83	4.94	6.81
1	ENSMUSG00000027848.12	Olfml3	olfactomedin-like 3	protein_coding	0.1	0.49	2.6	1.62
1	ENSMUSG00000027875.12	Hmgcs2	3-hydroxy-3-methylglutaryl-Coenzyme A synthase 2	protein_coding	15.46	28.76	67.56	195.96
1	ENSMUSG00000027955.16	Fam198b	family with sequence similarity 198, member B	protein_coding	1.02	0.47	14.72	16.48
1	ENSMUSG00000027978.9	Prss12	protease, serine 12 neurotrypsin (motopsin)	protein_coding	1.19	1.44	25.46	13.38
1	ENSMUSG00000027997.9	Casp6	caspase 6	protein_coding	22.76	23.69	44.17	48.78
1	ENSMUSG00000028003.6	Lrat	lecithin-retinol acyltransferase (phosphatidylcholine-retinol-O-acyltransferase)	protein_coding	0.6	0.1	12.48	7.98
1	ENSMUSG00000028044.6	Cks1b	CDC28 protein kinase 1b	protein_coding	72.56	57.9	141.66	113.54
1	ENSMUSG00000028059.14	Arhgef2	rho/rac guanine nucleotide exchange factor (GEF) 2	protein_coding	7.64	12.4	25.7	19.42
1	ENSMUSG00000028073.15	Pear1	platelet endothelial aggregation receptor 1	protein_coding	0.62	0.2	10.87	13.38
1	ENSMUSG00000028076.12	Cd1d1	CD1d1 antigen	protein_coding	1.38	1.89	9.37	7.43
1	ENSMUSG00000028111.4	Ctsk	cathepsin K	protein_coding	0.17	0.69	4.84	3.21
1	ENSMUSG00000028121.8	Bcar3	breast cancer anti-estrogen resistance 3	protein_coding	4.85	4.83	16.65	22.89
1	ENSMUSG00000028124.15	Gclm	glutamate-cysteine ligase, modifier subunit	protein_coding	66.16	73.05	215.62	294.73
1	ENSMUSG00000028128.13	F3	coagulation factor III	protein_coding	10.03	4.7	35.55	27.01
1	ENSMUSG00000028179.12	Cth	cystathionase (cystathionine gamma-lyase)	protein_coding	6.13	5.4	16.38	9.61
1	ENSMUSG00000028212.16	Ccne2	cyclin E2	protein_coding	2.15	1.94	6.65	4.03
1	ENSMUSG00000028223.8	Decr1	2,4-dienoyl CoA reductase 1, mitochondrial	protein_coding	5.13	9.04	11.6	30.25
1	ENSMUSG00000028236.3	Sdr16c5	short chain dehydrogenase/reductase family 16C, member 5	protein_coding	6.83	8.89	13.48	20.27
1	ENSMUSG00000028245.15	Nsmaf	neutral sphingomyelinase (N-SMase) activation associated factor	protein_coding	5.17	7.97	13.18	13.83
1	ENSMUSG00000028268.14	Gbp3	guanylate binding protein 3	protein_coding	0.47	0.24	0.47	3.86
1	ENSMUSG00000028312.19	Smc2	structural maintenance of chromosomes 2	protein_coding	16.07	13.85	39.95	22.93
1	ENSMUSG00000028347.14	Tmeff1	transmembrane protein with EGF-like and two follistatin-like domains 1	protein_coding	2.34	2.72	6.25	4.46
1	ENSMUSG00000028358.15	Zfp618	zinc finger protein 618	protein_coding	0.26	0.31	0.89	0.65
1	ENSMUSG00000028364.15	Tnc	tenascin C	protein_coding	24.23	49.8	71.33	110.71
1	ENSMUSG00000028370.7	Pappa	pregnancy-associated plasma protein A	protein_coding	0.81	0.63	2.48	4.94
1	ENSMUSG00000028392.15	Bspry	B-box and SPRY domain containing	protein_coding	3.96	1.73	8.24	5.12
1	ENSMUSG00000028393.10	Alad	aminolevulinate, delta-, dehydratase	protein_coding	133.76	86.29	217.24	223.58
1	ENSMUSG00000028444.17	Cntfr	ciliary neurotrophic factor receptor	protein_coding	19.76	26.71	36.04	47.92
1	ENSMUSG00000028445.7	Enho	energy homeostasis associated	protein_coding	1.18	0.83	9.73	9.43
1	ENSMUSG00000028463.14	Car9	carbonic anhydrase 9	protein_coding	1.32	0.28	3.06	3.02
1	ENSMUSG00000028464.16	Tpm2	tropomyosin 2, beta	protein_coding	60.23	62.61	258.44	274.11
1	ENSMUSG00000028476.13	Reck	reversion-inducing-cysteine-rich protein with kazal motifs	protein_coding	0.3	0.28	0.9	0.84
1	ENSMUSG00000028538.12	St3gal3	ST3 beta-galactoside alpha-2,3-sialyltransferase 3	protein_coding	0.41	0.56	1.62	2.53
1	ENSMUSG00000028583.14	Pdpn	podoplanin	protein_coding	4.11	0.93	35.63	45.8
1	ENSMUSG00000028587.18	Orc1	origin recognition complex, subunit 1	protein_coding	1.49	0.84	2.17	1.16
1	ENSMUSG00000028635.7	Edn2	endothelin 2	protein_coding	10.32	4.16	37.24	83.57
1	ENSMUSG00000028654.13	Mycl	v-myc avian myelocytomatosis viral oncogene lung carcinoma derived	protein_coding	11.22	2.91	46.39	15.55
1	ENSMUSG00000028678.13	Kif2c	kinesin family member 2C	protein_coding	3.35	0.73	8.18	5.81
1	ENSMUSG00000028681.11	Ptch2	patched 2	protein_coding	10.72	1.72	23.43	13.93
1	ENSMUSG00000028698.13	Pik3r3	phosphatidylinositol 3 kinase, regulatory subunit, polypeptide 3 (p55)	protein_coding	1.41	0.92	6.06	5.33
1	ENSMUSG00000028718.16	Stil	Scl/Tal1 interrupting locus	protein_coding	1.08	0.91	3.64	1.19
1	ENSMUSG00000028763.17	Hspg2	perlecan (heparan sulfate proteoglycan 2)	protein_coding	5.65	3.93	12.02	21.67
1	ENSMUSG00000028766.10	Alpl	alkaline phosphatase, liver/bone/kidney	protein_coding	0.67	0.15	8.01	6.18
1	ENSMUSG00000028832.11	Stmn1	stathmin 1	protein_coding	149.26	69.3	356	204.76
1	ENSMUSG00000028871.7	Rspo1	R-spondin 1	protein_coding	0.15	0.1	1.84	2.53
1	ENSMUSG00000028873.16	Cdca8	cell division cycle associated 8	protein_coding	16.17	4.7	39.37	17.77
1	ENSMUSG00000028885.8	Smpdl3b	sphingomyelin phosphodiesterase, acid-like 3B	protein_coding	14.63	12.9	35.02	29.45
1	ENSMUSG00000028896.13	Rcc1	regulator of chromosome condensation 1	protein_coding	12.1	9.07	32.63	13.22
1	ENSMUSG00000028926.15	Cdk14	cyclin-dependent kinase 14	protein_coding	0.43	1.02	1.86	5.46
1	ENSMUSG00000028937.14	Acot7	acyl-CoA thioesterase 7	protein_coding	18.79	14.08	47.02	57.08
1	ENSMUSG00000028972.11	Car6	carbonic anhydrase 6	protein_coding	0.1	0.19	3.01	0.73
1	ENSMUSG00000028980.14	H6pd	hexose-6-phosphate dehydrogenase (glucose 1-dehydrogenase)	protein_coding	1.17	1.83	3.68	3.17
1	ENSMUSG00000029093.14	Sorcs2	sortilin-related VPS10 domain containing receptor 2	protein_coding	5.03	2.98	20.29	19.07
1	ENSMUSG00000029096.15	Htra3	HtrA serine peptidase 3	protein_coding	0.44	0.62	3.2	1.58
1	ENSMUSG00000029163.9	Emilin1	elastin microfibril interfacer 1	protein_coding	0.1	0.34	1.44	0.74
1	ENSMUSG00000029175.17	Slc35f6	solute carrier family 35, member F6	protein_coding	24.91	26.34	76.08	70.6
1	ENSMUSG00000029177.9	Cenpa	centromere protein A	protein_coding	42.19	12.57	98.13	60.09
1	ENSMUSG00000029231.15	Pdgfra	platelet derived growth factor receptor, alpha polypeptide	protein_coding	0.19	0.21	0.4	0.43
1	ENSMUSG00000029282.3	Amtn	amelotin	protein_coding	0.43	0.1	4.9	1.88
1	ENSMUSG00000029304.14	Spp1	secreted phosphoprotein 1	protein_coding	1.05	0.1	67.69	17.34
1	ENSMUSG00000029334.14	Prkg2	protein kinase, cGMP-dependent, type II	protein_coding	0.32	0.25	1.3	1.74
1	ENSMUSG00000029337.2	Fgf5	fibroblast growth factor 5	protein_coding	0.84	0.41	48.51	39.47
1	ENSMUSG00000029366.10	Dck	deoxycytidine kinase	protein_coding	6.46	4.37	13.78	10.36
1	ENSMUSG00000029414.11	Kntc1	kinetochore associated 1	protein_coding	2.59	0.98	3.97	3.27
1	ENSMUSG00000029417.9	Cxcl9	chemokine (C-X-C motif) ligand 9	protein_coding	1.59	0.7	6.64	10.13
1	ENSMUSG00000029484.12	Anxa3	annexin A3	protein_coding	1.97	0.69	50.24	70.22
1	ENSMUSG00000029516.19	Cit	citron	protein_coding	3.95	0.81	7.64	3.64
1	ENSMUSG00000029528.17	Pxn	paxillin	protein_coding	25.25	21.47	42.14	51.79
1	ENSMUSG00000029561.17	Oasl2	2'-5' oligoadenylate synthetase-like 2	protein_coding	1.86	0.55	2.91	28.99
1	ENSMUSG00000029581.14	Fscn1	fascin actin-bundling protein 1	protein_coding	6.47	4.81	55.56	36.56
1	ENSMUSG00000029591.14	Ung	uracil DNA glycosylase	protein_coding	11.03	5.1	22.62	11.57
1	ENSMUSG00000029598.12	Plbd2	phospholipase B domain containing 2	protein_coding	27.55	22.23	69.68	49.77
1	ENSMUSG00000029622.16	Arpc1b	actin related protein 2/3 complex, subunit 1B	protein_coding	185.63	178.99	460.88	372.47
1	ENSMUSG00000029641.8	Rasl11a	RAS-like, family 11, member A	protein_coding	8.77	8.1	15.13	16.26
1	ENSMUSG00000029659.16	Medag	mesenteric estrogen dependent adipogenesis	protein_coding	0.23	0.28	3.82	9.53
1	ENSMUSG00000029661.16	Col1a2	collagen, type I, alpha 2	protein_coding	5.53	2.17	15.1	11.73
1	ENSMUSG00000029664.10	Tfpi2	tissue factor pathway inhibitor 2	protein_coding	0.31	0.1	1.04	0.69
1	ENSMUSG00000029675.12	Eln	elastin	protein_coding	0.14	0.19	1.29	0.75
1	ENSMUSG00000029695.13	Aass	aminoadipate-semialdehyde synthase	protein_coding	0.47	0.26	0.48	2.14
1	ENSMUSG00000029705.17	Cux1	cut-like homeobox 1	protein_coding	25.78	6.27	189.19	88.7
1	ENSMUSG00000029718.14	Pcolce	procollagen C-endopeptidase enhancer protein	protein_coding	1.17	1.24	4.98	3.64
1	ENSMUSG00000029730.16	Mcm7	minichromosome maintenance complex component 7	protein_coding	32.44	24.79	65.18	38.79
1	ENSMUSG00000029761.16	Cald1	caldesmon 1	protein_coding	47.6	54.1	208.5	334.6
1	ENSMUSG00000029777.10	Gars	glycyl-tRNA synthetase	protein_coding	25	19.72	53.61	37.41
1	ENSMUSG00000029810.15	Tmem176b	transmembrane protein 176B	protein_coding	87.3	73.54	119.45	182.54
1	ENSMUSG00000029816.10	Gpnmb	glycoprotein (transmembrane) nmb	protein_coding	9.49	9.86	29.95	13.83
1	ENSMUSG00000029819.6	Npy	neuropeptide Y	protein_coding	0.62	0.41	65.99	9.73
1	ENSMUSG00000029821.15	Dfna5	deafness, autosomal dominant 5 (human)	protein_coding	4.19	2.8	10.39	10.62
1	ENSMUSG00000029832.16	Nfe2l3	nuclear factor, erythroid derived 2, like 3	protein_coding	5.84	3.36	25.55	25.42
1	ENSMUSG00000029910.14	Mad2l1	MAD2 mitotic arrest deficient-like 1	protein_coding	12.81	5.61	27.42	15.86
1	ENSMUSG00000029923.4	Rab19	RAB19, member RAS oncogene family	protein_coding	1.06	0.75	2.36	2.36
1	ENSMUSG00000030000.10	Add2	adducin 2 (beta)	protein_coding	0.27	0.16	2.11	1.52
1	ENSMUSG00000030022.14	Adamts9	a disintegrin-like and metallopeptidase (reprolysin type) with thrombospondin type 1 motif, 9	protein_coding	2.24	1.22	2.72	3.03
1	ENSMUSG00000030074.9	Gxylt2	glucoside xylosyltransferase 2	protein_coding	1.56	0.46	3.3	2.03
1	ENSMUSG00000030091.17	Nup210	nucleoporin 210	protein_coding	1.16	0.83	4.42	1.64
1	ENSMUSG00000030102.10	Itpr1	inositol 1,4,5-trisphosphate receptor 1	protein_coding	0.67	0.17	0.95	0.7
1	ENSMUSG00000030110.13	Ret	ret proto-oncogene	protein_coding	1.58	0.54	19.89	28.59
1	ENSMUSG00000030116.14	Mfap5	microfibrillar associated protein 5	protein_coding	0.1	0.1	4.87	4.59
1	ENSMUSG00000030218.2	Mgp	matrix Gla protein	protein_coding	24.48	15.99	105.3	68.9
1	ENSMUSG00000030222.13	Rerg	RAS-like, estrogen-regulated, growth-inhibitor	protein_coding	3.21	1.5	22.81	24.25
1	ENSMUSG00000030256.11	Bhlhe41	basic helix-loop-helix family, member e41	protein_coding	4.32	3.52	11.47	16.4
1	ENSMUSG00000030259.12	Rassf8	Ras association (RalGDS/AF-6) domain family (N-terminal) member 8	protein_coding	1.31	2.15	3.79	3.73
1	ENSMUSG00000030265.14	Kras	Kirsten rat sarcoma viral oncogene homolog	protein_coding	23.37	36.69	104.88	79.72
1	ENSMUSG00000030315.15	Vgll4	vestigial like family member 4	protein_coding	151.03	110.73	236.67	230.86
1	ENSMUSG00000030339.7	Ltbr	lymphotoxin B receptor	protein_coding	21.04	17.53	37.26	41.67
1	ENSMUSG00000030346.16	Rad51ap1	RAD51 associated protein 1	protein_coding	3.17	1.39	9.43	5.4
1	ENSMUSG00000030428.16	Ttyh1	tweety family member 1	protein_coding	0.14	0.18	1.3	1.36
1	ENSMUSG00000030528.12	Blm	Bloom syndrome, RecQ helicase-like	protein_coding	1.88	2.29	3.36	2.79
1	ENSMUSG00000030560.16	Ctsc	cathepsin C	protein_coding	12.33	5.17	119.65	80.74
1	ENSMUSG00000030605.15	Mfge8	milk fat globule-EGF factor 8 protein	protein_coding	95.74	74.61	188.34	226.79
1	ENSMUSG00000030616.14	Sytl2	synaptotagmin-like 2	protein_coding	1.14	1.24	6.51	5.32
1	ENSMUSG00000030677.8	Kif22	kinesin family member 22	protein_coding	7.37	4.5	20.28	11.99
1	ENSMUSG00000030693.10	Klk10	kallikrein related-peptidase 10	protein_coding	5.99	1.71	22.38	7.96
1	ENSMUSG00000030701.16	Plekhb1	pleckstrin homology domain containing, family B (evectins) member 1	protein_coding	0.74	0.47	13.7	12.38
1	ENSMUSG00000030713.6	Klk7	kallikrein related-peptidase 7 (chymotryptic, stratum corneum)	protein_coding	4.34	3.64	69.11	22.79
1	ENSMUSG00000030760.14	Acer3	alkaline ceramidase 3	protein_coding	45.82	40.05	136.42	88.48
1	ENSMUSG00000030793.4	Pycard	PYD and CARD domain containing	protein_coding	295.37	203.47	569.08	574.65
1	ENSMUSG00000030827.4	Fgf21	fibroblast growth factor 21	protein_coding	0.97	0.71	4.15	7.94
1	ENSMUSG00000030867.7	Plk1	polo-like kinase 1	protein_coding	7.66	2.66	20.37	10.68
1	ENSMUSG00000030905.5	Crym	crystallin, mu	protein_coding	0.25	0.1	0.84	3.56
1	ENSMUSG00000030934.8	Oat	ornithine aminotransferase	protein_coding	89.03	79.02	144.87	221.1
1	ENSMUSG00000030978.9	Rrm1	ribonucleotide reductase M1	protein_coding	18.3	11.88	42.08	21.36
1	ENSMUSG00000031004.7	Mki67	antigen identified by monoclonal antibody Ki 67	protein_coding	5.73	2.27	11.93	8.24
1	ENSMUSG00000031098.17	Syt8	synaptotagmin VIII	protein_coding	2.05	2.88	7.37	9.69
1	ENSMUSG00000031112.10	Stk26	serine/threonine kinase 26	protein_coding	9.44	6.96	14.45	25.01
1	ENSMUSG00000031119.4	Gpc4	glypican 4	protein_coding	33.31	34.18	69.94	109.28
1	ENSMUSG00000031129.9	Slc9a9	solute carrier family 9 (sodium/hydrogen exchanger), member 9	protein_coding	2.06	0.78	6.73	3.93
1	ENSMUSG00000031169.13	Porcn	porcupine homolog (Drosophila)	protein_coding	17.81	15.86	65.6	71.41
1	ENSMUSG00000031170.14	Slc38a5	solute carrier family 38, member 5	protein_coding	0.1	0.37	4.39	8.44
1	ENSMUSG00000031246.14	Sh3bgrl	SH3-binding domain glutamic acid-rich protein like	protein_coding	12.76	10.04	23.54	25.18
1	ENSMUSG00000031298.15	Adgrg2	adhesion G protein-coupled receptor G2	protein_coding	1.54	0.65	3	2.98
1	ENSMUSG00000031303.8	Map3k15	mitogen-activated protein kinase kinase kinase 15	protein_coding	0.12	0.24	1.08	1.1
1	ENSMUSG00000031342.17	Gpm6b	glycoprotein m6b	protein_coding	1.05	0.85	2.48	2.8
1	ENSMUSG00000031355.16	Arhgap6	Rho GTPase activating protein 6	protein_coding	0.34	0.1	1	1.66
1	ENSMUSG00000031375.17	Bgn	biglycan	protein_coding	24.68	4.76	129.04	209.69
1	ENSMUSG00000031467.10	Agpat5	1-acylglycerol-3-phosphate O-acyltransferase 5 (lysophosphatidic acid acyltransferase, epsilon)	protein_coding	7.3	7.46	16.6	14.49
1	ENSMUSG00000031486.14	Adgra2	adhesion G protein-coupled receptor A2	protein_coding	0.43	0.21	0.81	0.59
1	ENSMUSG00000031490.5	Eif4ebp1	eukaryotic translation initiation factor 4E binding protein 1	protein_coding	46.01	34.69	87.65	92.33
1	ENSMUSG00000031502.9	Col4a1	collagen, type IV, alpha 1	protein_coding	12.18	8.31	39.57	62.65
1	ENSMUSG00000031503.13	Col4a2	collagen, type IV, alpha 2	protein_coding	10.57	12.19	27.39	47.47
1	ENSMUSG00000031530.6	Dusp4	dual specificity phosphatase 4	protein_coding	1.88	2.9	5.3	8.18
1	ENSMUSG00000031536.5	Polb	polymerase (DNA directed), beta	protein_coding	52.42	51.1	103.98	104.76
1	ENSMUSG00000031558.15	Slit2	slit homolog 2 (Drosophila)	protein_coding	0.1	0.1	0.69	0.52
1	ENSMUSG00000031584.16	Gsr	glutathione reductase	protein_coding	14.64	7.17	47.31	62.78
1	ENSMUSG00000031610.3	Scrg1	scrapie responsive gene 1	protein_coding	29.98	44.04	60.89	121.8
1	ENSMUSG00000031629.13	Cenpu	centromere protein U	protein_coding	2.54	1.16	5.39	3.22
1	ENSMUSG00000031659.12	Adcy7	adenylate cyclase 7	protein_coding	1.68	0.6	15.67	10.27
1	ENSMUSG00000031722.9	Hp	haptoglobin	protein_coding	0.1	0.29	1.3	1.5
1	ENSMUSG00000031785.15	Adgrg1	adhesion G protein-coupled receptor G1	protein_coding	38.52	23.8	172.82	187.46
1	ENSMUSG00000032009.7	Sesn3	sestrin 3	protein_coding	4.42	3.05	11.5	15.61
1	ENSMUSG00000032018.13	Sc5d	sterol-C5-desaturase	protein_coding	15	10.41	38.79	21.73
1	ENSMUSG00000032033.11	Barx2	BarH-like homeobox 2	protein_coding	4.8	4.31	15.36	10.97
1	ENSMUSG00000032085.4	Tagln	transgelin	protein_coding	9.09	1.31	41.77	54.13
1	ENSMUSG00000032113.15	Chek1	checkpoint kinase 1	protein_coding	2.8	1.49	8.12	4.2
1	ENSMUSG00000032135.14	Mcam	melanoma cell adhesion molecule	protein_coding	3.9	0.88	13.21	23.52
1	ENSMUSG00000032192.8	Gnb5	guanine nucleotide binding protein (G protein), beta 5	protein_coding	0.82	1	3.03	2.63
1	ENSMUSG00000032218.6	Ccnb2	cyclin B2	protein_coding	15.55	4.91	41.18	22.09
1	ENSMUSG00000032306.14	Mpi	mannose phosphate isomerase	protein_coding	12.57	11.91	24.25	26.21
1	ENSMUSG00000032327.14	Stra6	stimulated by retinoic acid gene 6	protein_coding	2.15	0.19	9.9	3.63
1	ENSMUSG00000032332.17	Col12a1	collagen, type XII, alpha 1	protein_coding	10.26	19.68	22.53	63.94
1	ENSMUSG00000032334.9	Loxl1	lysyl oxidase-like 1	protein_coding	1.98	1.44	4.48	5.32
1	ENSMUSG00000032350.8	Gclc	glutamate-cysteine ligase, catalytic subunit	protein_coding	10.37	10.71	42.27	55.21
1	ENSMUSG00000032366.15	Tpm1	tropomyosin 1, alpha	protein_coding	135.39	123.66	543.13	524.23
1	ENSMUSG00000032373.14	Car12	carbonic anhydrase 12	protein_coding	27.37	17.27	110.72	134.43
1	ENSMUSG00000032374.14	Plod2	procollagen lysine, 2-oxoglutarate 5-dioxygenase 2	protein_coding	0.39	0.1	4.13	4.78
1	ENSMUSG00000032400.17	Zwilch	zwilch kinetochore protein	protein_coding	4.67	2.64	12.78	5
1	ENSMUSG00000032412.8	Atp1b3	ATPase, Na+/K+ transporting, beta 3 polypeptide	protein_coding	229.77	186.77	740.49	1032.26
1	ENSMUSG00000032454.9	Rbp2	retinol binding protein 2, cellular	protein_coding	6.61	1.76	24.78	9.42
1	ENSMUSG00000032537.14	Ephb1	Eph receptor B1	protein_coding	0.81	0.38	3.63	4.84
1	ENSMUSG00000032554.15	Trf	transferrin	protein_coding	2.25	1.4	35.54	31.41
1	ENSMUSG00000032586.9	Traip	TRAF-interacting protein	protein_coding	2.27	1.77	7.16	3.48
1	ENSMUSG00000032640.10	Chsy1	chondroitin sulfate synthase 1	protein_coding	0.99	1.05	3.61	2.55
1	ENSMUSG00000032643.12	Fhl3	four and a half LIM domains 3	protein_coding	1.66	1.77	5.01	2.93
1	ENSMUSG00000032719.4	Sbspon	somatomedin B and thrombospondin, type 1 domain containing	protein_coding	0.48	0.32	2.35	2.19
1	ENSMUSG00000032740.16	Ccdc88a	coiled coil domain containing 88A	protein_coding	1.43	1.43	4.05	3.65
1	ENSMUSG00000032744.4	Heyl	hairy/enhancer-of-split related with YRPW motif-like	protein_coding	0.2	0.1	2.2	1.51
1	ENSMUSG00000032766.9	Gng11	guanine nucleotide binding protein (G protein), gamma 11	protein_coding	0.1	0.41	3.5	2.94
1	ENSMUSG00000032815.15	Fanca	Fanconi anemia, complementation group A	protein_coding	1.23	0.95	4.35	1.41
1	ENSMUSG00000032841.15	Prr5l	proline rich 5 like	protein_coding	0.1	0.1	7.72	4.49
1	ENSMUSG00000032875.7	Arhgef17	Rho guanine nucleotide exchange factor (GEF) 17	protein_coding	1.96	1.93	4.22	4.62
1	ENSMUSG00000032942.14	Ucp3	uncoupling protein 3 (mitochondrial, proton carrier)	protein_coding	0.68	0.4	1.15	1.52
1	ENSMUSG00000032966.14	Fkbp1a	FK506 binding protein 1a	protein_coding	116.87	101.52	267.48	240.67
1	ENSMUSG00000032997.16	Chpf	chondroitin polymerizing factor	protein_coding	7.35	3.4	21.22	20.12
1	ENSMUSG00000033022.7	Cdo1	cysteine dioxygenase 1, cytosolic	protein_coding	1.23	0.6	7.3	6.59
1	ENSMUSG00000033031.13	C330027C09Rik	RIKEN cDNA C330027C09 gene	protein_coding	3.47	0.89	7.55	4.15
1	ENSMUSG00000033032.15	Afap1l1	actin filament associated protein 1-like 1	protein_coding	1.51	0.74	7.64	7.03
1	ENSMUSG00000033149.16	Phldb2	pleckstrin homology like domain, family B, member 2	protein_coding	5.49	1.3	10.25	8.62
1	ENSMUSG00000033161.10	Atp1a1	ATPase, Na+/K+ transporting, alpha 1 polypeptide	protein_coding	116.15	122.06	237.55	462.05
1	ENSMUSG00000033177.13	Tmprss7	transmembrane serine protease 7	protein_coding	0.51	0.83	4.52	3.78
1	ENSMUSG00000033208.7	S100b	S100 protein, beta polypeptide, neural	protein_coding	1.06	0.53	7.08	7.7
1	ENSMUSG00000033355.5	Rtp4	receptor transporter protein 4	protein_coding	0.48	0.59	1.19	9.7
1	ENSMUSG00000033400.14	Agl	amylo-1,6-glucosidase, 4-alpha-glucanotransferase	protein_coding	4.09	3.73	10.88	9.71
1	ENSMUSG00000033436.13	Armcx2	armadillo repeat containing, X-linked 2	protein_coding	5.85	4.09	9.01	10.28
1	ENSMUSG00000033491.13	Prss35	protease, serine 35	protein_coding	3.58	1.32	9.73	4.2
1	ENSMUSG00000033508.7	Asprv1	aspartic peptidase, retroviral-like 1	protein_coding	10.31	4.89	25.94	11.55
1	ENSMUSG00000033530.7	Ttc7b	tetratricopeptide repeat domain 7B	protein_coding	0.69	0.58	1.83	2.24
1	ENSMUSG00000033578.7	Tmem35	transmembrane protein 35A	protein_coding	5.96	3.85	7.64	12.81
1	ENSMUSG00000033589.3	Reep4	receptor accessory protein 4	protein_coding	48.01	20.56	93.4	60.54
1	ENSMUSG00000033644.4	Piwil2	piwi-like RNA-mediated gene silencing 2	protein_coding	1.36	1.14	4.88	4.61
1	ENSMUSG00000033684.14	Qsox1	quiescin Q6 sulfhydryl oxidase 1	protein_coding	19.57	20.29	61.71	29.84
1	ENSMUSG00000033685.12	Ucp2	uncoupling protein 2 (mitochondrial, proton carrier)	protein_coding	753.85	279.31	6101.25	11245.6
1	ENSMUSG00000033880.11	Lgals3bp	lectin, galactoside-binding, soluble, 3 binding protein	protein_coding	6.57	3.48	6.11	67.71
1	ENSMUSG00000033933.13	Vhl	von Hippel-Lindau tumor suppressor	protein_coding	5.7	3.66	11.55	13.55
1	ENSMUSG00000033998.8	Kcnk1	potassium channel, subfamily K, member 1	protein_coding	2.13	2.85	7.69	5.71
1	ENSMUSG00000034023.16	Fancd2	Fanconi anemia, complementation group D2	protein_coding	0.59	0.33	3.25	1.56
1	ENSMUSG00000034205.16	Loxl2	lysyl oxidase-like 2	protein_coding	0.47	0.19	2.55	4.28
1	ENSMUSG00000034226.7	Rhov	ras homolog family member V	protein_coding	31.38	11.72	102.69	57.67
1	ENSMUSG00000034295.9	Fhod3	formin homology 2 domain containing 3	protein_coding	1.61	0.12	15.1	23.19
1	ENSMUSG00000034311.3	Kif4	kinesin family member 4	protein_coding	0.9	0.31	3.61	1.67
1	ENSMUSG00000034333.15	Zbed4	zinc finger, BED type containing 4	protein_coding	0.93	1.1	1.86	1.91
1	ENSMUSG00000034359.16	Skint2	selection and upkeep of intraepithelial T cells 2	protein_coding	4.89	2.03	25.6	3.79
1	ENSMUSG00000034394.14	Lif	leukemia inhibitory factor	protein_coding	0.46	0.25	1.01	1.52
1	ENSMUSG00000034422.14	Parp14	poly (ADP-ribose) polymerase family, member 14	protein_coding	1.45	1.28	2.8	4.04
1	ENSMUSG00000034459.8	Ifit1	interferon-induced protein with tetratricopeptide repeats 1	protein_coding	0.24	0.28	0.25	9.55
1	ENSMUSG00000034485.9	Uaca	uveal autoantigen with coiled-coil domains and ankyrin repeats	protein_coding	1.55	2.12	4.83	2.61
1	ENSMUSG00000034591.5	Slc41a2	solute carrier family 41, member 2	protein_coding	0.52	0.93	1.49	2
1	ENSMUSG00000034593.16	Myo5a	myosin VA	protein_coding	11.53	11.9	35.49	26.73
1	ENSMUSG00000034613.12	Ppm1h	protein phosphatase 1H (PP2C domain containing)	protein_coding	1.68	1.44	7.9	3
1	ENSMUSG00000034663.13	Bmp2k	BMP2 inducible kinase	protein_coding	3.84	5.02	10.16	7.93
1	ENSMUSG00000034674.18	Tdg	thymine DNA glycosylase	protein_coding	18.14	10.18	39.9	23.97
1	ENSMUSG00000034675.17	Dbn1	drebrin 1	protein_coding	6.84	3.68	39.87	53.17
1	ENSMUSG00000034684.12	Sema3f	sema domain, immunoglobulin domain (Ig), short basic domain, secreted, (semaphorin) 3F	protein_coding	11.31	3.01	14.34	17.9
1	ENSMUSG00000034687.8	Fras1	Fraser extracellular matrix complex subunit 1	protein_coding	2.46	1.38	8.35	9.27
1	ENSMUSG00000034714.9	Ttyh2	tweety family member 2	protein_coding	5.74	5.67	28.79	21.83
1	ENSMUSG00000034758.12	Tle6	transducin-like enhancer of split 6	protein_coding	1.46	1.63	9.61	11.6
1	ENSMUSG00000034773.16	BC030867	cDNA sequence BC030867	protein_coding	1.33	0.67	3.23	2.4
1	ENSMUSG00000034842.16	Art3	ADP-ribosyltransferase 3	protein_coding	7.32	2.71	21.14	9.84
1	ENSMUSG00000034855.13	Cxcl10	chemokine (C-X-C motif) ligand 10	protein_coding	12.81	6.48	37.19	27.75
1	ENSMUSG00000034880.6	Mrpl34	mitochondrial ribosomal protein L34	protein_coding	36.12	28.09	76.25	54.39
1	ENSMUSG00000034906.15	Ncaph	non-SMC condensin I complex, subunit H	protein_coding	7.14	2.53	10.98	5.8
1	ENSMUSG00000034919.2	Ttc22	tetratricopeptide repeat domain 22	protein_coding	4.32	1.99	7.5	6.32
1	ENSMUSG00000034981.9	Parm1	prostate androgen-regulated mucin-like protein 1	protein_coding	1.8	1.06	16.59	18.53
1	ENSMUSG00000035000.8	Dpp4	dipeptidylpeptidase 4	protein_coding	1.21	0.32	7.06	3.43
1	ENSMUSG00000035104.14	Eva1a	eva-1 homolog A (C. elegans)	protein_coding	29.94	30.54	55.64	67.11
1	ENSMUSG00000035107.13	Dcbld2	discoidin, CUB and LCCL domain containing 2	protein_coding	1.27	2.31	3.08	2.9
1	ENSMUSG00000035246.16	Pcyt1b	phosphate cytidylyltransferase 1, choline, beta isoform	protein_coding	0.28	0.1	0.8	0.72
1	ENSMUSG00000035357.16	Pdzrn3	PDZ domain containing RING finger 3	protein_coding	13.17	17.71	119.12	80.58
1	ENSMUSG00000035385.5	Ccl2	chemokine (C-C motif) ligand 2	protein_coding	5.12	6.82	12.9	13.69
1	ENSMUSG00000035413.8	Tmem98	transmembrane protein 98	protein_coding	8.7	2.9	23.56	29.77
1	ENSMUSG00000035455.12	Fignl1	fidgetin-like 1	protein_coding	1.97	0.93	6.47	2.84
1	ENSMUSG00000035557.9	Krt17	keratin 17	protein_coding	1554.27	982.62	8082.24	8027.93
1	ENSMUSG00000035683.13	Melk	maternal embryonic leucine zipper kinase	protein_coding	2.62	0.79	8.14	4.16
1	ENSMUSG00000035692.6	Isg15	ISG15 ubiquitin-like modifier	protein_coding	1.09	0.3	4.59	49.26
1	ENSMUSG00000035704.17	Alg8	asparagine-linked glycosylation 8 (alpha-1,3-glucosyltransferase)	protein_coding	3.76	4.31	9.11	7.53
1	ENSMUSG00000035783.8	Acta2	actin, alpha 2, smooth muscle, aorta	protein_coding	15.82	0.73	116.86	153.78
1	ENSMUSG00000035831.2	Krt25	keratin 25	protein_coding	1.42	0.66	52.62	33.84
1	ENSMUSG00000035842.9	Ddx11	DEAD/H (Asp-Glu-Ala-Asp/His) box helicase 11	protein_coding	1.68	1.48	3.42	2.8
1	ENSMUSG00000035863.13	Palm	paralemmin	protein_coding	12.41	13.62	29.05	39.67
1	ENSMUSG00000035914.10	Cd276	CD276 antigen	protein_coding	4.72	2.94	8.67	9.59
1	ENSMUSG00000036026.15	Tmem63b	transmembrane protein 63b	protein_coding	23.3	20.64	40.52	41.99
1	ENSMUSG00000036036.15	Zfp57	zinc finger protein 57	protein_coding	0.46	0.86	0.87	1.15
1	ENSMUSG00000036098.15	Myrf	myelin regulatory factor	protein_coding	0.31	0.16	1.53	1.65
1	ENSMUSG00000036103.8	Colec12	collectin sub-family member 12	protein_coding	0.1	0.1	0.92	0.25
1	ENSMUSG00000036106.15	Prr5	proline rich 5 (renal)	protein_coding	0.64	0.32	7.3	7.61
1	ENSMUSG00000036155.13	Mgat5	mannoside acetylglucosaminyltransferase 5	protein_coding	3.01	1.88	11.96	5.15
1	ENSMUSG00000036158.12	Prickle1	prickle planar cell polarity protein 1	protein_coding	4.53	0.76	14.95	16.83
1	ENSMUSG00000036223.15	Ska1	spindle and kinetochore associated complex subunit 1	protein_coding	1.35	0.38	3.4	1.58
1	ENSMUSG00000036242.14	3632451O06Rik	RIKEN cDNA 3632451O06 gene	protein_coding	3.17	1.59	4.54	8.07
1	ENSMUSG00000036256.13	Igfbp7	insulin-like growth factor binding protein 7	protein_coding	142.86	200.68	376.65	358.99
1	ENSMUSG00000036306.11	Lzts1	leucine zipper, putative tumor suppressor 1	protein_coding	3.87	2.03	10	16.43
1	ENSMUSG00000036446.4	Lum	lumican	protein_coding	0.24	0.93	3.05	2.43
1	ENSMUSG00000036545.8	Adamts2	a disintegrin-like and metallopeptidase (reprolysin type) with thrombospondin type 1 motif, 2	protein_coding	0.16	0.18	0.67	1.66
1	ENSMUSG00000036565.7	Ttyh3	tweety family member 3	protein_coding	3.42	1.56	17.15	10.34
1	ENSMUSG00000036599.10	Chst12	carbohydrate sulfotransferase 12	protein_coding	18.87	19.53	28.84	55.59
1	ENSMUSG00000036768.5	Kif15	kinesin family member 15	protein_coding	1.76	0.8	5.77	3.5
1	ENSMUSG00000036902.9	Neto2	neuropilin (NRP) and tolloid (TLL)-like 2	protein_coding	0.21	0.14	1.55	0.65
1	ENSMUSG00000037035.5	Inhbb	inhibin beta-B	protein_coding	7.15	5.41	19.87	38.36
1	ENSMUSG00000037188.7	Grhl3	grainyhead-like 3 (Drosophila)	protein_coding	4.97	2.42	9.11	6.31
1	ENSMUSG00000037225.13	Fgf2	fibroblast growth factor 2	protein_coding	0.16	0.18	0.76	0.78
1	ENSMUSG00000037280.12	Galnt6	UDP-N-acetyl-alpha-D-galactosamine:polypeptide N-acetylgalactosaminyltransferase 6	protein_coding	1.3	0.62	3.81	2.37
1	ENSMUSG00000037313.16	Tacc3	transforming, acidic coiled-coil containing protein 3	protein_coding	10.82	5.29	40.17	17.23
1	ENSMUSG00000037406.6	Htra4	HtrA serine peptidase 4	protein_coding	0.4	0.86	2.9	2.22
1	ENSMUSG00000037411.10	Serpine1	serine (or cysteine) peptidase inhibitor, clade E, member 1	protein_coding	1.71	0.59	4.42	3.39
1	ENSMUSG00000037434.7	Slc30a1	solute carrier family 30 (zinc transporter), member 1	protein_coding	3.79	2.13	10.92	8.04
1	ENSMUSG00000037440.7	Vnn1	vanin 1	protein_coding	0.69	0.1	3.86	6.34
1	ENSMUSG00000037466.13	4930427A07Rik	RIKEN cDNA 4930427A07 gene	protein_coding	7.77	6.77	17.2	9.73
1	ENSMUSG00000037474.13	Dtl	denticleless E3 ubiquitin protein ligase	protein_coding	4.07	2.75	15.07	9.47
1	ENSMUSG00000037519.16	Ppfia1	protein tyrosine phosphatase, receptor type, f polypeptide (PTPRF), interacting protein (liprin), alpha 1	protein_coding	10.62	11.05	25.43	23.08
1	ENSMUSG00000037572.16	Wdhd1	WD repeat and HMG-box DNA binding protein 1	protein_coding	1.23	1.28	5.36	2.6
1	ENSMUSG00000037601.11	Nme1	NME/NM23 nucleoside diphosphate kinase 1	protein_coding	53.74	20.71	104.95	65.04
1	ENSMUSG00000037605.16	Adgrl3	adhesion G protein-coupled receptor L3	protein_coding	6.66	8.15	18.45	21.78
1	ENSMUSG00000037636.6	Slc25a43	solute carrier family 25, member 43	protein_coding	1.84	2.02	5.12	4.6
1	ENSMUSG00000037725.7	Ckap2	cytoskeleton associated protein 2	protein_coding	6.26	2.97	9.88	8.06
1	ENSMUSG00000037820.15	Tgm2	transglutaminase 2, C polypeptide	protein_coding	2.85	2.02	9.13	5.38
1	ENSMUSG00000037851.13	Iars	isoleucine-tRNA synthetase	protein_coding	8.83	7.55	16.45	9.83
1	ENSMUSG00000037894.13	H2afz	H2A histone family, member Z	protein_coding	363.79	224.7	915.77	626.45
1	ENSMUSG00000037905.13	Bri3bp	Bri3 binding protein	protein_coding	20.21	13.98	42.3	36.51
1	ENSMUSG00000037926.15	Ssh2	slingshot homolog 2 (Drosophila)	protein_coding	3.06	3.22	7.54	7.54
1	ENSMUSG00000037936.15	Scarb1	scavenger receptor class B, member 1	protein_coding	4.41	3.84	33.86	31.49
1	ENSMUSG00000037962.7	Fam101a	refilin A	protein_coding	3.44	1	31.89	24.97
1	ENSMUSG00000037972.6	Snn	stannin	protein_coding	3.12	4.17	9.7	12.65
1	ENSMUSG00000038034.15	Igsf8	immunoglobulin superfamily, member 8	protein_coding	69.5	50.76	148.9	119
1	ENSMUSG00000038146.7	Notch3	notch 3	protein_coding	2.78	1.08	5.97	3.6
1	ENSMUSG00000038151.12	Prdm1	PR domain containing 1, with ZNF domain	protein_coding	1.17	1.37	7.25	3.84
1	ENSMUSG00000038156.15	Spon1	spondin 1, (f-spondin) extracellular matrix protein	protein_coding	1.35	0.36	27.63	19.41
1	ENSMUSG00000038178.16	Slc43a2	solute carrier family 43, member 2	protein_coding	3.45	4.8	16.47	7.37
1	ENSMUSG00000038244.13	Mical2	microtubule associated monooxygenase, calponin and LIM domain containing 2	protein_coding	16.2	18.23	55.35	57.03
1	ENSMUSG00000038267.14	Slc22a23	solute carrier family 22, member 23	protein_coding	1.14	0.72	5.61	4.38
1	ENSMUSG00000038291.16	Snx25	sorting nexin 25	protein_coding	0.86	0.68	1.6	2.91
1	ENSMUSG00000038323.3	1700066M21Rik	RIKEN cDNA 1700066M21 gene	protein_coding	1.93	2.47	5.22	4.39
1	ENSMUSG00000038366.15	Lasp1	LIM and SH3 protein 1	protein_coding	23.22	18.72	58.63	69.85
1	ENSMUSG00000038388.14	Mpp6	membrane protein, palmitoylated 6 (MAGUK p55 subfamily member 6)	protein_coding	6.56	4.48	10.82	10.96
1	ENSMUSG00000038400.15	Pmepa1	prostate transmembrane protein, androgen induced 1	protein_coding	1.72	0.51	20.31	20.44
1	ENSMUSG00000038463.8	Olfml2b	olfactomedin-like 2B	protein_coding	1	0.48	7.55	7.69
1	ENSMUSG00000038555.7	Reep2	receptor accessory protein 2	protein_coding	0.56	0.23	1.96	0.84
1	ENSMUSG00000038576.15	Susd4	sushi domain containing 4	protein_coding	0.51	0.14	3.13	2.46
1	ENSMUSG00000038580.12	Sct	secretin	protein_coding	1.54	0.1	30.67	20.21
1	ENSMUSG00000038583.12	Pln	phospholamban	protein_coding	0.18	0.41	0.9	0.83
1	ENSMUSG00000038600.12	Atp6v0a4	ATPase, H+ transporting, lysosomal V0 subunit A4	protein_coding	6.99	4.08	24.23	7.37
1	ENSMUSG00000038729.20	Akap2	A kinase (PRKA) anchor protein 2	protein_coding	3.05	0.85	5.75	6.84
1	ENSMUSG00000038807.17	Rap1gap2	RAP1 GTPase activating protein 2	protein_coding	0.24	0.1	2.86	3.4
1	ENSMUSG00000038843.17	Gcnt1	glucosaminyl (N-acetyl) transferase 1, core 2	protein_coding	0.51	0.38	7.14	5.06
1	ENSMUSG00000038936.13	Sccpdh	saccharopine dehydrogenase (putative)	protein_coding	6.3	6.99	14.61	17.8
1	ENSMUSG00000038963.15	Slco4a1	solute carrier organic anion transporter family, member 4a1	protein_coding	11.86	6.5	21.89	16.45
1	ENSMUSG00000039007.9	Cpq	carboxypeptidase Q	protein_coding	1.37	0.42	2.75	3
1	ENSMUSG00000039055.4	Eme1	essential meiotic structure-specific endonuclease 1	protein_coding	1.25	0.51	3.49	1.44
1	ENSMUSG00000039131.15	Gipc2	GIPC PDZ domain containing family, member 2	protein_coding	1.63	0.7	2.09	3.39
1	ENSMUSG00000039153.16	Runx2	runt related transcription factor 2	protein_coding	0.7	0.97	3.43	1.75
1	ENSMUSG00000039187.16	Fanci	Fanconi anemia, complementation group I	protein_coding	0.92	0.72	2.37	1.23
1	ENSMUSG00000039195.4	1110008P14Rik	RIKEN cDNA 1110008P14 gene	protein_coding	47.53	41.87	119.09	116.94
1	ENSMUSG00000039231.18	Suv39h1	suppressor of variegation 3-9 homolog 1 (Drosophila)	protein_coding	8.05	4	14.37	8.02
1	ENSMUSG00000039238.6	Zfp750	zinc finger protein 750	protein_coding	21.66	7.86	34.89	24.35
1	ENSMUSG00000039316.14	Rftn1	raftlin lipid raft linker 1	protein_coding	0.22	0.48	1.76	1.93
1	ENSMUSG00000039384.8	Dusp10	dual specificity phosphatase 10	protein_coding	11.9	9.23	35.82	52.32
1	ENSMUSG00000039385.4	Cdh6	cadherin 6	protein_coding	0.35	0.1	1.21	2.02
1	ENSMUSG00000039462.4	Col10a1	collagen, type X, alpha 1	protein_coding	0.13	0.29	2.1	0.75
1	ENSMUSG00000039497.7	Dse	dermatan sulfate epimerase	protein_coding	3.56	3.41	10.08	7.92
1	ENSMUSG00000039578.16	Ccser1	coiled-coil serine rich 1	protein_coding	3.75	3.64	10.79	12.75
1	ENSMUSG00000039639.6	Kcne1	potassium voltage-gated channel, Isk-related subfamily, member 1	protein_coding	0.1	0.1	0.38	1.64
1	ENSMUSG00000039646.5	Vasn	vasorin	protein_coding	9.61	3.31	20.53	21.34
1	ENSMUSG00000039682.12	Lap3	leucine aminopeptidase 3	protein_coding	42.79	48.42	141.55	118.46
1	ENSMUSG00000039748.11	Exo1	exonuclease 1	protein_coding	1.92	0.96	15.72	5.51
1	ENSMUSG00000039782.14	Cpeb2	cytoplasmic polyadenylation element binding protein 2	protein_coding	7.2	6.15	18.26	17.18
1	ENSMUSG00000039787.13	Cercam	cerebral endothelial cell adhesion molecule	protein_coding	6.38	5.33	10.56	15.13
1	ENSMUSG00000039899.5	Fgl2	fibrinogen-like protein 2	protein_coding	0.34	0.22	1.25	0.76
1	ENSMUSG00000039911.13	Spsb1	splA/ryanodine receptor domain and SOCS box containing 1	protein_coding	2.62	1.94	10.15	3.43
1	ENSMUSG00000039934.12	Gsap	gamma-secretase activating protein	protein_coding	1.22	2.71	5.41	4.71
1	ENSMUSG00000039994.15	Timeless	timeless circadian clock 1	protein_coding	5.83	3.55	18.91	8.83
1	ENSMUSG00000040010.10	Slc7a5	solute carrier family 7 (cationic amino acid transporter, y+ system), member 5	protein_coding	9.84	4.18	23.49	8.67
1	ENSMUSG00000040026.7	Saa3	serum amyloid A 3	protein_coding	0.1	0.1	7.27	1.15
1	ENSMUSG00000040055.8	Gjb6	gap junction protein, beta 6	protein_coding	5.83	1.49	79.11	136.66
1	ENSMUSG00000040084.9	Bub1b	BUB1B, mitotic checkpoint serine/threonine kinase	protein_coding	4.57	1.73	14.61	5.92
1	ENSMUSG00000040170.13	Fmo2	flavin containing monooxygenase 2	protein_coding	0.72	0.69	5.16	2.17
1	ENSMUSG00000040204.6	2810417H13Rik	PCNA clamp associated factor	protein_coding	10.44	5	60.29	17.07
1	ENSMUSG00000040272.14	Accs	1-aminocyclopropane-1-carboxylate synthase (non-functional)	protein_coding	2.92	3.25	7.71	5.79
1	ENSMUSG00000040296.15	Ddx58	DEAD (Asp-Glu-Ala-Asp) box polypeptide 58	protein_coding	2.43	5.65	6.26	18.13
1	ENSMUSG00000040345.9	Arhgap9	Rho GTPase activating protein 9	protein_coding	2.39	1.62	4.55	3.61
1	ENSMUSG00000040412.16	5330417C22Rik	RIKEN cDNA 5330417C22 gene	protein_coding	0.13	0.1	1.96	0.59
1	ENSMUSG00000040428.17	Plekha4	pleckstrin homology domain containing, family A (phosphoinositide binding specific) member 4	protein_coding	1.05	0.81	2.42	5.7
1	ENSMUSG00000040430.18	Pitpnc1	phosphatidylinositol transfer protein, cytoplasmic 1	protein_coding	1.21	0.94	3.9	2.65
1	ENSMUSG00000040446.3	Rprd1a	regulation of nuclear pre-mRNA domain containing 1A	protein_coding	2.42	2.86	5.22	5.33
1	ENSMUSG00000040479.11	Dgkz	diacylglycerol kinase zeta	protein_coding	20.61	11.7	45.43	39.16
1	ENSMUSG00000040502.5	2017-03-09	membrane-associated ring finger (C3HC4) 9	protein_coding	0.93	0.92	2.29	3.57
1	ENSMUSG00000040543.16	Pitpnm3	PITPNM family member 3	protein_coding	0.53	0.26	0.93	1.48
1	ENSMUSG00000040594.18	Ranbp17	RAN binding protein 17	protein_coding	0.18	0.17	1.7	0.71
1	ENSMUSG00000040613.14	Apobec1	apolipoprotein B mRNA editing enzyme, catalytic polypeptide 1	protein_coding	1.86	1.4	30.46	46.11
1	ENSMUSG00000040624.17	Plekhg1	pleckstrin homology domain containing, family G (with RhoGef domain) member 1	protein_coding	1.89	5.22	11.19	6.1
1	ENSMUSG00000040675.17	Mthfd1l	methylenetetrahydrofolate dehydrogenase (NADP+ dependent) 1-like	protein_coding	1.15	1.22	3.57	1.65
1	ENSMUSG00000040690.15	Col16a1	collagen, type XVI, alpha 1	protein_coding	21.77	17.64	87.61	164.52
1	ENSMUSG00000040699.13	Limd2	LIM domain containing 2	protein_coding	5.56	5.07	13.17	14.3
1	ENSMUSG00000040852.5	Plekhh2	pleckstrin homology domain containing, family H (with MyTH4 domain) member 2	protein_coding	1.41	1.24	3.73	4.15
1	ENSMUSG00000040867.11	Begain	brain-enriched guanylate kinase-associated	protein_coding	1.79	1.08	4.98	4.04
1	ENSMUSG00000040938.16	Slc16a11	solute carrier family 16 (monocarboxylic acid transporters), member 11	protein_coding	6.7	4.04	12.74	15.05
1	ENSMUSG00000041012.3	Cmtm8	CKLF-like MARVEL transmembrane domain containing 8	protein_coding	9.54	15.72	28.91	28.27
1	ENSMUSG00000041064.13	Pif1	PIF1 5'-to-3' DNA helicase	protein_coding	1.25	0.54	4.29	2.36
1	ENSMUSG00000041112.15	Elmo1	engulfment and cell motility 1	protein_coding	2.44	1.64	4.57	5.97
1	ENSMUSG00000041144.10	Dnah7b	dynein, axonemal, heavy chain 7B	protein_coding	0.27	0.12	0.19	5.93
1	ENSMUSG00000041202.12	Pla2g2d	phospholipase A2, group IID	protein_coding	0.89	0.1	7.33	4.7
1	ENSMUSG00000041313.14	Slc7a1	solute carrier family 7 (cationic amino acid transporter, y+ system), member 1	protein_coding	7.92	3.43	62.76	70.21
1	ENSMUSG00000041324.13	Inhba	inhibin beta-A	protein_coding	0.17	0.1	8.62	4.67
1	ENSMUSG00000041431.16	Ccnb1	cyclin B1	protein_coding	14.72	9.99	60.14	26.86
1	ENSMUSG00000041482.16	Piezo2	piezo-type mechanosensitive ion channel component 2	protein_coding	0.25	0.22	1.23	0.34
1	ENSMUSG00000041498.13	Kif14	kinesin family member 14	protein_coding	0.93	0.14	1.95	1.84
1	ENSMUSG00000041540.16	Sox5	SRY (sex determining region Y)-box 5	protein_coding	2.1	0.38	13.04	8.24
1	ENSMUSG00000041577.5	Prelp	proline arginine-rich end leucine-rich repeat	protein_coding	1.4	0.72	3.05	4.08
1	ENSMUSG00000041625.14	Ggact	gamma-glutamylamine cyclotransferase	protein_coding	7.3	7.67	21.78	35.01
1	ENSMUSG00000041670.15	Rims1	regulating synaptic membrane exocytosis 1	protein_coding	0.14	0.1	1.5	3.98
1	ENSMUSG00000041674.16	BC006965	cDNA sequence BC006965	processed_transcript	0.58	1.34	4.62	4.75
1	ENSMUSG00000041700.9	Lhfpl1	lipoma HMGIC fusion partner-like 1	protein_coding	3.68	1.81	37.76	33.32
1	ENSMUSG00000041734.15	Kirrel	kin of IRRE like (Drosophila)	protein_coding	3.72	5.25	8.05	10.67
1	ENSMUSG00000041757.15	Plekha6	pleckstrin homology domain containing, family A member 6	protein_coding	1.13	0.69	3.11	2.04
1	ENSMUSG00000041859.10	Mcm3	minichromosome maintenance complex component 3	protein_coding	12.75	5.59	25.47	13.68
1	ENSMUSG00000041889.7	Shisa4	shisa family member 4	protein_coding	0.38	0.63	2.66	6
1	ENSMUSG00000041895.15	Wipi1	WD repeat domain, phosphoinositide interacting 1	protein_coding	10.6	10.23	53.28	51.38
1	ENSMUSG00000041911.3	Dlx1	distal-less homeobox 1	protein_coding	1.12	1.51	13.72	4.78
1	ENSMUSG00000041920.14	Slc16a6	solute carrier family 16 (monocarboxylic acid transporters), member 6	protein_coding	2.68	1.4	15.16	7.69
1	ENSMUSG00000042029.6	Ncapg2	non-SMC condensin II complex, subunit G2	protein_coding	2.13	1.47	6.04	3.09
1	ENSMUSG00000042035.11	Igsf3	immunoglobulin superfamily, member 3	protein_coding	10.98	7.58	37.68	30.86
1	ENSMUSG00000042115.4	Klhdc8a	kelch domain containing 8A	protein_coding	0.12	0.24	1.29	0.95
1	ENSMUSG00000042129.8	Rassf4	Ras association (RalGDS/AF-6) domain family member 4	protein_coding	1.94	0.31	6.04	11.75
1	ENSMUSG00000042155.3	Klhl23	kelch-like 23	protein_coding	1.78	1.38	5.26	5.67
1	ENSMUSG00000042208.15	0610010F05Rik	RIKEN cDNA 0610010F05 gene	protein_coding	4.76	4.44	8.68	5.8
1	ENSMUSG00000042225.3	Ammecr1	Alport syndrome, mental retardation, midface hypoplasia and elliptocytosis chromosomal region gene 1	protein_coding	3.03	2.05	7.84	6.71
1	ENSMUSG00000042251.12	Pm20d1	peptidase M20 domain containing 1	protein_coding	0.93	2.47	13.52	8.72
1	ENSMUSG00000042284.9	Itga1	integrin alpha 1	protein_coding	1.69	1.71	3.59	6.73
1	ENSMUSG00000042331.13	Specc1	sperm antigen with calponin homology and coiled-coil domains 1	protein_coding	8.22	6.52	29.81	34.39
1	ENSMUSG00000042348.9	Arl15	ADP-ribosylation factor-like 15	protein_coding	11.03	9.08	32.14	35.76
1	ENSMUSG00000042436.12	Mfap4	microfibrillar-associated protein 4	protein_coding	0.1	0.1	1.65	2.25
1	ENSMUSG00000042489.15	Clspn	claspin	protein_coding	3.52	1.76	12.76	4.2
1	ENSMUSG00000042532.14	Golga7b	golgi autoantigen, golgin subfamily a, 7B	protein_coding	2.72	0.74	19	7.62
1	ENSMUSG00000042700.15	Sipa1l1	signal-induced proliferation-associated 1 like 1	protein_coding	3.3	1.93	5.99	4.09
1	ENSMUSG00000042804.13	Gpr153	G protein-coupled receptor 153	protein_coding	2.99	2.54	16.18	14
1	ENSMUSG00000042808.7	Gpx2	glutathione peroxidase 2	protein_coding	4.75	12.45	199.42	60.81
1	ENSMUSG00000043079.17	Synpo	synaptopodin	protein_coding	12.1	7.8	23.24	13.28
1	ENSMUSG00000043300.2	B3galnt1	UDP-GalNAc:betaGlcNAc beta 1,3-galactosaminyltransferase, polypeptide 1	protein_coding	0.39	0.1	1.24	1.84
1	ENSMUSG00000043333.12	Rhbdl2	rhomboid, veinlet-like 2 (Drosophila)	protein_coding	11.22	5.1	19.49	11.74
1	ENSMUSG00000043430.5	Psapl1	prosaposin-like 1	protein_coding	40.69	36.82	131.54	46.46
1	ENSMUSG00000043445.6	Pgp	phosphoglycolate phosphatase	protein_coding	28.56	22.77	60.77	44.91
1	ENSMUSG00000043461.13	Sptssb	serine palmitoyltransferase, small subunit B	protein_coding	0.27	0.45	5.12	2.03
1	ENSMUSG00000043496.7	Tril	TLR4 interactor with leucine-rich repeats	protein_coding	4.71	3.36	16.14	22.57
1	ENSMUSG00000043635.12	Adamts3	a disintegrin-like and metallopeptidase (reprolysin type) with thrombospondin type 1 motif, 3	protein_coding	0.47	0.24	1.34	3.66
1	ENSMUSG00000044026.2	Slc35g1	solute carrier family 35, member G1	protein_coding	7.54	7.77	22.45	22.49
1	ENSMUSG00000044139.12	Prss53	protease, serine 53	protein_coding	3.22	1.71	8.63	7.15
1	ENSMUSG00000044167.6	Foxo1	forkhead box O1	protein_coding	10.32	8.07	22.03	20.15
1	ENSMUSG00000044201.9	Cdc25c	cell division cycle 25C	protein_coding	3.72	1.19	9.45	3.61
1	ENSMUSG00000044350.14	Lacc1	laccase (multicopper oxidoreductase) domain containing 1	protein_coding	7.72	4.13	9.9	12.65
1	ENSMUSG00000044393.15	Dsg2	desmoglein 2	protein_coding	11.08	3.92	21.31	23.52
1	ENSMUSG00000044550.11	Tceal3	transcription elongation factor A (SII)-like 3	protein_coding	1.37	0.94	8.38	12.16
1	ENSMUSG00000044551.13	9930012K11Rik	RIKEN cDNA 9930012K11 gene	protein_coding	2.18	1.07	3.07	3.76
1	ENSMUSG00000044906.4	4930503L19Rik	RIKEN cDNA 4930503L19 gene	protein_coding	1.1	0.21	2.8	2.22
1	ENSMUSG00000044933.2	Sstr3	somatostatin receptor 3	protein_coding	0.1	0.16	1.4	1.3
1	ENSMUSG00000045005.9	Fzd5	frizzled class receptor 5	protein_coding	4.34	4.28	12.18	7.92
1	ENSMUSG00000045027.6	Prss22	protease, serine 22	protein_coding	1.99	1.39	30	9.47
1	ENSMUSG00000045211.4	Nudt18	nudix (nucleoside diphosphate linked moiety X)-type motif 18	protein_coding	6.77	4.46	10.81	11.39
1	ENSMUSG00000045319.13	Proser2	proline and serine rich 2	protein_coding	4.19	2.41	12.7	18.82
1	ENSMUSG00000045328.11	Cenpe	centromere protein E	protein_coding	2.12	0.98	4.25	2.55
1	ENSMUSG00000045349.15	Sh2d5	SH2 domain containing 5	protein_coding	0.1	0.13	2.15	2.46
1	ENSMUSG00000045377.5	Tmem88	transmembrane protein 88	protein_coding	3.55	3.73	9.08	8.41
1	ENSMUSG00000045414.7	1190002N15Rik	RIKEN cDNA 1190002N15 gene	protein_coding	6.03	9.54	28.3	27.43
1	ENSMUSG00000045573.9	Penk	preproenkephalin	protein_coding	0.47	0.32	7.51	2.22
1	ENSMUSG00000045658.16	Pid1	phosphotyrosine interaction domain containing 1	protein_coding	2.75	2.88	8.26	7.86
1	ENSMUSG00000045667.14	Smtnl2	smoothelin-like 2	protein_coding	1.25	0.1	3.53	4.66
1	ENSMUSG00000045751.16	Mms22l	MMS22-like, DNA repair protein	protein_coding	5.09	2.42	11.14	7.44
1	ENSMUSG00000045763.7	Basp1	brain abundant, membrane attached signal protein 1	protein_coding	2.07	0.51	11.65	15.31
1	ENSMUSG00000046027.16	Stard5	StAR-related lipid transfer (START) domain containing 5	protein_coding	37.37	35	72.89	86.47
1	ENSMUSG00000046070.8	Igfals	insulin-like growth factor binding protein, acid labile subunit	protein_coding	5.31	2.95	12.33	17.56
1	ENSMUSG00000046157.13	Tmem229b	transmembrane protein 229B	protein_coding	1.08	0.39	3.33	2.43
1	ENSMUSG00000046179.17	E2f8	E2F transcription factor 8	protein_coding	1.55	0.49	5.17	1.72
1	ENSMUSG00000046295.13	Ankle1	ankyrin repeat and LEM domain containing 1	protein_coding	2.58	0.67	6.27	5.59
1	ENSMUSG00000046352.7	Gjb2	gap junction protein, beta 2	protein_coding	28.1	1.86	682.69	1052.72
1	ENSMUSG00000046402.10	Rbp1	retinol binding protein 1, cellular	protein_coding	8.68	4.49	58.99	28.94
1	ENSMUSG00000046591.10	Ticrr	TOPBP1-interacting checkpoint and replication regulator	protein_coding	1.02	0.83	3.74	2.34
1	ENSMUSG00000046598.14	Bdh1	3-hydroxybutyrate dehydrogenase, type 1	protein_coding	10.01	11.07	30.18	15.27
1	ENSMUSG00000046618.7	Olfml2a	olfactomedin-like 2A	protein_coding	0.68	0.57	1.49	2.08
1	ENSMUSG00000046718.7	Bst2	bone marrow stromal cell antigen 2	protein_coding	9.55	6.45	13.12	55.28
1	ENSMUSG00000046731.4	Kctd11	potassium channel tetramerisation domain containing 11	protein_coding	5.19	3.42	13.67	10.98
1	ENSMUSG00000046794.8	Ppp1r3b	protein phosphatase 1, regulatory (inhibitor) subunit 3B	protein_coding	6.53	14.65	27.48	36.47
1	ENSMUSG00000046807.9	Lrrc75b	leucine rich repeat containing 75B	protein_coding	0.57	0.25	13.62	23.41
1	ENSMUSG00000046818.7	Ddit4l	DNA-damage-inducible transcript 4-like	protein_coding	2.41	0.97	28.19	23.99
1	ENSMUSG00000046841.4	Ckap4	cytoskeleton-associated protein 4	protein_coding	28.73	23.72	57.39	40.14
1	ENSMUSG00000046949.15	Nqo2	N-ribosyldihydronicotinamide quinone reductase 2	protein_coding	0.66	0.61	3.64	4.6
1	ENSMUSG00000046997.5	Spsb4	splA/ryanodine receptor domain and SOCS box containing 4	protein_coding	0.93	0.28	2.74	1.23
1	ENSMUSG00000047412.15	Zbtb44	zinc finger and BTB domain containing 44	protein_coding	8.61	9.07	20.34	19.3
1	ENSMUSG00000047414.6	Flrt2	fibronectin leucine rich transmembrane protein 2	protein_coding	20.51	36.45	61.42	62.01
1	ENSMUSG00000047641.7	Krt83	keratin 87	protein_coding	0.39	0.44	2.55	2.14
1	ENSMUSG00000047787.7	Flrt1	fibronectin leucine rich transmembrane protein 1	protein_coding	0.4	0.24	1.15	0.64
1	ENSMUSG00000047945.6	Marcksl1	MARCKS-like 1	protein_coding	77.23	58.08	350.08	396.18
1	ENSMUSG00000047963.7	Stbd1	starch binding domain 1	protein_coding	9.06	13.06	24.16	26.49
1	ENSMUSG00000047990.5	C2cd4a	C2 calcium-dependent domain containing 4A	protein_coding	0.41	0.1	3.21	0.59
1	ENSMUSG00000048007.4	Timm8a1	translocase of inner mitochondrial membrane 8A1	protein_coding	6.64	7.3	23.2	13.16
1	ENSMUSG00000048013.9	Krt35	keratin 35	protein_coding	2.75	0.17	24.68	20.79
1	ENSMUSG00000048087.5	Gm4737	predicted gene 4737	protein_coding	42.54	44.3	76.81	126.55
1	ENSMUSG00000048126.16	Col6a3	collagen, type VI, alpha 3	protein_coding	0.53	0.1	3.62	2.32
1	ENSMUSG00000048186.14	Bend7	BEN domain containing 7	protein_coding	0.48	0.37	1.08	1.63
1	ENSMUSG00000048332.13	Lhfp	lipoma HMGIC fusion partner	protein_coding	7.44	3.05	30.71	38.78
1	ENSMUSG00000048399.4	Tprg	transformation related protein 63 regulated	protein_coding	8.32	1.72	37.75	6.67
1	ENSMUSG00000048450.10	Msx1	msh homeobox 1	protein_coding	6.98	8.57	24.4	10.37
1	ENSMUSG00000048455.9	Sprr1b	small proline-rich protein 1B	protein_coding	3.14	3.47	44.42	36.47
1	ENSMUSG00000048706.3	Lurap1l	leucine rich adaptor protein 1-like	protein_coding	3.79	1.73	50.85	19.97
1	ENSMUSG00000048772.15	Tmem53	transmembrane protein 53	protein_coding	8.24	1.82	15.1	12.32
1	ENSMUSG00000048776.8	Pthlh	parathyroid hormone-like peptide	protein_coding	19.24	20.56	112.78	150.39
1	ENSMUSG00000048981.1	Krt31	keratin 31	protein_coding	0.36	0.58	0.67	2.94
1	ENSMUSG00000049307.5	Fut4	fucosyltransferase 4	protein_coding	0.35	0.13	4.28	4.3
1	ENSMUSG00000049382.9	Krt8	keratin 8	protein_coding	3.11	2.66	17.27	12.99
1	ENSMUSG00000049401.10	Ogfr	opioid growth factor receptor	protein_coding	19.29	16.07	31.67	37.02
1	ENSMUSG00000049409.9	Prokr1	prokineticin receptor 1	protein_coding	0.1	0.1	1.11	2.13
1	ENSMUSG00000049436.4	Upk1b	uroplakin 1B	protein_coding	0.49	0.45	5.54	12.98
1	ENSMUSG00000049532.10	Sall2	sal-like 2 (Drosophila)	protein_coding	1.14	0.85	2.54	2.31
1	ENSMUSG00000049556.4	Lingo1	leucine rich repeat and Ig domain containing 1	protein_coding	1.27	0.84	13.41	8.76
1	ENSMUSG00000049598.9	Vsig8	V-set and immunoglobulin domain containing 8	protein_coding	2.11	3.05	2.09	14.89
1	ENSMUSG00000049709.3	Nlrp10	NLR family, pyrin domain containing 10	protein_coding	4.34	3.32	19.41	12.32
1	ENSMUSG00000049791.3	Fzd4	frizzled class receptor 4	protein_coding	0.94	1.85	7.14	8.47
1	ENSMUSG00000049932.3	H2afx	H2A histone family, member X	protein_coding	36.88	17.03	67.34	39.59
1	ENSMUSG00000050029.7	Rap2c	RAP2C, member of RAS oncogene family	protein_coding	5.98	4.22	12.82	19.92
1	ENSMUSG00000050063.18	Klk6	kallikrein related-peptidase 6	protein_coding	0.1	0.97	20.34	8.7
1	ENSMUSG00000050107.2	Gsg2	germ cell associated 2, haspin	protein_coding	1.23	0.31	3.52	1.37
1	ENSMUSG00000050108.12	Bpifc	BPI fold containing family C	protein_coding	1.69	1.43	24.6	24.11
1	ENSMUSG00000050534.8	Htr5b	5-hydroxytryptamine (serotonin) receptor 5B	protein_coding	0.15	0.16	2.16	0.92
1	ENSMUSG00000050578.9	Mmp13	matrix metallopeptidase 13	protein_coding	0.1	0.14	5.34	3.77
1	ENSMUSG00000050623.4	Tex40	cation channel sperm associated auxiliary subunit zeta	protein_coding	1.36	0.87	10.23	8.94
1	ENSMUSG00000050765.2	Gm5084	predicted gene 5084	protein_coding	0.32	0.24	3.6	4.87
1	ENSMUSG00000050808.13	Muc15	mucin 15	protein_coding	2.11	1.1	10.09	6.04
1	ENSMUSG00000050953.9	Gja1	gap junction protein, alpha 1	protein_coding	136.63	48.95	1306.37	2231.78
1	ENSMUSG00000050965.14	Prkca	protein kinase C, alpha	protein_coding	6.34	5.54	21.42	28.52
1	ENSMUSG00000051043.16	Gprc5c	G protein-coupled receptor, family C, group 5, member C	protein_coding	4.45	5.29	12.21	15.65
1	ENSMUSG00000051359.14	Ncald	neurocalcin delta	protein_coding	5.1	3.67	7.52	10.7
1	ENSMUSG00000051378.10	Kif18b	kinesin family member 18B	protein_coding	0.99	0.63	5.2	2.08
1	ENSMUSG00000051379.12	Flrt3	fibronectin leucine rich transmembrane protein 3	protein_coding	41.48	45.54	135.17	188.12
1	ENSMUSG00000051726.6	Kcnf1	potassium voltage-gated channel, subfamily F, member 1	protein_coding	0.1	0.1	0.13	0.44
1	ENSMUSG00000051879.3	Krt71	keratin 71	protein_coding	2.56	1.28	115.33	76.03
1	ENSMUSG00000052135.8	Foxo6	forkhead box O6	protein_coding	1.18	0.65	2.63	1.77
1	ENSMUSG00000052160.6	Pld4	phospholipase D family, member 4	protein_coding	0.74	0.29	12.5	9.43
1	ENSMUSG00000052221.7	Ppp1r36	protein phosphatase 1, regulatory subunit 36	protein_coding	1.75	1.54	3.53	3.67
1	ENSMUSG00000052316.9	Lrrc15	leucine rich repeat containing 15	protein_coding	0.15	0.1	1.69	0.7
1	ENSMUSG00000052415.5	Tchh	trichohyalin	protein_coding	2.37	1.9	12.74	8.58
1	ENSMUSG00000052512.15	Nav2	neuron navigator 2	protein_coding	4.13	1.01	17.31	14.49
1	ENSMUSG00000052565.6	Hist1h1d	histone cluster 1, H1d	protein_coding	1.64	1.54	9.9	4.76
1	ENSMUSG00000052631.14	Sh2d6	SH2 domain containing 6	protein_coding	0.29	0.1	2.19	5.84
1	ENSMUSG00000052698.14	Tln2	talin 2	protein_coding	1.51	1.16	3.49	2.76
1	ENSMUSG00000052713.8	Zfp608	zinc finger protein 608	protein_coding	0.71	0.76	2.14	2.27
1	ENSMUSG00000052776.10	Oas1a	2'-5' oligoadenylate synthetase 1A	protein_coding	0.57	0.36	1.27	28.08
1	ENSMUSG00000052906.6	Ubxn8	UBX domain protein 8	protein_coding	3.28	2.76	7.04	6.93
1	ENSMUSG00000052949.14	Rnf157	ring finger protein 157	protein_coding	0.39	0.32	8.56	1.39
1	ENSMUSG00000053007.8	Creb5	cAMP responsive element binding protein 5	protein_coding	32.76	28.61	90.96	98.84
1	ENSMUSG00000053024.14	Cntn2	contactin 2	protein_coding	0.29	0.16	0.67	1.85
1	ENSMUSG00000053137.6	Mapk11	mitogen-activated protein kinase 11	protein_coding	4.92	2.83	6.72	8.78
1	ENSMUSG00000053199.13	Arhgap20	Rho GTPase activating protein 20	protein_coding	0.19	0.2	2.25	1.27
1	ENSMUSG00000053580.15	Tanc2	tetratricopeptide repeat, ankyrin repeat and coiled-coil containing 2	protein_coding	10.64	8.37	22.72	21.4
1	ENSMUSG00000053626.4	Tll1	tolloid-like	protein_coding	0.65	0.87	1.64	2.69
1	ENSMUSG00000053654.7	Krt42	keratin 42	protein_coding	1.61	1.43	28.19	29.46
1	ENSMUSG00000053656.6	Dancr	differentiation antagonizing non-protein coding RNA	processed_transcript	6.42	5.29	24.79	16.72
1	ENSMUSG00000053749.12	Gm9920	predicted gene 9920	protein_coding	1.99	1	3.9	5.01
1	ENSMUSG00000053797.10	Krt16	keratin 16	protein_coding	63.25	30.77	413.57	191.46
1	ENSMUSG00000053907.10	Mat2a	methionine adenosyltransferase II, alpha	protein_coding	137.2	130.4	219.14	466.5
1	ENSMUSG00000053931.11	Cnn3	calponin 3, acidic	protein_coding	6.26	1.61	109.98	85.07
1	ENSMUSG00000053980.4	Gm9930	predicted gene 9930	protein_coding	0.45	0.63	1.71	1.91
1	ENSMUSG00000054046.7	Klk13	kallikrein related-peptidase 13	protein_coding	0.1	0.1	1.18	1.14
1	ENSMUSG00000054196.6	Cthrc1	collagen triple helix repeat containing 1	protein_coding	0.53	0.73	1.28	2.36
1	ENSMUSG00000054256.11	Msi1	musashi RNA-binding protein 1	protein_coding	0.73	0.2	3.39	3.75
1	ENSMUSG00000054545.17	Ugt1a6a	UDP glucuronosyltransferase 1 family, polypeptide A6A	protein_coding	7.7	6.01	46.99	57.7
1	ENSMUSG00000054555.11	Adam12	a disintegrin and metallopeptidase domain 12 (meltrin alpha)	protein_coding	0.1	0.1	0.91	0.6
1	ENSMUSG00000054580.14	Pla2r1	phospholipase A2 receptor 1	protein_coding	0.52	0.55	0.86	1.81
1	ENSMUSG00000054693.14	Adam10	a disintegrin and metallopeptidase domain 10	protein_coding	13.96	11.4	28.94	19.76
1	ENSMUSG00000054720.12	Lrrc8c	leucine rich repeat containing 8 family, member C	protein_coding	0.8	0.48	4.24	6.01
1	ENSMUSG00000054728.16	Phactr1	phosphatase and actin regulator 1	protein_coding	0.18	0.16	1.17	2.16
1	ENSMUSG00000054752.16	Fsd1l	fibronectin type III and SPRY domain containing 1-like	protein_coding	2.39	1.74	5.13	3.08
1	ENSMUSG00000054753.9	AU018091	expressed sequence AU018091	protein_coding	0.1	0.81	1.54	1.36
1	ENSMUSG00000055538.7	Zcchc24	zinc finger, CCHC domain containing 24	protein_coding	0.33	0.19	1.01	1.62
1	ENSMUSG00000055639.16	Dach1	dachshund 1 (Drosophila)	protein_coding	0.95	0.64	1.86	5.04
1	ENSMUSG00000055653.13	Gpc3	glypican 3	protein_coding	1.7	0.49	3.45	2.89
1	ENSMUSG00000055725.11	Paqr3	progestin and adipoQ receptor family member III	protein_coding	2.77	2.64	7.2	5.08
1	ENSMUSG00000055737.12	Ghr	growth hormone receptor	protein_coding	15.39	5.13	29.5	38.44
1	ENSMUSG00000055799.13	Tcf7l1	transcription factor 7 like 1 (T cell specific, HMG box)	protein_coding	4.7	5.89	9.95	12.52
1	ENSMUSG00000055937.1	Krt28	keratin 28	protein_coding	2.61	0.73	107.94	35.71
1	ENSMUSG00000056091.12	St3gal5	ST3 beta-galactoside alpha-2,3-sialyltransferase 5	protein_coding	0.36	0.1	4.56	1.68
1	ENSMUSG00000056270.3	Prr9	proline rich 9	protein_coding	0.1	0.44	19.72	8.23
1	ENSMUSG00000056367.14	Actr3b	ARP3 actin-related protein 3B	protein_coding	0.58	1.19	4.09	3.3
1	ENSMUSG00000056427.10	Slit3	slit homolog 3 (Drosophila)	protein_coding	18.8	11.23	32.93	56.24
1	ENSMUSG00000056481.6	Cd248	CD248 antigen, endosialin	protein_coding	0.91	1.32	5.7	6.29
1	ENSMUSG00000056515.8	Rab31	RAB31, member RAS oncogene family	protein_coding	2.74	7.35	14.36	8.91
1	ENSMUSG00000056531.11	Ccdc18	coiled-coil domain containing 18	protein_coding	1.28	1.78	2.91	4.01
1	ENSMUSG00000056870.9	Gulp1	GULP, engulfment adaptor PTB domain containing 1	protein_coding	0.37	0.19	2.54	3.16
1	ENSMUSG00000057315.14	Arhgap24	Rho GTPase activating protein 24	protein_coding	14.82	16.11	37.3	46.7
1	ENSMUSG00000057346.11	Apol9a	apolipoprotein L 9a	protein_coding	0.5	0.27	0.64	5.02
1	ENSMUSG00000057359.7	Gm17494	predicted gene, 17494	processed_transcript	7.83	5.53	16.83	14.16
1	ENSMUSG00000057363.12	Uxs1	UDP-glucuronate decarboxylase 1	protein_coding	8.7	7.83	20.19	15.03
1	ENSMUSG00000057454.5	Lypd3	Ly6/Plaur domain containing 3	protein_coding	183.5	136.44	559.09	475.82
1	ENSMUSG00000057530.14	Ece1	endothelin converting enzyme 1	protein_coding	97.19	74.89	168.91	132.2
1	ENSMUSG00000057531.13	Dtnbp1	dystrobrevin binding protein 1	protein_coding	12.63	13.64	28.77	23.18
1	ENSMUSG00000057880.12	Abat	4-aminobutyrate aminotransferase	protein_coding	0.51	0.55	2.49	1.62
1	ENSMUSG00000057969.15	Sema3b	sema domain, immunoglobulin domain (Ig), short basic domain, secreted, (semaphorin) 3B	protein_coding	0.62	0.75	2.57	0.66
1	ENSMUSG00000058013.11	2017-09-11	septin 11	protein_coding	10.3	7.6	25.49	13.1
1	ENSMUSG00000058354.6	Krt6a	keratin 6A	protein_coding	392.97	851.11	1792.14	852.59
1	ENSMUSG00000058704.7	Memo1	mediator of cell motility 1	protein_coding	25.69	15.44	56.5	43.64
1	ENSMUSG00000059022.14	Kcp	kielin/chordin-like protein	protein_coding	0.13	0.1	1.38	1.96
1	ENSMUSG00000059149.17	Mfsd4	major facilitator superfamily domain containing 4A	protein_coding	9.16	9.13	17.79	15.09
1	ENSMUSG00000059456.13	Ptk2b	PTK2 protein tyrosine kinase 2 beta	protein_coding	14.91	17.33	34.75	39.19
1	ENSMUSG00000059602.14	Syn3	synapsin III	protein_coding	0.31	0.16	2.43	3.35
1	ENSMUSG00000059632.3	Krtap8-1	keratin associated protein 8-1	protein_coding	1.36	0.1	11.32	11.63
1	ENSMUSG00000060227.15	Casc4	cancer susceptibility candidate 4	protein_coding	1.36	1.48	3.2	4.25
1	ENSMUSG00000060487.5	Samd5	sterile alpha motif domain containing 5	protein_coding	14.14	17.48	47.85	65.34
1	ENSMUSG00000060572.17	Mfap2	microfibrillar-associated protein 2	protein_coding	27.91	5.98	43.94	66.04
1	ENSMUSG00000060703.12	Cd302	CD302 antigen	protein_coding	1.45	0.87	3.73	3.77
1	ENSMUSG00000060716.6	Plekhh1	pleckstrin homology domain containing, family H (with MyTH4 domain) member 1	protein_coding	0.36	0.2	0.98	0.59
1	ENSMUSG00000060802.8	B2m	beta-2 microglobulin	protein_coding	2317.51	1517.79	2891.57	4618.65
1	ENSMUSG00000060938.14	Rpl26	ribosomal protein L26	protein_coding	332.26	345.35	1537.63	1141.02
1	ENSMUSG00000060961.14	Slc4a4	solute carrier family 4 (anion exchanger), member 4	protein_coding	0.1	0.1	0.72	0.68
1	ENSMUSG00000061013.5	Mkx	mohawk homeobox	protein_coding	0.55	0.1	3.54	4.55
1	ENSMUSG00000061048.7	Cdh3	cadherin 3	protein_coding	37.39	33.31	64.36	113.37
1	ENSMUSG00000061353.11	Cxcl12	chemokine (C-X-C motif) ligand 12	protein_coding	54.38	51.81	177.58	304.82
1	ENSMUSG00000061436.15	Hipk2	homeodomain interacting protein kinase 2	protein_coding	4	4.42	10.67	8.53
1	ENSMUSG00000061601.15	Pclo	piccolo (presynaptic cytomatrix protein)	protein_coding	0.26	0.28	0.42	0.54
1	ENSMUSG00000061615.2	Hist1h2ab	histone cluster 1, H2ab	protein_coding	3.54	2.45	16.52	5.33
1	ENSMUSG00000061666.6	Gdpd1	glycerophosphodiester phosphodiesterase domain containing 1	protein_coding	4.22	1.82	8.31	5.58
1	ENSMUSG00000061751.15	Kalrn	kalirin, RhoGEF kinase	protein_coding	2.74	1.39	14.37	18.97
1	ENSMUSG00000061758.13	Akr1b10	aldo-keto reductase family 1, member B10 (aldose reductase)	protein_coding	4.39	4.13	11.08	15.13
1	ENSMUSG00000061928.6	Dsg1b	desmoglein 1 beta	protein_coding	4.96	2.61	12.75	5.43
1	ENSMUSG00000062098.11	Btbd3	BTB (POZ) domain containing 3	protein_coding	9.2	5.55	14.89	22.76
1	ENSMUSG00000062175.13	Tgif2	TGFB-induced factor homeobox 2	protein_coding	9.12	5.14	20.09	14.52
1	ENSMUSG00000062510.12	Nsl1	NSL1, MIS12 kinetochore complex component	protein_coding	2.7	0.88	4.71	1.78
1	ENSMUSG00000062515.3	Fabp4	fatty acid binding protein 4, adipocyte	protein_coding	2.36	2.03	11.71	13.56
1	ENSMUSG00000062937.7	Mtap	methylthioadenosine phosphorylase	protein_coding	10.94	9.51	41.39	44.08
1	ENSMUSG00000062991.6	Nrg1	neuregulin 1	protein_coding	1.34	0.22	3.85	5.31
1	ENSMUSG00000063275.15	Hacd1	3-hydroxyacyl-CoA dehydratase 1	protein_coding	11.82	8.88	18.6	21.97
1	ENSMUSG00000063354.6	Slc39a4	solute carrier family 39 (zinc transporter), member 4	protein_coding	0.96	0.87	3.13	2.92
1	ENSMUSG00000063524.13	Eno1	enolase 1, alpha non-neuron	protein_coding	210.75	167.45	407.76	326.06
1	ENSMUSG00000063605.5	Ccdc102a	coiled-coil domain containing 102A	protein_coding	0.51	1	3.37	5.29
1	ENSMUSG00000063661.5	Krt73	keratin 73	protein_coding	0.23	0.55	13.05	11.68
1	ENSMUSG00000064023.4	Klk8	kallikrein related-peptidase 8	protein_coding	8.5	2.86	21.97	9.25
1	ENSMUSG00000064224.10	Gsdma3	gasdermin A3	protein_coding	3.84	2.91	17.54	6.42
1	ENSMUSG00000064254.6	Ethe1	ethylmalonic encephalopathy 1	protein_coding	22.99	22.04	67.13	68.64
1	ENSMUSG00000064264.14	Zfp428	zinc finger protein 428	protein_coding	8.77	5.47	20.16	17.03
1	ENSMUSG00000064373.11	Sepp1	selenoprotein P	protein_coding	91.65	85.72	297.49	350.89
1	ENSMUSG00000066258.13	Trim12a	tripartite motif-containing 12A	protein_coding	2.21	5.75	7.76	6.17
1	ENSMUSG00000066756.5	Igfl3	IGF-like family member 3	protein_coding	1.37	1.9	41.13	4.22
1	ENSMUSG00000066861.14	Oas1g	2'-5' oligoadenylate synthetase 1G	protein_coding	0.1	0.1	0.68	13.14
1	ENSMUSG00000066878.4	Gm10184	predicted pseudogene 10184	protein_coding	17.96	18.29	62.25	22.88
1	ENSMUSG00000067377.12	Tspan6	tetraspanin 6	protein_coding	6.38	5.17	26.51	26.99
1	ENSMUSG00000067586.3	S1pr3	sphingosine-1-phosphate receptor 3	protein_coding	1.07	0.98	3.13	2.39
1	ENSMUSG00000067615.3	Krt81	keratin 81	protein_coding	0.1	0.1	1.02	1.06
1	ENSMUSG00000067780.3	Pi15	peptidase inhibitor 15	protein_coding	2.01	3.2	5.2	9.16
1	ENSMUSG00000067818.6	Myl9	myosin, light polypeptide 9, regulatory	protein_coding	33.76	18.07	125.08	197.58
1	ENSMUSG00000068101.10	Cenpm	centromere protein M	protein_coding	7.9	2.44	18.76	7.11
1	ENSMUSG00000068115.13	Ninl	ninein-like	protein_coding	4.37	1.86	3.93	4.46
1	ENSMUSG00000068196.4	Col8a1	collagen, type VIII, alpha 1	protein_coding	2.1	1.86	8.29	10.24
1	ENSMUSG00000068245.14	Phf11d	PHD finger protein 11D	protein_coding	1.6	0.89	4.17	16.59
1	ENSMUSG00000068246.5	Apol9b	apolipoprotein L 9b	protein_coding	0.1	0.27	0.33	4.86
1	ENSMUSG00000068335.6	Dok1	docking protein 1	protein_coding	0.59	0.38	3.02	3
1	ENSMUSG00000068407.2	Rnase12	ribonuclease, RNase A family, 12 (non-active)	protein_coding	0.1	0.1	45.19	28.67
1	ENSMUSG00000068740.13	Celsr2	cadherin, EGF LAG seven-pass G-type receptor 2	protein_coding	17.28	20.4	73.66	58.73
1	ENSMUSG00000068744.12	Psrc1	proline/serine-rich coiled-coil 1	protein_coding	16.7	10.15	46.8	35.39
1	ENSMUSG00000068876.14	Cgn	cingulin	protein_coding	3.72	2.62	5.65	7.47
1	ENSMUSG00000069265.2	Hist1h3a	histone cluster 1, H3a	protein_coding	1.18	1.3	7.81	3.68
1	ENSMUSG00000069272.5	Hist1h2ae	histone cluster 1, H2ae	protein_coding	43.45	17.46	150.52	41.46
1	ENSMUSG00000069301.5	Hist1h2ag	histone cluster 1, H2ag	protein_coding	1.38	0.1	12.38	4.52
1	ENSMUSG00000069307.5	Hist1h2bq	histone cluster 1, H2bq	protein_coding	0.6	0.51	1.62	2.28
1	ENSMUSG00000069581.11	Tspear	thrombospondin type laminin G domain and EAR repeats	protein_coding	1.14	0.17	4.68	2.37
1	ENSMUSG00000069662.5	Marcks	myristoylated alanine rich protein kinase C substrate	protein_coding	21.58	20.38	46.21	47.69
1	ENSMUSG00000069793.11	Slfn9	schlafen 9	protein_coding	3.84	1.19	8.77	4.87
1	ENSMUSG00000069920.10	B3gnt9	UDP-GlcNAc:betaGal beta-1,3-N-acetylglucosaminyltransferase 9	protein_coding	1.27	0.48	1.95	1.2
1	ENSMUSG00000070348.4	Ccnd1	cyclin D1	protein_coding	41.26	34.92	90.99	101.68
1	ENSMUSG00000070473.4	Cldn3	claudin 3	protein_coding	0.1	0.1	3.18	3.37
1	ENSMUSG00000070476.10	Fam217b	family with sequence similarity 217, member B	protein_coding	0.32	0.3	0.94	1.18
1	ENSMUSG00000070509.15	Rgma	repulsive guidance molecule family member A	protein_coding	12.07	9.73	21.06	26.33
1	ENSMUSG00000070643.11	Sox13	SRY (sex determining region Y)-box 13	protein_coding	2.82	2.28	23.46	18.53
1	ENSMUSG00000070713.4	Gm10282	predicted pseudogene 10282	protein_coding	15.03	9.39	28.13	21.41
1	ENSMUSG00000070990.2	Foxe1	forkhead box E1	protein_coding	0.83	0.36	12.21	11.14
1	ENSMUSG00000071064.13	Zfp827	zinc finger protein 827	protein_coding	0.58	0.66	2.67	1.96
1	ENSMUSG00000071317.3	Bves	blood vessel epicardial substance	protein_coding	0.35	0.1	3.36	3.73
1	ENSMUSG00000071369.10	Map3k5	mitogen-activated protein kinase kinase kinase 5	protein_coding	1.6	1.77	6.12	6.87
1	ENSMUSG00000071454.13	Dtnb	dystrobrevin, beta	protein_coding	24.41	20.24	45.78	38.91
1	ENSMUSG00000071984.10	Fndc1	fibronectin type III domain containing 1	protein_coding	2.64	0.59	48.77	54.57
1	ENSMUSG00000072244.9	Trim6	tripartite motif-containing 6	protein_coding	0.44	0.62	1.93	1.63
1	ENSMUSG00000072572.8	Slc39a2	solute carrier family 39 (zinc transporter), member 2	protein_coding	0.55	0.83	7.49	3.67
1	ENSMUSG00000073293.4	Nudt10	nudix (nucleoside diphosphate linked moiety X)-type motif 10	protein_coding	1.05	1.01	3.86	3.2
1	ENSMUSG00000073295.4	Nudt11	nudix (nucleoside diphosphate linked moiety X)-type motif 11	protein_coding	2.88	1.79	5.35	3.76
1	ENSMUSG00000073802.4	Cdkn2b	cyclin-dependent kinase inhibitor 2B (p15, inhibits CDK4)	protein_coding	6.55	7.29	49.84	28.33
1	ENSMUSG00000074063.9	Osgin1	oxidative stress induced growth inhibitor 1	protein_coding	8.1	9.78	25.85	31.36
1	ENSMUSG00000074071.9	Fam169b	family with sequence similarity 169, member B	lincRNA	0.17	0.1	3.04	5.65
1	ENSMUSG00000074269.10	Rec114	REC114 meiotic recombination protein	protein_coding	2	0.3	3.74	4.2
1	ENSMUSG00000074476.5	Spc24	SPC24, NDC80 kinetochore complex component, homolog (S. cerevisiae)	protein_coding	9.12	5.14	36.04	8.83
1	ENSMUSG00000074480.4	Mex3a	mex3 RNA binding family member A	protein_coding	0.69	0.42	2.53	1.88
1	ENSMUSG00000074604.9	Mgst2	microsomal glutathione S-transferase 2	protein_coding	3.5	4.72	14.79	9.22
1	ENSMUSG00000074622.4	Mafb	v-maf musculoaponeurotic fibrosarcoma oncogene family, protein B (avian)	protein_coding	32.56	8.67	46.93	56.27
1	ENSMUSG00000074782.3	4833422C13Rik	RIKEN cDNA 4833422C13 gene	antisense	0.26	0.58	2.59	2.17
1	ENSMUSG00000074796.10	Slc4a11	solute carrier family 4, sodium bicarbonate transporter-like, member 11	protein_coding	5.53	3.34	12.42	3.7
1	ENSMUSG00000075254.11	Heg1	heart development protein with EGF-like domains 1	protein_coding	1.79	2.18	13.7	33.61
1	ENSMUSG00000075470.1	Alg10b	asparagine-linked glycosylation 10B (alpha-1,2-glucosyltransferase)	protein_coding	5.03	7.34	14.98	11.64
1	ENSMUSG00000075702.9	Selm	selenoprotein M	protein_coding	27.21	17.1	57.53	86.6
1	ENSMUSG00000075707.5	Dio3	deiodinase, iodothyronine type III	protein_coding	1.09	0.1	7.29	12.9
1	ENSMUSG00000076431.4	Sox4	SRY (sex determining region Y)-box 4	protein_coding	11.45	6.72	60.59	39.67
1	ENSMUSG00000076437.10	2700094K13Rik	selenoprotein H	protein_coding	66.43	41.7	147.68	85.48
1	ENSMUSG00000078202.3	Nrarp	Notch-regulated ankyrin repeat protein	protein_coding	26.93	21.47	75.85	52.63
1	ENSMUSG00000078349.2	AW011738	expressed sequence AW011738	protein_coding	2.23	1.45	8.27	11.24
1	ENSMUSG00000078439.9	Smim24	small integral membrane protein 24	protein_coding	3.39	4.4	10.98	24.2
1	ENSMUSG00000078657.6	Crnn	cornulin	protein_coding	0.1	0.41	0.88	1.6
1	ENSMUSG00000078735.3	Il11ra2	interleukin 11 receptor, alpha chain 2	protein_coding	134.58	160.17	199.96	466.68
1	ENSMUSG00000078853.8	Igtp	interferon gamma induced GTPase	protein_coding	5	4.43	6.44	16.87
1	ENSMUSG00000079017.3	Ifi27l2a	interferon, alpha-inducible protein 27 like 2A	protein_coding	15.08	9.51	19.8	275.5
1	ENSMUSG00000079523.8	Tmsb10	thymosin, beta 10	protein_coding	149.07	125.4	280.65	363.55
1	ENSMUSG00000079563.9	Pglyrp2	peptidoglycan recognition protein 2	protein_coding	0.1	0.16	1.62	0.86
1	ENSMUSG00000079592.9	C1qtnf5	C1q and tumor necrosis factor related protein 5	protein_coding	0.19	1.26	4.45	3.15
1	ENSMUSG00000085133.2	B930095G15Rik	RIKEN cDNA B930095G15 gene	sense_intronic	2.59	3.84	9.97	19.31
1	ENSMUSG00000085936.7	2610307P16Rik	RIKEN cDNA 2610307P16 gene	processed_transcript	6.28	5.62	28.18	20.01
1	ENSMUSG00000086013.1	Gm15706	predicted gene 15706	lincRNA	1.14	1.22	4.34	4.44
1	ENSMUSG00000086231.1	Rapgef4os3	Rap guanine nucleotide exchange factor (GEF) 4, opposite strand 3	antisense	0.86	0.98	2.06	2.13
1	ENSMUSG00000086320.1	Gm12840	predicted gene 12840	lincRNA	16.85	5.89	40.61	22.73
1	ENSMUSG00000086390.7	1810019D21Rik	RIKEN cDNA 1810019D21 gene	processed_transcript	3.45	3.83	11.57	7.06
1	ENSMUSG00000087201.1	Gm15261	predicted gene 15261	antisense	0.17	0.1	1.63	2.35
1	ENSMUSG00000087291.1	Gm11946	predicted gene 11946	processed_transcript	0.43	0.22	3.76	1.49
1	ENSMUSG00000087383.7	Gm12446	predicted gene 12446	antisense	1.72	0.1	42.55	29.02
1	ENSMUSG00000087594.1	BC039771	cDNA sequence BC039771	processed_transcript	0.77	0.49	2.56	6.48
1	ENSMUSG00000089704.9	Galnt2	UDP-N-acetyl-alpha-D-galactosamine:polypeptide N-acetylgalactosaminyltransferase 2	protein_coding	26.18	12.32	43.71	36.96
1	ENSMUSG00000089945.10	Pakap	paralemmin A kinase anchor protein	protein_coding	3.06	1.9	6.27	4.25
1	ENSMUSG00000090084.7	Srpx	sushi-repeat-containing protein	protein_coding	0.94	0.1	4.36	8.57
1	ENSMUSG00000090124.7	Ugt1a7c	UDP glucuronosyltransferase 1 family, polypeptide A7C	protein_coding	0.32	1.05	3.12	3.48
1	ENSMUSG00000090145.7	Ugt1a6b	UDP glucuronosyltransferase 1 family, polypeptide A6B	protein_coding	0.1	0.63	11.71	3.79
1	ENSMUSG00000090223.1	Pcp4	Purkinje cell protein 4	protein_coding	4.99	1.88	13.22	8.73
1	ENSMUSG00000090290.1	Gm17296	TAR RNA binding protein 1	protein_coding	1.04	1.2	2.59	1.83
1	ENSMUSG00000090639.1	Gm20425	predicted gene 20425	protein_coding	0.1	0.2	3.36	5.73
1	ENSMUSG00000090958.2	Lrrc32	leucine rich repeat containing 32	protein_coding	0.75	0.16	6.78	2.27
1	ENSMUSG00000091212.1	Krtap11-1	keratin associated protein 11-1	protein_coding	0.21	0.1	1.2	3.32
1	ENSMUSG00000091228.1	Gm20390	predicted gene 20390	protein_coding	41.28	30.94	107.15	65.82
1	ENSMUSG00000091831.4	Gm4707	predicted gene 4707	protein_coding	1.82	3.03	8.78	2.7
1	ENSMUSG00000091938.2	Gm2564	predicted gene 2564	protein_coding	3.99	5.28	10.82	15.88
1	ENSMUSG00000092074.1	Dynlt1a	dynein light chain Tctex-type 1A	protein_coding	8.91	13.1	29.78	23.01
1	ENSMUSG00000092203.7	1110038B12Rik	RIKEN cDNA 1110038B12 gene	processed_transcript	48.89	37.42	133.25	93.39
1	ENSMUSG00000093565.1	Rab26os	RAB26, member RAS oncogene family, opposite strand	antisense	11.27	8.6	32.21	19.04
1	ENSMUSG00000094686.1	Ccl21a	chemokine (C-C motif) ligand 21A (serine)	protein_coding	0.81	0.1	7.35	2.65
1	ENSMUSG00000094777.2	Hist1h2ap	histone cluster 1, H2ap	protein_coding	380.82	145.75	1160.33	500.64
1	ENSMUSG00000096035.2	Gm1045	predicted gene 1045	protein_coding	1.58	0.7	9.05	6.33
1	ENSMUSG00000096687.7	AA474331	major facilitator superfamily domain containing 4B4	protein_coding	0.52	0.6	1.46	1.48
1	ENSMUSG00000096971.1	4930556M19Rik	RIKEN cDNA 4930556M19 gene	lincRNA	1.14	1.29	2.22	3.2
1	ENSMUSG00000097215.1	Gm26550	predicted gene, 26550	antisense	3.23	3.67	8.2	8.12
1	ENSMUSG00000097415.2	AU020206	expressed sequence AU020206	lincRNA	0.63	0.34	1.64	1.08
1	ENSMUSG00000097423.1	Gm26522	predicted gene, 26522	lincRNA	0.1	0.1	1.2	1.57
1	ENSMUSG00000097756.2	A730056A06Rik	RIKEN cDNA A730056A06 gene	antisense	1.29	0.15	1.97	4.9
1	ENSMUSG00000097815.1	Gm26809	predicted gene, 26809	lincRNA	44.23	21.62	80.6	91.31
1	ENSMUSG00000097857.1	Gm26603	predicted gene, 26603	lincRNA	0.59	0.64	1.34	2.38
1	ENSMUSG00000097915.1	A330009N23Rik	RIKEN cDNA A330009N23 gene	lincRNA	0.84	0.1	2.41	1.45
1	ENSMUSG00000097928.1	Gm26578	predicted gene, 26578	lincRNA	0.41	0.15	1.14	1.22
1	ENSMUSG00000097993.7	Ptprv	protein tyrosine phosphatase, receptor type, V	processed_transcript	7.76	17.75	59.16	26.71
1	ENSMUSG00000098702.1	1500015A07Rik	RIKEN cDNA 1500015A07 gene	antisense	3.47	2.34	8.05	5.06
1	ENSMUSG00000099137.1	Gm10603	predicted gene 10603	lincRNA	0.14	0.31	2.88	1.95
1	ENSMUSG00000101013.1	A630072M18Rik	RIKEN cDNA A630072M18 gene	antisense	1	1.02	2.09	1.84
1	ENSMUSG00000101337.6	Dnah7c	dynein, axonemal, heavy chain 7C	protein_coding	0.11	0.1	0.26	2.13
1	ENSMUSG00000101972.1	Hist1h3i	histone cluster 1, H3i	protein_coding	9.57	2.74	34.17	13.06
1	ENSMUSG00000102415.1	A430110C17Rik	RIKEN cDNA A430110C17 gene	TEC	0.2	0.1	1.82	0.84
1	ENSMUSG00000103009.1	Gm4430	predicted gene 4430	TEC	2.14	0.69	3.99	5.16
1	ENSMUSG00000103047.1	Gm37310	predicted gene, 37310	TEC	0.1	0.18	1.16	1.12
1	ENSMUSG00000103129.1	Gm37393	predicted gene, 37393	TEC	0.41	0.16	1.85	2.22
1	ENSMUSG00000103317.1	Gm38359	predicted gene, 38359	TEC	2.25	3.39	4.83	6.4
1	ENSMUSG00000103622.1	Gm38391	predicted gene, 38391	TEC	0.12	0.1	0.59	0.86
1	ENSMUSG00000103696.1	Gm37531	predicted gene, 37531	TEC	1.79	1.99	3.51	3.61
1	ENSMUSG00000103766.5	Gm38392	predicted gene, 38392	protein_coding	0.63	0.48	0.8	2.48
1	ENSMUSG00000104369.1	Gm38082	predicted gene, 38082	TEC	0.2	0.22	1.18	1.13
1	ENSMUSG00000104378.1	Gm37510	predicted gene, 37510	TEC	0.36	0.34	1.29	0.68
1	ENSMUSG00000104445.1	Rhbg	Rhesus blood group-associated B glycoprotein	protein_coding	16.9	6.36	65.04	59.53
1	ENSMUSG00000104501.1	Gm37736	predicted gene, 37736	TEC	0.9	1.21	4.32	3.71
1	ENSMUSG00000104687.1	Gm42899	predicted gene 42899	TEC	0.66	0.73	8.77	10.98
1	ENSMUSG00000104713.4	Gbp6	guanylate binding protein 6	protein_coding	0.47	0.35	2.07	3.23
1	ENSMUSG00000104735.1	C130075A20Rik	RIKEN cDNA C130075A20 gene	TEC	0.19	0.13	1.6	1.11
1	ENSMUSG00000105304.1	Gm43696	predicted gene 43696	sense_intronic	1.61	2.01	3.76	4.33
1	ENSMUSG00000105509.1	C130013H08Rik	RIKEN cDNA C130013H08 gene	antisense	0.29	0.31	1.02	0.92
1	ENSMUSG00000105561.1	Gm43462	predicted gene 43462	sense_intronic	1.23	1.58	2.96	2.79
1	ENSMUSG00000105703.1	Gm43305	predicted gene 43305	TEC	1.32	1.73	7.34	11.37
1	ENSMUSG00000105813.1	Gm42928	predicted gene 42928	TEC	0.13	0.1	0.9	0.72
1	ENSMUSG00000105909.1	Gm43189	predicted gene 43189	sense_intronic	0.49	0.14	3.58	6.83
1	ENSMUSG00000105987.4	AI506816	expressed sequence AI506816	processed_transcript	12.45	16.83	69.79	48.19
1	ENSMUSG00000106022.1	Gm42929	predicted gene 42929	TEC	0.1	0.31	2.87	2.4
1	ENSMUSG00000107427.1	RP23-25K2.2	predicted gene, 43948	antisense	0.46	1.84	4.38	2.97
1	ENSMUSG00000107756.1	RP24-359O2.7	predicted gene, 44164	TEC	1.94	1.14	3.68	4.15
1	ENSMUSG00000108171.1	RP23-259J8.9	predicted gene, 43915	antisense	0.46	0.88	1.21	1.66
1	ENSMUSG00000108542.1	RP23-185A21.1	predicted gene 44834	TEC	1.14	0.94	2.92	2.38
1	ENSMUSG00000108601.1	RP23-8I8.4	predicted gene 44645	TEC	0.71	1.02	1.81	4.55
1	ENSMUSG00000108633.1	RP23-285C18.7	predicted gene 44694	TEC	0.75	0.81	3.3	1.64

## Sheet: WT Bulge P56 Up GO
Category	Term	Count	%	PValue	Genes	List Total	Pop Hits	Pop Total	Fold Enrichment	Bonferroni	Benjamini	FDR
GOTERM_BP_DIRECT	GO:0007623~circadian rhythm	21	2.21753	4.63704e-08	KCNMA1, ADCY1, SLC6A4, RORC, ARNTL, RORA, PPARGC1A, SIRT1, NPAS2, BDNF, CRY2, NR1D1, ID2, DBP, ID1, JUND, NTRK2, DPYD, ID3, FAS, ARNTL2	799	108	18082	4.40043	0.000158203	0.000158203	8.46944e-05
GOTERM_BP_DIRECT	GO:0045944~positive regulation of transcription from RNA polymerase II promoter	79	8.34213	5.35591e-07	MEF2A, NOG, LMO1, THRA, ELF3, PPARG, MITF, RORA, CITED2, MAMSTR, GATA6, WWP2, FGF1, TNIP2, MYC, SCX, CYR61, ARID5A, ZFP467, ESR1, ARNTL, FOSB, ELL3, PPARGC1A, PRKD1, HOXD8, AAMDC, RGCC, PYGO1, TFAP2B, FOXC1, TRP73, SMARCA2, TFAP2E, PEG3, ABLIM1, FGFR1, TFEB, NFKBIA, SOX6, IL33, NR3C1, GREM1, HOXA2, NPAS2, MEIS2, HOXA5, POU2F3, JUND, TEAD4, P2RY1, HOXA7, TEF, PKD1, ARNTL2, NFATC1, IKZF4, BMP2, IKZ…	799	995	18082	1.79682	0.00182577	0.000913301	0.000978239
GOTERM_BP_DIRECT	GO:0045893~positive regulation of transcription, DNA-templated	53	5.59662	8.15287e-07	MEF2A, ELF3, PPARG, MITF, RORC, RORA, CITED2, DAB2, WNT4, GATA6, SMARCD3, FGF1, SCX, RBPJL, MYC, ESR1, FOXN2, ARNTL, PPARGC1A, AHR, CAMK4, TFAP2B, FOXC1, TRP73, SMARCA2, TFEB, NFKBIA, TRIM16, ZBTB16, SOX6, GREM1, NPAS2, OVOL2, NR1D1, NR1D2, ARNTL2, CREBL2, NFATC1, BMP2, SMAD9, NR4A2, NR4A3, FZD2, FZD7, CDKN1C, ID2, DLX5, IRF1, RBPJ, KLF2, APBB1, ZFHX3, KLF4	799	576	18082	2.08235	0.00277789	0.000926823	0.00148909
GOTERM_BP_DIRECT	GO:0048511~rhythmic process	21	2.21753	8.22337e-07	ADCY1, USP2, PPARG, RORC, ARNTL, RORA, PPARGC1A, SIRT1, AHR, NPAS2, CRY2, NR1D1, ID2, DBP, ID1, NR1D2, TEF, ARNTL2, ID3, SIK1, ENOX1	799	128	18082	3.71286	0.00280188	0.000701208	0.00150197
GOTERM_BP_DIRECT	GO:0006631~fatty acid metabolic process	23	2.42872	1.41654e-06	SCD1, SCD3, TNXB, PTGS2, ACOXL, ALOXE3, FA2H, PTGS1, AMACR, ADIPOR1, FAM213B, ACACB, CRAT, ACSBG1, OXSM, ELOVL4, PTGES, ELOVL3, MGLL, SLC27A3, ACSL4, ACAA1B, HPGD	799	156	18082	3.33659	0.00482157	0.00096618	0.00258724
GOTERM_BP_DIRECT	GO:0007275~multicellular organism development	78	8.23654	3.67729e-06	MEF2A, NOG, ELF3, CADM1, GPR161, NPNT, ANO1, MITF, RORC, CITED2, DAB2, WNT4, WNT3, DAB1, MTURN, SEMA3D, SEMA3C, PDGFC, RAPGEF2, FGF1, TMEM107, SIK1, SCX, WNT10A, ARC, EGFL6, LEFTY1, VEGFB, ARVCF, HOXD8, POGK, HOXD4, RIPPLY3, GADD45B, WNT16, NKD1, PAQR7, SOX6, EPHB4, MLF1, FUZ, HOXA2, HOXA3, MEIS2, OVOL2, DISP1, HOXA5, HOXA6, HOXA7, FBXW4, TEF, HOXA9, MN1, OLFM1, TBC1D32, FZD9, NGEF, DIXDC1, BMP2,…	799	1029	18082	1.71545	0.0124685	0.00208897	0.00671626
GOTERM_BP_DIRECT	GO:0006629~lipid metabolic process	43	4.54065	6.72497e-06	HACL1, PTGS2, ALOXE3, NAAA, PTGS1, ABHD3, ACSBG1, FAR2, DAGLA, PTGES, ELOVL4, ELOVL3, CH25H, MGLL, PLCD1, CES1D, AGPAT4, ACSL4, ACAA1B, GAL3ST1, AGPAT2, SCD1, LPL, SCD3, TNXB, SPTLC3, FA2H, ACER1, ADIPOR1, CIDEA, FAM213B, ACACB, CRAT, CDS1, DAGLB, OXSM, GDPD2, AWAT2, DGAT2, JAZF1, SLC27A3, HPGD, PLCXD2	799	459	18082	2.1201	0.0226844	0.00327259	0.0122823
GOTERM_BP_DIRECT	GO:0006633~fatty acid biosynthetic process	14	1.47835	1.88885e-05	SCD1, LPL, SCD3, PTGS2, FA2H, PTGS1, FAM213B, ACACB, OXSM, ELOVL4, PTGES, CH25H, ELOVL3, MGLL	799	74	18082	4.2815	0.0624154	0.00802368	0.0344938
GOTERM_BP_DIRECT	GO:0001525~angiogenesis	27	2.85111	2.15175e-05	FGFR1, FGF18, CAV1, PTGS2, RORA, GREM1, EPHB4, NRCAM, HOXA3, OVOL2, CTGF, HOXA7, TGFBI, PLCD1, CALCRL, FGF1, ADAM8, COL8A2, RAMP1, SYK, SIRT1, ECM1, PRKD1, VEGFB, WNT7B, RBPJ, ADAM15	799	239	18082	2.55662	0.0707882	0.00812443	0.0392939
GOTERM_BP_DIRECT	GO:0016055~Wnt signaling pathway	25	2.63992	2.48275e-05	WNT16, NKD1, APC2, MITF, LGR6, APCDD1, CYLD, WNT4, DAB2, WNT3, SOSTDC1, FBXW4, AXIN2, MYC, FZD9, DIXDC1, WNT10A, CCDC88C, FZD3, FZD2, FZD7, DKK3, WNT7B, PYGO1, WIF1	799	213	18082	2.6562	0.0812236	0.00843547	0.0453371
GOTERM_BP_DIRECT	GO:0045669~positive regulation of osteoblast differentiation	13	1.37276	3.75353e-05	BMP2, SCUBE2, NELL1, NPNT, ZHX3, CLIC1, GDPD2, PRKD1, WNT4, WNT7B, DLX5, JUND, CYR61	799	68	18082	4.32647	0.120211	0.0115755	0.068535
GOTERM_BP_DIRECT	GO:0000122~negative regulation of transcription from RNA polymerase II promoter	57	6.01901	3.93064e-05	NOG, MEF2A, LMO1, PPARG, FST, MITF, PAWR, MXI1, CBX7, CITED2, CRY2, PCBP3, GATA6, WWP2, TRPV4, SIK1, MYC, SATB1, ESR1, ZHX3, AHR, LEFTY1, HOXD8, TFAP2B, RIPPLY3, TRP73, PEG3, FGFR1, CAV1, USP2, ZBTB10, TXN1, SOX6, ZBTB16, TSC22D3, HOXA2, NR1D1, HOXA7, JUND, NFATC1, BMP2, NR4A2, NR4A3, SIRT1, FOXP4, ZBTB42, CDKN1C, ATF3, ID2, IRF2BPL, ID1, HOPX, JAZF1, ID3, RBPJ, ZFHX3, KLF4	799	729	18082	1.76949	0.125512	0.0111141	0.0717679
GOTERM_BP_DIRECT	GO:0030198~extracellular matrix organization	17	1.79514	4.01759e-05	TNXB, ELF3, LGALS3, EGFL6, NPNT, ADAMTSL4, POSTN, FBLN1, LAMA4, TNFRSF11B, LAMB3, EGFLAM, KAZALD1, TGFBI, VWA1, APBB1, CYR61	799	114	18082	3.37477	0.128102	0.0104894	0.0733548
GOTERM_BP_DIRECT	GO:0032922~circadian regulation of gene expression	12	1.26716	6.39928e-05	NPAS2, CRY2, NR1D1, ID2, USP2, RORC, RORA, ARNTL, PPARGC1A, SIRT1, ZFHX3, AHR	799	61	18082	4.45196	0.196156	0.0154755	0.116817
GOTERM_BP_DIRECT	GO:0010906~regulation of glucose metabolic process	8	0.844773	7.59626e-05	C1QTNF1, PDK4, ADIPOR1, RORC, RORA, ACACB, NR3C1, SIRT1	799	25	18082	7.24185	0.228327	0.0171312	0.138653
GOTERM_BP_DIRECT	GO:0007507~heart development	27	2.85111	9.55688e-05	PPARG, PDLIM3, OXTR, CITED2, EDNRA, OVOL2, DNAAF3, PTN, PKD1, SEMA3C, CALCRL, TBC1D32, NFATC1, PTPRJ, BMP2, FOXP4, TNNT2, VEGFB, ID2, ID1, HOPX, FOXC1, ID3, RIPPLY3, RBPJ, CACNA1C, MYH10	799	261	18082	2.34112	0.278264	0.0201747	0.17441
GOTERM_BP_DIRECT	GO:0090090~negative regulation of canonical Wnt signaling pathway	15	1.58395	0.00015307	CAV1, NOG, NKD1, BMP2, APC2, GREM1, FUZ, DKK3, CYLD, DAB2, WNT4, SOSTDC1, MCC, WIF1, AXIN2	799	102	18082	3.32806	0.406855	0.0302573	0.27921
GOTERM_BP_DIRECT	GO:0030855~epithelial cell differentiation	12	1.26716	0.000154617	ANXA7, DNPH1, ELF3, LGALS3, GATA6, DLX5, ALDOC, PPARG, CES1D, KRT10, FZD2, ID3	799	67	18082	4.05328	0.409977	0.0288854	0.282028
GOTERM_BP_DIRECT	GO:0043065~positive regulation of apoptotic process	31	3.2735	0.000198614	CCK, PTGS2, NELL1, ADAMTSL4, PPARG, SPINK2, GPLD1, BNIP3, PAWR, ZBTB16, BDNF, GATA6, HOXA5, BOK, PTN, FAS, ARL6IP5, CYR61, PHLDA1, NET1, KCNMA1, BMP2, NTF3, ANXA1, SIRT1, DUSP1, SCIN, ID3, TRP73, GADD45B, APBB1	799	335	18082	2.09419	0.492236	0.0350418	0.362143
GOTERM_BP_DIRECT	GO:0008285~negative regulation of cell proliferation	34	3.59029	0.000211286	DLC1, CAV2, CAV1, PTGS2, ADORA2A, PPARG, GPLD1, ZBTB16, FUZ, P3H2, OVOL2, PTGES, NDRG1, ZFP503, AXIN2, RAPGEF2, PTPRJ, BMP2, ADARB1, CLMN, FBXO2, LEFTY1, CDH13, TNS2, SCIN, RGCC, TFAP2B, IRF1, RIPPLY3, RBPJ, PMP22, SMARCA2, KLF4, TOB1	799	384	18082	2.00377	0.513726	0.0354071	0.385205
GOTERM_BP_DIRECT	GO:0045165~cell fate commitment	12	1.26716	0.000297672	WNT10A, WNT16, HOXA2, BMP2, WNT7B, WNT4, WNT3, PPARG, TEAD4, MITF, SOX6, RBPJ	799	72	18082	3.7718	0.63789	0.0472206	0.542296
GOTERM_BP_DIRECT	GO:0008286~insulin receptor signaling pathway	10	1.05597	0.000348497	PRKCZ, CAV2, SORBS1, BAIAP2L1, BCAR1, BAIAP2, PDK4, GPLD1, SIK2, GRB14	799	51	18082	4.43741	0.695559	0.0526229	0.634609
GOTERM_BP_DIRECT	GO:0009612~response to mechanical stimulus	11	1.16156	0.000405335	CAV1, MEIS2, JUND, P2RY1, PPARG, RCAN1, POSTN, FOSB, SUN1, IGFBP2, CITED2	799	63	18082	3.95141	0.749246	0.0583699	0.737749
GOTERM_BP_DIRECT	GO:0043401~steroid hormone mediated signaling pathway	10	1.05597	0.000469222	THRA, NR1D1, NR1D2, PPARG, NR4A2, ESR1, RORC, RORA, NR4A3, NR3C1	799	53	18082	4.26996	0.798378	0.0645461	0.85356
GOTERM_BP_DIRECT	GO:0019216~regulation of lipid metabolic process	8	0.844773	0.00049612	BBS4, TNFAIP8L3, NR1D1, ID2, NR1D2, PPARG, ACER1, ADIPOR1	799	33	18082	5.48625	0.816066	0.0654846	0.90228
GOTERM_BP_DIRECT	GO:0050873~brown fat cell differentiation	8	0.844773	0.00060122	SCD1, LAMA4, LAMB3, PTGS2, PPARG, BNIP3, SELENBP1, ARL4A	799	34	18082	5.32489	0.87152	0.0758882	1.09243
GOTERM_BP_DIRECT	GO:0001503~ossification	13	1.37276	0.00104333	FZD9, FGF18, BMP2, THRA, CTGF, DLX5, KAZALD1, GPLD1, PTN, FOXC1, SUN1, ATP6V1B1, ECM1	799	96	18082	3.06459	0.971609	0.123584	1.88855
GOTERM_BP_DIRECT	GO:0045600~positive regulation of fat cell differentiation	9	0.95037	0.00125666	BMP2, CCDC3, ID2, AAMDC, PPARG, WIF1, ZBTB16, DKKL1, CREBL2	799	49	18082	4.15668	0.986301	0.142067	2.27052
GOTERM_BP_DIRECT	GO:0006351~transcription, DNA-templated	111	11.7212	0.00129996	MEF2A, THRA, RORC, RORA, MXI1, TCEAL1, CBX7, CITED2, ZFP92, MAMSTR, CRY2, SMARCD3, GATA6, ZFP503, SATB1, RBL2, ZFP467, ZHX3, ARNTL, ELL3, PPARGC1A, AHR, HOXD8, PTRF, HOXD4, TFAP2B, TRP73, SMARCA2, TFAP2E, ELL, TFEB, TXN1, SOX6, IL33, HOXA2, MEIS2, HOXA3, OVOL2, HOXA5, PIR, HOXA6, JUND, TEAD4, HOXA7, TEF, HOXA9, MTERF2, ARNTL2, MN1, CREBL2, HIP1, IKZF4, SMAD9, IKZF2, NR4A2, CIDEA, NR4A3, FOXP4, ZB…	799	1885	18082	1.33264	0.988185	0.14191	2.34789
GOTERM_BP_DIRECT	GO:0009952~anterior/posterior pattern specification	14	1.47835	0.00131824	ARC, ZBTB16, FUZ, HOXA2, HOXA3, HOXD8, WNT3, HOXA5, CDON, HOXA6, HOXD4, HOXA7, HOXA9, HOXB9	799	112	18082	2.82885	0.9889	0.139315	2.38053
GOTERM_BP_DIRECT	GO:0071560~cellular response to transforming growth factor beta stimulus	10	1.05597	0.00134138	WNT10A, DAB2, WNT4, CAV1, ID1, AKR1C18, POSTN, SOX6, SCX, PPARGC1A	799	61	18082	3.70997	0.989744	0.137342	2.42184
GOTERM_BP_DIRECT	GO:0042753~positive regulation of circadian rhythm	5	0.527983	0.00140247	NR1D1, RORC, RORA, ARNTL2, ARNTL	799	12	18082	9.4295	0.991676	0.138985	2.5308
GOTERM_BP_DIRECT	GO:0006816~calcium ion transport	16	1.68955	0.00143038	RAMP3, CAV1, CACHD1, CACNB1, STIM1, MCU, P2RX4, ATP2A3, CAMK2D, TRPV4, PKD1, CALCRL, TRPV6, CACNA1C, RAMP1, NFATC1	799	141	18082	2.56803	0.992433	0.137567	2.58054
GOTERM_BP_DIRECT	GO:0008544~epidermis development	10	1.05597	0.00150891	SATB1, EVPL, ALOXE3, PLOD1, NTF3, OVOL2, POU2F3, KRT10, SCEL, AGPAT2	799	62	18082	3.65013	0.994214	0.140615	2.72039
GOTERM_BP_DIRECT	GO:0008217~regulation of blood pressure	10	1.05597	0.00150891	EDNRA, P2RX4, PTGS2, CD34, PPARG, PTGS1, NPR3, CACNA1C, AHR, AGTRAP	799	62	18082	3.65013	0.994214	0.140615	2.72039
GOTERM_BP_DIRECT	GO:0010628~positive regulation of gene expression	32	3.37909	0.00169932	NOG, CAV1, WNT16, SLC6A4, MITF, MST1, PAWR, IL33, CITED2, WNT3, CTGF, C1QTNF1, CYP26B1, TRPV4, SCX, OLFM1, NFATC1, RAB27A, WNT10A, BMP2, PIK3CB, WHRN, WNT7B, ATF3, ID2, ID1, CD34, RGCC, NTRK2, FOXC1, RBPJ, KLF4	799	399	18082	1.815	0.996982	0.152785	3.05866
GOTERM_BP_DIRECT	GO:2000251~positive regulation of actin cytoskeleton reorganization	6	0.63358	0.00186407	NTF3, GM13306, BAIAP2L1, BAIAP2, CCL27A, CCL27B	799	21	18082	6.46594	0.998281	0.162084	3.35044
GOTERM_BP_DIRECT	GO:0042752~regulation of circadian rhythm	9	0.95037	0.00186696	NPAS2, ADCY1, CRY2, NR1D1, ID2, NR1D2, PPARG, RORA, PPARGC1A	799	52	18082	3.91687	0.998298	0.158294	3.35556
GOTERM_BP_DIRECT	GO:0010466~negative regulation of peptidase activity	14	1.47835	0.00196452	SPINK2, SERPINA3F, PAPLN, ECM1, SERPINA3B, SERPINA3N, COL7A1, SERPINB6A, SERPINA3G, SERPINB8, SERPINB2, SERPINC1, SERPINB11, WFDC3	799	117	18082	2.70796	0.998781	0.161857	3.52794
GOTERM_BP_DIRECT	GO:0071277~cellular response to calcium ion	9	0.95037	0.00211545	MEF2A, ADCY1, AKR1C18, SLC25A23, JUND, ACER1, GPLD1, KRT10, FOSB	799	53	18082	3.84296	0.999272	0.169121	3.79406
GOTERM_BP_DIRECT	GO:0042493~response to drug	28	2.95671	0.00232524	ADCY1, PTGS2, ADORA2A, PPARG, MGMT, SLC6A4, OXTR, CBX7, ALDH3A1, BDNF, TNFRSF11B, DAB1, GATA6, JUND, PTN, LPL, ANXA1, ITGA2, FZD3, ACACB, FOSB, PPARGC1A, VEGFB, TFAP2B, DPYD, TRP73, IGFBP2, ADD3	799	339	18082	1.86921	0.999645	0.180101	4.16282
GOTERM_BP_DIRECT	GO:0042127~regulation of cell proliferation	21	2.21753	0.00263564	FGFR1, PTGS2, SGK3, FA2H, PTGS1, MITF, ANXA1, NFKBIA, NR3C1, SIRT1, TNFRSF11B, JUND, TNK1, NDRG1, PLCD1, FAS, RBPJ, RAPGEF2, TFAP2E, KLF4, TEC	799	227	18082	2.0936	0.999877	0.197181	4.70595
GOTERM_BP_DIRECT	GO:0051899~membrane depolarization	6	0.63358	0.00286512	PRKCZ, P2RX4, CAV1, SCN1B, GRIK1, ADORA2A	799	23	18082	5.90368	0.999944	0.207919	5.10564
GOTERM_BP_DIRECT	GO:1900026~positive regulation of substrate adhesion-dependent cell spreading	7	0.739176	0.00289127	DAB2, UNC13D, RAC3, S100A10, HAS2, MYOC, NET1	799	33	18082	4.80047	0.999949	0.205268	5.15107
GOTERM_BP_DIRECT	GO:0045668~negative regulation of osteoblast differentiation	9	0.95037	0.00301945	FGFR1, HOXA2, NOG, ID2, ID1, ID3, AXIN2, NFATC1, TOB1	799	56	18082	3.63709	0.999967	0.209033	5.37353
GOTERM_BP_DIRECT	GO:0008284~positive regulation of cell proliferation	39	4.11827	0.00333008	FGFR1, PRKCZ, FGF18, NOG, CCK, PTGS2, CRLF1, GREM1, IL34, IL31RA, ALDH3A1, EDNRA, HOXA3, CTGF, PTN, PDGFC, CALCRL, FGF1, FGFBP1, SCX, TRAF5, MYC, ODC1, PTPN6, NTF3, LGALS3, LIFR, SIRT1, CLEC11A, TNS3, WNT7B, ATF3, ID2, AKR1C18, NTRK2, TFAP2B, AVPR1A, HAS2, RBPJ	799	542	18082	1.62841	0.999989	0.223466	5.91058
GOTERM_BP_DIRECT	GO:0035556~intracellular signal transduction	31	3.2735	0.00338455	ADCY3, PRKCZ, ADCY1, NRG4, TUFT1, DAB1, PKN3, CTGF, RASGRP1, PLCD1, RASA3, NIM1K, SIK1, SIK2, TEC, NFATC1, SYK, NET1, PTPN6, SOCS2, SGK3, SPSB2, ARHGEF12, PRKD1, TNS3, TNS2, TNS1, DUSP1, CAMK4, JAK3, NRBP2	799	400	18082	1.75389	0.999991	0.222344	6.00446
GOTERM_BP_DIRECT	GO:0010629~negative regulation of gene expression	23	2.42872	0.00345658	FGFR1, BBS4, BMP2, NOG, RBL2, TIPARP, ESR1, ACACB, PAWR, SIRT1, CITED2, ANXA7, WNT4, ID2, CTGF, WWP2, ID1, CD34, ZFP503, ID3, MYC, OLFM1, KLF4	799	265	18082	1.96418	0.999993	0.222264	6.12847
GOTERM_BP_DIRECT	GO:0006693~prostaglandin metabolic process	5	0.527983	0.00347911	PTGS2, PTGES, PTGS1, FAM213B, HPGD	799	15	18082	7.5436	0.999993	0.219435	6.16721
GOTERM_BP_DIRECT	GO:0006355~regulation of transcription, DNA-templated	127	13.4108	0.00400317	MEF2A, THRA, RORC, RORA, MXI1, ZFP85, CBX7, TCEAL1, CITED2, ZFP92, MAMSTR, CRY2, SMARCD3, GATA6, ZFP503, GM5141, SATB1, RBL2, ZFP467, ZHX3, ARNTL, ZFP78, ELL3, PPARGC1A, AHR, HOXD8, PTRF, HOXD4, TFAP2B, TRP73, SMARCA2, TFAP2E, ADORA2A, ELL, TFEB, TXN1, SOX6, ZFP953, HOXA2, MEIS2, HOXA3, OVOL2, HOXA5, PIR, HOXA6, JUND, TEAD4, HOXA7, TEF, HOXA9, MTERF2, ARNTL2, AXIN2, MN1, HIP1, CREBL2, IKZF4, BMP2…	799	2279	18082	1.26113	0.999999	0.243695	7.06442
GOTERM_BP_DIRECT	GO:0071677~positive regulation of mononuclear cell migration	4	0.422386	0.00405886	LGALS3, GM13306, CCL27A, CCL27B	799	8	18082	11.3154	0.999999	0.242355	7.1593
GOTERM_BP_DIRECT	GO:0032870~cellular response to hormone stimulus	8	0.844773	0.00427896	SOCS2, DUSP1, JUND, AVPR1A, OXTR, FOSB, IGFBP2, SIK1	799	47	18082	3.85205	1	0.249402	7.53332
GOTERM_BP_DIRECT	GO:0001516~prostaglandin biosynthetic process	5	0.527983	0.00447857	PTGS2, PTGES, PTGS1, FAM213B, CD74	799	16	18082	7.07212	1	0.255113	7.8713
GOTERM_BP_DIRECT	GO:0061036~positive regulation of cartilage development	5	0.527983	0.00447857	BMP2, ZBTB16, SOX6, SCX, CYR61	799	16	18082	7.07212	1	0.255113	7.8713
GOTERM_BP_DIRECT	GO:0043524~negative regulation of neuron apoptotic process	16	1.68955	0.00485746	FZD9, NTF3, ADORA2A, CRLF1, NR4A2, NR4A3, PPARGC1A, SIRT1, FAM134B, BDNF, BOK, NTRK2, TFAP2B, TRP73, ADAM8, NRBP2	799	160	18082	2.26308	1	0.269095	8.50963
GOTERM_BP_DIRECT	GO:0032355~response to estradiol	12	1.26716	0.00494121	SOCS2, PTGS2, DUSP1, CTGF, SLC6A4, ANXA1, ESR1, OXTR, PTN, POSTN, IGFBP2, MYC	799	101	18082	2.68881	1	0.268739	8.65017
GOTERM_BP_DIRECT	GO:0032967~positive regulation of collagen biosynthetic process	6	0.63358	0.00502101	WNT4, LTBP1, CTGF, RGCC, ITGA2, SCX	799	26	18082	5.22249	1	0.268216	8.78388
GOTERM_BP_DIRECT	GO:0008219~cell death	7	0.739176	0.00522697	NDOR1, BNIP3, CIDEA, AXIN2, PMP22, EMP3, EMP1	799	37	18082	4.2815	1	0.273348	9.12814
GOTERM_BP_DIRECT	GO:0007155~cell adhesion	35	3.69588	0.00532584	CADM3, ACHE, CADM1, BCAR1, PCDH20, NPNT, ITGB4, POSTN, EPHB4, NRCAM, LAMB3, COL7A1, SORBS2, CTGF, TGFBI, COL6A2, COL6A1, SPON2, BOC, COL8A2, THBS3, CYR61, PIK3CB, EGFL6, SDK2, ITGA2, CDH13, ARVCF, LAMA4, CD34, CDON, HAS2, DST, ADAM15, MYH10	799	485	18082	1.63315	1	0.2736	9.29295
GOTERM_BP_DIRECT	GO:0071409~cellular response to cycloheximide	3	0.31679	0.00566468	KLF2, MYC, KLF4	799	3	18082	22.6308	1	0.28408	9.85568
GOTERM_BP_DIRECT	GO:0060070~canonical Wnt signaling pathway	11	1.16156	0.00578352	FZD9, DIXDC1, WNT7B, WNT4, WNT3, FZD3, HOXB9, FZD2, MYC, FZD7, KLF4	799	89	18082	2.79706	1	0.284973	10.0523
GOTERM_BP_DIRECT	GO:0010226~response to lithium ion	4	0.422386	0.00588978	ADCY1, PTGS2, TFAP2B, IGFBP2	799	9	18082	10.0581	1	0.285321	10.2277
GOTERM_BP_DIRECT	GO:0048662~negative regulation of smooth muscle cell proliferation	7	0.739176	0.00598015	CAV1, NDRG4, PPARG, ESR1, NPR3, PPARGC1A, KLF4	799	38	18082	4.16883	1	0.28502	10.3766
GOTERM_BP_DIRECT	GO:0097190~apoptotic signaling pathway	8	0.844773	0.0067685	TNFRSF21, P2RX4, TNFRSF11B, CAV1, PAWR, FAS, DAP, HIP1	799	51	18082	3.54993	1	0.311852	11.666
GOTERM_BP_DIRECT	GO:0031623~receptor internalization	7	0.739176	0.00771879	RAMP3, DNM3, ACHE, CAV1, CALCRL, RAMP1, SYK	799	40	18082	3.96039	1	0.342731	13.197
GOTERM_BP_DIRECT	GO:0032963~collagen metabolic process	4	0.422386	0.00814026	P3H2, TNS2, TNXB, ID1	799	10	18082	9.05232	1	0.353223	13.8679
GOTERM_BP_DIRECT	GO:0048733~sebaceous gland development	4	0.422386	0.00814026	SCD1, WNT10A, RBPJ, CBX7	799	10	18082	9.05232	1	0.353223	13.8679
GOTERM_BP_DIRECT	GO:0048661~positive regulation of smooth muscle cell proliferation	10	1.05597	0.00855756	CDH13, PTGS2, ID2, CAMK2D, ITGA2, NR4A3, CALCRL, RBPJ, MYC, PPARGC1A	799	80	18082	2.82885	1	0.363098	14.5274
GOTERM_BP_DIRECT	GO:0008360~regulation of cell shape	14	1.47835	0.00856901	DLC1, BAIAP2, ANXA1, SYNE3, ANXA7, CDC42EP2, VRK2, CDC42EP1, STRIP2, SH3KBP1, PTN, MYH14, FGD4, MYH10	799	139	18082	2.27936	1	0.359112	14.5454
GOTERM_BP_DIRECT	GO:0007405~neuroblast proliferation	5	0.527983	0.00858621	FZD9, DAGLA, EML1, HHIP, DAGLB	799	19	18082	5.95547	1	0.355412	14.5725
GOTERM_BP_DIRECT	GO:0060749~mammary gland alveolus development	5	0.527983	0.00858621	SOCS2, PRLR, ID2, HOXA5, ESR1	799	19	18082	5.95547	1	0.355412	14.5725
GOTERM_BP_DIRECT	GO:0051259~protein oligomerization	9	0.95037	0.0090837	CAV2, HACL1, CAV1, C1QTNF3, BOK, RASGRP1, SLC6A4, CAMK2D, OLFM1	799	67	18082	3.03996	1	0.367371	15.3521
GOTERM_BP_DIRECT	GO:0001889~liver development	11	1.16156	0.00908835	WNT4, CADM1, GATA6, DBP, UPB1, PTN, PKD1, FPGS, SLCO2B1, AHR, CITED2	799	95	18082	2.62041	1	0.363307	15.3593
GOTERM_BP_DIRECT	GO:0070374~positive regulation of ERK1 and ERK2 cascade	17	1.79514	0.00924844	TNFAIP8L3, FGF18, PRKCZ, BMP2, NPNT, ESR1, CD74, EDNRA, C1QTNF3, CTGF, NDRG4, RASGRP1, P2RY1, CAMK2D, TRPV4, PDGFC, RAPGEF2	799	188	18082	2.0464	1	0.364214	15.6087
GOTERM_BP_DIRECT	GO:0034097~response to cytokine	10	1.05597	0.00926164	IL12RB2, SERPINA3N, PTGS2, PTGES, SERPINA3G, JUND, SERPINA3I, LIFR, OXTR, SERPINA3F	799	81	18082	2.79392	1	0.360555	15.6293
GOTERM_BP_DIRECT	GO:0001837~epithelial to mesenchymal transition	6	0.63358	0.0108193	FAM83D, NOG, BMP2, WNT4, RBPJ, NFATC1	799	31	18082	4.38015	1	0.402802	18.0194
GOTERM_BP_DIRECT	GO:0048762~mesenchymal cell differentiation	4	0.422386	0.0108296	FGFR1, NOG, BMP2, FOXC1	799	11	18082	8.22938	1	0.398864	18.0351
GOTERM_BP_DIRECT	GO:0014049~positive regulation of glutamate secretion	4	0.422386	0.0108296	CCK, ADORA2A, AVPR1A, NR3C1	799	11	18082	8.22938	1	0.398864	18.0351
GOTERM_BP_DIRECT	GO:0061180~mammary gland epithelium development	4	0.422386	0.0108296	WNT7B, WNT4, WNT3, PRLR	799	11	18082	8.22938	1	0.398864	18.0351
GOTERM_BP_DIRECT	GO:0046426~negative regulation of JAK-STAT cascade	7	0.739176	0.0109689	ASPN, CAV1, DAB1, RTN4RL1, SOCS2, RTN4R, ADIPOR1	799	43	18082	3.68408	1	0.398632	18.2456
GOTERM_BP_DIRECT	GO:1990523~bone regeneration	3	0.31679	0.0109981	FZD9, POSTN, LGR6	799	4	18082	16.9731	1	0.395353	18.2897
GOTERM_BP_DIRECT	GO:0048706~embryonic skeletal system development	7	0.739176	0.0122394	NOG, HOXA3, HOXA5, HOXA6, HOXA9, HOXB9, SCX	799	44	18082	3.60035	1	0.424706	20.1427
GOTERM_BP_DIRECT	GO:0032526~response to retinoic acid	8	0.844773	0.0123234	DUSP1, PTGES, ADH1, PPARG, IGFBP2, AQP3, KLF4, LEFTY1	799	57	18082	3.17625	1	0.42274	20.2666
GOTERM_BP_DIRECT	GO:0030154~cell differentiation	49	5.17423	0.0123728	MEF2A, NOG, CADM1, ELF3, NPNT, NELL1, MITF, SPINK2, RORC, CITED2, WNT4, DAB2, DAB1, SRRM4, CTGF, DMKN, SEMA3D, SEMA3C, FGF1, SIK1, RAPGEF2, SCX, EGFL6, ZHX3, PRKD1, VEGFB, CALR3, GADD45B, PMP22, NKD1, PAQR7, MLF1, NR1D1, RASGRP1, TEC, HIP1, CREBL2, NGEF, PTPN6, BMP2, LGALS3, ACER1, SIRT1, SEMA6C, KAZALD1, NTRK2, TNK1, RFX2, KLF4	799	780	18082	1.42168	1	0.419931	20.3395
GOTERM_BP_DIRECT	GO:0030216~keratinocyte differentiation	10	1.05597	0.0125227	WNT16, EVPL, PTGS2, POU2F3, PTGS1, ACER1, ANXA1, KRT10, RBPJ, SCEL	799	85	18082	2.66245	1	0.419733	20.5599
GOTERM_BP_DIRECT	GO:0006915~apoptotic process	38	4.01267	0.0125498	DLC1, TRAF1, TNFRSF21, MEF2A, CCK, CADM1, ADAMTSL4, ALDOC, SCML2, SPINK2, BNIP3, PAWR, GREM1, SHF, TNFRSF11B, DAB2, BOK, MAP3K8, DAP, FAS, TNIP2, TRAF5, HIP1, PHLDA1, CHAC1, CIDEA, SIRT1, PRKD1, SERPINA3G, CSRNP1, IFT57, SH3KBP1, IRF1, TRP73, GADD45B, APBB1, DRAM1, PEG3	799	570	18082	1.50872	1	0.416456	20.5998
GOTERM_BP_DIRECT	GO:0007169~transmembrane receptor protein tyrosine kinase signaling pathway	11	1.16156	0.0128103	BDNF, NRTN, DOK4, NTF3, NTRK2, GFRA1, TNK1, JAK3, EPHB4, SYK, TEC	799	100	18082	2.48939	1	0.419054	20.9815
GOTERM_BP_DIRECT	GO:0001558~regulation of cell growth	8	0.844773	0.0134971	SGK3, SOCS2, CTGF, HSD3B7, KAZALD1, IGFBP6, IGFBP2, CYR61	799	58	18082	3.12149	1	0.431888	21.9796
GOTERM_BP_DIRECT	GO:1904322~cellular response to forskolin	4	0.422386	0.013972	ADCY3, ADCY1, AKR1C18, GNAI1	799	12	18082	7.5436	1	0.439214	22.6627
GOTERM_BP_DIRECT	GO:0019933~cAMP-mediated signaling	6	0.63358	0.0140603	ADCY3, ADCY1, ADGRG6, NPR3, RAPGEF2, DEFB1	799	33	18082	4.11469	1	0.437391	22.7892
GOTERM_BP_DIRECT	GO:0002028~regulation of sodium ion transport	5	0.527983	0.0145954	P2RX4, SCN1B, CAMK2D, SIK1, DMPK	799	22	18082	5.14336	1	0.445781	23.551
GOTERM_BP_DIRECT	GO:0007411~axon guidance	14	1.47835	0.0147869	ABLIM1, NOG, SCN1B, NTF3, NR4A3, NRCAM, BDNF, WNT3, SEMA6C, DLX5, SEMA3C, APBB1, BOC, MYH10	799	149	18082	2.12638	1	0.44625	23.8219
GOTERM_BP_DIRECT	GO:0043434~response to peptide hormone	9	0.95037	0.014886	SERPINA3N, CTGF, SERPINA3G, JUND, SERPINA3I, ANXA1, OXTR, SERPINA3F, PLCD1	799	73	18082	2.7901	1	0.444671	23.9617
GOTERM_BP_DIRECT	GO:0042981~regulation of apoptotic process	17	1.79514	0.0153148	TRAF1, TNFRSF21, BMP2, NTF3, MITF, ESR1, CARD10, LEFTY1, RASSF3, TNFRSF11B, DUSP1, BOK, IFT57, FAS, MYC, TRAF5, HIP1	799	199	18082	1.93328	1	0.450305	24.564
GOTERM_BP_DIRECT	GO:0071456~cellular response to hypoxia	11	1.16156	0.0155346	PTGS2, GATA6, RGCC, MST1, PTN, BNIP3, NDRG1, RORA, ADAM8, PPARGC1A, SIRT1	799	103	18082	2.41688	1	0.451313	24.871
GOTERM_BP_DIRECT	GO:0007399~nervous system development	27	2.85111	0.0165563	FGF18, MEF2A, GRIK1, ITM2A, DPF1, BDNF, DAB1, SRRM4, SMARCD3, SEMA3D, SEMA3C, RAPGEF2, OLFM1, NGEF, GLRB, NTF3, CHAC1, NR4A2, FZD3, PRKD1, NBL1, SEMA6C, DOK4, NTRK2, GFRA1, SMARCA2, NRBP2	799	377	18082	1.62077	1	0.468961	26.2823
GOTERM_BP_DIRECT	GO:0043627~response to estrogen	9	0.95037	0.0173129	KCNMA1, TNFRSF11B, CAV1, GATA6, PPARG, ESR1, RCAN1, IGFBP2, CITED2	799	75	18082	2.71569	1	0.480467	27.3114
GOTERM_BP_DIRECT	GO:0060317~cardiac epithelial to mesenchymal transition	4	0.422386	0.0175769	WNT16, BMP2, OLFM1, ADAM15	799	13	18082	6.96332	1	0.481944	27.6673
GOTERM_BP_DIRECT	GO:0019371~cyclooxygenase pathway	3	0.31679	0.0177962	PTGS2, PTGS1, FAM213B	799	5	18082	13.5785	1	0.482522	27.9615
GOTERM_BP_DIRECT	GO:0060850~regulation of transcription involved in cell fate commitment	3	0.31679	0.0177962	PPARG, RORC, RORA	799	5	18082	13.5785	1	0.482522	27.9615
GOTERM_BP_DIRECT	GO:0042482~positive regulation of odontogenesis	3	0.31679	0.0177962	EDNRA, BMP2, CD34	799	5	18082	13.5785	1	0.482522	27.9615
GOTERM_BP_DIRECT	GO:1903307~positive regulation of regulated secretory pathway	3	0.31679	0.0177962	UNC13D, RAB3D, RAB27A	799	5	18082	13.5785	1	0.482522	27.9615
GOTERM_BP_DIRECT	GO:0071773~cellular response to BMP stimulus	6	0.63358	0.0178963	ADAMTS7, NOG, BMP2, GATA6, DLX5, SCX	799	35	18082	3.87956	1	0.480808	28.0956
GOTERM_BP_DIRECT	GO:0009617~response to bacterium	6	0.63358	0.0178963	CAV1, BAIAP2L1, CCR4, BAIAP2, ADH7, DEFB1	799	35	18082	3.87956	1	0.480808	28.0956
GOTERM_BP_DIRECT	GO:0008283~cell proliferation	18	1.90074	0.0181346	PTPN6, FGF18, APC2, ITGA2, CD74, CITED2, FAM83D, ANXA7, CD34, BOK, DLX5, COL4A3BP, TGFBI, FOXC1, AXIN2, FGF1, MYC, MYH10	799	220	18082	1.85161	1	0.481749	28.4135
GOTERM_BP_DIRECT	GO:0001657~ureteric bud development	7	0.739176	0.0183569	FGFR1, BDNF, NOG, SMAD9, NPNT, CRLF1, FOXC1	799	48	18082	3.30032	1	0.482371	28.709
GOTERM_BP_DIRECT	GO:0030336~negative regulation of cell migration	11	1.16156	0.0186678	DLC1, PTPRJ, NOG, WNT4, ADARB1, PTN, ARPIN, KLF4, CITED2, ADAM15, FUZ	799	106	18082	2.34848	1	0.48462	29.1202
GOTERM_BP_DIRECT	GO:0006366~transcription from RNA polymerase II promoter	13	1.37276	0.0191714	THRA, ELF3, OVOL2, GATA6, ELL, JUND, ESR1, TFAP2B, FOSB, ELL3, MYC, AHR, KLF4	799	138	18082	2.13189	1	0.490313	29.7816
GOTERM_BP_DIRECT	GO:0006805~xenobiotic metabolic process	5	0.527983	0.0197801	CYP26B1, RORC, RORA, CYP2B10, AHR	799	24	18082	4.71475	1	0.497694	30.5733
GOTERM_BP_DIRECT	GO:0035023~regulation of Rho protein signal transduction	9	0.95037	0.0200118	DLC1, PLEKHG3, NGEF, PLEKHG5, ARHGEF12, FGD4, ALS2CL, ARHGDIB, NET1	799	77	18082	2.64516	1	0.498288	30.8725
GOTERM_BP_DIRECT	GO:0016337~single organismal cell-cell adhesion	11	1.16156	0.0209996	NRCAM, ARVCF, TNXB, CD34, CDON, PKD1, LMO7, ADAM8, KIRREL2, BOC, CYR61	799	108	18082	2.30499	1	0.511768	32.1341
GOTERM_BP_DIRECT	GO:0007229~integrin-mediated signaling pathway	10	1.05597	0.0214986	FUT8, CTGF, BCAR1, ITGB4, ITGA2, ADAM8, CIB2, SYK, ADAM15, TEC	799	93	18082	2.43342	1	0.516639	32.7631
GOTERM_BP_DIRECT	GO:0035810~positive regulation of urine volume	4	0.422386	0.0216499	ADORA2A, TFAP2B, HAS2, NPR3	799	14	18082	6.46594	1	0.515703	32.9528
GOTERM_BP_DIRECT	GO:1901653~cellular response to peptide	4	0.422386	0.0216499	ID1, KLF2, KLF4, KLF3	799	14	18082	6.46594	1	0.515703	32.9528
GOTERM_BP_DIRECT	GO:0019886~antigen processing and presentation of exogenous peptide antigen via MHC class II	4	0.422386	0.0216499	H2-EB1, H2-AA, CD74, H2-DMB2	799	14	18082	6.46594	1	0.515703	32.9528
GOTERM_BP_DIRECT	GO:0007346~regulation of mitotic cell cycle	6	0.63358	0.0223657	CDKN1C, CYLD, TRP73, SIK1, MYC, SIRT1	799	37	18082	3.66986	1	0.523886	33.8432
GOTERM_BP_DIRECT	GO:0045892~negative regulation of transcription, DNA-templated	37	3.90707	0.0244176	THRA, ELF3, NFKBIE, PPARG, SOX6, ZBTB16, GREM1, CITED2, WNT4, DAB2, CRY2, OVOL2, NR1D1, GATA6, NR1D2, WWP2, HOXA7, DAP, SCX, RAMP3, IKZF4, BMP2, ZHX3, ARNTL, SIRT1, AHR, DUSP5, DKK3, ATF3, ID2, ID1, TFAP2B, IRF1, ID3, RBPJ, SMARCA2, KLF4	799	579	18082	1.44618	1	0.552153	36.3338
GOTERM_BP_DIRECT	GO:0060548~negative regulation of cell death	9	0.95037	0.0246016	PRKD1, WNT16, BDNF, NPAS2, CTGF, MGMT, BNIP3, MYC, SIRT1	799	80	18082	2.54596	1	0.551477	36.5527
GOTERM_BP_DIRECT	GO:0030182~neuron differentiation	12	1.26716	0.0249137	WNT10A, WNT16, WNT4, ID1, NTRK2, NR4A2, GFRA1, ID3, RBPJ, ACSL4, CHAT, NRBP2	799	127	18082	2.13834	1	0.552692	36.9226
GOTERM_BP_DIRECT	GO:2000324~positive regulation of glucocorticoid receptor signaling pathway	3	0.31679	0.0259196	BDNF, NTRK2, NR3C1	799	6	18082	11.3154	1	0.563805	38.1005
GOTERM_BP_DIRECT	GO:0042634~regulation of hair cycle	3	0.31679	0.0259196	FA2H, ARNTL, NFATC1	799	6	18082	11.3154	1	0.563805	38.1005
GOTERM_BP_DIRECT	GO:0010694~positive regulation of alkaline phosphatase activity	3	0.31679	0.0259196	NPNT, GPLD1, ITGA2	799	6	18082	11.3154	1	0.563805	38.1005
GOTERM_BP_DIRECT	GO:0001957~intramembranous ossification	3	0.31679	0.0259196	FGF18, AXIN2, MN1	799	6	18082	11.3154	1	0.563805	38.1005
GOTERM_BP_DIRECT	GO:0042713~sperm ejaculation	3	0.31679	0.0259196	SLC6A4, AVPR1A, OXTR	799	6	18082	11.3154	1	0.563805	38.1005
GOTERM_BP_DIRECT	GO:2000647~negative regulation of stem cell proliferation	3	0.31679	0.0259196	FBLN1, OVOL2, NFATC1	799	6	18082	11.3154	1	0.563805	38.1005
GOTERM_BP_DIRECT	GO:0006636~unsaturated fatty acid biosynthetic process	4	0.422386	0.0261926	SCD1, SCD3, ELOVL4, ELOVL3	799	15	18082	6.03488	1	0.564312	38.4166
GOTERM_BP_DIRECT	GO:0042573~retinoic acid metabolic process	4	0.422386	0.0261926	ADH1, CYP26B1, ALDH1A7, ADH7	799	15	18082	6.03488	1	0.564312	38.4166
GOTERM_BP_DIRECT	GO:0007050~cell cycle arrest	9	0.95037	0.0262827	CDKN1C, IRF1, PKD1, TRP73, PMP22, MYC, APBB1, ZFHX3, MLF1	799	81	18082	2.51453	1	0.562266	38.5206
GOTERM_BP_DIRECT	GO:0034605~cellular response to heat	6	0.63358	0.0275012	XYLT1, ANO1, TRPV4, FGF1, RASA3, SLC52A3	799	39	18082	3.48166	1	0.575649	39.9107
GOTERM_BP_DIRECT	GO:0001938~positive regulation of endothelial cell proliferation	8	0.844773	0.0278634	VEGFB, PRKD1, CDH13, CAV2, BMP2, CAV1, ECM1, SIRT1	799	67	18082	2.70218	1	0.577214	40.3182
GOTERM_BP_DIRECT	GO:0006919~activation of cysteine-type endopeptidase activity involved in apoptotic process	8	0.844773	0.0278634	DLC1, CCK, BOK, IFT57, PPARG, DAP, MYC, HIP1	799	67	18082	2.70218	1	0.577214	40.3182
GOTERM_BP_DIRECT	GO:0001822~kidney development	12	1.26716	0.02896	CDKN1C, ODC1, TNS2, WNT4, TIPARP, PYGO1, TFAP2B, PKD1, FOXC1, HAS2, TRP73, CITED2	799	130	18082	2.089	1	0.588255	41.5359
GOTERM_BP_DIRECT	GO:0030325~adrenal gland development	5	0.527983	0.0294524	CDKN1C, DKK3, WNT4, NR3C1, CITED2	799	27	18082	4.19089	1	0.591289	42.0751
GOTERM_BP_DIRECT	GO:0051592~response to calcium ion	8	0.844773	0.0299239	KCNMA1, TNNT2, ANXA7, CAV1, DUSP1, PTGES, PLCD1, TRPV6	799	68	18082	2.66245	1	0.593992	42.5868
GOTERM_BP_DIRECT	GO:0045787~positive regulation of cell cycle	6	0.63358	0.0303272	FGFR1, ID2, SLC6A4, NR4A3, MYC, CITED2	799	40	18082	3.39462	1	0.5958	43.0213
GOTERM_BP_DIRECT	GO:0010666~positive regulation of cardiac muscle cell apoptotic process	4	0.422386	0.0312035	GATA6, CAMK2D, BNIP3, FBXO32	799	16	18082	5.6577	1	0.603258	43.9545
GOTERM_BP_DIRECT	GO:0001953~negative regulation of cell-matrix adhesion	4	0.422386	0.0312035	HOXA7, POSTN, MYOC, ADAM15	799	16	18082	5.6577	1	0.603258	43.9545
GOTERM_BP_DIRECT	GO:0043433~negative regulation of sequence-specific DNA binding transcription factor activity	8	0.844773	0.0320845	THRA, ID2, ID1, WWP2, ESR1, ID3, SIRT1, KLF4	799	69	18082	2.62386	1	0.610519	44.878
GOTERM_BP_DIRECT	GO:0006874~cellular calcium ion homeostasis	10	1.05597	0.0325182	ANXA7, CAV1, PIK3CB, ATP2A3, VAPB, STIM1, TRPV4, INPP4B, CACNA1C, DMPK	799	100	18082	2.26308	1	0.612433	45.3274
GOTERM_BP_DIRECT	GO:0055074~calcium ion homeostasis	5	0.527983	0.0331985	CAV1, TFAP2B, TRPV6, ATP6V1B1, CIB2	799	28	18082	4.04121	1	0.617095	46.0253
GOTERM_BP_DIRECT	GO:0002376~immune system process	26	2.74551	0.033539	TNFRSF21, CADM1, TFEB, IL34, CD74, IL31RA, C1RA, H60C, MAP3K8, LBP, SPON2, TEC, SYK, LGALS3, ANXA1, AHR, PRKD1, CD55, CAMK4, SERPINA3G, H2-EB1, IRF1, H2-AA, JAK3, MST1R, RNF135	799	383	18082	1.53629	1	0.61786	46.3715
GOTERM_BP_DIRECT	GO:0048704~embryonic skeletal system morphogenesis	7	0.739176	0.0335456	HOXA2, HOXA3, HOXA5, HOXA6, HOXA7, HOXD4, FUZ	799	55	18082	2.88028	1	0.614908	46.3782
GOTERM_BP_DIRECT	GO:0042490~mechanoreceptor differentiation	3	0.31679	0.0352384	BDNF, NTF3, NTRK2	799	7	18082	9.69891	1	0.630331	48.068
GOTERM_BP_DIRECT	GO:0071455~cellular response to hyperoxia	3	0.31679	0.0352384	CAV1, PPARG, FAS	799	7	18082	9.69891	1	0.630331	48.068
GOTERM_BP_DIRECT	GO:0035356~cellular triglyceride homeostasis	3	0.31679	0.0352384	DGAT2, C1QTNF3, SIRT1	799	7	18082	9.69891	1	0.630331	48.068
GOTERM_BP_DIRECT	GO:0006068~ethanol catabolic process	3	0.31679	0.0352384	ADH1, ALDH1A7, ADH7	799	7	18082	9.69891	1	0.630331	48.068
GOTERM_BP_DIRECT	GO:0043410~positive regulation of MAPK cascade	10	1.05597	0.0403201	FGFR1, CAV2, TNFRSF11B, BMP2, C1QTNF1, CDON, NTRK2, LPAR2, PELI2, FAS	799	104	18082	2.17604	1	0.677754	52.8433
GOTERM_BP_DIRECT	GO:0007584~response to nutrient	8	0.844773	0.0417606	SUOX, TNFRSF11B, SLC6A4, SERPINC1, DPYD, IGFBP2, ACSL4, ALDH3A1	799	73	18082	2.48009	1	0.687885	54.1195
GOTERM_BP_DIRECT	GO:0007389~pattern specification process	7	0.739176	0.0419827	HOXA2, NOG, APC2, DISP1, HOXA5, SOSTDC1, FST	799	58	18082	2.7313	1	0.686958	54.3134
GOTERM_BP_DIRECT	GO:0051145~smooth muscle cell differentiation	4	0.422386	0.04261	WNT7B, WNT4, NTF3, GATA6	799	18	18082	5.02906	1	0.689593	54.8567
GOTERM_BP_DIRECT	GO:0050860~negative regulation of T cell receptor signaling pathway	4	0.422386	0.04261	PTPRJ, PTPN6, LGALS3, PAWR	799	18	18082	5.02906	1	0.689593	54.8567
GOTERM_BP_DIRECT	GO:0045598~regulation of fat cell differentiation	4	0.422386	0.04261	NR1D1, PPARG, RORC, DLK2	799	18	18082	5.02906	1	0.689593	54.8567
GOTERM_BP_DIRECT	GO:0031175~neuron projection development	12	1.26716	0.0438897	FGFR1, NRTN, WNT7B, NPTXR, RAC3, CLMN, GFRA1, CAMSAP3, RAPGEF2, MYOC, FRY, MYH10	799	139	18082	1.95374	1	0.697715	55.9462
GOTERM_BP_DIRECT	GO:0016477~cell migration	15	1.58395	0.0439091	PRKCZ, ARC, FUT8, APC2, BCAR1, FAM83D, TNS3, CTGF, SORBS2, HOXA5, STRIP2, SH3KBP1, GFRA1, FOXC1, JAK3	799	191	18082	1.77729	1	0.695062	55.9625
GOTERM_BP_DIRECT	GO:0043408~regulation of MAPK cascade	7	0.739176	0.0450657	BMP2, E130311K13RIK, VRK2, ID1, NTRK2, MYOC, LEFTY1	799	59	18082	2.68501	1	0.701887	56.9255
GOTERM_BP_DIRECT	GO:0001666~response to hypoxia	15	1.58395	0.0455315	KCNMA1, CAV1, BMP2, SLC6A4, NR4A2, ITGA2, BNIP3, POSTN, CITED2, ALDH3A1, AGTRAP, VEGFB, EDNRA, PLOD1, CAMK2D	799	192	18082	1.76803	1	0.702919	57.3076
GOTERM_BP_DIRECT	GO:0046321~positive regulation of fatty acid oxidation	3	0.31679	0.0456316	PPARG, NR4A3, PPARGC1A	799	8	18082	8.48655	1	0.700987	57.3893
GOTERM_BP_DIRECT	GO:0003139~secondary heart field specification	3	0.31679	0.0456316	SMARCD3, AXIN2, RBPJ	799	8	18082	8.48655	1	0.700987	57.3893
GOTERM_BP_DIRECT	GO:0042136~neurotransmitter biosynthetic process	3	0.31679	0.0456316	DAGLA, DAGLB, CHAT	799	8	18082	8.48655	1	0.700987	57.3893
GOTERM_BP_DIRECT	GO:0070372~regulation of ERK1 and ERK2 cascade	5	0.527983	0.0460299	FAM83D, PTPN6, RASGRP1, SYK, CYR61	799	31	18082	3.65013	1	0.701474	57.713
GOTERM_BP_DIRECT	GO:0007416~synapse assembly	6	0.63358	0.0471381	DNM3, BDNF, ACHE, CADM1, SDK2, SLITRK6	799	45	18082	3.01744	1	0.707553	58.6012
GOTERM_BP_DIRECT	GO:0071407~cellular response to organic cyclic compound	8	0.844773	0.0472381	BMP2, SMAD9, P2RY1, PPARG, MGMT, TIPARP, NFKBIA, AXIN2	799	75	18082	2.41395	1	0.705659	58.6805
GOTERM_BP_DIRECT	GO:0042552~myelination	7	0.739176	0.0482863	TNFRSF21, NTF3, TSPAN2, ADGRG6, PMP22, GAL3ST1, MBP	799	60	18082	2.64026	1	0.71109	59.5029
GOTERM_BP_DIRECT	GO:0044849~estrous cycle	4	0.422386	0.0489894	ANXA1, OXTR, PTN, HAS2	799	19	18082	4.76438	1	0.713777	60.0459
GOTERM_BP_DIRECT	GO:0070542~response to fatty acid	4	0.422386	0.0489894	SCD1, PTGS2, CTGF, TRPV4	799	19	18082	4.76438	1	0.713777	60.0459
GOTERM_BP_DIRECT	GO:0030308~negative regulation of cell growth	11	1.16156	0.0499397	PTPRJ, DAB2, PPARG, ADIPOR1, CIRBP, TNK1, GREM1, SMARCA2, SIRT1, APBB1, ADAM15	799	125	18082	1.99151	1	0.718223	60.7689
GOTERM_BP_DIRECT	GO:0045665~negative regulation of neuron differentiation	8	0.844773	0.0501406	DIXDC1, HOXA2, CAV1, SOX21, ID2, SLC6A4, TRP73, APBB1	799	76	18082	2.38219	1	0.717116	60.9201
GOTERM_BP_DIRECT	GO:0000187~activation of MAPK activity	8	0.844773	0.0501406	BMP2, NTF3, LPAR2, TRP73, FGF1, CD74, AVPI1, SYK	799	76	18082	2.38219	1	0.717116	60.9201
GOTERM_BP_DIRECT	GO:0007266~Rho protein signal transduction	6	0.63358	0.0510471	EDNRA, CNKSR1, CDH13, CDC42EP2, CDC42EP1, BAIAP2	799	46	18082	2.95184	1	0.721118	61.5958
GOTERM_BP_DIRECT	GO:0002062~chondrocyte differentiation	6	0.63358	0.0510471	FGFR1, BMP2, TGFBI, ARID5A, GPLD1, SCX	799	46	18082	2.95184	1	0.721118	61.5958
GOTERM_BP_DIRECT	GO:0030514~negative regulation of BMP signaling pathway	6	0.63358	0.0510471	DAND5, NBL1, NOG, SOSTDC1, GREM1, TOB1	799	46	18082	2.95184	1	0.721118	61.5958
GOTERM_BP_DIRECT	GO:0009887~organ morphogenesis	10	1.05597	0.0517349	WNT10A, BMP2, WNT3, THRA, HOXA3, IL7, PDGFC, GAMT, HHIP, GREM1	799	109	18082	2.07622	1	0.723476	62.101
GOTERM_BP_DIRECT	GO:0071356~cellular response to tumor necrosis factor	10	1.05597	0.0542476	ADAMTS7, TNFRSF21, NPNT, IRF1, HAS2, POSTN, RORA, KLF2, PPARGC1A, SIRT1	799	110	18082	2.05734	1	0.738196	63.8938
GOTERM_BP_DIRECT	GO:0051260~protein homooligomerization	15	1.58395	0.0542751	KCNMA1, CAV1, KCNC4, CCDC88C, SLC6A4, KCTD2, KCTD4, KCTD9, P2RX4, GPHN, C1QTNF1, FAS, ENTPD2, SLC1A1, VWA2	799	197	18082	1.72316	1	0.735914	63.9131
GOTERM_BP_DIRECT	GO:0072659~protein localization to plasma membrane	7	0.739176	0.0551432	RAMP3, PRKCZ, C2CD5, P2RY1, RAPGEF2, EHD2, RAMP1	799	62	18082	2.55509	1	0.739198	64.5133
GOTERM_BP_DIRECT	GO:0046928~regulation of neurotransmitter secretion	4	0.422386	0.0558056	SNCG, ICA1, KCNC4, NTRK2	799	20	18082	4.52616	1	0.741078	64.9649
GOTERM_BP_DIRECT	GO:0043523~regulation of neuron apoptotic process	5	0.527983	0.0559117	BDNF, TRIM2, NTF3, ESR1, TRP73	799	33	18082	3.42891	1	0.739355	65.0367
GOTERM_BP_DIRECT	GO:0007160~cell-matrix adhesion	8	0.844773	0.0562774	TNXB, EPDR1, CTGF, CD34, NPNT, ITGB4, ITGA2, ADAM8	799	78	18082	2.32111	1	0.739316	65.2833
GOTERM_BP_DIRECT	GO:0071260~cellular response to mechanical stimulus	8	0.844773	0.0562774	EDNRA, CAV1, PTGS2, IRF1, ITGA2, BNIP3, FAS, SCX	799	78	18082	2.32111	1	0.739316	65.2833
GOTERM_BP_DIRECT	GO:0042994~cytoplasmic sequestering of transcription factor	3	0.31679	0.0569864	THRA, NFKBIA, PKD1	799	9	18082	7.5436	1	0.741455	65.7566
GOTERM_BP_DIRECT	GO:1902166~negative regulation of intrinsic apoptotic signaling pathway in response to DNA damage by p53 class mediator	3	0.31679	0.0569864	ELL3, SIRT1, CD74	799	9	18082	7.5436	1	0.741455	65.7566
GOTERM_BP_DIRECT	GO:0043547~positive regulation of GTPase activity	12	1.26716	0.0586498	RGS10, CAV2, WNT4, RGS1, RASGRP1, RTN4R, ARHGAP27, S100A10, SH3BGRL3, RAPGEF2, IQSEC1, NET1	799	146	18082	1.86006	1	0.749435	66.8432
GOTERM_BP_DIRECT	GO:0048812~neuron projection morphogenesis	7	0.739176	0.0587808	NBL1, WNT7B, NEK3, ADORA2A, LIFR, SLITRK6, NYAP1	799	63	18082	2.51453	1	0.747912	66.9274
GOTERM_BP_DIRECT	GO:0007517~muscle organ development	7	0.739176	0.0587808	USP2, SGCD, ID3, SIRT1, ZFHX3, CHAT, ZBTB42	799	63	18082	2.51453	1	0.747912	66.9274
GOTERM_BP_DIRECT	GO:0001658~branching involved in ureteric bud morphogenesis	6	0.63358	0.0594173	BMP2, WNT4, NPNT, GREM1, MYC, CITED2	799	48	18082	2.82885	1	0.74946	67.3335
GOTERM_BP_DIRECT	GO:0010942~positive regulation of cell death	6	0.63358	0.0594173	PTGS2, CTGF, AKR1C18, IRF1, FAS, AXIN2	799	48	18082	2.82885	1	0.74946	67.3335
GOTERM_BP_DIRECT	GO:0043280~positive regulation of cysteine-type endopeptidase activity involved in apoptotic process	6	0.63358	0.0594173	CTGF, FAS, MYC, SIRT1, ARL6IP5, CYR61	799	48	18082	2.82885	1	0.74946	67.3335
GOTERM_BP_DIRECT	GO:0007264~small GTPase mediated signal transduction	17	1.79514	0.0594438	RALGPS1, RAB3D, RAB5C, MRAS, DAB1, RND1, DIRAS2, RAC3, RASGRP1, RASL10A, RAB17, RHOBTB1, RAPGEF2, RAPGEFL1, ARL4C, RAB27A, ARL4A	799	236	18082	1.63018	1	0.747328	67.3503
GOTERM_BP_DIRECT	GO:0010718~positive regulation of epithelial to mesenchymal transition	5	0.527983	0.0612464	DAB2, BMP2, RGCC, AXIN2, OLFM1	799	34	18082	3.32806	1	0.755723	68.4745
GOTERM_BP_DIRECT	GO:0007616~long-term memory	5	0.527983	0.0612464	PRKCZ, ADCY1, CAMK4, GLUD1, NTRK2	799	34	18082	3.32806	1	0.755723	68.4745
GOTERM_BP_DIRECT	GO:0048709~oligodendrocyte differentiation	5	0.527983	0.0612464	PTPRJ, TSPAN2, BOK, NTRK2, SOX6	799	34	18082	3.32806	1	0.755723	68.4745
GOTERM_BP_DIRECT	GO:0000226~microtubule cytoskeleton organization	9	0.95037	0.0616133	EML2, BBS4, PRKCZ, TUBA8, EML1, CUL9, VAMP4, CAMSAP3, MAP6	799	96	18082	2.12164	1	0.755603	68.6988
GOTERM_BP_DIRECT	GO:0043153~entrainment of circadian clock by photoperiod	4	0.422386	0.0630457	CRY2, ID2, USP2, SIK1	799	21	18082	4.31063	1	0.761527	69.5601
GOTERM_BP_DIRECT	GO:0051894~positive regulation of focal adhesion assembly	4	0.422386	0.0630457	PTPRJ, WNT4, S100A10, MYOC	799	21	18082	4.31063	1	0.761527	69.5601
GOTERM_BP_DIRECT	GO:0007204~positive regulation of cytosolic calcium ion concentration	12	1.26716	0.0634037	EDNRA, C1QTNF1, P2RY1, ESR1, AVPR1A, OXTR, PKD1, TRPV4, FZD2, JAK3, CIB2, CACNA1C	799	148	18082	1.83493	1	0.761328	69.7718
GOTERM_BP_DIRECT	GO:0001934~positive regulation of protein phosphorylation	14	1.47835	0.0643281	BMP2, LRRN3, IL34, SIRT1, EDNRA, DAB2, CTGF, CDON, RASGRP1, P2RY1, PELI2, AXIN2, FGF1, CYR61	799	184	18082	1.72191	1	0.764254	70.3121
GOTERM_BP_DIRECT	GO:0000902~cell morphogenesis	8	0.844773	0.0663207	WNT3, COL4A3BP, SOX6, GREM1, KLF2, ADAM8, AHR, FRY	799	81	18082	2.23514	1	0.772793	71.4459
GOTERM_BP_DIRECT	GO:0018108~peptidyl-tyrosine phosphorylation	7	0.739176	0.0664759	IL12RB2, FGFR1, PTPN6, HK1, JAK3, SYK, TEC	799	65	18082	2.43716	1	0.771482	71.5324
GOTERM_BP_DIRECT	GO:0071300~cellular response to retinoic acid	7	0.739176	0.0664759	HOXA2, WNT7B, CYP26B1, PPARG, SLC6A4, MYC, KLF4	799	65	18082	2.43716	1	0.771482	71.5324
GOTERM_BP_DIRECT	GO:0030282~bone mineralization	5	0.527983	0.0668399	ASPN, BMP2, PTGS2, PTN, AXIN2	799	35	18082	3.23297	1	0.771274	71.7345
GOTERM_BP_DIRECT	GO:0061371~determination of heart left/right asymmetry	3	0.31679	0.069198	DAND5, RBPJ, CITED2	799	10	18082	6.78924	1	0.78122	73.011
GOTERM_BP_DIRECT	GO:0044321~response to leptin	3	0.31679	0.069198	BBS4, NR1D1, SIRT1	799	10	18082	6.78924	1	0.78122	73.011
GOTERM_BP_DIRECT	GO:0003149~membranous septum morphogenesis	3	0.31679	0.069198	NOG, ID2, FZD2	799	10	18082	6.78924	1	0.78122	73.011
GOTERM_BP_DIRECT	GO:0034405~response to fluid shear stress	3	0.31679	0.069198	P2RX4, PKD1, CITED2	799	10	18082	6.78924	1	0.78122	73.011
GOTERM_BP_DIRECT	GO:0033210~leptin-mediated signaling pathway	3	0.31679	0.069198	BBS4, ADIPOR1, SIRT1	799	10	18082	6.78924	1	0.78122	73.011
GOTERM_BP_DIRECT	GO:0051216~cartilage development	8	0.844773	0.0698934	NOG, BMP2, SMAD9, HOXA3, FBXW4, ZBTB16, SOX6, SCX	799	82	18082	2.20788	1	0.782607	73.377
GOTERM_BP_DIRECT	GO:0018105~peptidyl-serine phosphorylation	11	1.16156	0.0699712	PRKD1, PRKCZ, VRK2, SGK3, CAMK4, PKN3, CAMK2D, PKD1, HK1, SYK, DMPK	799	133	18082	1.87172	1	0.780946	73.4176
GOTERM_BP_DIRECT	GO:0070373~negative regulation of ERK1 and ERK2 cascade	7	0.739176	0.0705333	DAB2, FBLN1, CAV1, E130311K13RIK, ATF3, DUSP1, KLF4	799	66	18082	2.40024	1	0.781672	73.7095
GOTERM_BP_DIRECT	GO:0045582~positive regulation of T cell differentiation	4	0.422386	0.0706958	CYLD, IL7, H2-AA, CD74	799	22	18082	4.11469	1	0.780445	73.7933
GOTERM_BP_DIRECT	GO:0048008~platelet-derived growth factor receptor signaling pathway	5	0.527983	0.0726887	PTPRJ, BCAR1, CSRNP1, TIPARP, PDGFC	799	36	18082	3.14317	1	0.787995	74.801
GOTERM_BP_DIRECT	GO:0016358~dendrite development	5	0.527983	0.0726887	BBS4, BDNF, DAB1, BAIAP2, CHAT	799	36	18082	3.14317	1	0.787995	74.801
GOTERM_BP_DIRECT	GO:0021915~neural tube development	6	0.63358	0.0733473	NOG, PLXNA2, PKD1, SEMA3C, FAM212A, TBC1D32	799	51	18082	2.66245	1	0.7891	75.1259
GOTERM_BP_DIRECT	GO:0090263~positive regulation of canonical Wnt signaling pathway	7	0.739176	0.0747304	FZD9, DIXDC1, WNT4, CAV1, THRA, DLX5, ARNTL	799	67	18082	2.36441	1	0.793497	75.7953
GOTERM_BP_DIRECT	GO:0014850~response to muscle activity	4	0.422386	0.0787404	TNS2, ITGA2, POSTN, PPARGC1A	799	23	18082	3.93579	1	0.80906	77.6413
GOTERM_BP_DIRECT	GO:0045778~positive regulation of ossification	4	0.422386	0.0787404	BMP2, SCUBE2, NELL1, ZBTB16	799	23	18082	3.93579	1	0.80906	77.6413
GOTERM_BP_DIRECT	GO:0030177~positive regulation of Wnt signaling pathway	5	0.527983	0.0787884	DIXDC1, ATP6V1C2, BMP2, WNT3, LGR6	799	37	18082	3.05821	1	0.807393	77.6626
GOTERM_BP_DIRECT	GO:0060173~limb development	5	0.527983	0.0787884	NOG, WNT3, RNF165, FBXW4, GREM1	799	37	18082	3.05821	1	0.807393	77.6626
GOTERM_BP_DIRECT	GO:0060100~positive regulation of phagocytosis, engulfment	3	0.31679	0.0821687	PPARG, ITGA2, LBP	799	11	18082	6.17203	1	0.819283	79.1132
GOTERM_BP_DIRECT	GO:0032060~bleb assembly	3	0.31679	0.0821687	PMP22, EMP3, EMP1	799	11	18082	6.17203	1	0.819283	79.1132
GOTERM_BP_DIRECT	GO:0060644~mammary gland epithelial cell differentiation	3	0.31679	0.0821687	PRLR, HOXA5, MGMT	799	11	18082	6.17203	1	0.819283	79.1132
GOTERM_BP_DIRECT	GO:0060174~limb bud formation	3	0.31679	0.0821687	WNT3, PLXNA2, SEMA3C	799	11	18082	6.17203	1	0.819283	79.1132
GOTERM_BP_DIRECT	GO:0030728~ovulation	3	0.31679	0.0821687	PTGS2, MYC, HPGD	799	11	18082	6.17203	1	0.819283	79.1132
GOTERM_BP_DIRECT	GO:0060484~lung-associated mesenchyme development	3	0.31679	0.0821687	FGFR1, WNT7B, HOXA5	799	11	18082	6.17203	1	0.819283	79.1132
GOTERM_BP_DIRECT	GO:0061337~cardiac conduction	3	0.31679	0.0821687	MEF2A, SCN1B, CACNA1C	799	11	18082	6.17203	1	0.819283	79.1132
GOTERM_BP_DIRECT	GO:0002281~macrophage activation involved in immune response	3	0.31679	0.0821687	LBP, IL33, SYK	799	11	18082	6.17203	1	0.819283	79.1132
GOTERM_BP_DIRECT	GO:0007605~sensory perception of sound	11	1.16156	0.0847516	KCNMA1, FGFR1, SERPINB6A, SRRM4, MYH14, SLITRK6, ATP6V1B1, HOMER2, SLC52A3, WHRN, MBP	799	138	18082	1.8039	1	0.8274	80.161
GOTERM_BP_DIRECT	GO:0007267~cell-cell signaling	9	0.95037	0.0851112	WNT10A, WNT4, WNT3, CTGF, IL7, FZD2, GREM1, FGFBP1, CYR61	799	103	18082	1.97745	1	0.826984	80.3029
GOTERM_BP_DIRECT	GO:0072593~reactive oxygen species metabolic process	5	0.527983	0.0851343	CTGF, PDK4, DUOX1, BNIP3, CYR61	799	38	18082	2.97774	1	0.825318	80.312
GOTERM_BP_DIRECT	GO:0030879~mammary gland development	5	0.527983	0.0851343	CAV1, MST1, ITGA2, HOXA9, HOXB9	799	38	18082	2.97774	1	0.825318	80.312
GOTERM_BP_DIRECT	GO:0019483~beta-alanine biosynthetic process	2	0.211193	0.0863192	UPB1, DPYD	799	2	18082	22.6308	1	0.82797	80.7726
GOTERM_BP_DIRECT	GO:0060854~patterning of lymph vessels	2	0.211193	0.0863192	PKD1, NFATC1	799	2	18082	22.6308	1	0.82797	80.7726
GOTERM_BP_DIRECT	GO:0006971~hypotonic response	2	0.211193	0.0863192	ITGA2, TRPV4	799	2	18082	22.6308	1	0.82797	80.7726
GOTERM_BP_DIRECT	GO:1901558~response to metformin	2	0.211193	0.0863192	PPARG, PPARGC1A	799	2	18082	22.6308	1	0.82797	80.7726
GOTERM_BP_DIRECT	GO:0034059~response to anoxia	2	0.211193	0.0863192	CTGF, OXTR	799	2	18082	22.6308	1	0.82797	80.7726
GOTERM_BP_DIRECT	GO:0036315~cellular response to sterol	2	0.211193	0.0863192	RORC, RORA	799	2	18082	22.6308	1	0.82797	80.7726
GOTERM_BP_DIRECT	GO:0045987~positive regulation of smooth muscle contraction	4	0.422386	0.0871633	PTGS2, NPNT, PTGS1, ITGA2	799	24	18082	3.7718	1	0.829327	81.0945
GOTERM_BP_DIRECT	GO:0042474~middle ear morphogenesis	4	0.422386	0.0871633	FGFR1, HOXA2, NOG, MYC	799	24	18082	3.7718	1	0.829327	81.0945
GOTERM_BP_DIRECT	GO:0035335~peptidyl-tyrosine dephosphorylation	4	0.422386	0.0871633	DUSP5, PTPRJ, DUSP18, DUSP1	799	24	18082	3.7718	1	0.829327	81.0945
GOTERM_BP_DIRECT	GO:0071158~positive regulation of cell cycle arrest	4	0.422386	0.0871633	ID2, GATA6, RGCC, TRP73	799	24	18082	3.7718	1	0.829327	81.0945
GOTERM_BP_DIRECT	GO:0051968~positive regulation of synaptic transmission, glutamatergic	4	0.422386	0.0871633	PTGS2, ADORA2A, NTRK2, OXTR	799	24	18082	3.7718	1	0.829327	81.0945
GOTERM_BP_DIRECT	GO:0030511~positive regulation of transforming growth factor beta receptor signaling pathway	4	0.422386	0.0871633	CDKN1C, DAB2, NPNT, CITED2	799	24	18082	3.7718	1	0.829327	81.0945
GOTERM_BP_DIRECT	GO:0046330~positive regulation of JNK cascade	7	0.739176	0.0881529	DIXDC1, WNT16, WNT7B, CTGF, RASGRP1, TRPV4, GADD45B	799	70	18082	2.26308	1	0.83118	81.4653
GOTERM_BP_DIRECT	GO:0030512~negative regulation of transforming growth factor beta receptor signaling pathway	6	0.63358	0.0888989	ASPN, DAND5, CAV2, CAV1, CIDEA, SIRT1	799	54	18082	2.51453	1	0.832139	81.7403
GOTERM_BP_DIRECT	GO:0043406~positive regulation of MAP kinase activity	6	0.63358	0.0888989	FGFR1, FGF18, RASGRP1, PDGFC, MST1R, FGF1	799	54	18082	2.51453	1	0.832139	81.7403
GOTERM_BP_DIRECT	GO:0019882~antigen processing and presentation	6	0.63358	0.0888989	H60C, H2-EB1, H2-AA, CD74, H2-DMB2, RAB27A	799	54	18082	2.51453	1	0.832139	81.7403
GOTERM_BP_DIRECT	GO:0006641~triglyceride metabolic process	5	0.527983	0.091721	SCD1, CAV1, TNXB, SLC22A4, ACSL4	799	39	18082	2.90138	1	0.840192	82.7462
GOTERM_BP_DIRECT	GO:0014911~positive regulation of smooth muscle cell migration	5	0.527983	0.091721	CAMK2D, ITGA2, HAS2, POSTN, MYC	799	39	18082	2.90138	1	0.840192	82.7462
GOTERM_BP_DIRECT	GO:0001568~blood vessel development	7	0.739176	0.0929012	LAMA4, PKD1, FOXC1, ANTXR1, RAPGEF2, AHR, CITED2	799	71	18082	2.2312	1	0.842486	83.1511
GOTERM_BP_DIRECT	GO:0032455~nerve growth factor processing	3	0.31679	0.0958081	BDNF, NTF3, PCSK4	799	12	18082	5.6577	1	0.850212	84.1105
GOTERM_BP_DIRECT	GO:0050927~positive regulation of positive chemotaxis	3	0.31679	0.0958081	CDH13, CCR4, ITGA2	799	12	18082	5.6577	1	0.850212	84.1105
GOTERM_BP_DIRECT	GO:0046785~microtubule polymerization	3	0.31679	0.0958081	TPPP3, CAV1, TRPV4	799	12	18082	5.6577	1	0.850212	84.1105
GOTERM_BP_DIRECT	GO:0046626~regulation of insulin receptor signaling pathway	3	0.31679	0.0958081	BAIAP2L1, SIK2, VWA2	799	12	18082	5.6577	1	0.850212	84.1105
GOTERM_BP_DIRECT	GO:0043116~negative regulation of vascular permeability	3	0.31679	0.0958081	PTPRJ, ADORA2A, NR3C1	799	12	18082	5.6577	1	0.850212	84.1105
GOTERM_BP_DIRECT	GO:0051764~actin crosslink formation	3	0.31679	0.0958081	TNNT2, BAIAP2L1, BAIAP2	799	12	18082	5.6577	1	0.850212	84.1105
GOTERM_BP_DIRECT	GO:0071318~cellular response to ATP	3	0.31679	0.0958081	P2RX4, PTGS2, CIB2	799	12	18082	5.6577	1	0.850212	84.1105
GOTERM_BP_DIRECT	GO:0070848~response to growth factor	3	0.31679	0.0958081	MEIS2, GATA6, P2RY1	799	12	18082	5.6577	1	0.850212	84.1105
GOTERM_BP_DIRECT	GO:0035970~peptidyl-threonine dephosphorylation	3	0.31679	0.0958081	DUSP5, DUSP18, DUSP1	799	12	18082	5.6577	1	0.850212	84.1105
GOTERM_BP_DIRECT	GO:0043542~endothelial cell migration	4	0.422386	0.0959474	CDH13, PLEKHG5, GREM1, STARD13	799	25	18082	3.62093	1	0.849078	84.1551
GOTERM_BP_DIRECT	GO:0048010~vascular endothelial growth factor receptor signaling pathway	4	0.422386	0.0959474	VEGFB, PRKD1, BCAR1, FOXC1	799	25	18082	3.62093	1	0.849078	84.1551
GOTERM_BP_DIRECT	GO:0016310~phosphorylation	35	3.69588	0.0974283	FGFR1, PRKCZ, PFKFB4, NEK3, HK1, NMRK1, ITPKA, EPHB4, CAMKK1, DMPK, VRK2, PKN3, MAP3K8, CAMK2D, GK5, NIM1K, SIK1, SIK2, IPMK, TEC, SYK, PIK3C2G, SGK3, PIK3CB, PDK4, PRKD1, BC021891, CAMK4, PANK1, NTRK2, TNK1, MST1R, JAK3, PIP4K2A, CDK20	799	612	18082	1.29424	1	0.852101	84.6225
GOTERM_BP_DIRECT	GO:0007420~brain development	15	1.58395	0.0976965	FGFR1, NOG, CADM1, NTF3, TSPAN2, PTPRG, EML1, ID1, BOK, NDRG4, FOXC1, FAS, FPGS, ZFHX3, MYH10	799	216	18082	1.57158	1	0.851378	84.7058
GOTERM_BP_DIRECT	GO:0001764~neuron migration	10	1.05597	0.0977862	BBS4, DAB1, CCK, CCR4, NTRK2, NR4A2, FZD3, RAPGEF2, APBB1, MYH10	799	124	18082	1.82506	1	0.850114	84.7335
GOTERM_BP_DIRECT	GO:0060325~face morphogenesis	5	0.527983	0.0985425	NOG, DLX5, CSRNP1, TIPARP, SCX	799	40	18082	2.82885	1	0.850888	84.9656

## Sheet: WT Bulge P56 Down GO
Category	Term	Count	%	PValue	Genes	List Total	Pop Hits	Pop Total	Fold Enrichment	Bonferroni	Benjamini	FDR
GOTERM_BP_DIRECT	GO:0007049~cell cycle	95	8.49732	3.79796e-20	STEAP3, CLSPN, E2F3, LZTS1, DBF4, E2F8, BORA, KNTC1, AURKA, AURKB, CCNE2, CCNE1, KIF2C, CDC45, CDCA8, MCM7, DDX11, CDKN2B, FANCI, INCENP, H2AFX, CCNA2, CDCA5, CDK14, CDCA3, CDC6, CDK1, ARHGEF2, KIF11, SGOL1, TPX2, NUSAP1, MCM2, CDK4, MCM3, UBE2C, PPP1CB, MCM5, ESCO2, CCND1, UHRF1, MAD2L1, TIMELESS, CCND2, SPAG5, FANCD2, NSL1, BUB1B, NEK6, MELK, CKS1B, TICRR, NEK2, FOXM1, CHEK1, MYBL2, RCC1, SPC24…	990	614	18082	2.82596	1.38664e-16	1.38664e-16	6.98843e-17
GOTERM_BP_DIRECT	GO:0051301~cell division	62	5.54562	1.31456e-14	BORA, KNTC1, AURKA, AURKB, CCNE2, CCNE1, KIF2C, CDC45, CDCA8, INCENP, CDCA5, CCNA2, CDK14, CDCA3, KIF14, CDC6, CDK1, ARHGEF2, KIF11, SGOL1, TPX2, NUSAP1, UBE2C, CDK4, PPP1CB, MCM5, CCND1, MAD2L1, TIMELESS, CCND2, SPAG5, NSL1, BUB1B, DYNLT1A, NEK6, CKS1B, NEK2, RCC1, SPC24, SPC25, NCAPH, NCAPG2, BUB1, SKA3, SKA1, ZWILCH, HELLS, PSRC1, NUF2, KIF18B, CENPE, BIRC5, CDC20, RACGAP1, CDC25C, KNSTRN, SMC…	990	374	18082	3.02783	4.78304e-11	2.39152e-11	2.41029e-11
GOTERM_BP_DIRECT	GO:0007067~mitotic nuclear division	51	4.56172	6.14127e-14	NEK2, BORA, KNTC1, AURKA, AURKB, RCC1, SPC24, KIF2C, SPC25, NCAPH, CDCA8, NCAPG2, INCENP, TTYH1, BUB1, SKA3, SKA1, ZWILCH, CCNA2, CDCA5, HELLS, CDCA3, CDC6, CDK1, ARHGEF2, KIF11, SGOL1, PSRC1, NUF2, TPX2, KIF18B, NUSAP1, CENPE, CDC20, BIRC5, KNSTRN, UBE2C, CDC25C, SMC2, REEP4, CCNB1, CCNB2, MAD2L1, TIMELESS, SPAG5, PLK1, NSL1, BUB1B, CIT, DYNLT1A, NEK6	990	277	18082	3.3628	2.24154e-10	7.47181e-11	1.12965e-10
GOTERM_BP_DIRECT	GO:0006260~DNA replication	26	2.32558	1.00924e-08	BLM, TICRR, DBF4, POLA2, MCM10, CDC45, MCM7, ORC1, FEN1, CDC6, CCDC88A, DTL, PIF1, POLE, POLB, MCM2, MCM3, 2810417H13RIK, BRCA1, MCM5, RFC4, RRM2, RRM1, CHTF18, CHAF1A, CHAF1B	990	123	18082	3.86082	3.68468e-05	9.21182e-06	1.85705e-05
GOTERM_BP_DIRECT	GO:0042060~wound healing	22	1.9678	2.66917e-08	WNT5A, DCBLD2, KRT6A, TNC, COL3A1, GRHL3, ELK3, DCN, CDH3, TPM1, TIMP1, MAP3K5, SDC1, SERPINE1, BNC1, PDGFRA, PDGFRB, LOX, COL1A1, FGF2, PLAU, FN1	990	94	18082	4.2747	9.74466e-05	1.94901e-05	4.91139e-05
GOTERM_BP_DIRECT	GO:0007155~cell adhesion	58	5.18784	4.18906e-08	TLN2, NUAK1, IGFBP7, WISP1, COL12A1, CNTNAP1, DPP4, SPON1, PRKCA, RET, EGFL7, PDPN, IGFALS, FBLIM1, MFGE8, CERCAM, DSG1B, BVES, LAMC3, CNTN2, VCAN, LAMC1, ADAM12, MFAP4, AOC3, CYP1B1, AMTN, TNC, ITGB5, CDH3, PXN, EPHB1, CDH6, LGALS3BP, PTK2, PTK2B, TTYH1, VMP1, GPNMB, LAMB1, COL8A1, SPP1, FN1, FLRT3, FLRT2, FLRT1, ITGA1, CELSR2, COL16A1, MCAM, ADGRG1, COL5A1, EMILIN1, DSG2, FBLN5, ITGA7, FBLN7, E…	990	485	18082	2.18423	0.000152931	2.54901e-05	7.70807e-05
GOTERM_BP_DIRECT	GO:0000070~mitotic sister chromatid segregation	11	0.9839	1.36387e-07	CDCA8, MAD2L1, PLK1, NEK2, CENPA, SPAG5, NSL1, KIF18B, NUSAP1, KNSTRN, CIT	990	23	18082	8.73527	0.000497826	7.11331e-05	0.000250958
GOTERM_BP_DIRECT	GO:0007059~chromosome segregation	20	1.78891	2.61508e-07	KIF11, NEK2, SGOL1, CENPF, CENPE, BIRC5, KNSTRN, RCC1, BRCA1, ESCO2, KIF2C, SPC25, SPAG5, INCENP, NSL1, BUB1, SKA3, SKA1, TOP2A, NEK6	990	89	18082	4.10441	0.00095431	0.000119339	0.000481186
GOTERM_BP_DIRECT	GO:0030198~extracellular matrix organization	22	1.9678	8.50349e-07	RECK, COL4A2, PXDN, COL4A1, ADAMTS20, VHL, OLFML2B, MMP9, ELN, HSPG2, CCDC80, NTN4, OLFML2A, COL5A3, EMILIN1, PTK2, LAMC3, FBLN5, PDGFRA, LAMC1, LAMB1, FN1	990	114	18082	3.52476	0.00309981	0.000344899	0.00156467
GOTERM_BP_DIRECT	GO:0001666~response to hypoxia	29	2.59392	2.01316e-06	ALAD, CCL2, CLDN3, PGF, EDN1, SOX4, CXCL12, ALAS2, ECE1, PTK2B, PLOD2, TEK, CASP1, LOXL2, DPP4, ANGPTL4, EPAS1, VHL, TACC3, ITPR1, DDIT4, UCP3, PENK, UCP2, NPPC, CAR9, ABAT, HSPD1, PLAU	990	192	18082	2.75872	0.00732312	0.000734736	0.00370425
GOTERM_BP_DIRECT	GO:0001525~angiogenesis	33	2.9517	2.5772e-06	NRP2, CYP1B1, CCL2, PGF, ELK3, EPHB3, EPHB1, PTK2, PTK2B, TEK, SERPINE1, COL8A1, FGF2, ANGPTL4, FN1, PRKCA, PIK3CG, FMNL3, COL4A2, COL4A1, EPAS1, EGFL7, VHL, HSPG2, CCDC80, MFGE8, FZD5, ARHGAP24, MCAM, ADGRG1, ADGRA2, ENG, PLAU	990	239	18082	2.5219	0.00936523	0.000855031	0.00474206
GOTERM_BP_DIRECT	GO:0006270~DNA replication initiation	10	0.894454	2.61941e-06	CCNE2, CDC6, CCNE1, CDC45, MCM7, POLA2, MCM2, MCM3, MCM10, MCM5	990	24	18082	7.61027	0.00951789	0.000796639	0.00481973
GOTERM_BP_DIRECT	GO:0007568~aging	27	2.41503	2.62122e-06	GCLC, CCL2, COL3A1, DCN, AURKB, GCLM, TIMP1, KRT25, CYP27B1, APOD, FGF2, KRT83, SLC12A2, FADS1, PDE4D, SERPING1, POLB, GJB6, UCP3, PENK, SERPINF1, UCP2, KRT16, IFI27L2A, ATP8A2, ABAT, CTSC	990	173	18082	2.85055	0.00952442	0.000735888	0.00482305
GOTERM_BP_DIRECT	GO:0007411~axon guidance	23	2.05725	2.00964e-05	NRP2, MATN2, WNT5A, FLRT3, FLRT2, ENAH, EVL, DPYSL2, EPHB3, NTN1, SLIT2, EPHB1, SLIT3, SEMA6A, PTK2, ROBO1, SEMA3F, CNTN2, NGFR, LAMC1, LAMB1, KIF26B, GFRA3	990	149	18082	2.81937	0.0707457	0.00522721	0.0369719
GOTERM_BP_DIRECT	GO:0006468~protein phosphorylation	57	5.09839	2.15035e-05	CDK17, CDK18, NUAK1, PASK, AURKA, AURKB, PRKG2, ST3GAL1, CCNE1, MAP3K5, MLKL, STK39, CDK14, PIK3CG, PRKCA, CDK1, RET, TNIK, ADAM10, STK26, PBK, CDKL3, CDK4, MAP4K4, CCND1, MAP3K15, LCK, HIPK2, PDGFRA, BMP2K, ROR2, PDGFRB, BUB1B, MELK, NEK6, KALRN, WNT5A, NEK2, CHEK1, EPHB3, TRIB2, EPHB1, PTK2, SPEG, PTK2B, TEK, BUB1, DCLK1, MAPK11, BIRC5, GSG2, CCNB1, MAPK12, PLK1, CSNK1E, CIT, MYLK	990	576	18082	1.80744	0.0755071	0.00522032	0.03956
GOTERM_BP_DIRECT	GO:0006730~one-carbon metabolic process	10	0.894454	2.85473e-05	MTHFD2, AHCY, MAT2A, CAR12, CAR9, GNMT, CAR2, MTHFD1L, CAR6, GM4737	990	31	18082	5.89182	0.09898	0.00649307	0.0525154
GOTERM_BP_DIRECT	GO:0007275~multicellular organism development	88	7.8712	3.13394e-05	NRP2, STIL, ENAH, PDLIM7, PGF, PRRX1, SLC7A5, SPRY4, BZW2, OLFML3, PLEKHB1, LBH, SERPINE2, ROBO1, H2AFZ, PIWIL2, CREB3L1, SEMA3B, MKX, FGF2, TMEFF1, FMNL3, EGFL7, PDPN, FOXN1, MGP, ARHGAP24, SLIT2, FARP1, SLIT3, BVES, MSX1, EYA2, RELT, TIMELESS, HOXC13, FANCD2, PDGFRA, ROR2, PDGFRB, STMN1, NGFR, WNT9A, PRDM1, CUX1, DBN1, KIF26B, IRX4, WNT5A, DHH, GSDMA3, HACD1, EPHB3, VDR, PTK2, NRARP, KRT8, HEG1…	990	1029	18082	1.56199	0.108119	0.00670811	0.0576503
GOTERM_BP_DIRECT	GO:0002009~morphogenesis of an epithelium	9	0.805009	3.65385e-05	FRAS1, WNT5A, KRT6A, KRT6B, KRT17, TIMELESS, KRT16, CAR9, CAR2	990	25	18082	6.57527	0.124889	0.00738396	0.0672111
GOTERM_BP_DIRECT	GO:0035987~endodermal cell differentiation	9	0.805009	6.80136e-05	INHBA, COL4A2, MMP9, ITGA7, COL12A1, ITGB5, LAMB1, COL8A1, FN1	990	27	18082	6.08822	0.219894	0.0129847	0.125074
GOTERM_BP_DIRECT	GO:0006750~glutathione biosynthetic process	6	0.536673	9.69304e-05	GGT5, GCLC, GGCT, GGT1, GCLM, MGST2	990	10	18082	10.9588	0.298062	0.0175398	0.178206
GOTERM_BP_DIRECT	GO:0042493~response to drug	37	3.30948	0.000110109	ALAD, APOBEC1, PGF, MMP9, CDH3, GCLM, B2M, MCM7, CYP27B1, SLC1A3, APOD, PTK2B, LOX, CASP1, RASA1, CDK1, RET, MAT2A, ATP1A1, DPYSL2, CPS1, STAT1, CDK4, CPT1A, RAD51, CCNB1, LCN2, INHBA, CCND1, BLMH, LCK, NPPC, ABAT, CAR9, COL1A1, HSPD1, DUSP6	990	339	18082	1.99349	0.331038	0.0189621	0.202411
GOTERM_BP_DIRECT	GO:0001649~osteoblast differentiation	18	1.61002	0.00013507	ALPL, DHH, ERH, FIGNL1, RRBP1, TNC, MRC2, FHL2, GJA1, IARS, PENK, GDF10, CREB3L1, VCAN, COL1A1, GPNMB, RUNX2, SPP1	990	113	18082	2.90941	0.389315	0.0221676	0.248243
GOTERM_BP_DIRECT	GO:0007015~actin filament organization	15	1.34168	0.000151044	MTSS1, ENAH, ARHGEF2, MYO1B, ACTR3B, FSCN1, TMSB10, TRF, ARHGAP6, PTK2B, FHOD3, PAKAP, DBN1, AKAP2, DLG1	990	83	18082	3.30084	0.423916	0.0236931	0.277562
GOTERM_BP_DIRECT	GO:0001958~endochondral ossification	9	0.805009	0.000154887	PTHLH, ALPL, TEK, HSPG2, COL1A1, RUNX2, MMP13, CBS, COL10A1	990	30	18082	5.47939	0.431945	0.0232886	0.284616
GOTERM_BP_DIRECT	GO:0001934~positive regulation of protein phosphorylation	24	2.14669	0.000183328	PRKCA, WNT5A, ODAM, RARRES2, TNIK, FAM20A, MMP9, PRR5L, DTNBP1, RGMA, PTK2, PRR5, MAP3K5, CCND1, KRAS, RSPO1, CCND2, FNDC1, HIPK2, TEK, GPNMB, ENG, FGF2, RASA1	990	184	18082	2.38235	0.48798	0.0264204	0.336794
GOTERM_BP_DIRECT	GO:0030199~collagen fibril organization	10	0.894454	0.000202197	CYP1B1, LUM, COL3A1, COL1A2, MKX, COL1A1, LOX, LOXL2, ADAMTS2, COL5A1	990	39	18082	4.68324	0.522072	0.0279966	0.371398
GOTERM_BP_DIRECT	GO:0042542~response to hydrogen peroxide	12	1.07335	0.000264243	CASP6, SDC1, PTK2B, LCK, PPP2CB, STK26, PDGFRB, HP, COL1A1, PRDX3, HSPD1, STAT1	990	58	18082	3.77889	0.61897	0.0351052	0.485103
GOTERM_BP_DIRECT	GO:0043588~skin development	12	1.07335	0.000264243	FRAS1, COL3A1, GSDMA3, ATP8A2, COL1A1, PTCH2, NGFR, DBI, ADAMTS2, TCF7L1, COL5A1, ASPRV1	990	58	18082	3.77889	0.61897	0.0351052	0.485103
GOTERM_BP_DIRECT	GO:0048566~embryonic digestive tract development	7	0.626118	0.000277184	ALDH1A2, SCT, RARRES2, STRA6, RARB, MYB, PCSK5	990	18	18082	7.10292	0.63656	0.0355023	0.508804
GOTERM_BP_DIRECT	GO:0032869~cellular response to insulin stimulus	15	1.34168	0.000285001	MYO5A, APOBEC1, GCLC, CCL2, CPEB2, FOXO1, STAT1, CDK4, INHBB, RAB31, SLC2A4, PTPRV, UCP2, H2AFZ, GHR	990	88	18082	3.11329	0.646788	0.0352495	0.523117
GOTERM_BP_DIRECT	GO:0030335~positive regulation of cell migration	25	2.23614	0.000313725	PRKCA, PLD1, RET, ADAM10, PDPN, SSH2, EDN1, LRRC15, MCAM, CXCL12, CXCL10, PRR5, PTK2, PTK2B, SEMA3F, PDGFRA, PDGFRB, ROR2, SEMA3B, COL1A1, GPNMB, LAMB1, PLAU, MYLK, FN1	990	203	18082	2.24934	0.681963	0.0374664	0.575696
GOTERM_BP_DIRECT	GO:0000086~G2/M transition of mitotic cell cycle	9	0.805009	0.00031748	NES, CDKN2B, PLK1, FOXM1, CHEK1, BIRC5, CIT, CDC25C, CDK14	990	33	18082	4.98127	0.686296	0.0367063	0.582568
GOTERM_BP_DIRECT	GO:0000082~G1/S transition of mitotic cell cycle	12	1.07335	0.000483109	CCNE2, CCNE1, INHBA, EIF4EBP1, CCND1, CCND2, POLE, ID4, CDK4, MYB, RCC1, CDCA5	990	62	18082	3.53509	0.828686	0.0536408	0.885217
GOTERM_BP_DIRECT	GO:0009612~response to mechanical stimulus	12	1.07335	0.000556843	CCNB1, INHBB, CCL2, PTK2B, TNC, COL3A1, LCK, DCN, STAT1, CXCL12, PIEZO2, KALRN	990	63	18082	3.47898	0.869137	0.0597639	1.01967
GOTERM_BP_DIRECT	GO:0008285~negative regulation of cell proliferation	38	3.39893	0.000606161	HIST1H2AB, CYP1B1, HIST1H2AG, HIST1H2AE, GJA1, SOX4, H19, LIF, ALDH1A2, VDR, GPC3, CYP27B1, SERPINE2, CDKN2B, PTK2B, ROBO1, 4930503L19RIK, RARB, FGF2, PRKCA, DFNA5, ITGA1, GJB6, SLC9A3R1, FZD5, ADGRG1, SLIT2, SLIT3, RERG, HIST1H2AP, INHBA, RASSF5, CTH, MSX1, PTPRV, NPPC, ROR2, WNT9A	990	384	18082	1.80744	0.890711	0.0630362	1.1095
GOTERM_BP_DIRECT	GO:0009615~response to virus	14	1.25224	0.000610426	BST2, ACTA2, CLU, CXCL10, DDX58, LCN2, IFIT1, OASL2, IFI27L2A, STMN1, OAS1A, MX1, DCLK1, DHX58	990	84	18082	3.04411	0.892401	0.0617094	1.11727
GOTERM_BP_DIRECT	GO:0030336~negative regulation of cell migration	16	1.43113	0.000640393	RECK, CYP1B1, RAP2C, BST2, EGFL7, DACH1, SLC9A3R1, TPM1, LDLRAD4, SLIT2, PTK2, ROBO1, KRT16, SERPINE1, STC1, ENG	990	106	18082	2.75693	0.903559	0.0629019	1.17181
GOTERM_BP_DIRECT	GO:0016310~phosphorylation	54	4.83005	0.000646851	CDK17, CDK18, NUAK1, PASK, AURKA, AURKB, PRKG2, CKB, MAP3K5, STK39, CDK14, PIK3CG, PRKCA, CDK1, RET, TNIK, STK26, PBK, CDKL3, CDK4, MAP4K4, MAP3K15, NME1, LCK, HIPK2, PDGFRA, BMP2K, ROR2, PDGFRB, BUB1B, MELK, NEK6, KALRN, NEK2, DCK, CHEK1, EPHB3, EPHB1, TK1, GALK1, PTK2, SPEG, PTK2B, TEK, BUB1, DCLK1, MAPK11, GSG2, MAPK12, PLK1, CSNK1E, DGKZ, CIT, MYLK	990	612	18082	1.61159	0.905808	0.0618535	1.18356
GOTERM_BP_DIRECT	GO:0008284~positive regulation of cell proliferation	49	4.38283	0.000710171	WNT5A, FGF5, E2F3, MARCKSL1, PGF, CD248, EDN2, FOXM1, TNC, CLU, EDN1, SOX4, CNTFR, PRDX3, CXCL12, CXCL10, TIMP1, LIF, ALDH1A2, PTK2, KRAS, PTK2B, RARB, SLC35F6, NRG1, RUNX2, FGF2, DPP4, FN1, DLG1, KIF14, ACER3, ADAM10, CENPF, CDC20, FGF21, CDK4, STAT1, NTN1, PTHLH, CCND1, S100B, CCND2, HIPK2, PDGFRA, FABP4, PDGFRB, ID4, PLAU	990	542	18082	1.65123	0.925261	0.0659793	1.29871
GOTERM_BP_DIRECT	GO:0002040~sprouting angiogenesis	8	0.715564	0.000774219	PTK2B, NRARP, PGF, E2F8, TEK, LOXL2, ADGRA2, ENG	990	29	18082	5.03852	0.940855	0.0699406	1.41504
GOTERM_BP_DIRECT	GO:0030071~regulation of mitotic metaphase/anaphase transition	5	0.447227	0.000897986	CDC6, PLK1, CENPE, UBE2C, NEK6	990	9	18082	10.147	0.962373	0.0787285	1.63949
GOTERM_BP_DIRECT	GO:0000281~mitotic cytokinesis	8	0.715564	0.000962711	CKAP2, PLK1, CENPA, KIF4, NUSAP1, STMN1, RACGAP1, KIF20A	990	30	18082	4.87057	0.970298	0.0821943	1.75667
GOTERM_BP_DIRECT	GO:0032496~response to lipopolysaccharide	23	2.05725	0.00117761	ALPL, PELI1, ALAD, LTBR, EDN1, DUSP10, CXCL9, GJB6, DCN, PRDX3, STAT1, CPS1, CXCL10, CYP27B1, PENK, RELT, TRIM6, SLPI, NGFR, HSPD1, CASP1, LOXL1, MGST2	990	197	18082	2.13242	0.986459	0.0973574	2.14481
GOTERM_BP_DIRECT	GO:0006749~glutathione metabolic process	10	0.894454	0.00120004	GSR, GGT5, CTH, GCLC, OPLAH, ETHE1, GPX3, IDH1, GGT1, GCLM	990	49	18082	3.72748	0.987524	0.0969281	2.18523
GOTERM_BP_DIRECT	GO:0034446~substrate adhesion-dependent cell spreading	9	0.805009	0.0012522	KIF14, BVES, TEK, LAMC1, EPHB3, LAMB1, FZD4, PXN, FN1	990	40	18082	4.10955	0.98969	0.0987471	2.27918
GOTERM_BP_DIRECT	GO:0007051~spindle organization	6	0.536673	0.00127537	KIF11, SPAG5, AURKA, AURKB, KNSTRN, CHD3	990	16	18082	6.84924	0.990527	0.0983607	2.32088
GOTERM_BP_DIRECT	GO:0008360~regulation of cell shape	18	1.61002	0.00154683	PALM, FMNL3, CCL2, PDPN, FBLIM1, SLC9A3R1, TPM1, PXN, PTK2, BVES, S100B, PTK2B, CSNK1E, SPRR1B, ITGA7, PAKAP, DLG1, FN1	990	139	18082	2.36521	0.996489	0.115618	2.80826
GOTERM_BP_DIRECT	GO:0001568~blood vessel development	12	1.07335	0.00155536	ALDH1A2, PTK2, EGFL7, COL3A1, COL1A2, PDGFRB, FOXO1, STRA6, COL1A1, LOX, FZD4, COL5A1	990	71	18082	3.08698	0.996597	0.113891	2.82354
GOTERM_BP_DIRECT	GO:0051216~cartilage development	13	1.16279	0.00161123	WNT5A, BMP1, LUM, EDN1, SOX5, PRRX1, MGP, MMP13, TIMP1, DLX2, MSX1, CHSY1, COL10A1	990	82	18082	2.89561	0.997226	0.115429	2.92354
GOTERM_BP_DIRECT	GO:0006974~cellular response to DNA damage stimulus	39	3.48837	0.00164716	CLSPN, BLM, TICRR, NUAK1, UNG, FOXM1, FOXO1, CHEK1, PMAIP1, MCM10, MCM7, DDX11, FANCI, H2AFX, FANCA, TOP2A, FEN1, EXO1, MMS22L, RAD51AP1, DTL, PIF1, POLE, EME1, SUV39H1, POLB, 2810417H13RIK, BRCA1, RAD51, UHRF1, CCND1, TEX15, EYA2, TIMELESS, FANCD2, HIPK2, TDG, CHAF1A, CHAF1B	990	420	18082	1.696	0.997567	0.115587	2.9878
GOTERM_BP_DIRECT	GO:0045471~response to ethanol	16	1.43113	0.00178587	PRKCA, CDK1, ALAD, APOBEC1, CCL2, VHL, TNC, POLB, CDO1, EIF4EBP1, CCND1, PENK, SLC2A4, PTK2B, NPPC, ABAT	990	117	18082	2.49773	0.998535	0.122362	3.23552
GOTERM_BP_DIRECT	GO:0006508~proteolysis	50	4.47227	0.00185233	AEBP1, MMP9, GGT1, HP, CASP6, PAPPA, HTRA4, HTRA3, CASP1, PRSS35, DPP4, CTSZ, ADAM10, ADAMTS20, MMP13, LAP3, CTSK, BLMH, ADAMTS9, CPXM1, MYRF, CTSD, CTSC, CTSB, ADAM12, ADAMTS2, ADAMTS5, ADAMTS4, ASPRV1, DHH, CPQ, PAMR1, ENDOU, PCOLCE, ECE1, ADAMTS10, PCSK5, PRSS12, KLK7, KLK8, PRSS53, BMP1, PM20D1, TMPRSS7, GGT5, RHBDL2, USP43, PRSS22, PLAU, TLL1	990	582	18082	1.56913	0.998851	0.124297	3.354
GOTERM_BP_DIRECT	GO:0030001~metal ion transport	7	0.626118	0.00190335	SLC39A14, ATP1B3, SLC39A10, ATOX1, SLC39A6, SLC39A4, ATP12A	990	25	18082	5.1141	0.999047	0.125204	3.44486
GOTERM_BP_DIRECT	GO:0051607~defense response to virus	20	1.78891	0.00199399	APOBEC3, APOBEC1, BST2, SLFN9, CXCL9, PMAIP1, DDIT4, CXCL10, DDX58, TMEM173, SERINC5, IFIT1, ISG15, IL10RB, OASL2, PYCARD, OAS1A, MX1, OAS1G, DHX58	990	167	18082	2.18738	0.999316	0.128463	3.60608
GOTERM_BP_DIRECT	GO:0007080~mitotic metaphase plate congression	8	0.715564	0.00210216	CCNB1, KIF14, KIF22, KIF2C, CDCA8, PSRC1, CENPE, CDCA5	990	34	18082	4.29756	0.999539	0.132621	3.79814
GOTERM_BP_DIRECT	GO:1903827~regulation of cellular protein localization	5	0.447227	0.00215335	CCNE2, WNT5A, CCNE1, VHL, CSNK1E	990	11	18082	8.30211	0.999618	0.13333	3.8889
GOTERM_BP_DIRECT	GO:0043206~extracellular fibril organization	5	0.447227	0.00215335	COL3A1, FKBP1A, MFAP4, MFAP5, COL5A1	990	11	18082	8.30211	0.999618	0.13333	3.8889
GOTERM_BP_DIRECT	GO:0055114~oxidation-reduction process	56	5.00894	0.00215533	STEAP3, SC5D, PXDN, PRDX3, MTHFD1L, GPX2, MTHFD2, GSR, PLOD2, GPX3, SMOX, LOXL3, LOX, LOXL2, IMPDH1, LOXL1, SARDH, NQO2, SQRDL, PCYOX1L, MICAL2, CMAH, DHRS9, DECR1, CDO1, SCCPDH, H6PD, SQLE, RRM2, RRM1, TXNRD1, STEAP1, AOC3, XDH, CYP1B1, ETHE1, AASS, SESN3, ALDH1A2, CYP27B1, FMO2, ALDH1A3, IDH1, SDR16C5, QSOX1, BDH1, PAOX, SCD2, FADS1, CYP21A1, FADS3, FADS2, AKR1B3, DIO3, CP, CRYM	990	676	18082	1.51305	0.999621	0.131226	3.89242
GOTERM_BP_DIRECT	GO:0006882~cellular zinc ion homeostasis	6	0.536673	0.00228331	SLC39A14, SLC30A1, SLC39A10, LCK, SLC39A6, SLC39A4	990	18	18082	6.08822	0.999763	0.136204	4.11897
GOTERM_BP_DIRECT	GO:0016485~protein processing	13	1.16279	0.00243578	KLK6, AEBP1, ADAM10, PTHLH, ECE1, F3, RHBDL2, CASP1, ADAMTS3, PCSK5, ADAMTS2, ASPRV1, KLK13	990	86	18082	2.76093	0.999864	0.142312	4.38822
GOTERM_BP_DIRECT	GO:0051384~response to glucocorticoid	12	1.07335	0.00244011	ALPL, ALAD, SDC1, KRAS, S100B, UCP3, PAPPA, HSPD1, CDO1, AGL, ANXA3, GHR	990	75	18082	2.92234	0.999866	0.140309	4.39587
GOTERM_BP_DIRECT	GO:0048146~positive regulation of fibroblast proliferation	11	0.9839	0.00264362	CCNB1, WNT5A, CDC6, SERPINE1, PDGFRA, PDGFRB, NGFR, CDK4, CCNA2, RASA1, FN1	990	65	18082	3.09094	0.999937	0.148774	4.75411
GOTERM_BP_DIRECT	GO:0032873~negative regulation of stress-activated MAPK cascade	4	0.357782	0.00287989	FOXM1, DUSP10, FOXO1, PBK	990	6	18082	12.1764	0.999973	0.15854	5.16842
GOTERM_BP_DIRECT	GO:0002138~retinoic acid biosynthetic process	4	0.357782	0.00287989	ALDH1A2, RBP1, ALDH1A3, DHRS9	990	6	18082	12.1764	0.999973	0.15854	5.16842
GOTERM_BP_DIRECT	GO:0006885~regulation of pH	7	0.626118	0.00289751	SLC9A9, CAR12, EDN1, SLC4A4, ATP6V0A4, ATP12A, CAR2	990	27	18082	4.73528	0.999975	0.157072	5.19925
GOTERM_BP_DIRECT	GO:0050880~regulation of blood vessel size	6	0.536673	0.00296075	GCLC, EDN2, EDN1, NPPC, GCLM, CBS	990	19	18082	5.76778	0.99998	0.157884	5.30984
GOTERM_BP_DIRECT	GO:0031100~organ regeneration	10	0.894454	0.00314499	LIF, CDK1, CCND1, CCL2, MKI67, PGF, CDK4, CCNA2, CXCL12, ANXA3	990	56	18082	3.26154	0.99999	0.164475	5.63128
GOTERM_BP_DIRECT	GO:0030324~lung development	16	1.43113	0.00316758	LIF, WNT5A, ALDH1A2, EIF4EBP1, GPC3, EPAS1, TIMELESS, PDPN, PDGFRA, MGP, HEG1, STRA6, LOX, CUX1, ADAMTS2, FGF2	990	124	18082	2.35673	0.999991	0.163227	5.67062
GOTERM_BP_DIRECT	GO:0007052~mitotic spindle organization	7	0.626118	0.0035197	CCNB1, STIL, SPC25, AURKA, STMN1, AURKB, RCC1	990	28	18082	4.56616	0.999997	0.177204	6.28186
GOTERM_BP_DIRECT	GO:0071456~cellular response to hypoxia	14	1.25224	0.00402459	VASN, CPEB2, EPAS1, EDN1, SUV39H1, PMAIP1, CCNB1, EIF4EBP1, S100B, SLC2A4, FNDC1, STC1, CCNA2, CBS	990	103	18082	2.48257	1	0.197283	7.15176
GOTERM_BP_DIRECT	GO:0009725~response to hormone	9	0.805009	0.00417773	RERG, GCLC, MAT2A, PTK2B, MSI1, FHL2, LOX, AGL, TIMP1	990	48	18082	3.42462	1	0.201306	7.4141
GOTERM_BP_DIRECT	GO:0007076~mitotic chromosome condensation	5	0.447227	0.00427331	NCAPH, NCAPG, NUSAP1, CDCA5, SMC2	990	13	18082	7.02486	1	0.202759	7.57748
GOTERM_BP_DIRECT	GO:0031572~G2 DNA damage checkpoint	6	0.536673	0.00473104	CLSPN, PLK1, DTL, CHEK1, NEK6, BRCA1	990	21	18082	5.21847	1	0.219127	8.35612
GOTERM_BP_DIRECT	GO:0045109~intermediate filament organization	6	0.536673	0.00473104	TCHH, KRT25, KRT6A, KRT6B, KRT17, KRT71	990	21	18082	5.21847	1	0.219127	8.35612
GOTERM_BP_DIRECT	GO:0014823~response to activity	9	0.805009	0.00475875	CDK1, ALAD, GCLC, CCL2, UCP3, EDN1, FGF21, HSPD1, GCLM	990	49	18082	3.35473	1	0.217523	8.40305
GOTERM_BP_DIRECT	GO:0051988~regulation of attachment of spindle microtubules to kinetochore	4	0.357782	0.0048354	NEK2, SPAG5, KNSTRN, RACGAP1	990	7	18082	10.4369	1	0.217914	8.53278
GOTERM_BP_DIRECT	GO:0071578~zinc II ion transmembrane import	4	0.357782	0.0048354	SLC39A14, SLC39A10, SLC39A6, SLC39A4	990	7	18082	10.4369	1	0.217914	8.53278
GOTERM_BP_DIRECT	GO:0042633~hair cycle	5	0.447227	0.00572639	KRT25, KRT16, GSDMA3, PTCH2, KRT83	990	14	18082	6.52309	1	0.249654	10.028
GOTERM_BP_DIRECT	GO:0015804~neutral amino acid transport	5	0.447227	0.00572639	SLC38A5, SLC36A1, SLC7A8, SLC3A2, SLC7A5	990	14	18082	6.52309	1	0.249654	10.028
GOTERM_BP_DIRECT	GO:0048715~negative regulation of oligodendrocyte differentiation	5	0.447227	0.00572639	DLX2, LINGO1, DLX1, DUSP10, ID4	990	14	18082	6.52309	1	0.249654	10.028
GOTERM_BP_DIRECT	GO:0090026~positive regulation of monocyte chemotaxis	5	0.447227	0.00572639	CCL2, SERPINE1, PLA2G7, CXCL12, CXCL10	990	14	18082	6.52309	1	0.249654	10.028
GOTERM_BP_DIRECT	GO:0007019~microtubule depolymerization	5	0.447227	0.00572639	KIF14, KIF2C, KIF18B, STMN1, NCKAP5L	990	14	18082	6.52309	1	0.249654	10.028
GOTERM_BP_DIRECT	GO:0006928~movement of cell or subcellular component	6	0.536673	0.00585107	PTK2, ENAH, LYPD3, PDPN, PXN, ELMO1	990	22	18082	4.98127	1	0.251383	10.2353
GOTERM_BP_DIRECT	GO:0001933~negative regulation of protein phosphorylation	12	1.07335	0.00593198	PRKCA, CCNB1, XDH, PID1, KIRREL, STK39, FKBP1A, PBK, PRR5L, PAQR3, SLIT2, DUSP6	990	84	18082	2.60924	1	0.251459	10.3697
GOTERM_BP_DIRECT	GO:2000379~positive regulation of reactive oxygen species metabolic process	7	0.626118	0.00598271	XDH, PID1, CYP1B1, PTK2B, PDGFRB, PLAU, NQO2	990	31	18082	4.12428	1	0.25044	10.4538
GOTERM_BP_DIRECT	GO:0016337~single organismal cell-cell adhesion	14	1.25224	0.0060329	PDPN, CCDC80, FBLIM1, CRNN, CDH3, NTN1, SLIT2, ANXA9, KIRREL, TTYH1, TEK, VNN1, VMP1, DLG1	990	108	18082	2.36764	1	0.249428	10.5369
GOTERM_BP_DIRECT	GO:0060236~regulation of mitotic spindle organization	4	0.357782	0.00742378	PSRC1, BORA, TPX2, TACC3	990	8	18082	9.13232	1	0.294456	12.8126
GOTERM_BP_DIRECT	GO:0014009~glial cell proliferation	4	0.357782	0.00742378	PENK, PTK2B, SOX4, DBI	990	8	18082	9.13232	1	0.294456	12.8126
GOTERM_BP_DIRECT	GO:0072711~cellular response to hydroxyurea	4	0.357782	0.00742378	BLM, TIMELESS, DDX11, RAD51	990	8	18082	9.13232	1	0.294456	12.8126
GOTERM_BP_DIRECT	GO:0042573~retinoic acid metabolic process	5	0.447227	0.00747494	ALDH1A2, LRAT, RBP1, ALDH1A3, CRABP2	990	15	18082	6.08822	1	0.29302	12.8953
GOTERM_BP_DIRECT	GO:0010569~regulation of double-strand break repair via homologous recombination	5	0.447227	0.00747494	TEX15, RAD51AP1, FIGNL1, CHEK1, RAD51	990	15	18082	6.08822	1	0.29302	12.8953
GOTERM_BP_DIRECT	GO:0071498~cellular response to fluid shear stress	5	0.447227	0.00747494	MTSS1, PTK2B, TFPI2, CAR2, SPP1	990	15	18082	6.08822	1	0.29302	12.8953
GOTERM_BP_DIRECT	GO:0030574~collagen catabolic process	6	0.536673	0.00862688	CTSK, MMP9, MRC2, CTSB, MMP13, ADAMTS2	990	24	18082	4.56616	1	0.326601	14.7368
GOTERM_BP_DIRECT	GO:0046697~decidualization	6	0.536673	0.00862688	LIF, VDR, CYP27B1, STC1, CTSB, GJB2	990	24	18082	4.56616	1	0.326601	14.7368
GOTERM_BP_DIRECT	GO:0042572~retinol metabolic process	6	0.536673	0.00862688	ALDH1A2, CYP1B1, LRAT, RBP1, ALDH1A3, SDR16C5	990	24	18082	4.56616	1	0.326601	14.7368
GOTERM_BP_DIRECT	GO:0044691~tooth eruption	3	0.268336	0.00863983	FAM20A, COL1A1, ADAMTS5	990	3	18082	18.2646	1	0.323704	14.7573
GOTERM_BP_DIRECT	GO:0019344~cysteine biosynthetic process	3	0.268336	0.00863983	CTH, GGT1, CBS	990	3	18082	18.2646	1	0.323704	14.7573
GOTERM_BP_DIRECT	GO:0006281~DNA repair	29	2.59392	0.00901746	KIF22, CLSPN, BLM, TICRR, UNG, FOXM1, CHEK1, ANKLE1, FANCI, H2AFX, FANCA, FEN1, EXO1, MMS22L, RAD51AP1, PIF1, EME1, POLE, POLB, 2810417H13RIK, BRCA1, RAD51, UHRF1, TEX15, EYA2, FANCD2, TDG, CHAF1A, CHAF1B	990	318	18082	1.66564	1	0.331901	15.3528
GOTERM_BP_DIRECT	GO:0007507~heart development	25	2.23614	0.00910424	IRX4, NRP2, MMP9, COL3A1, EDN1, SOX4, GJA1, ALDH1A2, ECE1, ROBO1, TEK, HEG1, STRA6, LOX, NRG1, PCSK5, FLRT3, MICAL2, FBN1, CENPF, MMP13, BVES, MSX1, VCAN, ENG	990	261	18082	1.74949	1	0.331227	15.4891
GOTERM_BP_DIRECT	GO:0030261~chromosome condensation	5	0.447227	0.00954146	CDK1, NCAPH, NCAPG2, SMC2, TOP2A	990	16	18082	5.7077	1	0.340784	16.1726
GOTERM_BP_DIRECT	GO:0033280~response to vitamin D	5	0.447227	0.00954146	ALPL, CYP27B1, STC1, SPP1, CXCL10	990	16	18082	5.7077	1	0.340784	16.1726
GOTERM_BP_DIRECT	GO:0007018~microtubule-based movement	11	0.9839	0.00983611	KIF14, KIF22, KIF2C, DNAH7C, KIF11, KIF15, KIF4, KIF18B, CENPE, KIF20A, KIF26B	990	78	18082	2.57578	1	0.345956	16.6303
GOTERM_BP_DIRECT	GO:0033209~tumor necrosis factor-mediated signaling pathway	6	0.536673	0.0103078	LTBR, KRT18, PTK2B, KRT8, PYCARD, STAT1	990	25	18082	4.38352	1	0.355881	17.358
GOTERM_BP_DIRECT	GO:0060351~cartilage development involved in endochondral bone morphogenesis	4	0.357782	0.0106867	HSPG2, COL1A1, CBS, GHR	990	9	18082	8.11762	1	0.362936	17.9383
GOTERM_BP_DIRECT	GO:0009790~embryo development	11	0.9839	0.0107263	WNT5A, CKS1B, LRAT, TIMELESS, BUB1, TDG, BIRC5, NRG1, RACGAP1, TPM1, RASA1	990	79	18082	2.54318	1	0.360727	17.9987
GOTERM_BP_DIRECT	GO:0006486~protein glycosylation	14	1.25224	0.0108273	GALNT2, ST6GAL1, GALNT6, B3GNT9, ST3GAL1, ST6GALNAC6, ST3GAL3, MPI, ST3GAL5, B3GALNT1, FUT4, GCNT1, B4GALT4, GALNT14	990	116	18082	2.20435	1	0.360192	18.1527
GOTERM_BP_DIRECT	GO:0031069~hair follicle morphogenesis	7	0.626118	0.0109589	KRT25, KRT27, KRT17, GSDMA3, FOXE1, NGFR, KRT71	990	35	18082	3.65293	1	0.360468	18.3527
GOTERM_BP_DIRECT	GO:0048514~blood vessel morphogenesis	7	0.626118	0.0109589	COL4A1, CYP1B1, EDN1, ITGA7, FOXN1, GJA1, RASA1	990	35	18082	3.65293	1	0.360468	18.3527
GOTERM_BP_DIRECT	GO:0002376~immune system process	33	2.9517	0.0115063	APOBEC3, HMGB3, HP, CD1D1, B2M, TMEM173, MAP3K5, SERINC5, SMPDL3B, PTK2B, OASL2, PGLYRP2, PYCARD, MX1, PAG1, DHX58, PIK3CG, EXO1, ARHGEF2, ICOSL, BST2, SERPING1, PADI4, TRIL, DDX58, LCN2, IFIT1, KRT16, IRF7, SLPI, PRDM1, NLRP10, IL1F5	990	383	18082	1.57372	1	0.371436	19.1802
GOTERM_BP_DIRECT	GO:0010466~negative regulation of peptidase activity	14	1.25224	0.0115909	RECK, GPC3, SERPINE2, SERPINE1, CSTB, SLPI, WFDC18, BIRC5, SERPING1, SERPINI1, TIMP3, TFPI2, TIMP1, PI15	990	117	18082	2.18551	1	0.3704	19.3075
GOTERM_BP_DIRECT	GO:0048661~positive regulation of smooth muscle cell proliferation	11	0.9839	0.0116763	PRKCA, NOTCH3, PTK2, WISP1, AKR1B3, EDN1, TGM2, PDGFRB, STAT1, ORC1, FGF2	990	80	18082	2.51139	1	0.369403	19.4357
GOTERM_BP_DIRECT	GO:0050919~negative chemotaxis	6	0.536673	0.0121998	WNT5A, NRP2, SEMA3F, SEMA3B, SLIT2, SLIT3	990	26	18082	4.21492	1	0.379207	20.2172
GOTERM_BP_DIRECT	GO:0006829~zinc II ion transport	6	0.536673	0.0121998	SLC39A14, SLC30A1, SLC39A10, SLC39A6, SLC39A4, SLC39A2	990	26	18082	4.21492	1	0.379207	20.2172
GOTERM_BP_DIRECT	GO:0001501~skeletal system development	13	1.16279	0.0139472	LTBP3, MMP9, COL3A1, EDN1, FBN1, SOX4, PTHLH, VDR, COL1A2, ROR2, VCAN, COL1A1, RUNX2	990	107	18082	2.21907	1	0.417127	22.7746
GOTERM_BP_DIRECT	GO:0060135~maternal process involved in female pregnancy	6	0.536673	0.0143139	LIF, CCL2, ADCY7, DSG2, AKR1B3, CBS	990	27	18082	4.05881	1	0.422074	23.3013
GOTERM_BP_DIRECT	GO:0045737~positive regulation of cyclin-dependent protein serine/threonine kinase activity	6	0.536673	0.0143139	STIL, CDC6, CKS1B, CCND1, CCND2, PSRC1	990	27	18082	4.05881	1	0.422074	23.3013
GOTERM_BP_DIRECT	GO:0043524~negative regulation of neuron apoptotic process	17	1.52057	0.0144361	KIF14, NES, GCLC, CCL2, CNTFR, BIRC5, PRDX3, GCLM, SCT, DLX1, KRAS, PTK2B, PCP4, HIPK2, NGFR, HSPD1, RASA1	990	160	18082	1.94062	1	0.421504	23.4761
GOTERM_BP_DIRECT	GO:0048846~axon extension involved in axon guidance	4	0.357782	0.014653	NRP2, SEMA3F, SLIT2, SLIT3	990	10	18082	7.30586	1	0.423014	23.7853
GOTERM_BP_DIRECT	GO:0006268~DNA unwinding involved in DNA replication	4	0.357782	0.014653	MCM7, MCM2, TOP2A, RAD51	990	10	18082	7.30586	1	0.423014	23.7853
GOTERM_BP_DIRECT	GO:0007094~mitotic spindle assembly checkpoint	5	0.447227	0.014707	MAD2L1, PLK1, BUB1, BUB1B, CENPE	990	18	18082	5.07351	1	0.420973	23.8623
GOTERM_BP_DIRECT	GO:0045766~positive regulation of angiogenesis	14	1.25224	0.0150696	WNT5A, PRKCA, CYP1B1, PGF, MMP9, ANXA3, BRCA1, PTK2B, F3, SERPINE1, TEK, HIPK2, ENG, FGF2	990	121	18082	2.11326	1	0.425571	24.3761
GOTERM_BP_DIRECT	GO:0007399~nervous system development	32	2.86225	0.0157044	NRP2, MTSS1, CPLX2, ENAH, EPHB3, SLC7A5, EPHB1, BZW2, SERPINE2, ROBO1, BTBD3, SEMA3B, NRG1, DCLK1, NES, RET, CCDC88A, TNIK, CDC20, DPYSL2, ADGRG1, SLIT2, SLIT3, SEMA6A, NME1, NAV2, NGFR, STMN1, CIT, DBN1, KCTD11, KALRN	990	377	18082	1.55031	1	0.435715	25.268
GOTERM_BP_DIRECT	GO:0060279~positive regulation of ovulation	3	0.268336	0.0166537	INHBB, INHBA, PLAU	990	4	18082	13.6985	1	0.451805	26.5832
GOTERM_BP_DIRECT	GO:0006776~vitamin A metabolic process	3	0.268336	0.0166537	LRAT, RBP1, RBP2	990	4	18082	13.6985	1	0.451805	26.5832
GOTERM_BP_DIRECT	GO:0051414~response to cortisol	3	0.268336	0.0166537	IGFBP7, SLIT2, SLIT3	990	4	18082	13.6985	1	0.451805	26.5832
GOTERM_BP_DIRECT	GO:0044752~response to human chorionic gonadotropin	3	0.268336	0.0166537	GCLC, GCLM, GJB2	990	4	18082	13.6985	1	0.451805	26.5832
GOTERM_BP_DIRECT	GO:0038203~TORC2 signaling	3	0.268336	0.0166537	PRR5, PRR5L, SESN3	990	4	18082	13.6985	1	0.451805	26.5832
GOTERM_BP_DIRECT	GO:0051409~response to nitrosative stress	3	0.268336	0.0166537	GCLC, GCLM, DUSP6	990	4	18082	13.6985	1	0.451805	26.5832
GOTERM_BP_DIRECT	GO:0046602~regulation of mitotic centrosome separation	3	0.268336	0.0166537	KIF11, NEK2, CHEK1	990	4	18082	13.6985	1	0.451805	26.5832
GOTERM_BP_DIRECT	GO:2000463~positive regulation of excitatory postsynaptic potential	6	0.536673	0.0166605	NETO2, PTK2B, DRD4, NGFR, RIMS1, DBN1	990	28	18082	3.91385	1	0.448731	26.5924
GOTERM_BP_DIRECT	GO:0071356~cellular response to tumor necrosis factor	13	1.16279	0.0170736	LCN2, PID1, MAP3K5, CCL2, SLC2A4, GM2564, EDN1, PYCARD, CCL21A, FABP4, COL1A1, DBN1, BRCA1	990	110	18082	2.15855	1	0.453685	27.1579
GOTERM_BP_DIRECT	GO:0071560~cellular response to transforming growth factor beta stimulus	9	0.805009	0.0175206	WNT5A, PTK2, COL4A2, PENK, EDN1, SERPINE1, SOX5, COL1A1, DBN1	990	61	18082	2.69478	1	0.459152	27.765
GOTERM_BP_DIRECT	GO:2000045~regulation of G1/S transition of mitotic cell cycle	5	0.447227	0.0178394	PID1, KIF14, CCND1, PDPN, HACD1	990	19	18082	4.80649	1	0.462053	28.195
GOTERM_BP_DIRECT	GO:0010039~response to iron ion	5	0.447227	0.0178394	CASP6, ALAD, CCND1, ABAT, FKBP1A	990	19	18082	4.80649	1	0.462053	28.195
GOTERM_BP_DIRECT	GO:0008217~regulation of blood pressure	9	0.805009	0.0191839	ECE1, NPY, ACTA2, EDN2, EDN1, COL1A2, STK39, ATP1A1, AOC3	990	62	18082	2.65132	1	0.483637	29.9824
GOTERM_BP_DIRECT	GO:0072659~protein localization to plasma membrane	9	0.805009	0.0191839	MYO5A, FYB, TNIK, ATP1B3, GOLGA7B, RAB34, SYTL2, TMEM88, DLG1	990	62	18082	2.65132	1	0.483637	29.9824
GOTERM_BP_DIRECT	GO:0007093~mitotic cell cycle checkpoint	6	0.536673	0.0192489	MAD2L1, CDKN2B, KNTC1, CHEK1, WNT9A, ZWILCH	990	29	18082	3.77889	1	0.481629	30.0677
GOTERM_BP_DIRECT	GO:0045822~negative regulation of heart contraction	4	0.357782	0.0193403	PRKCA, PLN, ATP1A1, PDE4D	990	11	18082	6.64169	1	0.480121	30.1875
GOTERM_BP_DIRECT	GO:0010628~positive regulation of gene expression	33	2.9517	0.0197071	ODAM, LRRC32, TNC, GJA1, CDH3, DTNBP1, RIMS1, LIF, ALDH1A2, VDR, KRAS, TRIM6, SERPINE1, MKX, NRG1, RUNX2, FGF2, ETV4, FN1, PID1, CDK1, RET, ACTA2, GRHL3, MAPK11, BRCA1, LCN2, DDX58, INHBA, LCK, ID4, PRDM1, ENG	990	399	18082	1.51061	1	0.483474	30.6665
GOTERM_BP_DIRECT	GO:0051591~response to cAMP	8	0.715564	0.0202878	SDC1, CYP27B1, MAT2A, PTK2B, TEK, COL1A1, STAT1, CDO1	990	51	18082	2.86504	1	0.490419	31.4183
GOTERM_BP_DIRECT	GO:0043507~positive regulation of JUN kinase activity	7	0.626118	0.020587	WNT5A, MAP3K5, PTK2B, EDN1, ROR2, FZD5, FZD4	990	40	18082	3.19631	1	0.492422	31.8027
GOTERM_BP_DIRECT	GO:0007169~transmembrane receptor protein tyrosine kinase signaling pathway	12	1.07335	0.0206443	DOK1, RET, SH2D6, LCK, TEK, PDGFRA, PDGFRB, ROR2, EPHB3, EPHB1, PAG1, GFRA3	990	100	18082	2.19176	1	0.490331	31.876
GOTERM_BP_DIRECT	GO:0043627~response to estrogen	10	0.894454	0.0208229	DHH, ARPC1B, KRT19, CCND1, CYP27B1, TEK, PDGFRB, HSPD1, CAR2, BRCA1	990	75	18082	2.43529	1	0.490295	32.1043
GOTERM_BP_DIRECT	GO:0034599~cellular response to oxidative stress	9	0.805009	0.0209569	PENK, CPEB2, FANCD2, FOXO1, PRDX3, NGFR, PRR5L, ETV5, GJB2	990	63	18082	2.60924	1	0.489521	32.275
GOTERM_BP_DIRECT	GO:0042475~odontogenesis of dentin-containing tooth	9	0.805009	0.0209569	DLX2, ODAM, DLX1, MSX1, AMTN, TNC, PDGFRA, RUNX2, CAR2	990	63	18082	2.60924	1	0.489521	32.275
GOTERM_BP_DIRECT	GO:0045780~positive regulation of bone resorption	5	0.447227	0.0213562	TFRC, LTBP3, CAR2, TRF, SPP1	990	20	18082	4.56616	1	0.493104	32.7814
GOTERM_BP_DIRECT	GO:0009653~anatomical structure morphogenesis	5	0.447227	0.0213562	RET, HOXC13, FSCN1, FBN1, PDGFRA	990	20	18082	4.56616	1	0.493104	32.7814
GOTERM_BP_DIRECT	GO:0010596~negative regulation of endothelial cell migration	5	0.447227	0.0213562	SP100, SERPINF1, STC1, DCN, SLIT2	990	20	18082	4.56616	1	0.493104	32.7814
GOTERM_BP_DIRECT	GO:2001244~positive regulation of intrinsic apoptotic signaling pathway	6	0.536673	0.0220879	DFNA5, LCK, CLU, BUB1, PMAIP1, SLC9A3R1	990	30	18082	3.65293	1	0.501913	33.7002
GOTERM_BP_DIRECT	GO:0030154~cell differentiation	57	5.09839	0.0230005	NRP2, RARRES2, ENAH, PDLIM7, PGF, FOXO1, SLC7A5, BZW2, SERPINE2, ROBO1, PIWIL2, SEMA3B, FGF2, EGFL7, FOXN1, MGP, ARHGAP24, SLIT2, SLIT3, EYA2, NME1, MYRF, ROR2, NGFR, STMN1, DBN1, WNT5A, IRX4, CPLX2, ELK3, MYBL2, RIMS1, TEX40, SPEG, ZFP750, ETV5, DCLK1, TRIP13, BMP1, EPAS1, SUV39H1, CDC20, DPYSL2, CSRP2, FZD5, RACGAP1, ADGRG1, NOTCH3, DLX2, SEMA6A, DLX1, TEX15, CIT, TMEM176B, KCTD11, TLL1, DUSP6	990	780	18082	1.33472	1	0.51323	34.8295
GOTERM_BP_DIRECT	GO:0010595~positive regulation of endothelial cell migration	7	0.626118	0.0230357	PRKCA, WNT5A, PTK2B, TEK, ADGRA2, FGF2, ANXA3	990	41	18082	3.11835	1	0.510816	34.8727
GOTERM_BP_DIRECT	GO:0035458~cellular response to interferon-beta	7	0.626118	0.0230357	IFIT1, TMEM173, GBP6, IGTP, TRIM6, STAT1, GBP3	990	41	18082	3.11835	1	0.510816	34.8727
GOTERM_BP_DIRECT	GO:0060070~canonical Wnt signaling pathway	11	0.9839	0.0233088	WNT5A, SDC1, CCND1, RSPO1, SOX4, WNT9A, FZD5, CDH3, FZD4, TCF7L1, PORCN	990	89	18082	2.25743	1	0.512062	35.2069
GOTERM_BP_DIRECT	GO:0030036~actin cytoskeleton organization	15	1.34168	0.0236497	MTSS1, ENAH, FMNL3, PDLIM7, WASF1, SPECC1, SSH2, FSCN1, FHL3, ARHGEF17, TMSB10, SLC9A3R1, ELMO1, PRR5, KRAS	990	142	18082	1.92936	1	0.514302	35.6217
GOTERM_BP_DIRECT	GO:0051310~metaphase plate congression	4	0.357782	0.0247567	KIF22, KIF2C, CENPF, CENPE	990	12	18082	6.08822	1	0.527728	36.9517
GOTERM_BP_DIRECT	GO:0021952~central nervous system projection neuron axonogenesis	4	0.357782	0.0247567	EPHB3, DCLK1, SLIT2, EPHB1	990	12	18082	6.08822	1	0.527728	36.9517
GOTERM_BP_DIRECT	GO:0010389~regulation of G2/M transition of mitotic cell cycle	4	0.357782	0.0247567	KIF14, CENPF, HACD1, CCNA2	990	12	18082	6.08822	1	0.527728	36.9517
GOTERM_BP_DIRECT	GO:0043552~positive regulation of phosphatidylinositol 3-kinase activity	6	0.536673	0.025185	PTK2B, TEK, PDGFRA, CCL21A, PDGFRB, FGF2	990	31	18082	3.53509	1	0.530994	37.4592
GOTERM_BP_DIRECT	GO:0048870~cell motility	5	0.447227	0.025268	PHACTR1, PLD1, PDPN, FSCN1, CCDC80	990	21	18082	4.34873	1	0.529303	37.5571
GOTERM_BP_DIRECT	GO:0030500~regulation of bone mineralization	5	0.447227	0.025268	CYP27B1, PTK2B, BMP2K, MGP, GJA1	990	21	18082	4.34873	1	0.529303	37.5571
GOTERM_BP_DIRECT	GO:0090280~positive regulation of calcium ion import	5	0.447227	0.025268	CCL2, SERPINE1, PDGFRB, STC1, CXCL12	990	21	18082	4.34873	1	0.529303	37.5571
GOTERM_BP_DIRECT	GO:0006865~amino acid transport	7	0.626118	0.0256725	SLC36A1, PDPN, SLC7A1, SLC7A8, SLC3A2, SLC7A5, SLC7A11	990	42	18082	3.04411	1	0.532163	38.0322
GOTERM_BP_DIRECT	GO:0055072~iron ion homeostasis	7	0.626118	0.0256725	STEAP3, LCN2, EPAS1, STEAP1, SLC40A1, TRF, B2M	990	42	18082	3.04411	1	0.532163	38.0322
GOTERM_BP_DIRECT	GO:0030155~regulation of cell adhesion	7	0.626118	0.0256725	KIF14, RET, PTK2, PTK2B, NUAK1, SERPINI1, PPP1CB	990	42	18082	3.04411	1	0.532163	38.0322
GOTERM_BP_DIRECT	GO:0044772~mitotic cell cycle phase transition	3	0.268336	0.0267556	CDK1, CKS1B, LZTS1	990	5	18082	10.9588	1	0.544261	39.2875
GOTERM_BP_DIRECT	GO:0046903~secretion	3	0.268336	0.0267556	FBLN5, CAR9, CAR2	990	5	18082	10.9588	1	0.544261	39.2875
GOTERM_BP_DIRECT	GO:0072719~cellular response to cisplatin	3	0.268336	0.0267556	TIMELESS, DDX11, RAD51	990	5	18082	10.9588	1	0.544261	39.2875
GOTERM_BP_DIRECT	GO:0040023~establishment of nucleus localization	3	0.268336	0.0267556	PTK2, SLC9A3R1, NTN1	990	5	18082	10.9588	1	0.544261	39.2875
GOTERM_BP_DIRECT	GO:0071459~protein localization to chromosome, centromeric region	3	0.268336	0.0267556	CENPA, BUB1B, GSG2	990	5	18082	10.9588	1	0.544261	39.2875
GOTERM_BP_DIRECT	GO:0002741~positive regulation of cytokine secretion involved in immune response	3	0.268336	0.0267556	WNT5A, TRIM6, TEK	990	5	18082	10.9588	1	0.544261	39.2875
GOTERM_BP_DIRECT	GO:1900747~negative regulation of vascular endothelial growth factor signaling pathway	3	0.268336	0.0267556	XDH, DCN, ADGRA2	990	5	18082	10.9588	1	0.544261	39.2875
GOTERM_BP_DIRECT	GO:0007091~metaphase/anaphase transition of mitotic cell cycle	3	0.268336	0.0267556	BUB1B, CIT, TACC3	990	5	18082	10.9588	1	0.544261	39.2875
GOTERM_BP_DIRECT	GO:0070100~negative regulation of chemokine-mediated signaling pathway	3	0.268336	0.0267556	ROBO1, SLIT2, SLIT3	990	5	18082	10.9588	1	0.544261	39.2875
GOTERM_BP_DIRECT	GO:1902004~positive regulation of beta-amyloid formation	3	0.268336	0.0267556	CSNK1E, CLU, GSAP	990	5	18082	10.9588	1	0.544261	39.2875
GOTERM_BP_DIRECT	GO:0007010~cytoskeleton organization	12	1.07335	0.0267572	KRT25, PALM, FMNL3, TNIK, CCL2, TAGLN, MICAL2, CNTNAP1, DPYSL2, PCLO, PXN, KRT71	990	104	18082	2.10746	1	0.541454	39.2894
GOTERM_BP_DIRECT	GO:0070373~negative regulation of ERK1 and ERK2 cascade	9	0.805009	0.026967	LIF, DUSP4, PTPN1, SLC9A3R1, DYNLT1A, TIMP3, SPRY4, DLG1, DUSP6	990	66	18082	2.49063	1	0.541481	39.5297
GOTERM_BP_DIRECT	GO:0008543~fibroblast growth factor receptor signaling pathway	7	0.626118	0.0285025	FLRT3, FLRT2, FGF5, FLRT1, FGF21, FGF2, SHCBP1	990	43	18082	2.97331	1	0.558866	41.2617
GOTERM_BP_DIRECT	GO:0043065~positive regulation of apoptotic process	28	2.50447	0.028703	STEAP3, CYP1B1, MMP9, CLU, GSDMA3, SOX4, FOXO1, OSGIN1, PMAIP1, CASP6, ALDH1A2, MAP3K5, ALDH1A3, TGM2, PYCARD, RARB, NSMAF, CASP1, TOP2A, CDK4, SLIT2, UACA, S100B, PDGFRB, NGFR, HSPD1, MELK, DUSP6	990	335	18082	1.5266	1	0.558646	41.4844
GOTERM_BP_DIRECT	GO:0030855~epithelial cell differentiation	9	0.805009	0.0292113	PTHLH, CDK1, CASP6, COL4A1, CNN3, TAGLN, UPK1B, CTSB, CPT1A	990	67	18082	2.45346	1	0.562313	42.0453
GOTERM_BP_DIRECT	GO:0006919~activation of cysteine-type endopeptidase activity involved in apoptotic process	9	0.805009	0.0292113	XDH, ROBO1, F3, LCK, PYCARD, PMAIP1, HSPD1, NGFR, STAT1	990	67	18082	2.45346	1	0.562313	42.0453
GOTERM_BP_DIRECT	GO:0001938~positive regulation of endothelial cell proliferation	9	0.805009	0.0292113	PRKCA, WNT5A, CCL2, EGFL7, NRARP, PGF, F3, FGF2, CXCL12	990	67	18082	2.45346	1	0.562313	42.0453
GOTERM_BP_DIRECT	GO:0030206~chondroitin sulfate biosynthetic process	4	0.357782	0.0309017	CHPF, CHST12, CHSY1, DSE	990	13	18082	5.61989	1	0.580293	43.8744
GOTERM_BP_DIRECT	GO:0042574~retinal metabolic process	4	0.357782	0.0309017	ALDH1A2, CYP1B1, ALDH1A3, SDR16C5	990	13	18082	5.61989	1	0.580293	43.8744
GOTERM_BP_DIRECT	GO:0006536~glutamate metabolic process	4	0.357782	0.0309017	SLC1A3, GCLC, GGT1, GCLM	990	13	18082	5.61989	1	0.580293	43.8744
GOTERM_BP_DIRECT	GO:0045669~positive regulation of osteoblast differentiation	9	0.805009	0.0315809	CTHRC1, PDLIM7, CD276, NPPC, GDF10, GJA1, ID4, RUNX2, FGF2	990	68	18082	2.41738	1	0.585597	44.5937
GOTERM_BP_DIRECT	GO:0045785~positive regulation of cell adhesion	8	0.715564	0.0321943	PRKCA, PTK2, CCL2, TEK, TGM2, ADGRG1, CXCL12, TPM1	990	56	18082	2.60924	1	0.590003	45.2359
GOTERM_BP_DIRECT	GO:0016477~cell migration	18	1.61002	0.0330682	WNT5A, CTHRC1, FMNL3, CCDC88A, CD248, FSCN1, EPHB3, ADGRG1, COL5A1, ELMO1, SDC1, ITGA7, PDGFRA, FOXE1, PDGFRB, LAMC1, NRG1, LAMB1	990	191	18082	1.72128	1	0.597247	46.1387
GOTERM_BP_DIRECT	GO:0002230~positive regulation of defense response to virus by host	13	1.16279	0.0349983	MTSS1, TNIK, REEP2, STOM, DDX58, TMEM173, SLC1A3, TRIM6, HIST1H3A, PYCARD, CHAF1B, MYLK, HIST1H3I	990	122	18082	1.94623	1	0.615721	48.083
GOTERM_BP_DIRECT	GO:0046330~positive regulation of JNK cascade	9	0.805009	0.0367069	WNT5A, MAP3K5, LTBR, LMNB1, PTK2B, HIPK2, PYCARD, CCL21A, TRAF4	990	70	18082	2.34831	1	0.630879	49.7487
GOTERM_BP_DIRECT	GO:0006839~mitochondrial transport	4	0.357782	0.0377678	UCP3, UCP2, SLC25A10, CRYM	990	14	18082	5.21847	1	0.638886	50.7572
GOTERM_BP_DIRECT	GO:0042744~hydrogen peroxide catabolic process	4	0.357782	0.0377678	PXDN, GPX3, TXNRD1, PRDX3	990	14	18082	5.21847	1	0.638886	50.7572
GOTERM_BP_DIRECT	GO:0031076~embryonic camera-type eye development	4	0.357782	0.0377678	ALDH1A2, NES, ALDH1A3, FZD5	990	14	18082	5.21847	1	0.638886	50.7572
GOTERM_BP_DIRECT	GO:0009611~response to wounding	8	0.715564	0.0380403	ODAM, KLK8, SLC1A3, CCL2, SERPINE2, AURKA, NGFR, FABP5	990	58	18082	2.51926	1	0.638927	51.0133
GOTERM_BP_DIRECT	GO:0007595~lactation	7	0.626118	0.0381959	XDH, VDR, CCND1, NME1, CDO1, CSN3, KALRN	990	46	18082	2.7794	1	0.637821	51.1588
GOTERM_BP_DIRECT	GO:0008595~anterior/posterior axis specification, embryo	3	0.268336	0.0386934	WNT5A, FZD5, TCF7L1	990	6	18082	9.13232	1	0.640057	51.6216
GOTERM_BP_DIRECT	GO:0032964~collagen biosynthetic process	3	0.268336	0.0386934	COL1A1, ADAMTS3, COL5A1	990	6	18082	9.13232	1	0.640057	51.6216
GOTERM_BP_DIRECT	GO:0060762~regulation of branching involved in mammary gland duct morphogenesis	3	0.268336	0.0386934	WNT5A, ETV5, ETV4	990	6	18082	9.13232	1	0.640057	51.6216
GOTERM_BP_DIRECT	GO:0060718~chorionic trophoblast cell differentiation	3	0.268336	0.0386934	DNMT3L, E2F8, FZD5	990	6	18082	9.13232	1	0.640057	51.6216
GOTERM_BP_DIRECT	GO:2000052~positive regulation of non-canonical Wnt signaling pathway	3	0.268336	0.0386934	WNT5A, RSPO1, CSNK1E	990	6	18082	9.13232	1	0.640057	51.6216
GOTERM_BP_DIRECT	GO:0015807~L-amino acid transport	3	0.268336	0.0386934	SLC7A8, SLC7A5, SLC43A2	990	6	18082	9.13232	1	0.640057	51.6216
GOTERM_BP_DIRECT	GO:0061304~retinal blood vessel morphogenesis	3	0.268336	0.0386934	COL4A1, CYP1B1, FZD4	990	6	18082	9.13232	1	0.640057	51.6216
GOTERM_BP_DIRECT	GO:0070192~chromosome organization involved in meiotic cell cycle	3	0.268336	0.0386934	CCNE2, CCNE1, RAD51	990	6	18082	9.13232	1	0.640057	51.6216
GOTERM_BP_DIRECT	GO:0051256~mitotic spindle midzone assembly	3	0.268336	0.0386934	KIF4, AURKB, RACGAP1	990	6	18082	9.13232	1	0.640057	51.6216
GOTERM_BP_DIRECT	GO:0001764~neuron migration	13	1.16279	0.0389464	NRP2, MATN2, SEMA6A, PTK2, CNTN2, GJA1, CELSR2, NTN1, ADGRL3, CXCL12, DCLK1, DDIT4, GFRA3	990	124	18082	1.91484	1	0.639903	51.8554
GOTERM_BP_DIRECT	GO:0042474~middle ear morphogenesis	5	0.447227	0.0394425	NAGLU, MSX1, INSIG2, EDN1, PRRX1	990	24	18082	3.80513	1	0.642071	52.3106
GOTERM_BP_DIRECT	GO:0031297~replication fork processing	5	0.447227	0.0394425	MMS22L, BLM, DDX11, EME1, RAD51	990	24	18082	3.80513	1	0.642071	52.3106
GOTERM_BP_DIRECT	GO:0006826~iron ion transport	5	0.447227	0.0394425	STEAP3, SLC39A14, SLC40A1, TRF, B2M	990	24	18082	3.80513	1	0.642071	52.3106
GOTERM_BP_DIRECT	GO:0090307~mitotic spindle assembly	6	0.536673	0.0402771	KIF11, NEK2, TPX2, BIRC5, CDC20, MYBL2	990	35	18082	3.13108	1	0.647367	53.0674
GOTERM_BP_DIRECT	GO:0010043~response to zinc ion	6	0.536673	0.0402771	ALAD, APOBEC1, SLC30A1, PLN, CPS1, CAR2	990	35	18082	3.13108	1	0.647367	53.0674
GOTERM_BP_DIRECT	GO:0030282~bone mineralization	6	0.536673	0.0402771	PTHLH, MTSS1, CYP27B1, GPC3, GPNMB, MMP13	990	35	18082	3.13108	1	0.647367	53.0674
GOTERM_BP_DIRECT	GO:0030308~negative regulation of cell growth	13	1.16279	0.0410334	DCBLD2, BST2, PSRC1, GJA1, OSGIN1, SLIT2, SLIT3, RERG, INHBA, CTH, CYP27B1, MSX1, SERPINE2	990	125	18082	1.89952	1	0.651804	53.7432
GOTERM_BP_DIRECT	GO:0002244~hematopoietic progenitor cell differentiation	11	0.9839	0.0416238	STON2, APOBEC3, INHBA, KRT75, BVES, AGPAT5, PLD4, KCP, PDGFRA, TOP2A, ESCO2	990	98	18082	2.05011	1	0.654638	54.2644
GOTERM_BP_DIRECT	GO:0016525~negative regulation of angiogenesis	9	0.805009	0.0423647	LIF, COL4A2, CCL2, SERPINF1, TEK, DCN, NGFR, STAT1, CXCL10	990	72	18082	2.28308	1	0.65875	54.9107
GOTERM_BP_DIRECT	GO:0042127~regulation of cell proliferation	20	1.78891	0.043338	APOBEC1, CCDC88A, LTBR, TNC, FOXM1, CXCL9, FOXO1, CHEK1, CDK4, BRCA1, CXCL10, PTK2, RELT, PTK2B, SERPINE1, LCK, PRDM1, FANCA, KCTD11, PLAU	990	227	18082	1.60922	1	0.664777	55.7465
GOTERM_BP_DIRECT	GO:0007566~embryo implantation	8	0.715564	0.0445422	LIF, RECK, MMP9, IGFBP7, STC1, VMP1, LAMB1, PCSK5	990	60	18082	2.43529	1	0.672572	56.7603
GOTERM_BP_DIRECT	GO:0016055~Wnt signaling pathway	19	1.69946	0.0446607	WNT5A, KRT6A, TNIK, CELSR2, SLC9A3R1, AMOTL1, FZD5, FZD4, TCF7L1, PORCN, CCNE1, CCND1, WISP1, RSPO1, CSNK1E, ROR2, WNT9A, TMEM88, CDK14	990	213	18082	1.62924	1	0.67112	56.8589
GOTERM_BP_DIRECT	GO:0035115~embryonic forelimb morphogenesis	6	0.536673	0.0447481	RECK, ALDH1A2, MSX1, CRABP2, WNT9A, RUNX2	990	36	18082	3.04411	1	0.669421	56.9314
GOTERM_BP_DIRECT	GO:0006487~protein N-linked glycosylation	6	0.536673	0.0447481	ST3GAL1, MGAT4A, KCNE1, FUT4, ALG8, MGAT5	990	36	18082	3.04411	1	0.669421	56.9314
GOTERM_BP_DIRECT	GO:0043200~response to amino acid	6	0.536673	0.0447481	ALAD, SLC1A3, CCL2, EDN1, CPS1, CDO1	990	36	18082	3.04411	1	0.669421	56.9314
GOTERM_BP_DIRECT	GO:0043542~endothelial cell migration	5	0.447227	0.0449919	PTK2, CYP1B1, LOXL2, ADGRA2, DPP4	990	25	18082	3.65293	1	0.669041	57.1333
GOTERM_BP_DIRECT	GO:2000377~regulation of reactive oxygen species metabolic process	5	0.447227	0.0449919	PID1, CYP1B1, FOXM1, FOXO1, NGFR	990	25	18082	3.65293	1	0.669041	57.1333
GOTERM_BP_DIRECT	GO:0048844~artery morphogenesis	5	0.447227	0.0449919	NOTCH3, PRRX1, STRA6, PRDM1, ENG	990	25	18082	3.65293	1	0.669041	57.1333
GOTERM_BP_DIRECT	GO:0009636~response to toxic substance	10	0.894454	0.0451182	CDK1, BLMH, SDC1, CYP1B1, PENK, PDGFRB, CPS1, CDK4, SLC7A11, RAD51	990	86	18082	2.1238	1	0.667691	57.2375
GOTERM_BP_DIRECT	GO:0001935~endothelial cell proliferation	4	0.357782	0.045341	TEK, SCARB1, LOXL2, DLG1	990	15	18082	4.87057	1	0.667151	57.4206
GOTERM_BP_DIRECT	GO:0031643~positive regulation of myelination	4	0.357782	0.045341	MYRF, NGFR, NRG1, TRF	990	15	18082	4.87057	1	0.667151	57.4206
GOTERM_BP_DIRECT	GO:0050921~positive regulation of chemotaxis	4	0.357782	0.045341	RARRES2, CCL21A, PDGFRB, FN1	990	15	18082	4.87057	1	0.667151	57.4206
GOTERM_BP_DIRECT	GO:0000188~inactivation of MAPK activity	4	0.357782	0.045341	PRKCA, DUSP4, DUSP10, DUSP6	990	15	18082	4.87057	1	0.667151	57.4206
GOTERM_BP_DIRECT	GO:0043149~stress fiber assembly	4	0.357782	0.045341	PHACTR1, PTK2B, ELN, ITGB5	990	15	18082	4.87057	1	0.667151	57.4206
GOTERM_BP_DIRECT	GO:0001657~ureteric bud development	7	0.626118	0.0456965	RET, SDC1, ARG2, VCAN, RARB, SLIT2, DLG1	990	48	18082	2.66359	1	0.667708	57.7115
GOTERM_BP_DIRECT	GO:0050727~regulation of inflammatory response	8	0.715564	0.048045	FANCD2, PGLYRP2, PYCARD, FABP4, STK39, GGT1, CASP1, FANCA	990	61	18082	2.39536	1	0.684106	59.586
GOTERM_BP_DIRECT	GO:0032091~negative regulation of protein binding	8	0.715564	0.048045	NES, DDX11, CSNK1E, TDG, SLPI, AURKA, AURKB, DTNBP1	990	61	18082	2.39536	1	0.684106	59.586
GOTERM_BP_DIRECT	GO:0000910~cytokinesis	6	0.536673	0.0495036	PLK1, INCENP, BIRC5, RHOC, CIT, KIF20A	990	37	18082	2.96183	1	0.692926	60.7103
GOTERM_BP_DIRECT	GO:0060976~coronary vasculature development	6	0.536673	0.0495036	GPC3, PRICKLE1, ROBO1, PROKR1, PRDM1, PCSK5	990	37	18082	2.96183	1	0.692926	60.7103
GOTERM_BP_DIRECT	GO:0045087~innate immune response	31	2.77281	0.0499102	APOBEC3, HMGB3, CD1D1, B2M, TMEM173, MAP3K5, SERINC5, PTK2, SMPDL3B, PTK2B, OASL2, PYCARD, VNN1, MX1, DHX58, ARHGEF2, BST2, SERPING1, PADI4, TRIL, DDX58, LCN2, IFIT1, KRT16, IRF7, LCK, SLPI, OAS1A, PRDM1, NLRP10, IL1F5	990	400	18082	1.41551	1	0.693667	61.0185
GOTERM_BP_DIRECT	GO:0032967~positive regulation of collagen biosynthetic process	5	0.447227	0.0509541	CCL2, PDGFRB, CREB3L1, MKX, ENG	990	26	18082	3.51243	1	0.699072	61.7991
GOTERM_BP_DIRECT	GO:0007179~transforming growth factor beta receptor signaling pathway	9	0.805009	0.0518842	PTK2, CCL2, LTBP3, COL3A1, HIPK2, COL1A2, ITGB5, ENG, PXN	990	75	18082	2.19176	1	0.703513	62.4821
GOTERM_BP_DIRECT	GO:0006054~N-acetylneuraminate metabolic process	3	0.268336	0.0522366	ST3GAL1, ST6GAL1, CMAH	990	7	18082	7.82771	1	0.703773	62.7378
GOTERM_BP_DIRECT	GO:0060763~mammary duct terminal end bud growth	3	0.268336	0.0522366	SLC12A2, ROBO1, SLIT2	990	7	18082	7.82771	1	0.703773	62.7378
GOTERM_BP_DIRECT	GO:0015825~L-serine transport	3	0.268336	0.0522366	SLC1A4, SERINC2, SERINC5	990	7	18082	7.82771	1	0.703773	62.7378
GOTERM_BP_DIRECT	GO:0048251~elastic fiber assembly	3	0.268336	0.0522366	FBLN5, LOX, MFAP4	990	7	18082	7.82771	1	0.703773	62.7378
GOTERM_BP_DIRECT	GO:1901166~neural crest cell migration involved in autonomic nervous system development	3	0.268336	0.0522366	NRP2, SEMA3F, FN1	990	7	18082	7.82771	1	0.703773	62.7378
GOTERM_BP_DIRECT	GO:0060396~growth hormone receptor signaling pathway	3	0.268336	0.0522366	PTK2, PXN, GHR	990	7	18082	7.82771	1	0.703773	62.7378
GOTERM_BP_DIRECT	GO:0071281~cellular response to iron ion	3	0.268336	0.0522366	TFRC, TRF, B2M	990	7	18082	7.82771	1	0.703773	62.7378
GOTERM_BP_DIRECT	GO:2000406~positive regulation of T cell migration	4	0.357782	0.0536024	PYCARD, CCL21A, CXCL12, CXCL10	990	16	18082	4.56616	1	0.711085	63.7136
GOTERM_BP_DIRECT	GO:0008631~intrinsic apoptotic signaling pathway in response to oxidative stress	4	0.357782	0.0536024	MAP3K5, UACA, CYP1B1, MELK	990	16	18082	4.56616	1	0.711085	63.7136
GOTERM_BP_DIRECT	GO:0086004~regulation of cardiac muscle cell contraction	4	0.357782	0.0536024	PLN, ATP1A1, STC1, PDE4D	990	16	18082	4.56616	1	0.711085	63.7136
GOTERM_BP_DIRECT	GO:0032956~regulation of actin cytoskeleton organization	7	0.626118	0.0540516	ODAM, CCDC88A, BST2, FSCN1, PDGFRB, GPM6B, GRHL3	990	50	18082	2.55705	1	0.711955	64.0292
GOTERM_BP_DIRECT	GO:0000278~mitotic cell cycle	6	0.536673	0.0545448	STK26, RRM1, CENPF, KIF18B, CENPE, AURKA	990	38	18082	2.88389	1	0.713111	64.3728
GOTERM_BP_DIRECT	GO:0098609~cell-cell adhesion	17	1.52057	0.0552168	FLRT3, VASN, CNN3, MYO1B, FSCN1, SLC3A2, STAT1, CXCL12, BZW2, CCNB2, LASP1, CGN, HIST1H3A, IDH1, ADGRL3, ENO1, HIST1H3I	990	189	18082	1.64285	1	0.715444	64.8358
GOTERM_BP_DIRECT	GO:0048812~neuron projection morphogenesis	8	0.715564	0.0555634	WNT5A, KLK8, CLU, ITGA1, GJA1, CNTNAP1, DTNBP1, SLIT2	990	63	18082	2.31932	1	0.715586	65.0725
GOTERM_BP_DIRECT	GO:0006342~chromatin silencing	8	0.715564	0.0555634	HIST1H2AB, HIST1H2AP, HIST1H2AG, HIST1H2AE, SUV39H1, H2AFZ, H2AFX, HELLS	990	63	18082	2.31932	1	0.715586	65.0725
GOTERM_BP_DIRECT	GO:0007166~cell surface receptor signaling pathway	19	1.69946	0.0557165	VASN, ADGRF4, TSPAN4, EDN1, TSPAN6, TSPAN13, PROKR1, CELSR2, ADGRG2, FZD5, ADGRG1, FZD4, SEMA6A, PTK2B, UPK1B, LCK, ADGRL1, ADGRA2, ADGRL3	990	219	18082	1.5846	1	0.71445	65.1765
GOTERM_BP_DIRECT	GO:0035025~positive regulation of Rho protein signal transduction	5	0.447227	0.0573263	ROBO1, COL3A1, PDGFRB, NGFR, ADGRG1	990	27	18082	3.38234	1	0.722784	66.2529
GOTERM_BP_DIRECT	GO:0042476~odontogenesis	5	0.447227	0.0573263	MYO5A, INHBA, SDC1, MSX1, LAMB1	990	27	18082	3.38234	1	0.722784	66.2529
GOTERM_BP_DIRECT	GO:0045860~positive regulation of protein kinase activity	8	0.715564	0.0595817	WNT5A, PTK2, PTK2B, CCL21A, CENPE, NRG1, TRAF4, PXN	990	64	18082	2.28308	1	0.734759	67.708
GOTERM_BP_DIRECT	GO:0031424~keratinization	6	0.536673	0.0598718	KRT6A, KRT6B, KRT17, KRT16, SPRR1B, CDH3	990	39	18082	2.80995	1	0.734446	67.8908
GOTERM_BP_DIRECT	GO:0006979~response to oxidative stress	13	1.16279	0.0605831	GPX2, PXDN, ALAD, GCLC, EPAS1, ATOX1, MMP9, GPX3, IDH1, TXNRD1, PRDX3, GCLM, SLC7A11	990	133	18082	1.78527	1	0.736669	68.3349
GOTERM_BP_DIRECT	GO:0006811~ion transport	42	3.75671	0.0621164	STEAP3, SLC9A9, SLC39A14, ATP1B3, SLC39A10, ATOX1, LRRC8C, SLC5A1, CACNB4, ATP12A, TRF, TMEM63B, TTYH3, SLC30A1, TTYH2, TTYH1, KCNE1, SLC4A7, SLC39A6, SLC4A4, SLC39A4, PIEZO2, NIPAL4, SLC12A2, SLCO4A1, SLC22A23, ATP1A1, RACGAP1, KCNK1, CACNA2D3, ITPR1, LCN2, BSPRY, SLC4A11, LASP1, SLC41A2, KCNF1, CP, ATP6V0A4, SLC40A1, STEAP1, ADD2	990	584	18082	1.31355	1	0.743662	69.2725
GOTERM_BP_DIRECT	GO:0050868~negative regulation of T cell activation	4	0.357782	0.0625287	PELI1, SKINT2, PLA2G2D, PAG1	990	17	18082	4.29756	1	0.744024	69.5201
GOTERM_BP_DIRECT	GO:0050870~positive regulation of T cell activation	4	0.357782	0.0625287	CCL2, LCK, PYCARD, HSPD1	990	17	18082	4.29756	1	0.744024	69.5201
GOTERM_BP_DIRECT	GO:0007160~cell-matrix adhesion	9	0.805009	0.0626803	LYPD3, COL3A1, TEK, ITGA1, CNTN2, ITGB5, COL5A3, PXN, FN1	990	78	18082	2.10746	1	0.742885	69.6107
GOTERM_BP_DIRECT	GO:0071260~cellular response to mechanical stimulus	9	0.805009	0.0626803	LTBR, GCLC, GJA1, CHEK1, ATP1A1, GGT1, COL1A1, CASP1, ENG	990	78	18082	2.10746	1	0.742885	69.6107
GOTERM_BP_DIRECT	GO:0060326~cell chemotaxis	9	0.805009	0.0626803	CCL2, ITGA1, PDGFRA, CXCL9, SAA3, PDGFRB, CXCL12, EPHB1, CXCL10	990	78	18082	2.10746	1	0.742885	69.6107
GOTERM_BP_DIRECT	GO:0018108~peptidyl-tyrosine phosphorylation	8	0.715564	0.0637741	PTK2, PTK2B, LCK, TEK, PDGFRA, PDGFRB, MELK, PXN	990	65	18082	2.24796	1	0.747117	70.2566
GOTERM_BP_DIRECT	GO:0045765~regulation of angiogenesis	5	0.447227	0.064104	SP100, PTK2B, SERPINE1, TEK, ADGRA2	990	28	18082	3.26154	1	0.746991	70.4489
GOTERM_BP_DIRECT	GO:0006024~glycosaminoglycan biosynthetic process	5	0.447227	0.064104	GPC4, SDC1, GPC3, HSPG2, PDGFRB	990	28	18082	3.26154	1	0.746991	70.4489
GOTERM_BP_DIRECT	GO:0050770~regulation of axonogenesis	5	0.447227	0.064104	RET, SIPA1L1, SSH2, EPHB3, SLIT3	990	28	18082	3.26154	1	0.746991	70.4489
GOTERM_BP_DIRECT	GO:0007140~male meiosis	5	0.447227	0.064104	TEX40, TEX15, RSPO1, CHTF18, FANCA	990	28	18082	3.26154	1	0.746991	70.4489
GOTERM_BP_DIRECT	GO:0001569~patterning of blood vessels	6	0.536673	0.0654839	COL4A1, NRARP, EDN1, TEK, ENG, CXCL12	990	40	18082	2.7397	1	0.752663	71.2404
GOTERM_BP_DIRECT	GO:0010863~positive regulation of phospholipase C activity	3	0.268336	0.0671742	PDGFRA, PDGFRB, FGF2	990	8	18082	6.84924	1	0.7598	72.1826
GOTERM_BP_DIRECT	GO:0060137~maternal process involved in parturition	3	0.268336	0.0671742	CCL2, EDN1, KALRN	990	8	18082	6.84924	1	0.7598	72.1826
GOTERM_BP_DIRECT	GO:0031987~locomotion involved in locomotory behavior	3	0.268336	0.0671742	MYO5A, FZD4, ADGRL3	990	8	18082	6.84924	1	0.7598	72.1826
GOTERM_BP_DIRECT	GO:0090005~negative regulation of establishment of protein localization to plasma membrane	3	0.268336	0.0671742	PID1, PPFIA1, LRRC15	990	8	18082	6.84924	1	0.7598	72.1826
GOTERM_BP_DIRECT	GO:0038063~collagen-activated tyrosine kinase receptor signaling pathway	3	0.268336	0.0671742	COL4A2, COL4A1, COL1A1	990	8	18082	6.84924	1	0.7598	72.1826
GOTERM_BP_DIRECT	GO:0045589~regulation of regulatory T cell differentiation	3	0.268336	0.0671742	FANCD2, LCK, FANCA	990	8	18082	6.84924	1	0.7598	72.1826
GOTERM_BP_DIRECT	GO:2000781~positive regulation of double-strand break repair	3	0.268336	0.0671742	TIMELESS, DDX11, FOXM1	990	8	18082	6.84924	1	0.7598	72.1826
GOTERM_BP_DIRECT	GO:0007223~Wnt signaling pathway, calcium modulating pathway	3	0.268336	0.0671742	WNT5A, ROR2, FZD4	990	8	18082	6.84924	1	0.7598	72.1826
GOTERM_BP_DIRECT	GO:0006461~protein complex assembly	8	0.715564	0.068141	CCNB1, CDK1, TSPAN4, GMNN, MGP, LAMC1, RIMS1, ADD2	990	66	18082	2.2139	1	0.762946	72.7084
GOTERM_BP_DIRECT	GO:0071347~cellular response to interleukin-1	9	0.805009	0.0706008	LCN2, CCL2, GM2564, EDN1, SERPINE1, SAA3, PYCARD, CCL21A, FN1	990	80	18082	2.05477	1	0.773517	74.004
GOTERM_BP_DIRECT	GO:0014070~response to organic cyclic compound	9	0.805009	0.0706008	CDK1, MKI67, LUM, FADS1, IDH1, CASP1, ATP12A, CPT1A, DUSP6	990	80	18082	2.05477	1	0.773517	74.004
GOTERM_BP_DIRECT	GO:0032331~negative regulation of chondrocyte differentiation	4	0.357782	0.072093	PTHLH, LTBP3, WNT9A, RARB	990	18	18082	4.05881	1	0.778933	74.7613
GOTERM_BP_DIRECT	GO:0055093~response to hyperoxia	4	0.357782	0.072093	PDGFRB, POLB, COL1A1, CDK4	990	18	18082	4.05881	1	0.778933	74.7613
GOTERM_BP_DIRECT	GO:0050930~induction of positive chemotaxis	4	0.357782	0.072093	PRKCA, PGF, CCL21A, CXCL12	990	18	18082	4.05881	1	0.778933	74.7613
GOTERM_BP_DIRECT	GO:0001574~ganglioside biosynthetic process	4	0.357782	0.072093	ST3GAL1, ST6GALNAC6, ST3GAL3, ST3GAL5	990	18	18082	4.05881	1	0.778933	74.7613
GOTERM_BP_DIRECT	GO:0046688~response to copper ion	4	0.357782	0.072093	CDK1, CYP27B1, CP, LOXL2	990	18	18082	4.05881	1	0.778933	74.7613
GOTERM_BP_DIRECT	GO:0009311~oligosaccharide metabolic process	4	0.357782	0.072093	ST3GAL1, ST3GAL3, ST6GAL1, ST3GAL5	990	18	18082	4.05881	1	0.778933	74.7613
GOTERM_BP_DIRECT	GO:0048745~smooth muscle tissue development	4	0.357782	0.072093	PDGFRB, STRA6, ENG, DLG1	990	18	18082	4.05881	1	0.778933	74.7613
GOTERM_BP_DIRECT	GO:0006469~negative regulation of protein kinase activity	10	0.894454	0.0753593	PRKCA, FLRT3, FLRT2, FLRT1, BGN, PCP4, FABP4, DEPTOR, DCN, LRRC15	990	95	18082	1.92259	1	0.792316	76.3469
GOTERM_BP_DIRECT	GO:0007605~sensory perception of sound	13	1.16279	0.0755066	DFNA5, TSPEAR, GJB6, SLC9A3R1, FZD4, GJB2, SLC1A3, FAM107B, NAV2, ALG10B, COL1A1, ATP6V0A4, CRYM	990	138	18082	1.72058	1	0.791189	76.4162
GOTERM_BP_DIRECT	GO:0010976~positive regulation of neuron projection development	13	1.16279	0.0755066	LIF, WNT5A, RGMA, RET, SERPINE2, SERPINF1, PTK2B, NME1, PCP4, ATP8A2, NGFR, DYNLT1A, DBN1	990	138	18082	1.72058	1	0.791189	76.4162
GOTERM_BP_DIRECT	GO:0032092~positive regulation of protein binding	8	0.715564	0.0773994	WNT5A, CTHRC1, TMEM173, CALD1, HIPK2, FKBP1A, ADD2, B2M	990	68	18082	2.14878	1	0.797797	77.289
GOTERM_BP_DIRECT	GO:0001570~vasculogenesis	8	0.715564	0.0773994	PTK2, EGFL7, FOXM1, TEK, HEG1, FZD4, ENG, RASA1	990	68	18082	2.14878	1	0.797797	77.289
GOTERM_BP_DIRECT	GO:0070098~chemokine-mediated signaling pathway	7	0.626118	0.0787321	CCL2, PTK2B, GM2564, CXCL9, CCL21A, CXCL12, CXCL10	990	55	18082	2.32459	1	0.801778	77.8851
GOTERM_BP_DIRECT	GO:0048538~thymus development	7	0.626118	0.0787321	CCNB2, MAFB, FOXE1, FOXN1, CACNB4, EPHB3, MYB	990	55	18082	2.32459	1	0.801778	77.8851
GOTERM_BP_DIRECT	GO:0031175~neuron projection development	13	1.16279	0.0787496	MATN2, FLRT3, LINGO1, RGMA, NPY, PTK2B, TNC, ATP8A2, CNTN2, CNTNAP1, LAMC1, LAMB1, DTNBP1	990	139	18082	1.7082	1	0.80012	77.8928
GOTERM_BP_DIRECT	GO:0044344~cellular response to fibroblast growth factor stimulus	5	0.447227	0.078849	GCLC, CCL2, COL1A1, CPS1, GCLM	990	30	18082	3.04411	1	0.798816	77.9367
GOTERM_BP_DIRECT	GO:0000226~microtubule cytoskeleton organization	10	0.894454	0.0793377	PTK2, CGN, SPECC1, NINL, CNTN2, NUSAP1, BIRC5, AURKA, TACC3, PHLDB2	990	96	18082	1.90257	1	0.799173	78.1511
GOTERM_BP_DIRECT	GO:0001503~ossification	10	0.894454	0.0793377	BMP1, PDLIM7, MMP9, NPPC, GDF10, MGP, GPM6B, STC1, ATP6V0A4, SPP1	990	96	18082	1.90257	1	0.799173	78.1511
GOTERM_BP_DIRECT	GO:0070542~response to fatty acid	4	0.357782	0.0822656	ALAD, SCD2, INSIG2, UCP2	990	19	18082	3.84519	1	0.809547	79.3949
GOTERM_BP_DIRECT	GO:0030593~neutrophil chemotaxis	8	0.715564	0.0822905	PRKCA, CCL2, GM2564, EDN2, ITGA1, CCL21A, PDE4D, SPP1	990	69	18082	2.11764	1	0.807978	79.4052
GOTERM_BP_DIRECT	GO:0036376~sodium ion export from cell	3	0.268336	0.0833135	ATP1B3, ATP1A1, ATP12A	990	9	18082	6.08822	1	0.810397	79.8235
GOTERM_BP_DIRECT	GO:0007494~midgut development	3	0.268336	0.0833135	WNT5A, ALDH1A2, CPS1	990	9	18082	6.08822	1	0.810397	79.8235
GOTERM_BP_DIRECT	GO:0060314~regulation of ryanodine-sensitive calcium-release channel activity	3	0.268336	0.0833135	PLN, PDE4D, FKBP1A	990	9	18082	6.08822	1	0.810397	79.8235
GOTERM_BP_DIRECT	GO:0052697~xenobiotic glucuronidation	3	0.268336	0.0833135	UGT1A7C, UGT1A6B, UGT1A6A	990	9	18082	6.08822	1	0.810397	79.8235
GOTERM_BP_DIRECT	GO:0051983~regulation of chromosome segregation	3	0.268336	0.0833135	KIF2C, MKI67, BUB1	990	9	18082	6.08822	1	0.810397	79.8235
GOTERM_BP_DIRECT	GO:0031915~positive regulation of synaptic plasticity	3	0.268336	0.0833135	CPLX2, MMP9, CDC20	990	9	18082	6.08822	1	0.810397	79.8235
GOTERM_BP_DIRECT	GO:0022010~central nervous system myelination	3	0.268336	0.0833135	MYRF, CNTN2, ID4	990	9	18082	6.08822	1	0.810397	79.8235
GOTERM_BP_DIRECT	GO:0044320~cellular response to leptin stimulus	3	0.268336	0.0833135	PID1, INHBB, CCNA2	990	9	18082	6.08822	1	0.810397	79.8235
GOTERM_BP_DIRECT	GO:0006892~post-Golgi vesicle-mediated transport	3	0.268336	0.0833135	MYO5A, MYO1B, NBEA	990	9	18082	6.08822	1	0.810397	79.8235
GOTERM_BP_DIRECT	GO:0044070~regulation of anion transport	3	0.268336	0.0833135	TTYH1, STC1, CAR2	990	9	18082	6.08822	1	0.810397	79.8235
GOTERM_BP_DIRECT	GO:0008608~attachment of spindle microtubules to kinetochore	3	0.268336	0.0833135	SGOL1, NUF2, CENPE	990	9	18082	6.08822	1	0.810397	79.8235
GOTERM_BP_DIRECT	GO:0031536~positive regulation of exit from mitosis	3	0.268336	0.0833135	BIRC5, UBE2C, CDCA5	990	9	18082	6.08822	1	0.810397	79.8235
GOTERM_BP_DIRECT	GO:0050667~homocysteine metabolic process	3	0.268336	0.0833135	CTH, CPS1, CBS	990	9	18082	6.08822	1	0.810397	79.8235
GOTERM_BP_DIRECT	GO:0042759~long-chain fatty acid biosynthetic process	3	0.268336	0.0833135	MYO5A, SCD2, FADS1	990	9	18082	6.08822	1	0.810397	79.8235
GOTERM_BP_DIRECT	GO:0044406~adhesion of symbiont to host	3	0.268336	0.0833135	GBP6, SCARB1, GBP3	990	9	18082	6.08822	1	0.810397	79.8235
GOTERM_BP_DIRECT	GO:0018107~peptidyl-threonine phosphorylation	6	0.536673	0.0840106	PRKCA, CDK1, HIPK2, CHEK1, STK39, PBK	990	43	18082	2.54856	1	0.811495	80.104
GOTERM_BP_DIRECT	GO:0046426~negative regulation of JAK-STAT cascade	6	0.536673	0.0840106	FLRT3, FLRT2, FLRT1, BGN, DCN, LRRC15	990	43	18082	2.54856	1	0.811495	80.104
GOTERM_BP_DIRECT	GO:1901215~negative regulation of neuron death	7	0.626118	0.0843166	SERPINF1, PM20D1, FGF21, GPNMB, DTNBP1, ITPR1, GHR	990	56	18082	2.28308	1	0.811056	80.2259
GOTERM_BP_DIRECT	GO:0043066~negative regulation of apoptotic process	40	3.57782	0.0847846	WNT5A, STIL, GCLC, FIGNL1, UNG, MMP9, CLU, FOXO1, FHL2, AURKA, PRDX3, TIMP1, PTK2, PTK2B, TEK, RARB, HELLS, SPP1, ANGPTL4, FN1, KIF14, CDK1, ADAMTS20, CENPF, PROKR1, BIRC5, MAP4K4, CTH, MSX1, MAD2L1, KRT18, CCND2, UCP2, PLK1, AKR1B3, PDGFRB, NGFR, HSPD1, SLC40A1, CBS	990	566	18082	1.29079	1	0.811251	80.411
GOTERM_BP_DIRECT	GO:0045746~negative regulation of Notch signaling pathway	5	0.447227	0.0867992	DLX2, DLX1, PEAR1, EGFL7, NRARP	990	31	18082	2.94591	1	0.817325	81.1895
GOTERM_BP_DIRECT	GO:0012501~programmed cell death	5	0.447227	0.0867992	DFNA5, GSDMA, RELT, GSDMA3, MLKL	990	31	18082	2.94591	1	0.817325	81.1895
GOTERM_BP_DIRECT	GO:0046677~response to antibiotic	5	0.447227	0.0867992	ALPL, SLC1A3, CCL2, PPP2CB, AOC3	990	31	18082	2.94591	1	0.817325	81.1895
GOTERM_BP_DIRECT	GO:0018279~protein N-linked glycosylation via asparagine	5	0.447227	0.0867992	ST3GAL1, ST6GALNAC6, ST3GAL3, ST6GAL1, ST3GAL5	990	31	18082	2.94591	1	0.817325	81.1895
GOTERM_BP_DIRECT	GO:0045214~sarcomere organization	5	0.447227	0.0867992	KRT19, NEB, KRT8, FHOD3, TPM1	990	31	18082	2.94591	1	0.817325	81.1895
GOTERM_BP_DIRECT	GO:0051965~positive regulation of synapse assembly	8	0.715564	0.0873553	PRKCA, FLRT3, FLRT2, FLRT1, ADGRL1, EPHB3, ADGRL3, EPHB1	990	70	18082	2.08739	1	0.817813	81.3991
GOTERM_BP_DIRECT	GO:0071333~cellular response to glucose stimulus	8	0.715564	0.092593	GCLC, SERPINF1, UCP2, RAB34, SOX4, GJB6, FGF21, GCLM	990	71	18082	2.05799	1	0.834824	83.2683
GOTERM_BP_DIRECT	GO:0060021~palate development	9	0.805009	0.0929538	FRAS1, WNT5A, INHBA, MSX1, INSIG2, PRRX1, PDGFRA, FOXE1, EPHB3	990	85	18082	1.9339	1	0.834533	83.3903
GOTERM_BP_DIRECT	GO:0006310~DNA recombination	9	0.805009	0.0929538	EXO1, RAD51AP1, BLM, PIF1, EME1, REC114, H2AFX, BRCA1, RAD51	990	85	18082	1.9339	1	0.834533	83.3903
GOTERM_BP_DIRECT	GO:0006259~DNA metabolic process	4	0.357782	0.0930143	MKI67, TOP2A, TK1, RAD51	990	20	18082	3.65293	1	0.833234	83.4107
GOTERM_BP_DIRECT	GO:0007088~regulation of mitotic nuclear division	4	0.357782	0.0930143	MKI67, BORA, CENPE, RCC1	990	20	18082	3.65293	1	0.833234	83.4107
GOTERM_BP_DIRECT	GO:0045931~positive regulation of mitotic cell cycle	5	0.447227	0.0951209	PRKCA, CCNB1, CDK1, EIF4EBP1, BIRC5	990	32	18082	2.85385	1	0.838727	84.1055
GOTERM_BP_DIRECT	GO:0033574~response to testosterone	5	0.447227	0.0951209	PLN, EDN1, MTAP, CAR9, CDK4	990	32	18082	2.85385	1	0.838727	84.1055
GOTERM_BP_DIRECT	GO:0048678~response to axon injury	5	0.447227	0.0951209	MATN2, FLRT3, CDK1, APOD, FGF2	990	32	18082	2.85385	1	0.838727	84.1055
GOTERM_BP_DIRECT	GO:0045071~negative regulation of viral genome replication	5	0.447227	0.0951209	APOBEC3, BST2, ISG15, TRIM6, SLPI	990	32	18082	2.85385	1	0.838727	84.1055
GOTERM_BP_DIRECT	GO:0008283~cell proliferation	18	1.61002	0.0956425	FGF5, CDK1, CKS1B, MKI67, PDPN, E2F8, FOXN1, DACH1, AURKB, TACC3, MCM10, DDIT4, UHRF1, MCM7, BUB1, ID4, TXNRD1, MELK	990	220	18082	1.49438	1	0.838952	84.2733
GOTERM_BP_DIRECT	GO:0001558~regulation of cell growth	7	0.626118	0.0961228	KIF14, WISP1, FBLN5, IGFBP7, HTRA4, HTRA3, IGFBP4	990	58	18082	2.20435	1	0.839043	84.4263
GOTERM_BP_DIRECT	GO:0001701~in utero embryonic development	23	2.05725	0.0970158	MTSS1, STIL, RARRES2, ADAM10, EDN1, SOX5, GJA1, TPM1, SLIT2, CCNB1, MSX1, CCNB2, SLC30A1, SPEG, TANC2, DNMT3L, PDGFRA, PDGFRB, HEG1, PRDM1, MYB, RCN1, ENO1	990	299	18082	1.40497	1	0.84045	84.707
GOTERM_BP_DIRECT	GO:0006879~cellular iron ion homeostasis	6	0.536673	0.0977361	LCN2, ALAS2, TFRC, CP, SLC40A1, TRF	990	45	18082	2.43529	1	0.841291	84.9299
GOTERM_BP_DIRECT	GO:0042472~inner ear morphogenesis	8	0.715564	0.0980022	WNT5A, INSIG2, MAFB, ALDH1A3, PRRX1, ATP8A2, ROR2, NTN1	990	72	18082	2.02941	1	0.840698	85.0114
GOTERM_BP_DIRECT	GO:0001822~kidney development	12	1.07335	0.0997033	ALDH1A2, GPC3, TIMELESS, SERPINF1, FBN1, CENPF, PDGFRB, STRA6, DCN, CUX1, PCSK5, CAR2	990	130	18082	1.68597	1	0.84456	85.5231

## Sheet: Mut Bulge Up GO
Category	Term	Count	%	PValue	Genes	List Total	Pop Hits	Pop Total	Fold Enrichment	Bonferroni	Benjamini	FDR
GOTERM_BP_DIRECT	GO:0030199~collagen fibril organization	8	7.76699	1.27483e-09	LUM, COL3A1, COL1A2, COL1A1, LOX, LOXL2, ADAMTS2, COL5A1	97	39	18082	38.2384	9.58672e-07	9.58672e-07	1.94096e-06
GOTERM_BP_DIRECT	GO:0007568~aging	9	8.73786	3.86963e-06	CCL2, APOD, PENK, SERPINF1, KRT16, IFI27L2A, COL3A1, SERPING1, TIMP1	97	173	18082	9.69775	0.00290574	0.00145393	0.00589144
GOTERM_BP_DIRECT	GO:0007155~cell adhesion	13	12.6214	9.80524e-06	LGALS3BP, AMTN, IGFBP7, VCAN, GPNMB, ADAM12, MFAP4, ENG, COL5A1, FN1, SPP1, CDH6, EMILIN1	97	485	18082	4.99662	0.00734646	0.00245484	0.0149277
GOTERM_BP_DIRECT	GO:0042060~wound healing	7	6.79612	1.06885e-05	COL3A1, PDGFRA, PDGFRB, COL1A1, LOX, FN1, TIMP1	97	94	18082	13.8818	0.00800555	0.00200742	0.0162722
GOTERM_BP_DIRECT	GO:0043206~extracellular fibril organization	4	3.8835	2.32017e-05	COL3A1, MFAP4, MFAP5, COL5A1	97	11	18082	67.7863	0.0172965	0.00348349	0.0353192
GOTERM_BP_DIRECT	GO:0001568~blood vessel development	6	5.82524	3.74809e-05	COL3A1, COL1A2, PDGFRB, COL1A1, LOX, COL5A1	97	71	18082	15.7532	0.0277926	0.00468668	0.0570503
GOTERM_BP_DIRECT	GO:0009615~response to virus	6	5.82524	8.41716e-05	BST2, OASL2, IFI27L2A, CLU, OAS1A, MX1	97	84	18082	13.3152	0.0613379	0.00900205	0.128077
GOTERM_BP_DIRECT	GO:0001501~skeletal system development	6	5.82524	0.000263315	MMP9, COL3A1, FBN1, COL1A2, VCAN, COL1A1	97	107	18082	10.453	0.179662	0.024451	0.400154
GOTERM_BP_DIRECT	GO:0030574~collagen catabolic process	4	3.8835	0.0002707	CTSK, MMP9, MMP13, ADAMTS2	97	24	18082	31.0687	0.184206	0.0223676	0.411354
GOTERM_BP_DIRECT	GO:0030198~extracellular matrix organization	6	5.82524	0.00035316	MMP9, ELN, PDGFRA, COL5A3, FN1, EMILIN1	97	114	18082	9.81118	0.233272	0.0262126	0.536345
GOTERM_BP_DIRECT	GO:0060326~cell chemotaxis	5	4.85437	0.000787993	CCL2, PDGFRA, CXCL9, SAA3, PDGFRB	97	78	18082	11.9495	0.447225	0.0524649	1.19304
GOTERM_BP_DIRECT	GO:0051216~cartilage development	5	4.85437	0.00095074	LUM, PRRX1, MMP13, COL10A1, TIMP1	97	82	18082	11.3666	0.510953	0.0578663	1.43778
GOTERM_BP_DIRECT	GO:0002376~immune system process	9	8.73786	0.000986221	BST2, KRT16, OASL2, PGLYRP2, SERPING1, HP, PRDM1, MX1, B2M	97	383	18082	4.38045	0.523841	0.0554789	1.49106
GOTERM_BP_DIRECT	GO:0051607~defense response to virus	6	5.82524	0.00196655	BST2, OASL2, CXCL9, OAS1A, MX1, OAS1G	97	167	18082	6.69745	0.772431	0.100338	2.9526
GOTERM_BP_DIRECT	GO:0007507~heart development	7	6.79612	0.00267919	MMP9, COL3A1, FBN1, VCAN, LOX, ENG, MMP13	97	261	18082	4.99957	0.867006	0.125844	4.0023
GOTERM_BP_DIRECT	GO:0001649~osteoblast differentiation	5	4.85437	0.00308898	PENK, VCAN, COL1A1, GPNMB, SPP1	97	113	18082	8.24834	0.902364	0.13533	4.60111
GOTERM_BP_DIRECT	GO:0018149~peptide cross-linking	4	3.8835	0.00327929	SPRR1B, COL3A1, TGM6, FN1	97	56	18082	13.3152	0.915422	0.135236	4.87801
GOTERM_BP_DIRECT	GO:0010466~negative regulation of peptidase activity	5	4.85437	0.0035	GPC3, SERPINE2, SERPING1, TFPI2, TIMP1	97	117	18082	7.96634	0.928397	0.136256	5.1982
GOTERM_BP_DIRECT	GO:0043588~skin development	4	3.8835	0.0036225	COL3A1, COL1A1, ADAMTS2, COL5A1	97	58	18082	12.856	0.93472	0.133796	5.37548
GOTERM_BP_DIRECT	GO:0006508~proteolysis	10	9.70874	0.00376498	PRSS53, CTSK, MMP9, HP, HTRA3, ADAM12, MMP13, ADAMTS2, PCOLCE, ADAMTS4	97	582	18082	3.20296	0.941376	0.132231	5.58128
GOTERM_BP_DIRECT	GO:0030335~positive regulation of cell migration	6	5.82524	0.00454538	PDGFRA, PDGFRB, COL1A1, GPNMB, LRRC15, FN1	97	203	18082	5.50973	0.967481	0.150527	6.70114
GOTERM_BP_DIRECT	GO:0045087~innate immune response	8	7.76699	0.00542941	BST2, KRT16, OASL2, SERPING1, OAS1A, PRDM1, MX1, B2M	97	400	18082	3.72825	0.983328	0.169804	7.9547
GOTERM_BP_DIRECT	GO:0007179~transforming growth factor beta receptor signaling pathway	4	3.8835	0.00743012	CCL2, COL3A1, COL1A2, ENG	97	75	18082	9.94199	0.996333	0.216387	10.7338
GOTERM_BP_DIRECT	GO:0048844~artery morphogenesis	3	2.91262	0.00772888	PRRX1, PRDM1, ENG	97	25	18082	22.3695	0.997076	0.215817	11.142
GOTERM_BP_DIRECT	GO:0032967~positive regulation of collagen biosynthetic process	3	2.91262	0.0083442	CCL2, PDGFRB, ENG	97	26	18082	21.5091	0.998166	0.222791	11.9773
GOTERM_BP_DIRECT	GO:0035904~aorta development	3	2.91262	0.0083442	LOX, PRDM1, LOXL1	97	26	18082	21.5091	0.998166	0.222791	11.9773
GOTERM_BP_DIRECT	GO:0035987~endodermal cell differentiation	3	2.91262	0.0089808	INHBA, MMP9, FN1	97	27	18082	20.7125	0.998868	0.229662	12.8337
GOTERM_BP_DIRECT	GO:0042493~response to drug	7	6.79612	0.00938983	INHBA, APOD, MMP9, COL1A1, DPYSL2, LOX, B2M	97	339	18082	3.84922	0.99917	0.231073	13.3799
GOTERM_BP_DIRECT	GO:0001958~endochondral ossification	3	2.91262	0.0110159	COL1A1, MMP13, COL10A1	97	30	18082	18.6412	0.999759	0.257325	15.5196
GOTERM_BP_DIRECT	GO:0050830~defense response to Gram-positive bacterium	4	3.8835	0.0133359	GBP6, PGLYRP2, GBP3, B2M	97	93	18082	8.01774	0.999959	0.294	18.487
GOTERM_BP_DIRECT	GO:0006953~acute-phase response	3	2.91262	0.0148115	SAA3, HP, FN1	97	35	18082	15.9782	0.999987	0.312059	20.3235
GOTERM_BP_DIRECT	GO:0030282~bone mineralization	3	2.91262	0.0148115	GPC3, GPNMB, MMP13	97	35	18082	15.9782	0.999987	0.312059	20.3235
GOTERM_BP_DIRECT	GO:0006955~immune response	6	5.82524	0.0149645	CCL2, OASL2, CXCL9, COLEC12, OAS1G, B2M	97	272	18082	4.11204	0.999988	0.306326	20.5116
GOTERM_BP_DIRECT	GO:0072277~metanephric glomerular capillary formation	2	1.94175	0.0158439	PDGFRA, PDGFRB	97	3	18082	124.275	0.999994	0.312926	21.5853
GOTERM_BP_DIRECT	GO:0038091~positive regulation of cell proliferation by VEGF-activated platelet derived growth factor receptor signaling pathway	2	1.94175	0.0158439	PDGFRA, PDGFRB	97	3	18082	124.275	0.999994	0.312926	21.5853
GOTERM_BP_DIRECT	GO:0031424~keratinization	3	2.91262	0.018195	KRT6B, KRT16, SPRR1B	97	39	18082	14.3394	0.999999	0.34193	24.3894
GOTERM_BP_DIRECT	GO:0060437~lung growth	2	1.94175	0.0210698	PDGFRA, PDGFRB	97	4	18082	93.2062	1	0.375619	27.6909
GOTERM_BP_DIRECT	GO:0006935~chemotaxis	4	3.8835	0.02496	CCL2, PDGFRA, CXCL9, PDGFRB	97	118	18082	6.31906	1	0.41905	31.9444
GOTERM_BP_DIRECT	GO:0050974~detection of mechanical stimulus involved in sensory perception	2	1.94175	0.0262682	SERPINE2, PIEZO2	97	5	18082	74.5649	1	0.42653	33.3214
GOTERM_BP_DIRECT	GO:1900122~positive regulation of receptor binding	2	1.94175	0.0262682	MMP9, B2M	97	5	18082	74.5649	1	0.42653	33.3214
GOTERM_BP_DIRECT	GO:0030324~lung development	4	3.8835	0.0283535	GPC3, PDGFRA, LOX, ADAMTS2	97	124	18082	6.0133	1	0.442667	35.4627
GOTERM_BP_DIRECT	GO:0032956~regulation of actin cytoskeleton organization	3	2.91262	0.0289709	BST2, PDGFRB, GPM6B	97	50	18082	11.1847	1	0.441102	36.0843
GOTERM_BP_DIRECT	GO:0002138~retinoic acid biosynthetic process	2	1.94175	0.0314393	RBP1, ALDH1A3	97	6	18082	62.1375	1	0.459872	38.5138
GOTERM_BP_DIRECT	GO:0001957~intramembranous ossification	2	1.94175	0.0314393	CTSK, COL1A1	97	6	18082	62.1375	1	0.459872	38.5138
GOTERM_BP_DIRECT	GO:0032964~collagen biosynthetic process	2	1.94175	0.0314393	COL1A1, COL5A1	97	6	18082	62.1375	1	0.459872	38.5138
GOTERM_BP_DIRECT	GO:0001822~kidney development	4	3.8835	0.03198	GPC3, SERPINF1, FBN1, PDGFRB	97	130	18082	5.73577	1	0.457218	39.0342
GOTERM_BP_DIRECT	GO:0048705~skeletal system morphogenesis	3	2.91262	0.0333853	PDGFRA, PDGFRB, COL1A1	97	54	18082	10.3562	1	0.463554	40.3679
GOTERM_BP_DIRECT	GO:0071230~cellular response to amino acid stimulus	4	3.8835	0.0365033	COL3A1, COL1A2, PDGFRA, COL1A1	97	137	18082	5.4427	1	0.486143	43.2303
GOTERM_BP_DIRECT	GO:0048251~elastic fiber assembly	2	1.94175	0.0365833	LOX, MFAP4	97	7	18082	53.2607	1	0.478882	43.3021
GOTERM_BP_DIRECT	GO:0031960~response to corticosteroid	2	1.94175	0.0365833	COL1A1, ENG	97	7	18082	53.2607	1	0.478882	43.3021
GOTERM_BP_DIRECT	GO:0010544~negative regulation of platelet activation	2	1.94175	0.0365833	SERPINE2, PDGFRA	97	7	18082	53.2607	1	0.478882	43.3021
GOTERM_BP_DIRECT	GO:0042542~response to hydrogen peroxide	3	2.91262	0.038044	PDGFRB, HP, COL1A1	97	58	18082	9.64202	1	0.484644	44.5969
GOTERM_BP_DIRECT	GO:0010863~positive regulation of phospholipase C activity	2	1.94175	0.0417002	PDGFRA, PDGFRB	97	8	18082	46.6031	1	0.509241	47.7177
GOTERM_BP_DIRECT	GO:0009612~response to mechanical stimulus	3	2.91262	0.044193	CCL2, COL3A1, PIEZO2	97	63	18082	8.87678	1	0.522366	49.7505
GOTERM_BP_DIRECT	GO:0071300~cellular response to retinoic acid	3	2.91262	0.0467492	CCL2, SERPINF1, COL1A1	97	65	18082	8.60365	1	0.535148	51.7581
GOTERM_BP_DIRECT	GO:0048146~positive regulation of fibroblast proliferation	3	2.91262	0.0467492	PDGFRA, PDGFRB, FN1	97	65	18082	8.60365	1	0.535148	51.7581
GOTERM_BP_DIRECT	GO:0044406~adhesion of symbiont to host	2	1.94175	0.0467902	GBP6, GBP3	97	9	18082	41.425	1	0.527988	51.7897
GOTERM_BP_DIRECT	GO:0048839~inner ear development	3	2.91262	0.0480472	C1QTNF5, IGFBP7, PDGFRB	97	66	18082	8.47329	1	0.530309	52.7486
GOTERM_BP_DIRECT	GO:0071346~cellular response to interferon-gamma	3	2.91262	0.0506825	GBP6, CCL2, GBP3	97	68	18082	8.22408	1	0.542629	54.7014
GOTERM_BP_DIRECT	GO:0008347~glial cell migration	2	1.94175	0.0568901	CCL2, FN1	97	11	18082	33.8932	1	0.578382	59.0074
GOTERM_BP_DIRECT	GO:0043589~skin morphogenesis	2	1.94175	0.0568901	COL1A2, COL1A1	97	11	18082	33.8932	1	0.578382	59.0074
GOTERM_BP_DIRECT	GO:0055003~cardiac myofibril assembly	2	1.94175	0.0619002	PDGFRA, PDGFRB	97	12	18082	31.0687	1	0.603103	62.2006
GOTERM_BP_DIRECT	GO:0007160~cell-matrix adhesion	3	2.91262	0.0645972	COL3A1, COL5A3, FN1	97	78	18082	7.16971	1	0.612288	63.8217
GOTERM_BP_DIRECT	GO:0071347~cellular response to interleukin-1	3	2.91262	0.0675186	CCL2, SAA3, FN1	97	80	18082	6.99046	1	0.622244	65.5043
GOTERM_BP_DIRECT	GO:0001775~cell activation	2	1.94175	0.0718417	FN1, TIMP1	97	14	18082	26.6303	1	0.639168	67.8605
GOTERM_BP_DIRECT	GO:0007596~blood coagulation	3	2.91262	0.07349	SERPINE2, SERPING1, TFPI2	97	84	18082	6.65758	1	0.641207	68.7186
GOTERM_BP_DIRECT	GO:0001934~positive regulation of protein phosphorylation	4	3.8835	0.0746629	MMP9, GPNMB, PRR5L, ENG	97	184	18082	4.05244	1	0.64075	69.3162
GOTERM_BP_DIRECT	GO:0060021~palate development	3	2.91262	0.0750087	INHBA, PRRX1, PDGFRA	97	85	18082	6.57926	1	0.636121	69.4903
GOTERM_BP_DIRECT	GO:0042573~retinoic acid metabolic process	2	1.94175	0.0767732	RBP1, ALDH1A3	97	15	18082	24.855	1	0.638732	70.3645
GOTERM_BP_DIRECT	GO:0071498~cellular response to fluid shear stress	2	1.94175	0.0767732	TFPI2, SPP1	97	15	18082	24.855	1	0.638732	70.3645
GOTERM_BP_DIRECT	GO:0050921~positive regulation of chemotaxis	2	1.94175	0.0767732	PDGFRB, FN1	97	15	18082	24.855	1	0.638732	70.3645
GOTERM_BP_DIRECT	GO:0070374~positive regulation of ERK1 and ERK2 cascade	4	3.8835	0.0784974	CCL2, PDGFRA, PDGFRB, GPNMB	97	188	18082	3.96622	1	0.641059	71.1961
GOTERM_BP_DIRECT	GO:0061298~retina vasculature development in camera-type eye	2	1.94175	0.0865587	PDGFRA, PDGFRB	97	17	18082	21.9309	1	0.672451	74.8027
GOTERM_BP_DIRECT	GO:0055093~response to hyperoxia	2	1.94175	0.0914128	PDGFRB, COL1A1	97	18	18082	20.7125	1	0.687372	76.7661
GOTERM_BP_DIRECT	GO:0048745~smooth muscle tissue development	2	1.94175	0.0914128	PDGFRB, ENG	97	18	18082	20.7125	1	0.687372	76.7661
GOTERM_BP_DIRECT	GO:0001503~ossification	3	2.91262	0.0923464	MMP9, GPM6B, SPP1	97	96	18082	5.82539	1	0.685433	77.1269
GOTERM_BP_DIRECT	GO:0070208~protein heterotrimerization	2	1.94175	0.0962414	COL1A2, COL1A1	97	19	18082	19.6224	1	0.69548	78.5766
