# Supplementary material for: Signalling by senescent melanocytes hyperactivates hair growth
Source: Nature. 2023 Jun 21;618(7966):808–17. doi: 10.1038/s41586-023-06172-8 (PMC10284692; doi:10.1038/s41586-023-06172-8)
Supplement: Supplementary file 4 — Single-cell RNA-sequencing gene expression matrix for sorted bulge stem cells from Tyr-NrasQ61K mutant mice at postnatal day P56 and control mice at postnatal days P30 and P56. [file 41586_2023_6172_MOESM4_ESM.xlsx]

## Sheet: scRNA-seq WT Bulge P56
# of cells	ID	Gene	Name	Type	a10	a11	a12	a1	a3	a4	a5	a8	a9	b10	b11	b12	b1	b2	b3	b4	b5	b6	b7	b8	b9	c10	c11	c12	c1	c2	c3	c4	c5	c6	c8	c9	d10	d11	d12	d1	d2	d3	d4	d5	d6	d7	d8	d9	e10
73	ENSMUSG00000000001.4	Gnai3	guanine nucleotide binding protein (G protein), alpha inhibiting 3	protein_coding	135.48	124.48	23.5	37.41	62.48	33.74	0.28	107.09	177.49	29.98	182.39	35.68	115.78	0	80.26	0	0	81.22	24.31	22.78	0	0	277.22	0	37.84	0	67.58	168.67	23.71	281.17	56.54	97.87	81.96	127.18	0	208.41	154.48	0	30.97	164.58	196.14	91.51	21.52	277.79	57.45
0	ENSMUSG00000000003.15	Pbsn	probasin	protein_coding	0	0	0	0	0	0	0	0	0	0	0	0	0	0	0	0	0	0	0	0	0	0	0	0	0	0	0	0	0	0	0	0	0	0	0	0	0	0	0	0	0	0	0	0	0
9	ENSMUSG00000000028.14	Cdc45	cell division cycle 45	protein_coding	0	0	0	0	0	0	0	0	0	0	0	0	0	0	0	0	0	0	224.8	0	0	0	0	0	0	0	0	0	46.51	0	0	0	0	0	0	0	0	0	0	0	0	83.99	0	0	0
0	ENSMUSG00000000031.15	H19	H19, imprinted maternally expressed transcript	lincRNA	0	0	0	0	0	0	0	0	0	0	0	0	0	0	0	0	0	0	0	0	0	0	0	0	0	0	0	0	0	0	0	0	0	0	0	0	0	0	0	0	0	0	0	0	0
9	ENSMUSG00000000037.16	Scml2	sex comb on midleg-like 2 (Drosophila)	protein_coding	0	0	0	0	0	0	0	0	0	0	0	0	0	0	0	0	0	0	8.61	0	0	0	0	0	0	0	0	0	9.17	0	0	0	0	0	0	47.71	3.33	0	0	0	0	0	0	0	0
0	ENSMUSG00000000049.11	Apoh	apolipoprotein H	protein_coding	0	0	0	0	0	0	0	0	0	0	0	0	0	0	0	0	0	0	0	0	0	0	0	0	0	0	0	0	0	0	0	0	0	0	0	0	0	0	0	0	0	0	0	0	0
38	ENSMUSG00000000056.7	Narf	nuclear prelamin A recognition factor	protein_coding	60.82	58.21	0	25.45	0	0	0	0	5	0	0	30	119.38	0	0	0	0	0	2.97	0	0	117.67	69.39	0	0	183.32	0	0	0	0	72.79	146.5	8.18	0	0	18.81	63.38	0	0	0	0	0	0	20.82	87.61
75	ENSMUSG00000000058.6	Cav2	caveolin 2	protein_coding	83.93	0	0	156.07	0	160.4	10.19	140.94	335.27	0	0	64.87	226.95	0	250.58	0	123.21	126.73	197.35	119.88	132.33	20.87	133.91	255.91	215.15	167.84	500.41	145.27	43.49	46.31	120.99	118.79	118.12	83.46	1.35	0	57.52	329.05	192.67	35.51	9.38	17.42	103.14	184.18	109.26
77	ENSMUSG00000000078.6	Klf6	Kruppel-like factor 6	protein_coding	0	63.07	245.36	90.97	0	43.09	3.3	120.27	45.91	286.81	251.75	157.2	135.96	504.82	49.24	0	783.3	164.57	35.3	615.65	4.58	382.81	23.93	87.42	72.31	416.06	45.42	51.87	285.62	0.19	68.75	82.93	186.96	171.28	1.69	113.15	147.85	0	156.98	161.11	160.9	0	261.16	54	179.15
50	ENSMUSG00000000085.16	Scmh1	sex comb on midleg homolog 1	protein_coding	323.94	68.49	252.81	0	137.97	74.32	46.92	0	0	81.05	0	8.2	0	32.64	0	0	525.12	439.25	30.36	48.14	127.36	0	0	59.37	0	0	0	0	4.72	0	53.82	72.87	45.78	87.17	0	28.72	7.49	123.07	2.4	0	155.78	14.88	37.84	0	0
76	ENSMUSG00000000088.6	Cox5a	cytochrome c oxidase subunit Va	protein_coding	925.24	220.41	261.07	570.92	252.65	231.93	69.84	0	364.87	0	223.46	120.88	406.87	160.95	280.68	0	471.3	344.71	500.98	197.34	0	141.63	761.71	154.74	0	62.61	669.52	111.43	335.16	0	465.82	154.35	428.21	111.56	0	208.76	232.88	0	0	359.45	170.92	216.48	115.92	585.66	279.59
2	ENSMUSG00000000093.6	Tbx2	T-box 2	protein_coding	0	0	0	0	0	0	0	0	0	0	0	0	0	0	0	0	0	0	0	0	0	0	0	0	0	0	0	0	0	0	0	0	0	39.95	0	0	0	0	0	0	0	0	0	0	0
1	ENSMUSG00000000094.12	Tbx4	T-box 4	protein_coding	0	0	0	0	0	0	0	0	0	0	0	0	0	0	0	0	0	0	0	0	0	0	0	0	0	0	0	0	0	0	0	0	0	32.5	0	0	0	0	0	0	0	0	0	0	0
0	ENSMUSG00000000103.12	Zfy2	zinc finger protein 2, Y-linked	protein_coding	0	0	0	0	0	0	0	0	0	0	0	0	0	0	0	0	0	0	0	0	0	0	0	0	0	0	0	0	0	0	0	0	0	0	0	0	0	0	0	0	0	0	0	0	0
27	ENSMUSG00000000120.6	Ngfr	nerve growth factor receptor (TNFR superfamily, member 16)	protein_coding	0	0	11.07	0	0	0	0	197.16	0	0	26.36	0	1.28	0	0	0	0	0	0	0	0	0	77.86	0	122.4	0	0	0	0	0	0	4.44	0	0	0	73.86	4.25	0	142.11	0	0	0	0	85.37	0
39	ENSMUSG00000000125.5	Wnt3	wingless-type MMTV integration site family, member 3	protein_coding	0	0	0	0	36.57	203.34	0	141.91	106.38	0	59.01	0	80.99	0	0	0	109	0	28.8	0	0	189.25	0.55	0	52.64	0	0	0	0	0	153.43	167.84	0	0	0	100.17	68.52	0	95.71	0	0	0	0	140.81	62.61
1	ENSMUSG00000000126.11	Wnt9a	wingless-type MMTV integration site family, member 9A	protein_coding	0	0	0	0	0	0	0	0	0	0	0	0	0	0	0	0	0	0	0	0	0	0	0	0	0	0	0	0	0	0	0	0	0	0	0	0	0	0	0	0	0	0	0	0	0
26	ENSMUSG00000000127.14	Fer	fer (fms/fps related) protein kinase	protein_coding	7.89	81.98	27.84	0	0	0	0	0	0	22.26	0	0.2	0	0	0	0	4.57	11.38	0	0.25	0	25.98	0	133.81	5.02	0	0	0	0	0	0.92	0	17.04	26.4	0	0	1.97	87.36	0	0	0	15.03	0	0	0
34	ENSMUSG00000000131.15	Xpo6	exportin 6	protein_coding	0	0	0	191.87	0	0	0	0	2.02	223.95	0.18	81.71	0	8.32	124.38	0	0	7.51	0	39.57	0	6.54	0	0	7.56	0	0	0	2.35	0	0	12.11	63.12	0	0	0	0.23	0	0	0	0	1.28	0	14.03	162.62
36	ENSMUSG00000000134.17	Tfe3	transcription factor E3	protein_coding	0	0	0	0	0	50.31	3.06	0	14.77	0	0	38.69	0	21.38	0	0	0	45.01	0	7.53	0	0	177.09	0	46.94	100.9	0	0	36.42	0	52.12	0	25.19	0	0	0	41.36	0	0	70.4	0	0	35.01	0	71.99
25	ENSMUSG00000000142.15	Axin2	axin 2	protein_coding	0	0	0	0	0	0	0	0	0	1	1.43	1.92	2.28	0	0	0	0	0	0	0.29	0	0	0	0	0	0	2.61	0	0	0	0.52	0.24	71.08	1.9	0	0	0	0	0	0	0	0	8.71	0	0
14	ENSMUSG00000000148.17	Brat1	BRCA1-associated ATM activator 1	protein_coding	0	0	76.86	0	0	0	80.73	0	0	0	0	18.84	0	0	1.34	0	0	103.73	0	0	0	0	0	0	0	0	0	0	0	0	0	0	0	0	0	0	33.81	0	119.61	0	0	0	0	0	0
14	ENSMUSG00000000149.10	Gna12	guanine nucleotide binding protein, alpha 12	protein_coding	11.46	0	19.12	0	0	0	0	0	0	0	0	0	0	0	0	0	0	0	0	37.88	0	0	0	0	26.85	0	0	0	4.67	0	0	0	0	0	0	0	0	0	0	0	0	0	0	0	0
17	ENSMUSG00000000154.15	Slc22a18	solute carrier family 22 (organic cation transporter), member 18	protein_coding	0	0	0	0	0	0	0	0	255.26	0	148.52	84.64	0	0	0	0	0	0	0	0	0	0	0	152.22	0	0	99.07	0	0	138.81	0	107.72	0	0	0	0	0	287.4	0	0	0	50.54	0	0	0
0	ENSMUSG00000000157.15	Itgb2l	integrin beta 2-like	protein_coding	0	0	0	0	0	0	0	0	0	0	0	0	0	0	0	0	0	0	0	0	0	0	0	0	0	0	0	0	0	0	0	0	0	0	0	0	0	0	0	0	0	0	0	0	0
0	ENSMUSG00000000159.15	Igsf5	immunoglobulin superfamily, member 5	protein_coding	0	0	0	0	0	0	0	0	0	0	0	0	0	0	0	0	0	0	0	0	0	0	0	0	0	0	0	0	0	0	0	0	0	0	0	0	0	0	0	0	0	0	0	0	0
2	ENSMUSG00000000167.14	Pih1d2	PIH1 domain containing 2	protein_coding	0	0	0	0	0	0	0	0	0	0	0	0	0	0	0	0	0	0	0	0	0	0	0	0	0	0	0	0	0	0	0	0	0	0	0	0	0	0	0	0	0	0	0	0	0
35	ENSMUSG00000000168.9	Dlat	dihydrolipoamide S-acetyltransferase (E2 component of pyruvate dehydrogenase complex)	protein_coding	0	0	108.29	54.86	0	44.57	78.85	0	0	0	0	0	0	0	0	0	140.49	0.19	0	0	0	0	0	0	0	0	0	108.7	54.34	103.58	30.98	0	20.83	0	0	51.35	62.92	1.11	63.05	0	10.28	0	35.32	0	0
69	ENSMUSG00000000171.4	Sdhd	succinate dehydrogenase complex, subunit D, integral membrane protein	protein_coding	457.88	163.36	192.12	98	197.57	108.53	157.46	0	0	0	141.94	327.28	122.3	137.51	219.94	0	97.96	107.6	544.82	351.82	235.06	0	0	473.86	0	0	570.77	251.64	140.8	155.74	2.73	0	0.73	69.09	0	157.88	138.16	228.34	139.58	188.05	311.43	199.05	184.49	399.88	116.38
0	ENSMUSG00000000182.9	Fgf23	fibroblast growth factor 23	protein_coding	0	0	0	0	0	0	0	0	0	0	0	0	0	0	0	0	0	0	0	0	0	0	0	0	0	0	0	0	0	0	0	0	0	0	0	0	0	0	0	0	0	0	0	0	0
0	ENSMUSG00000000183.6	Fgf6	fibroblast growth factor 6	protein_coding	0	0	0	0	0	0	0	0	0	0	0	0	0	0	0	0	0	0	0	0	0	0	0	0	0	0	0	0	0	0	0	0	0	0	0	0	0	0	0	0	0	0	0	0	0
54	ENSMUSG00000000184.12	Ccnd2	cyclin D2	protein_coding	17	78.94	0	511.9	0	359.06	93.6	84.66	132.85	0	655.22	256.87	496.02	0	55.21	0	142.73	0	55.8	82.07	0	0	418.38	0	507.55	113.76	0.11	0	51.06	0	235.59	450.29	113.43	0	0	34.63	2.75	0	155.56	92.83	0	0	0	667.14	225.46
42	ENSMUSG00000000194.13	Gpr107	G protein-coupled receptor 107	protein_coding	0	0	152.31	0	51.01	0	0	6.82	34.72	0	0	0	0	85.72	0	0	6.23	0	12.26	0	0	0	36.51	120.86	0	60.66	0	0	7.6	39.9	21.6	20.11	0	21.19	0	0	0	0	0	31.3	16.56	38.49	0	0	0
0	ENSMUSG00000000197.7	Nalcn	sodium leak channel, non-selective	protein_coding	0	0	0	0	0	0	0	0	0	0	0	0	0	0	0	0	0	0	0	0	0	0	0	0	0	0	0	0	0	0	0	0	0	0	0	0	0	0	0	0	0	0	0	0	0
0	ENSMUSG00000000202.9	Btbd17	BTB (POZ) domain containing 17	protein_coding	0	0	0	0	0	0	0	0	0	0	0	0	0	0	0	0	0	0	0	0	0	0	0	0	0	0	0	0	0	0	0	0	0	0	0	0	0	0	0	0	0	0	0	0	0
0	ENSMUSG00000000204.15	Slfn4	schlafen 4	protein_coding	0	0	0	0	0	0	0	0	0	0	0	0	0	0	0	0	0	0	0	0	0	0	0	0	0	0	0	0	0	0	0	0	0	0	0	0	0	0	0	0	0	0	0	0	0
0	ENSMUSG00000000214.10	Th	tyrosine hydroxylase	protein_coding	0	0	0	0	0	0	0	0	0	0	0	0	0	0	0	0	0	0	0	0	0	0	0	0	0	0	0	0	0	0	0	0	0	0	0	0	0	0	0	0	0	0	0	0	0
0	ENSMUSG00000000215.10	Ins2	insulin II	protein_coding	0	0	0	0	0	0	0	0	0	0	0	0	0	0	0	0	0	0	0	0	0	0	0	0	0	0	0	0	0	0	0	0	0	0	0	0	0	0	0	0	0	0	0	0	0
17	ENSMUSG00000000216.8	Scnn1g	sodium channel, nonvoltage-gated 1 gamma	protein_coding	132.99	0	0	0	0	0	0.31	0	0	0	0	0	0	21.22	0	0	0	71.54	0	0	0	0	0	0	46.17	0	0	0	0	15.58	0	0	0	0	0	1.72	61.06	0	0	0	0	0	0	0	93.5
0	ENSMUSG00000000223.13	Drp2	dystrophin related protein 2	protein_coding	0	0	0	0	0	0	0	0	0	0	0	0	0	0	0	0	0	0	0	0	0	0	0	0	0	0	0	0	0	0	0	0	0	0	0	0	0	0	0	0	0	0	0	0	0
2	ENSMUSG00000000244.16	Tspan32	tetraspanin 32	protein_coding	0	0	0	0	0	0	0	0	0	0	0	77.62	0	0	0	0	0	0	0	0	0	0	0	0	0	142.38	0	0	0	0	0	0	0	0	0	0	0	0	0	0	0	0	0	0	0
28	ENSMUSG00000000247.11	Lhx2	LIM homeobox protein 2	protein_coding	36.4	0.47	113.87	0	53.41	18.52	165.02	0	0	142.8	0	0	0	108.34	144.37	0	0	19.21	0	34.91	0	0	0	87.4	0	0	0	0	0	21.65	0	0	0	0	27.5	0	0	0	0	10.48	0	8.3	0	0	0
3	ENSMUSG00000000248.16	Clec2g	C-type lectin domain family 2, member g	protein_coding	0	0	0	0	0	0	0	10.08	0	0	0	0	0	0	0	0	0	0	0	0	0	0	0	0	0	304.65	0	0	0	0	0	0	0	0	0	0	0	0	0	0	0	0	0	0	0
4	ENSMUSG00000000253.12	Gmpr	guanosine monophosphate reductase	protein_coding	0	0	0	0	0	0	0	0	0	0	0	0	0	0	0	0	0	0	0	0	0	0	0	0	0	0	0	0	0	0	0	0	15.49	0	0	0	0	0	0	0	14.51	0	0	0	0
3	ENSMUSG00000000263.15	Glra1	glycine receptor, alpha 1 subunit	protein_coding	0	0	0	0	0	0	0	0.36	0	0	0	0	0	0	0	0	0	0	0	0	0	0	0	0	0	0	0	0	0	0	0	0	0	0	0	0	0	0	2	0	0	0	0	0	0
11	ENSMUSG00000000266.11	Mid2	midline 2	protein_coding	0	0	0	0	0	0	0	0	0	0	11.66	0	21.63	0	0	0	5.66	0	8.7	0	0	0	0	0	0	0	0	0	5.29	0	0	0	0	0	0	0	0	0	0	16.82	0	0	0	0	0
46	ENSMUSG00000000275.16	Trim25	tripartite motif-containing 25	protein_coding	0	73.75	121.07	0	0	29.21	176.88	0	220.19	0	0	41.74	0	0	125.46	0	0	33.06	0	138.89	0	0	0	0	0	0	0	194.97	0	0.29	35.19	80.28	0	0	0.63	0	47.03	39.45	0	0	58.62	0	49.29	0	1.28
10	ENSMUSG00000000276.11	Dgke	diacylglycerol kinase, epsilon	protein_coding	54.51	0	0	0	0	0	0	0	0	0	0	0	0	0	0	0	0	6.88	0	0.11	0	0	0	0	0	0	0	0	0	0	0	11.29	0	0	0	0	36.62	0	0	0	0	0	0.4	0	0
44	ENSMUSG00000000278.10	Scpep1	serine carboxypeptidase 1	protein_coding	152.16	150.13	0	48.66	42.18	0	0	0	0	150.8	118.51	0	0	30.95	0	0	100.34	0	0	210.52	430.38	0	0	116.38	0	61.25	0	0	31.54	54.41	0	0	0	286.96	0	0	0	0	77.2	29.32	33.55	68.11	104.47	72.37	82.64
15	ENSMUSG00000000282.12	Mnt	max binding protein	protein_coding	0	2.25	0	0	0	0	0	0	0	0	0.2	0	0	16.93	36.07	0	0	0	1.42	0	0	0	0	0	0	0	0	0	0	0	0	0	0	0	0	0	0	0	2.15	0	0	0	5.74	0	0
3	ENSMUSG00000000290.13	Itgb2	integrin beta 2	protein_coding	0	0	0	0	0	0	0	0	0	0	0	0	0	0	0	5.96	0	0	0	0	0	0	0	0	0	0	0	0	0	0	0	0	0	0	0	0	0	0	0	0	0	0	0	0	0
31	ENSMUSG00000000295.12	Hddc2	HD domain containing 2	protein_coding	0	0	143.93	61.15	0	0	123.38	0	0	40.52	197.15	0	0	154.01	0	437.33	0	115.09	0	0	0	0	0	0	325.71	0	205.63	0	80.1	257.26	86.47	0	0	0	0	0	43.71	144.35	180.18	0	131.06	265.07	31.41	0	0
15	ENSMUSG00000000296.7	Tpd52l1	tumor protein D52-like 1	protein_coding	0	0	0	39.55	0	0	56.54	0	0	0	0	0	0	69.17	0	0	0	39.83	0	28.14	0	0	0	0	0	0	0	0	22.58	0	0	0	0	0	0	0	0	0	0	19.83	75.58	0	75.6	0	0
3	ENSMUSG00000000301.16	Pemt	phosphatidylethanolamine N-methyltransferase	protein_coding	0	0	0	0	0	0	0	0	0	0	0	0	0	0	0	0	0	0	0	0	0	0	0	0	0	0	0	0	0	0	0	0	0	0	0	0	0	0	0	0	0	0	0	0	0
76	ENSMUSG00000000303.12	Cdh1	cadherin 1	protein_coding	4.34	111.85	0	107.89	49.02	42.11	5.88	282.44	305.69	0	257.47	170.2	216.03	63.91	12.91	0	89.91	28.68	0	11.41	0	588.07	86.01	0	46.67	95.74	35.23	124.96	45.91	0	151.19	132.11	108.6	156.51	239.42	31.66	52.28	0	62.59	297.72	0	0	48.64	120.26	231.43
16	ENSMUSG00000000305.12	Cdh4	cadherin 4	protein_coding	0	0	0	0	0	0	0	17.99	2.65	0	31.55	0	55.25	0	0	0	0	0	50.68	0	0	0	0	0	16.05	0	0	0	0	0	0.1	0	0	0	0	0	23.37	0	40.13	0	0	0	0	0.22	0.59
78	ENSMUSG00000000308.14	Ckmt1	creatine kinase, mitochondrial 1, ubiquitous	protein_coding	125.74	419.54	173.13	0	649.05	117.85	632.21	87.59	268.39	538.42	699.68	64.72	109.26	0	756.09	0	293.93	344.05	321.46	499.78	0	0	1365.25	406.87	264.2	0	504.79	0	21.67	549.8	722.48	584.76	376	256.45	530.67	253.38	407.74	0	841.99	70.8	522.33	110.18	511.26	874.09	934.14
1	ENSMUSG00000000317.11	Bcl6b	B cell CLL/lymphoma 6, member B	protein_coding	0	0	0	0	0	0	0	0	0	0	0	0	0	0	0	0	0	0	0	0	0	0	0	0	0	0	0	0	0	0	0	0	0	0	0	0	0	0	0	0	0	0	0	0	0
2	ENSMUSG00000000318.16	Clec10a	C-type lectin domain family 10, member A	protein_coding	0	0	0	0	0	0	0	0	0	0	0	0	0	0	0	0	0	0	3.13	0	0	0	0	0	0	0	0	0	0	0	0	0	0	0	0	0	60.54	0	0	0	0	0	0	0	0
0	ENSMUSG00000000320.10	Alox12	arachidonate 12-lipoxygenase	protein_coding	0	0	0	0	0	0	0	0	0	0	0	0	0	0	0	0	0	0	0	0	0	0	0	0	0	0	0	0	0	0	0	0	0	0	0	0	0	0	0	0	0	0	0	0	0
29	ENSMUSG00000000325.15	Arvcf	armadillo repeat gene deleted in velocardiofacial syndrome	protein_coding	0	0	0	80.42	0.27	0	36.29	0	7.32	0	0	24.37	109.2	0	0	292.63	0	0	0	0.21	0	0	0	0	58.27	0	0	0	0	0	0	0	0	0	0	0	0	0	0	0	0	0	0	0	51.34
61	ENSMUSG00000000326.12	Comt	catechol-O-methyltransferase	protein_coding	0	218.1	71.11	68.47	230.08	94.89	213.49	397.1	291.4	149.78	0	163.56	1.47	0	0	0	232.25	163.23	0	141.63	275.81	0	30.7	0	76.08	0	199.43	0	36.43	297.48	54.21	239.35	183.25	0	0	0	196.42	0	217.17	24.51	0	64.39	122.36	34.89	0
26	ENSMUSG00000000339.14	Rtca	RNA 3'-terminal phosphate cyclase	protein_coding	0	0	0	0	0	0	0	110.36	0	0	0	0	0	0	0	0	0	0	0	0	0	138.92	174.51	97.76	67.55	0	95.55	0	0.31	0	76.08	63.69	26.07	81.68	0	0	0	0	0	15.06	0	124.28	39.13	0	0
20	ENSMUSG00000000340.10	Dbt	dihydrolipoamide branched chain transacylase E2	protein_coding	59.43	0	43.3	35.31	0.32	0	0	0	12.62	0	0	10.21	0	0	0	0	0	0	1.51	34.35	63.03	0	0	0	0	0	0	0	0	0	17.74	0	0	0	0	0	0	0	0	0	7.64	73.76	0	0	0
86	ENSMUSG00000000346.8	Dazap2	DAZ associated protein 2	protein_coding	473.95	351.11	124.1	77.19	156.22	216.16	381.37	273.02	458.84	364.6	629.74	458.09	255.12	0	74.23	0	388.88	87.19	502.3	518.82	501.5	378.41	405.18	173.28	138.57	385.16	308.46	0	282.96	365.87	138.48	449.41	361.46	589.32	0	365.29	313.13	84.79	359.43	506.04	166.83	158.92	317.06	234.03	479.91
40	ENSMUSG00000000355.13	Mcts1	malignant T cell amplified sequence 1	protein_coding	207.19	203.67	0	0	0	55.26	81.3	0	245.26	0	0	0	0	0	0	0	0	104.8	0	75.49	156.68	2.51	229.62	0	0	343.36	267.44	0	120.71	211.5	120.6	90.57	0	123.57	0	8.93	298.2	0	0	0	42.61	62.66	48.82	0	0
0	ENSMUSG00000000359.3	Rem1	rad and gem related GTP binding protein 1	protein_coding	0	0	0	0	0	0	0	0	0	0	0	0	0	0	0	0	0	0	0	0	0	0	0	0	0	0	0	0	0	0	0	0	0	0	0	0	0	0	0	0	0	0	0	0	0
0	ENSMUSG00000000365.8	Rnf17	ring finger protein 17	protein_coding	0	0	0	0	0	0	0	0	0	0	0	0	0	0	0	0	0	0	0	0	0	0	0	0	0	0	0	0	0	0	0	0	0	0	0	0	0	0	0	0	0	0	0	0	0
21	ENSMUSG00000000374.7	Trappc10	trafficking protein particle complex 10	protein_coding	0	0	0	0	0	0	0	0	37.65	0	0	0	42.01	0	0	0	73.81	0	0	24.37	0	0	0	0.2	8.66	0	0.56	0	8.55	0	28.66	0	0	0	0	0	0	0	0	0	0	9.86	0	0	26.19
22	ENSMUSG00000000378.15	Ccm2	cerebral cavernous malformation 2	protein_coding	0	0	0	0	0	0	115.62	0	0	0	0	0	0	0	0	0	0	0	0	0	0	0	108.2	0	1.71	186.29	0	0	6.48	0	0	0	0	0	0	0	0	0	0	0	63.37	97.42	122.97	0	198.25
0	ENSMUSG00000000381.10	Wap	whey acidic protein	protein_coding	0	0	0	0	0	0	0	0	0	0	0	0	0	0	0	0	0	0	0	0	0	0	0	0	0	0	0	0	0	0	0	0	0	0	0	0	0	0	0	0	0	0	0	0	0
32	ENSMUSG00000000384.15	Tbrg4	transforming growth factor beta regulated gene 4	protein_coding	0	78.15	128.67	0	6.84	0	0.41	0	0	0	142.06	0	0	94.15	0	0	0	0.36	0	0	0	0	0	0	102.23	0	0	0	47.21	5.6	119.52	0	15.16	0	0	6.84	7.95	127.15	0	0	36.1	0	0	0	217.33
0	ENSMUSG00000000385.7	Tmprss2	transmembrane protease, serine 2	protein_coding	0	0	0	0	0	0	0	0	0	0	0	0	0	0	0	0	0	0	0	0	0	0	0	0	0	0	0	0	0	0	0	0	0	0	0	0	0	0	0	0	0	0	0	0	0
0	ENSMUSG00000000386.14	Mx1	MX dynamin-like GTPase 1	protein_coding	0	0	0	0	0	0	0	0	0	0	0	0	0	0	0	0	0	0	0.49	0	0	0	0	0	0	0	0	0	0	0	0	0	0	0	0	0	0	0	0	0	0	0	0	0	0
1	ENSMUSG00000000392.17	Fap	fibroblast activation protein	protein_coding	0	0	0	0	0	0	0	0	0	0	0	0	0	0	0	1005.32	0	0	0	0	0	0	0	0	0	0	0	0	0	0	0	0	0	0	0	0	0	0	0	0	0	0	0	0	0
0	ENSMUSG00000000394.15	Gcg	glucagon	protein_coding	0	0	0	0	0	0	0	0	0	0	0	0	0	0	0	0	0	0	0	0	0	0	0	0	0	0	0	0	0	0	0	0	0	0	0	0	0	0	0	0	0	0	0	0	0
62	ENSMUSG00000000399.10	Ndufa9	NADH dehydrogenase (ubiquinone) 1 alpha subcomplex, 9	protein_coding	0	99.99	284.5	45.63	170.53	138.36	154.01	168.6	349.08	330.96	0	51.71	197.26	76.37	212.29	0	1.7	75.81	19.52	50.52	0	0	0	0	90.84	0	129.51	107.46	211.66	139.55	36.59	0	41.44	0	3.32	17.65	156.49	143.14	0	112.94	58.89	123.11	146.77	169.21	0
18	ENSMUSG00000000402.2	Egfl6	EGF-like-domain, multiple 6	protein_coding	0	132.54	0.38	0	0	0	0	0	0	0	0	0	0	0	0	0	0	0.29	0	39.88	251.12	0	0	103.38	0	0	0	224.43	0	127.69	30.04	0	0	61	190.64	0	0	0	0	0	49.03	19.37	0	0	0
5	ENSMUSG00000000409.14	Lck	lymphocyte protein tyrosine kinase	protein_coding	70.69	0	0	0	0	0	0	0	0	0	0	0	0	0	0	0	0	100.8	0	0	0	0	0	0	0	0	0	0	0	0	0	0	0	0	0	0	0	0	0	0	0	109.9	0	0	0
0	ENSMUSG00000000411.7	Tssk3	testis-specific serine kinase 3	protein_coding	0	0	0	0	0	0	0	0	0	0	0	0	0	0	0	0	0	0	0	0	0	0	0	0	0	0	0	0	0	0	0	0	0	0	0	0	0	0	0	0	0	0	0	0	0
20	ENSMUSG00000000416.16	Cttnbp2	cortactin binding protein 2	protein_coding	0	0	0	28.37	0	125.16	21	39.41	66.66	0	0.46	0	0	0	0	0	0	0	8.52	0	0	0	0	0	20.18	0	0	0	0	0	0	0	0	0	0	0	0	0	0	18.21	0	0	0	0	2.73
25	ENSMUSG00000000420.15	Galnt1	UDP-N-acetyl-alpha-D-galactosamine:polypeptide N-acetylgalactosaminyltransferase 1	protein_coding	0	0	0	0	0	23.45	0	0	0	0	0	0	0	0	0	0	0	17.3	0	35.94	0	0	0	107.67	0	0	0	0	0	0	0	24.73	0	0	0	0	8.69	0	45.06	1.92	0	0	30.94	0	0
0	ENSMUSG00000000435.1	Myf5	myogenic factor 5	protein_coding	0	0	0	0	0	0	0	0	0	0	0	0	0	0	0	0	0	0	0	0	0	0	0	0	0	0	0	0	0	0	0	0	0	0	0	0	0	0	0	0	0	0	0	0	0
30	ENSMUSG00000000439.9	Mkrn2	makorin, ring finger protein, 2	protein_coding	48.95	0	0	0.13	0	0.18	0	0	0	0	0	24.76	0	0	0	0	0	0.5	29.78	46.43	0	0.36	0	0.19	5.77	0	6.27	0	5.01	44.7	10.86	0.08	32.52	28.43	0	0	47.63	0	0	4.2	0	48.15	21.66	0.13	0
3	ENSMUSG00000000440.12	Pparg	peroxisome proliferator activated receptor gamma	protein_coding	0	0	0	0	0	0	0	0	0	0	0	0	0	0	0	0	0	0	0	0	0	0	0	0	0	0	0	0	183.52	0	0	0	0	0	0	0	0	0	0	0	0	0	0	0	0
69	ENSMUSG00000000441.17	Raf1	v-raf-leukemia viral oncogene 1	protein_coding	52.78	0	0	107.26	0	78.24	0	256.14	2.43	0	22	32.93	0	68.18	0	0	145.36	68.03	35.47	69.63	0	96.32	154.04	102.11	109.84	37.8	56.09	0	102.51	97.25	82.52	69.3	0	80.76	180.37	0	109.1	179.18	0	78.61	59.5	182.35	75.47	133.17	0
13	ENSMUSG00000000486.13	2017-09-01	septin 1	protein_coding	0	0	0	0	0	0	0	0	0	0	0	0	0	0	0	0	0	0	0	0	0	0	0	13.92	0	0	0	0	2.52	0	0	0	0	0	0	0	0	36.48	0	12.99	0	16.14	4.72	0	0
10	ENSMUSG00000000489.6	Pdgfb	platelet derived growth factor, B polypeptide	protein_coding	0	0	0	0	34.71	0	0	0	0	0	62.49	0	65.36	0	0	0	0	0	0	0	0	0	0	0	0	0	0	53.55	0	0	2.49	1.29	0	0	0	0	0	0	0	0	0	0	0	0	0
14	ENSMUSG00000000530.16	Acvrl1	activin A receptor, type II-like 1	protein_coding	0	32.53	0	0	0	0	34.87	0	0	0	0	0	0	21.71	0	0	0	23.88	0	0	0	0	0	0	0	0	167.79	123.69	0	62.71	0	0	0	0	0	0	0	0	0	0	91.44	0	81.13	0	0
14	ENSMUSG00000000531.4	Grasp	GRP1 (general receptor for phosphoinositides 1)-associated scaffold protein	protein_coding	0	2.41	0	0	0	0	62.58	0	0	63.9	0	0	0	0	3.16	0	0	0	0	0	0	0	0	0	0	0	39.15	0	0	0	0	0	0	0	0	0	0	0	0	0	24.15	0	0	0	0
35	ENSMUSG00000000532.10	Acvr1b	activin A receptor, type 1B	protein_coding	30.5	14.66	0	0	3.28	0	0	33.21	0	0	0	15.74	0	0	0	0	0	0	0	19.52	0	29.05	0	0	0	0	61.7	0.79	16.17	0	7.76	0	28.68	0	0	0	16.12	0	0	16.34	0	0	0	0	2.87
32	ENSMUSG00000000538.18	Tom1l2	target of myb1-like 2 (chicken)	protein_coding	0	0	0	0	0	0	56.18	0	0	0	0	0	0	0	0	0	0	49.45	0	66.83	0	0	0	0	69.45	66.25	0	0	12.53	8.18	0	0	0	49.28	206.71	0	116.42	0	81.74	0	15.35	0	38.42	0	36.74
0	ENSMUSG00000000544.14	Gpa33	glycoprotein A33 (transmembrane)	protein_coding	0	0	0	0	0	0	0	0	0	0	0	0	0	0	0	0	0	0	0	0	0	0	0	0	0	0	0	0	0	0	0	0	0	0	0	0	0	0	0	0	0	0	0	0	0
67	ENSMUSG00000000552.9	Zfp385a	zinc finger protein 385A	protein_coding	4.44	0	2.28	15.96	0	0	3.1	6.54	0	39.77	1.26	2.54	3.34	5.14	0	0	1.12	16.06	13.01	2.82	0.74	4.7	2.28	0	3.31	1.35	0	35.99	0.6	3.73	2.63	1.47	8.64	0.41	0	1.15	1.77	0	63.84	3.32	0	1.75	5.12	6.36	0.28
8	ENSMUSG00000000555.6	Itga5	integrin alpha 5 (fibronectin receptor alpha)	protein_coding	0	0	0	0	0	0	0	0	0	0	0	31.96	0	31.2	0	0	0	0	0	0	0	0	0	0	0	0	0	0	0	0	0	0	0	0	0	0	0	0	0	13.18	0	0	0	0	0
0	ENSMUSG00000000560.9	Gabra2	gamma-aminobutyric acid (GABA) A receptor, subunit alpha 2	protein_coding	0	0	0	0	0	0	0	0	0	0	0	0	0	0	0	0	0	0	0	0	0	0	0	0	0	0	0	0	0	0	0	0	0	0	0	0	0	0	0	0	0	0	0	0	0
38	ENSMUSG00000000561.14	Wdr77	WD repeat domain 77	protein_coding	75.77	69.38	117.31	75.26	0	0	95.95	0	0	0	0	29.08	0	0	0	185.44	0	0	0	0	0	0	0	0	1.09	73.23	0	0	42.62	0	3.26	0	6.6	0	0	0	42.19	0	0	70.92	0	0	34.95	0	0
0	ENSMUSG00000000562.5	Adora3	adenosine A3 receptor	protein_coding	0	0	0	0	0	0	0	0	0	0	0	0	0	0	0	0	0	0	0	0	0	0	0	0	0	0	0	0	0	0	0	0	0	0	0	0	0	0	0	0	0	0	0	0	0
82	ENSMUSG00000000563.17	Atp5f1	ATP synthase, H+ transporting, mitochondrial F0 complex, subunit B1	protein_coding	472.33	193.18	614.99	679.38	380.2	390.02	125.35	580.67	647.21	120.24	212.52	377	102.64	230.73	267.09	0	8.91	430.65	400.55	132.91	322.62	0	255.5	627.43	212.42	185.59	564.9	140.4	429.37	534.28	96.19	111.03	308.72	265.37	0	537.79	366.34	295.69	177.11	89.7	131.2	179.69	269.64	249.04	0
45	ENSMUSG00000000567.5	Sox9	SRY (sex determining region Y)-box 9	protein_coding	56.96	48.38	0	44.16	0	0.24	50.21	0	0	22.1	0	36.86	0	3.93	0	25.49	0	155.37	0	297.45	535.9	0	0	47.79	0	0	70.95	31.27	62.22	49.13	0	0	184.74	1.97	177.11	0	0	37.84	0	155.74	31.05	0.26	120.49	0	0
53	ENSMUSG00000000568.15	Hnrnpd	heterogeneous nuclear ribonucleoprotein D	protein_coding	25.46	0	4.03	6.47	5.59	100.52	52.61	1.73	26.4	0	0	0	0	0	0	0	0	9.79	101.11	1.22	33.05	97.97	1.66	136.61	32.65	0	95.9	0	14.37	3.34	13.68	14.71	99.26	0	0	56.81	15.29	0	0	0	22.88	2.43	2	0	144.42
31	ENSMUSG00000000579.14	Dynlt1c	dynein light chain Tctex-type 1C	protein_coding	0	0.21	0	0	0	0	0	0	0	0	0	0	0	7.49	4.56	0	3.34	4.23	4.29	3.33	0	0.39	0	0	0	0	0.58	16.36	1.15	2.65	0.18	0	0	173.63	0	0	1.15	8.6	0	0	0	1.96	0	0	0
57	ENSMUSG00000000581.8	C1d	C1D nuclear receptor co-repressor	protein_coding	47.81	22.17	0	15.86	35.34	0	27.04	0	99.52	0	0	0	24.44	34.57	0	0	0	0	0	26.92	0	26.23	0	184.21	127.55	0	0	20.13	27.26	0	7.81	0	0	47.02	4.9	0	7.95	0	27.32	93.54	22.76	35.75	0	0	0
53	ENSMUSG00000000594.7	Gm2a	GM2 ganglioside activator protein	protein_coding	62.69	29.43	0	0	0	0	32.78	0	0	24.94	0	5.82	56.21	2.46	19.19	0	25.71	34.78	14.55	6.49	35.15	0	0	11.4	0	0	70.23	120.01	0	0	0.08	12.2	12.71	22.12	0	61.54	4.68	17.34	15.26	38.58	63.24	168.56	93.85	0	4.54
32	ENSMUSG00000000600.15	Krit1	KRIT1, ankyrin repeat containing	protein_coding	0	0	0	11.41	0	20.36	13.78	0	0	29.86	61.72	65.54	0	127.48	0	1324.18	0	0	0.16	0	0	0	0	0	0	0	0	5.17	5.3	37.28	0	9.88	0	36.38	0	128.2	10.73	0	0	0	0	49.51	0.16	0	0
49	ENSMUSG00000000605.8	Clcn4	chloride channel, voltage-sensitive 4	protein_coding	0	0	0	26.87	49.6	43.99	0	95.7	0	0	71.16	3.31	124.62	0	139.27	104.61	0	40.72	50.63	31.49	0	0	0	0	110.91	0	0	0	29.68	0	64.41	0	16.56	39.47	27.16	0	88.63	96.13	57.57	36.14	71.97	0	4.7	0	25.87
0	ENSMUSG00000000606.15	Vmn2r88	vomeronasal 2, receptor 88	protein_coding	0	0	0	0	0	0	0	0	0	0	0	0	0	0	0	0	0	0	0	0	0	0	0	0	0	0	0	0	0	0	0	0	0	0	0	0	0	0	0	0	0	0	0	0	0
0	ENSMUSG00000000617.14	Grm6	glutamate receptor, metabotropic 6	protein_coding	0	0	0	0	0	0	0	0	0	0	0	0	0	0	0	0	0	0	0	0	0	0	0	0	0	0	0	0	0	0	0	0	0	0	0	0	0	0	0	0	0	0	0	0	0
0	ENSMUSG00000000627.15	Sema4f	sema domain, immunoglobulin domain (Ig), TM domain, and short cytoplasmic domain	protein_coding	0	0	0	0	0	0	0	0	0	0	0	0	0	0	0	0	0	0	0	0	0	0	0	0	0	0	0	0	0	0	0	0	0	0	0	0	0	0	0	0	0	0	0	0	0
55	ENSMUSG00000000628.10	Hk2	hexokinase 2	protein_coding	4.48	0	0	0	3.52	0	81.35	0	11.87	38.17	1.14	0	0	44.07	0	18.82	1.74	62.16	38.09	91.3	12.66	201.6	27.23	86.07	0	1.05	1.15	2.2	6.55	78	0.42	63.72	2.13	0	0	0	0	0	0	255.14	70.55	36.94	109.84	0	67.06
46	ENSMUSG00000000631.19	Myo18a	myosin XVIIIA	protein_coding	0	36.42	12.74	9	0	0	0	0	0	0	63.77	0.07	45.4	0	31.8	590.26	0	11.36	2.97	46.62	0	0	11.92	10.82	0	10.79	0.71	0	3.04	0	46.17	0	0	5.28	0	0	0	0	0	2.43	0	0	1.47	38.81	68.23
0	ENSMUSG00000000632.13	Sez6	seizure related gene 6	protein_coding	0	0	0	0	0	0	0	0	0	0	0	0	0	0	0	0	0	0	0	0	0	0	0	0	0	0	0	0	0	0	0	0	0	0	0	0	0	0	0	0	0	0	0	0	0
0	ENSMUSG00000000673.8	Haao	3-hydroxyanthranilate 3,4-dioxygenase	protein_coding	0	0	0	0	0	0	0	0	0	0	0	0	0	0	0	0	0	0	0	0	0	0	0	0	0	0	0	0	0	0	0	0	0	0	0	0	0	0	0	0	0	0	0	0	0
8	ENSMUSG00000000682.7	Cd52	CD52 antigen	protein_coding	0	0	0	0	0	0	0	0	0	0	0	64.82	0	0	228.44	0	0	0	0	0	0	0	0	0	0	93.53	0	0	0	0	0	110.1	0	0	0	0	0	0	0	0	0	0	0	0	0
5	ENSMUSG00000000686.11	Abhd15	abhydrolase domain containing 15	protein_coding	0	0	0	0	0	0	0	0	0.61	0	0	0	0	0	0	0	0	0	0	0	0	0	0	0	0	0	0	0	22.63	0	0	0	0	0	0	0	0	0	0	0	0	0	0	0	0
23	ENSMUSG00000000690.5	Hoxb6	homeobox B6	protein_coding	11.85	0	273.36	59.16	52.62	0	0.39	0	0	0	0	0	0	0	0	0	0	0	0	28.25	0	0	0	0	31.6	8.05	81.65	20.87	0	0	0	0	0	0	0	0	26.8	0	0	0	35.92	0	15.1	0	0
0	ENSMUSG00000000693.10	Loxl3	lysyl oxidase-like 3	protein_coding	0	0	0	0	0	0	0	0	0	0	0	0	0	0	0	0	0	0	0	0	0	0	0	0	0	0	0.48	0	0	0	0	0.31	0	0	0	0	0	0	0	0	0	0	0	0	0
0	ENSMUSG00000000701.7	Tcl1b5	T cell leukemia/lymphoma 1B, 5	protein_coding	0	0	0	0	0	0	0	0	0	0	0	0	0	0	0	0	0	0	0	0	0	0	0	0	0	0	0	0	0	0	0	0	0	0	0	0	0	0	0	0	0	0	0	0	0
0	ENSMUSG00000000706.15	Btn1a1	butyrophilin, subfamily 1, member A1	protein_coding	0	0	0	0	0	0	0	0	0	0	0	0	0	0	0	0	0	0	0	0	0	0	0	0	0	0	0	0	0	0	0	0	0	0	0	0	0	0	0	0	0	0	0	0	0
15	ENSMUSG00000000708.14	Kat2b	K(lysine) acetyltransferase 2B	protein_coding	0	17.22	0	22.71	0	0	0	0	0	0	0	0	0	0	0	0	0	0	0	0	0	0	0	0	0	0	0	0	1.81	0	0	0	0	0	0	0	0	0	34.51	0	0	0	0	0	0
60	ENSMUSG00000000711.2	Rab5b	RAB5B, member RAS oncogene family	protein_coding	11.19	21.11	1.28	27.7	0	107.63	0	0	127.48	174.39	0	0	52.59	5.71	0	0	11	21.52	5.62	26.22	168.96	60.8	56.66	135.54	55.26	0	70.37	135.4	21.21	187.76	24.53	157.49	0	15.26	0	12.95	0.93	12.95	0	58.21	23.99	0	0	0	0
0	ENSMUSG00000000724.10	Cryba1	crystallin, beta A1	protein_coding	0	0	0	0	0	0	0	0	0	0	0	0	0	0	0	0	0	0	0	0	0	0	0	0	0	0	0	0	0	0	0	0	0	0	0	0	0	0	0	0	0	0	0	0	0
0	ENSMUSG00000000730.13	Dnmt3l	DNA (cytosine-5-)-methyltransferase 3-like	protein_coding	0	0	0	0	0	0	0	0	0	0	0	0	0	0	0	0	0	0	0	0	0	0	0	0	0	0	0	0	0	0	0	0	0	0	0	0	0	0	0	0	0	0	0	0	0
0	ENSMUSG00000000731.15	Aire	autoimmune regulator (autoimmune polyendocrinopathy candidiasis ectodermal dystrophy)	protein_coding	0	0	0	0	0	0	0	0	0	0	0	0	0	0	0	0	0	0	0	0	0	0	0	0	0	0	0	0	0	0	0	0	0	0	0	0	0	0	0	0	0	0	0	0	0
4	ENSMUSG00000000732.8	Icosl	icos ligand	protein_coding	0	0	0	0	0	0	0	0	0	0	0	0	0	0	0	0	0	0	0	0	0	0	0	0	0	0	0	0	0	0	0	0	0	0	0	0	0	0	0	0	0	0	15.65	0	0
22	ENSMUSG00000000738.17	Spg7	SPG7, paraplegin matrix AAA peptidase subunit	protein_coding	0	0	0	0	0	23.27	0	0	0	0	0	0	0	89.52	16.12	0	0	0	0	0	0	0	0	0	106.68	79.33	0	0	8.17	0	0	0	0	0	24.72	0	0	141.07	0	0	0	19.55	43.03	0	0
66	ENSMUSG00000000739.13	Sult5a1	sulfotransferase family 5A, member 1	protein_coding	2.26	116.09	0	178.36	0	375.57	0.52	641.76	35.3	0	196.2	333.57	286.22	0	0	0	0	74.95	269.66	140.32	372.06	0	158.5	11.45	570.49	25.97	0	40.45	0	579.92	234.84	229.86	429.44	129.59	0	185.64	291.44	294.48	417.47	279.25	306	94.56	337.12	565.65	0
92	ENSMUSG00000000740.11	Rpl13	ribosomal protein L13	protein_coding	8393.63	8548.65	4548.17	5035.88	7962.01	3970.4	10334.2	4711.69	4677.83	6954.85	2838.24	5955.49	3004.99	6725.84	5295.32	2128.17	3924.54	6223.86	4033.95	7722.43	7357.66	3718.57	3262.1	4142.73	4675.68	7213.7	9273.12	7307.46	3140.2	8713.77	5994.05	4927.14	6499.3	7870.4	2707.93	5247.55	5022.86	10463.2	6426.5	4944.61	9986.33	7948.68	7593.69	3724.87	3540.57
67	ENSMUSG00000000743.8	Chmp1a	charged multivesicular body protein 1A	protein_coding	92.1	142.21	0	88.94	77.8	92.35	56.01	218.11	112.09	248.47	297.04	13.94	138.43	0	230.02	0	230.02	259.68	58.03	94.86	204.21	0	59.11	0	163.05	0	265.64	97.36	113.96	0	40.3	118.91	45.4	0	0	89.65	125.52	181.29	85.3	93.13	204.94	0	0	2.17	247.97
48	ENSMUSG00000000751.13	Rpa1	replication protein A1	protein_coding	3.88	0	53.62	0	90.23	94.88	27.89	7.65	0	146.13	0	0.16	46.56	0	0	88.46	70.42	136.61	203.1	108.54	0	0	17.23	42.72	169.32	0	87.53	191.32	35.86	117.59	47.43	0	65.9	0	0	0	25.88	0	0	0	15.9	0	36.18	0	2.36
11	ENSMUSG00000000753.15	Serpinf1	serine (or cysteine) peptidase inhibitor, clade F, member 1	protein_coding	0	0	0	0	0	0	0	0	0	0	0	0	0	0	0	0	0	77.31	3.16	44.28	0	0	0	84.94	0	77.62	0	0	0	0	0	0	0	0	0	0	0	0	0	0	0	0	0	0	0
33	ENSMUSG00000000759.14	Tubgcp3	tubulin, gamma complex associated protein 3	protein_coding	44.18	0	0	0	0	47.53	0.15	0	0	0	0	0	0	58.39	0	0	0.63	16.73	0	0	0	0	0	11.12	115.57	0	0	0	80.78	94.76	22.32	0	119.84	43.91	0	0	0	0	0	3.83	0	86.05	41.01	87.09	0
0	ENSMUSG00000000766.18	Oprm1	opioid receptor, mu 1	protein_coding	0	0	0	0	0	0	0	0	0	0	0	0	0	0	0	0	0	0	0	0	0	0	0	0	0	0	0	0	0	0	0	0	0	0	0	0	0	0	0	0	0	0	0	0	0
31	ENSMUSG00000000776.12	Polr3d	polymerase (RNA) III (DNA directed) polypeptide D	protein_coding	0	0	0	20.45	74.93	0.52	71.87	0.31	66.24	0	0	31.67	98.48	60.92	0	0	0	116.49	0	0	0	0	0	0	0	0	0	0	10.91	106.84	28.78	7.63	0	0	0	0	0	0	0	0	35.05	0	112.28	0	0
17	ENSMUSG00000000782.15	Tcf7	transcription factor 7, T cell specific	protein_coding	0	0	66.54	0	19.74	0	46.31	0	12	0	2.85	0	0	25.2	0	0	0	0	0	0	0	0	0	48.03	0	0	0	0	0	0	0	0	0	0	0	0	0	0	0	0	0	0	0.29	0	0
84	ENSMUSG00000000787.12	Ddx3x	DEAD/H (Asp-Glu-Ala-Asp/His) box polypeptide 3, X-linked	protein_coding	131.08	73.12	24.15	69.08	70.66	116.52	47.83	14.98	67.94	0	183.54	130.54	223.22	180.5	94.46	0	158.14	42.11	7.63	64.56	0	137.86	311.53	504.77	63.05	80	311.21	50.99	21.34	69.53	68.25	46.05	100.22	300.22	313.13	11.17	53.29	65.95	131.14	215.91	98.74	35.17	80.79	316.03	40.78
1	ENSMUSG00000000791.8	Il12rb1	interleukin 12 receptor, beta 1	protein_coding	0	0	0	0	0	0	0	0	0	0	0	0	0	0	0	0	0	0	0	0	0	0	0	0	0	0	0	0	0	0	0	0	0	0	0	0	0	0	0	0	0	0	0	0	0
1	ENSMUSG00000000792.2	Slc5a5	solute carrier family 5 (sodium iodide symporter), member 5	protein_coding	0	0	0	0	0	0	0	0	0	0	0	0	0	0	0	0	0	25.29	0	0	0	0	0	0	0	0	0	0	0	0	0	0	0	0	0	0	0	0	0	0	0	0	0	0	0
1	ENSMUSG00000000794.9	Kcnn3	potassium intermediate/small conductance calcium-activated channel, subfamily N, member 3	protein_coding	0	0	0	0	0	0	0	0	0	0	0	0	0	0	0	0	0	0	0	0	0	0	0	0	0	0	0	0	0	0	0	0	0	0	0	0	0	0	0	0	0	0	0	0	0
15	ENSMUSG00000000804.14	Usp32	ubiquitin specific peptidase 32	protein_coding	0	0.09	0	1.37	0	0	0	0	0	0	0	0	0	0	0	0	0	11.92	0	0	0	0	0	0	0	8.87	0	0	0.9	0	0	0	0	0	0	43.67	3.2	45.84	0	0	0	0	0	0	30.88
0	ENSMUSG00000000805.18	Car4	carbonic anhydrase 4	protein_coding	0	0	0	0	0	0	0	0	0	0	0	0	0	0	0	0	0	0	0	0	0	0	0	0	0	0	0	0	0	0	0	0	0	0	0	0	0	0	0	0	0	0	0	0	0
32	ENSMUSG00000000811.13	Txnrd3	thioredoxin reductase 3	protein_coding	82.75	0	0	11.51	0	44.04	0	0	0	0	0	61.94	0	0	0	0	0	101.73	0	42.91	182.1	0	87.13	0	86.66	0	0	0	33.16	94.06	58.24	0	0	0	0	0	0	94.02	0	42.29	0	0	32.37	0	0
0	ENSMUSG00000000817.10	Fasl	Fas ligand (TNF superfamily, member 6)	protein_coding	0	0	0	0	0	0	0	0	0	0	0	0	0	0	0	0	0	0	0	0	0	0	0	0	0	0	0	0	0	0	0	0	0	0	0	0	0	0	0	0	0	0	0	0	0
28	ENSMUSG00000000823.16	Znf512b	zinc finger protein 512B	protein_coding	23.8	0	64.64	13.33	2.29	31.49	16.79	0	0	0	0	0	0	0	0	0	0	8.39	0	0	0	0	0	0	15.51	16.21	30.43	8.74	0.88	0	0	24.1	0	7.83	0	0	15.99	19.55	0	0	0	12.59	0	0	0
57	ENSMUSG00000000826.16	Dnajc5	DnaJ heat shock protein family (Hsp40) member C5	protein_coding	105.43	149.47	0	0	87.22	118.87	0	0	0	27.8	14.15	0.66	0	7.09	0	4.14	0	43.81	0	20.56	0	0	10.22	0	121.04	35.56	123.05	0	80.63	0	0	3.88	0.68	74.12	0	89.7	57.54	0	0	37.03	58.41	94.11	200.77	3.15	101.21
73	ENSMUSG00000000827.18	Tpd52l2	tumor protein D52-like 2	protein_coding	3.52	183.79	184.92	59.46	212.15	112.07	291.05	20.1	333.95	0	113.96	151.49	270.09	109.08	150.35	0	0	78.25	154.23	58.41	392.74	305.51	0	96.94	0	197.3	0	399.85	82.18	110.14	200.63	29.59	122.41	164.99	0	320.13	29.85	0	0	107.01	176.23	122.88	105.96	224.14	97.9
35	ENSMUSG00000000838.17	Fmr1	fragile X mental retardation syndrome 1	protein_coding	45.25	29	24.23	33.93	0	0	0	0	17.5	0	0	0	0	0.25	0	0	0	4.31	47.76	0	0	14.79	0	0	0	0.72	4.31	5.43	0.76	0	4.24	0	0	0	21.28	0	0	0	16.29	34.63	0	28.49	0	0	0
55	ENSMUSG00000000861.15	Bcl11a	B cell CLL/lymphoma 11A (zinc finger protein)	protein_coding	7.45	75.12	55.02	53.61	53.77	30.45	43.27	0	1.03	0	0	40.83	46.51	0	56.19	0	0	22.38	1.19	0	0	0	0	0	0	27.7	29.78	3.46	10	59.76	0	114.91	7.29	0	0	9.23	8.67	16.59	0	62.16	7.47	0	41.92	33.62	5.83
1	ENSMUSG00000000869.12	Il4	interleukin 4	protein_coding	0	0	0	0	0	0	0	0	0	6.03	0	0	0	0	0	0	0	0	0	0	0	0	0	0	0	0	0	0	0	0	0	0	0	0	0	0	0	0	0	0	0	0	0	0	0
44	ENSMUSG00000000876.11	Pxmp4	peroxisomal membrane protein 4	protein_coding	0	105.57	0	80.35	0	51.3	0	0	0	0	0	0	55.8	54.07	0	0	128.51	49.98	44.92	30.1	0	0	0.92	0	0	0	64.78	0	76.12	0	0	215.66	0	60.31	0	0	58.05	0	0	48.09	39.76	0	18.28	38	27.01
3	ENSMUSG00000000881.12	Dlg3	discs, large homolog 3 (Drosophila)	protein_coding	0	0	0	0	0	0	0	0	0	0	0	0	0	0	0	0	0	0	0	0	0	0	0	0	0	0	0	0	0	0	0	0	0	0	0	0	0	0	0	0	0	0	0	0	0
24	ENSMUSG00000000884.16	Gnb1l	guanine nucleotide binding protein (G protein), beta polypeptide 1-like	protein_coding	0	75.51	0	0	79.24	52.63	0	0	0	0	134.02	0	0	0	0	0	0	53.4	63.93	124.72	0	0	0	196.79	0	0	0	112.77	0.88	0	0	0	0	0	0	0	0	0	0	0	17.92	76.45	0	0	0
0	ENSMUSG00000000889.8	Dbh	dopamine beta hydroxylase	protein_coding	0	0	0	0	0	0	0	0	0	0	0	0	0	0	0	0	0	0	0	0	0	0	0	0	0	0	0	0	0	0	0	0	0	0	0	0	0	0	0	0	0	0	0	0	0
3	ENSMUSG00000000901.15	Mmp11	matrix metallopeptidase 11	protein_coding	0	0	0	0	0	0	0	0	0	0	0	0	0	66.63	0	0	0	0	0	0	0	0	0	0	0	0	0	0	0	0	0	0	0	50.1	0	0	0	0	0	0	0	0	0	0	0
51	ENSMUSG00000000902.13	Smarcb1	SWI/SNF related, matrix associated, actin dependent regulator of chromatin, subfamily b, member 1	protein_coding	102.86	1.77	173.24	44.31	151.69	0	125.35	90.24	87.51	0	0	0	69.55	0	150.52	0	146.6	0	82	0	0	0	63.2	375.52	0	70.38	60.95	0	163.81	0	145.98	99.48	39.53	0	0	263.84	224.68	0	165.24	124.48	39.39	0	39.19	0	0
0	ENSMUSG00000000903.3	Vpreb3	pre-B lymphocyte gene 3	protein_coding	0	0	0	0	0	0	0	0	0	0	0	0	0	0	0	0	0	0	0	0	0	0	0	0	0	0	0	0	0	0	0	0	0	0	0	0	0	0	0	0	0	0	0	0	0
33	ENSMUSG00000000915.15	Hip1r	huntingtin interacting protein 1 related	protein_coding	0	47.43	0	0.56	11.14	89.99	68.09	0	0	0	0	1.88	0	0	0	0	10.92	0	0	0	0	0	0	0	0	0	0	0	50.94	0	10.62	0	23.22	0	0	0	0	0	0	35.48	14.43	49.2	26.7	33.96	0
33	ENSMUSG00000000916.15	Nsun5	NOL1/NOP2/Sun domain family, member 5	protein_coding	0	0	0	63.31	79.38	0	229.59	0	0	0	0	15.14	0	0	0	0	0	0	0	0	0	0	0.95	6.86	194.14	0	0	0	7.81	0	0	70.12	0	9.72	0	124.4	24.09	0	0	0	153.07	6.4	0	0	105.42
33	ENSMUSG00000000934.8	Top1mt	DNA topoisomerase 1, mitochondrial	protein_coding	74.58	24.63	0	0	45.34	0	51.19	0	0	0	59.69	54	98.94	0	126.96	0	153.59	0	0	100.79	0	0	0	64.94	0	0	0	0	13.65	284.48	0	0	0	55.98	0	14.22	68.68	176.92	0	0	0	0	0	0	116.5
0	ENSMUSG00000000938.11	Hoxa10	homeobox A10	protein_coding	0	0	0	0	0	0	0	0	0	0	0	0	0	0	0	0	0	0	0	0	0	0	0	0	0	0	0	0	0	0	0	0	0	0	0	0	0	0	0	0	0	0	0	0	0
1	ENSMUSG00000000942.10	Hoxa4	homeobox A4	protein_coding	0	0	0	0	0	0	0	0	0	0	0	0	0	0	0	0	0	0	0	0	0	0	0	0	0	0	0	0	0	0	0	0	0	0	0	0	0	0	0	0	0	0	0	0	0
1	ENSMUSG00000000948.16	Gm38393	predicted gene, 38393	protein_coding	0	0	0	0	0	0	0	0	0	0	0	0	0	0	0	0	0	0	0	0	0	0	0	0	0	0	0	0	0	0	0	0	0	0	0	0	0	0	0	0	0	0	0	0	0
47	ENSMUSG00000000957.9	Mmp14	matrix metallopeptidase 14 (membrane-inserted)	protein_coding	0	0	1.94	36.17	0	114.3	0	115.8	0	100	0	33.19	138.22	98.33	0	0	195.81	0	46.19	0	0	62.98	0	0	5.35	0	0	0	21.16	0	15.1	0	47.12	186.64	1.42	52.24	51.62	0	128.4	0	0	69.92	3.34	79.57	7.24
4	ENSMUSG00000000958.9	Slc7a7	solute carrier family 7 (cationic amino acid transporter, y+ system), member 7	protein_coding	0	0	151.56	0	0	0	0	0	0	0	0	0	0	0	0	0	1.27	0	0	0	0	0	0	0	0	0	0	0	0	0	0	0	0	0	0	74.3	6.5	0	0	0	0	0	0	0	0
27	ENSMUSG00000000959.6	Oxa1l	oxidase assembly 1-like	protein_coding	73.48	69.19	0	31.26	48.13	0	0	52.8	0	0	0	0	0	0	0	0	0	33.64	0	0	0	0	0	0	0	0	0	0	76.93	0	0	20.26	0	22.9	0	0	0	3.66	0	45.92	0	60.06	33.98	0	0
22	ENSMUSG00000000976.13	Heatr6	HEAT repeat containing 6	protein_coding	0	0	0	0	0	18.95	0	0	50.98	0	0	0	0	0	25.34	0	125.82	0	0	0	0	0	77.63	0	70.02	0	0	0	3.76	0	9.52	0	13.92	0	0	0	0	0	60.48	32.06	0	0	0	0	0
1	ENSMUSG00000000982.5	Ccl3	chemokine (C-C motif) ligand 3	protein_coding	0	0	0	0	0	0	0	0	0	0	0	0	0	0	0	0	0	0	0	0	0	0	0	0	0	69.43	0	0	0	0	0	0	0	0	0	0	0	0	0	0	0	0	0	0	0
0	ENSMUSG00000000983.13	Wfdc18	WAP four-disulfide core domain 18	protein_coding	0	0	0	0	0	0	0	0	0	0	0	0	0	0	0	0	0	0	0	0	0	0	0	0	0	0	0	0	0	0	0	0	0	0	0	0	0	0	0	0	0	0	0	0	0
2	ENSMUSG00000001014.5	Icam4	intercellular adhesion molecule 4, Landsteiner-Wiener blood group	protein_coding	0	0	0	0	0	0	0	0	0	0	0	0	35.32	0	0	0	0	0	0	0	0	0	0	0	0	0	0	0	0	0	0	0	0	0	0	0	0	0	0	0	0	0	0	0	0
64	ENSMUSG00000001016.12	Ilf2	interleukin enhancer binding factor 2	protein_coding	143.23	0	234.43	37.12	11.39	34.82	128.35	65.29	113.83	0	132.97	0	108.09	24.12	96.53	0	0	111.88	109.95	73.22	0	0	0	99.54	0	0	108.86	193.02	65.9	64.72	123.29	0	75.43	336.24	0	0	119.83	7.06	3.79	23.31	0	135.81	128.73	0	0
81	ENSMUSG00000001017.15	Chtop	chromatin target of PRMT1	protein_coding	90.45	124.86	293.55	50.64	71.48	36.63	42.6	0	46.72	0	175.53	70.18	76.81	95.15	181.98	0	24.42	99.41	153.46	98.75	16.17	96.24	71.08	296.26	112.96	48.53	21.45	152.36	52.87	80.99	21.56	45.44	74.19	71.27	0	114.29	87.16	0	102.5	189.02	145.64	0	115.5	63.82	354.45
54	ENSMUSG00000001018.15	Snapin	SNAP-associated protein	protein_coding	254.51	255.64	127.23	0	24.08	0	0	108.72	0	0	0	3.52	112.24	0	0	527.89	0	74	0	7.06	648.85	0	85.53	166.43	140.5	6.93	0	130.73	46.07	282.11	48.84	99.61	122.12	0	68.39	102.74	8.59	0	120.6	0	115.01	106.12	0	0	0
40	ENSMUSG00000001020.8	S100a4	S100 calcium binding protein A4	protein_coding	530.01	0	3.55	0	0	0	161.43	393.32	0	0	0	261.63	220.23	0	0	0	1277.29	0	768.51	0	0	0	0	1308.29	42.9	1347.9	0	0	0	0	0	133.56	144.68	167.42	24065.1	225.69	17.13	0	0	0	0	0	208.35	378.83	0
2	ENSMUSG00000001021.12	S100a3	S100 calcium binding protein A3	protein_coding	0	0	0	0	0	0	0	0	0	0	0	0	0	0	0	0	0	0	0	0	0	0	0	0	0	0	0	0	0	0	0	0	0	0	0	0	0	0	0	0	0	0	0	0	0
0	ENSMUSG00000001023.10	S100a5	S100 calcium binding protein A5	protein_coding	0	0	0	0	0	0	0	0	0	0	0	0	0	0	0	0	0	0	0	0	0	0	0	0	0	0	0	0	0	0	0	0	0	0	0	0	0	0	0	0	0	0	0	0	0
87	ENSMUSG00000001025.8	S100a6	S100 calcium binding protein A6 (calcyclin)	protein_coding	1246.22	1525.06	393.16	3388.1	99.15	503.57	2574.09	3005.86	3642.09	3334.97	1166.72	85.48	1073.31	447.68	2453.47	63.88	996.5	1251.02	977.33	364.65	815.09	227.12	1063.84	8255.68	1089.04	888.49	1409.84	1178.03	213.71	1205.39	1600.46	1624.3	304.02	1971.91	8729.25	3005.61	356.99	797.69	1342.95	2349.23	1673.68	881.59	703.2	113.51	1866.48
0	ENSMUSG00000001027.7	Scn4a	sodium channel, voltage-gated, type IV, alpha	protein_coding	0	0	0	0	0	0	0	0	0	0	0	0	0	0	0	0	0	0	0	0	0	0	0	0	0	0	0	0	0	0	0	0	0	0	0	0	0	0	0	0	0	0	0	0	0
1	ENSMUSG00000001029.15	Icam2	intercellular adhesion molecule 2	protein_coding	0	0	0	0	0	0	0	0	0	0	0	0	0	0	0	0	0	0	0	0	0	0	0	0	0	0	0	0	0	0	0	0	0	0	0	0	0	0	0	0	0	0	0	0	0
17	ENSMUSG00000001034.17	Mapk7	mitogen-activated protein kinase 7	protein_coding	145.39	120.98	0	4.91	0	0	61.3	0	0	0	0	44.32	0	21.7	163.3	0	0	0	0	0	0	0	0	0	0	0	0	0	0	0	3.46	33.54	0	101.3	0	0	6.86	0	0	0	0	2.4	0	0	0
47	ENSMUSG00000001036.17	Epn2	epsin 2	protein_coding	0	57.01	59.87	27.24	25.15	0	12.59	0	64.74	0	146.23	26.65	9.29	100.13	0	0	0	13.34	2.46	0	0	0	0	60.98	0	20.93	0	0	20.94	0	0.48	20	11.09	0	0	210.33	12.89	11.68	0	18.34	0	0	0	0	50.68
19	ENSMUSG00000001039.12	B9d1	B9 protein domain 1	protein_coding	0	0	0	0	0	0	0	0	191.22	0	150.39	0	0	0	0	0	0	0	0	77.42	0	207.83	0	0	167.26	0	0	0	0	0	0	0	53.84	0	0	0	0	0	0	34.34	93.65	0	0	0	0
54	ENSMUSG00000001052.15	Sec24b	Sec24 related gene family, member B (S. cerevisiae)	protein_coding	0	7.44	3.77	34.54	3.34	0	39.66	44.56	0	0.44	0	0	37.59	97.86	144.79	0	280.76	72.76	0.25	34.43	0	105.36	0	0	0	0	35.88	59.93	24.81	96.46	25.55	0.09	27.11	27.95	140.99	100.41	5.28	0	102.74	29.96	99.71	0	97.32	72.6	107.47
28	ENSMUSG00000001053.15	N4bp3	NEDD4 binding protein 3	protein_coding	0	0	14.05	0	0	130.01	41.41	0	0	0	0	0	0	0	0	0	0	48.14	0	0	0	0	34.1	0	0	101.67	136.24	0	52.91	122.01	38.99	0	57.6	0	0	0	0	0	111.4	28.81	64.1	64.36	118.71	0	0
41	ENSMUSG00000001054.9	Rmnd5b	required for meiotic nuclear division 5 homolog B	protein_coding	0	0	0	0	0	106.93	103.03	36.93	276.07	0	78.26	4.46	0	0	0	0	0	82.65	0	75.27	0	0	0	0	0	0	0	39.34	25.88	3.65	90.84	0	45.12	0	190.11	0	250.67	0	115.06	0	47.91	0	0	0	25.43
67	ENSMUSG00000001056.3	Nhp2	NHP2 ribonucleoprotein	protein_coding	0	301.58	264.66	121.84	177.11	49.81	392.34	0	0	0	95.96	38.5	0	0	225.19	0	0	225.75	151.92	39.52	13.16	0	142.89	83.96	68.38	181.06	86.51	299.85	271.8	0	120.27	138.25	165.13	0	0	232.33	227.72	0	131.89	11.56	463.66	756.45	52.73	146.38	120.59
20	ENSMUSG00000001062.17	Vps9d1	VPS9 domain containing 1	protein_coding	17.79	13.69	0	35.83	0	0	0	0	0	0	0	0	88.16	16.54	0	0	0	0	0	65.79	211.53	0	0	0	0	0	36.49	0	0	0	0	0	47.42	0	0	0	0	0	0	0	0	0	36.76	0	0
17	ENSMUSG00000001065.14	Zfp276	zinc finger protein (C2H2 type) 276	protein_coding	0	0	25.87	0	0	87.05	0	0	0	0	0	48.04	0	0	0	0	57.44	0	0	0	0	0	0	123.68	0	0	0	0	0	0	0	73.8	0	0	0	0	0	0	0	0	0	63.31	0	0	0
0	ENSMUSG00000001076.6	C1ql4	complement component 1, q subcomponent-like 4	protein_coding	0	0	0	0	0	0	0	0	0	0	0	0	0	0	0	0	0	0	0	0	0	0	0	0	0	0	0	0	0	0	0	0	0	0	0	0	0	0	0	0	0	0	0	0	0
48	ENSMUSG00000001082.12	Mfsd10	major facilitator superfamily domain containing 10	protein_coding	0	0	0	0	351.5	0	0	0	0	214.42	449.4	386.31	281.95	103.33	217.88	24.96	122.38	166.07	0	200.68	0	0	0	86.86	0	0	301.35	0	25.98	355.74	37.01	0	309.34	359.66	0	146.62	11.76	0	0	0	105.64	291.54	216.35	0	0
70	ENSMUSG00000001089.14	Luzp1	leucine zipper protein 1	protein_coding	46.92	70.73	0	84.04	158.58	6.82	0	0.08	76.11	46.83	123.84	69.65	0	115.23	107.71	0	180.74	15.23	0	115.16	178.73	72.48	79.85	433.28	0	11.45	7.69	0	53.21	0	46.88	94.76	135.37	114.63	0	42.62	3.63	0	56.59	28.43	84.98	1.03	115.59	0.19	25.95
0	ENSMUSG00000001095.5	Slc13a2	solute carrier family 13 (sodium-dependent dicarboxylate transporter), member 2	protein_coding	0	0	0	0	0	0	0	0	0	0	0	0	0	0	0	0	0	0	0	0	0	0	0	0	0	0	0	0	0	0	0	0	0	0	0	0	0	0	0	0	0	0	0	0	0
41	ENSMUSG00000001098.15	Kctd10	potassium channel tetramerisation domain containing 10	protein_coding	0	0	0	32.29	0	0	0	231.09	92.4	0	0	152.45	108.87	0	0	0	146.91	38.99	0	132.35	0	0	0	94.18	0	0	0	222.93	0	0	35.5	0	0	96.79	0	0	0	0	0	0	44.94	0	70.65	0	60.02
49	ENSMUSG00000001100.10	Poldip2	polymerase (DNA-directed), delta interacting protein 2	protein_coding	143.73	23.76	158.93	200.56	195.06	13.35	71.69	131.35	34.94	149.38	0	0	126.15	190.35	0	0	0	0	0	0	269.42	0	0	0	0	70.04	130.1	436.83	131.85	0	7	0	0	1.4	0	178.65	65.48	190.05	51.88	157.55	0	92.83	0	150.89	0
0	ENSMUSG00000001103.7	Sebox	SEBOX homeobox	protein_coding	0	0	0	0	0	0	0	0	0	0	0	0	0	0	0	0	0	0	0	0	0	0	0	0	0	0	0	0	0	0	0	0	0	0	0	0	0	0	0	0	0	0	0	0	0
64	ENSMUSG00000001105.15	Ift20	intraflagellar transport 20	protein_coding	64.04	124.55	89.99	83.23	121.47	123.58	51.88	1.24	82.65	0	135.13	2.4	0	29.01	232.1	0	172.1	64.83	0	79.61	297.25	2.15	0	0	166.4	0	266.71	190.12	58.15	134.66	36.44	53.52	59.48	194.38	221.21	351.62	125.23	36.43	0	0	55.92	0	217.92	0	0
18	ENSMUSG00000001119.7	Col6a1	collagen, type VI, alpha 1	protein_coding	61.71	93.35	0	0	0	64.8	37.61	0	0	0	0	0	0	0	0	0	0	74.13	0	0	0	0	0	0	0	0	58.5	105.61	0	55.92	0	0	0	0	0	0	0	0	0	0	0	0	17.88	0	0
11	ENSMUSG00000001120.15	Pcbp3	poly(rC) binding protein 3	protein_coding	0	0	0	0	133.36	0	63.41	0	0	0	0	0	0	0	0	0	0	56.19	0	0	0	0	0.52	87.95	0	0	0	0	0	0	0	0	0	0	0	0	0	0	0	0	0	0	0	0	0
41	ENSMUSG00000001123.15	Lgals9	lectin, galactose binding, soluble 9	protein_coding	0	0	0	75.65	87.26	260.15	206.21	0	911.56	116.14	0	330.01	0	155.84	181.19	0	0	0	0	67.74	0	0	69.45	0	0	0	0	0	104.65	123.2	290.14	131.33	171.11	0	0	0	0	0	0	138.04	85.02	0	150.16	494.97	0
65	ENSMUSG00000001127.12	Araf	Araf proto-oncogene, serine/threonine kinase	protein_coding	0	130.29	0	65.42	89.66	127.5	0	0	68.81	199.09	114.04	83.45	0	0	171.71	288.14	115.58	55.67	167.84	48.87	0	0	0	97.92	0	62.21	0	183.12	80.81	0	70.19	80.79	74.64	109.76	0	60.67	44.23	9.84	155.68	130.68	83.73	246.98	0	0	1.74
0	ENSMUSG00000001128.7	Cfp	complement factor properdin	protein_coding	0	0	0	0	0	0	0	0	0	0	0	0	0	0	0	0	0	0	0	0	0	0	0	0	0	0	0	0	0	0	0	0	0	0	0	0	0	0	0	0	0	0	0	0	0
1	ENSMUSG00000001131.11	Timp1	tissue inhibitor of metalloproteinase 1	protein_coding	0	0	0	0	0	0	0	0	0	0	0	0	0	0	0	0	0	0	0	0	0	0	0	0	0	0	0	0	0	0	0	0	0	0	0	0	0	0	0	0	0	0	45.87	0	0
34	ENSMUSG00000001134.9	Uxt	ubiquitously expressed transcript	protein_coding	0	0	0	0	0	0	273.32	0	131.55	0	0	305.14	0	0	0	0	131.5	125.01	146.14	0	0	0	0	0	78.13	0	258.74	0	66.92	0	66.37	0	0	0	242.34	176.2	105.09	147.49	120.1	241.84	0	412.35	0	0	130.79
16	ENSMUSG00000001138.13	Cnnm3	cyclin M3	protein_coding	0	0	0.19	0	0	0	11.54	0	0	0	0	0	0	44.62	15.81	0	0	0	0	0	0	0	0	0	0	0	15.92	29.43	1	0	0.06	0	0	0	0	0	0	0	0	0	0	0	0.4	0	0
24	ENSMUSG00000001143.13	Lman2l	lectin, mannose-binding 2-like	protein_coding	0	0	0	0	92.33	0	0	0	0	23.39	0	119.2	0	21.65	0	0	0	52.62	0	0	279.13	0	0	0	0	0	144.87	0	0	0	0	0	0	0	0	0	0	0	0	10.68	0	0	0	36.88	30.66
26	ENSMUSG00000001150.6	Mcm3ap	minichromosome maintenance complex component 3 associated protein	protein_coding	0	0	45.37	15.04	0	0	0	0	0	0	0	0	0	0	0	0	1.31	10.59	0	0	0	8.87	28.32	0	0	28.36	0	18.47	13.39	0	9.51	0	7.93	0	0	0	0	0	0	23.32	34.96	0	0	0	18
27	ENSMUSG00000001151.9	Pcnt	pericentrin (kendrin)	protein_coding	0	22.59	0	0	0	0	0	0	0	0	0	6.38	33.75	0	0.2	7.63	0	0	10.86	0	0	0	3.11	0	19.25	0	0	0	8.27	0	2.29	0	21.89	2.02	5.81	0	0	0	0	12.48	17.24	0	5.95	0	0
0	ENSMUSG00000001155.13	Ftcd	formiminotransferase cyclodeaminase	protein_coding	0	0	0	0	0	0	0	0	0	0	0	0	0	0	0	0	0	0	0	0	0	0	0	0	0	0	0	0	0	0	0	0	0	0	0	0	0	0	0	0	0	0	0	0	0
26	ENSMUSG00000001156.9	Mxd1	MAX dimerization protein 1	protein_coding	0	0	0	0	0	0	0	28.66	0	50.35	0	0	0	0	0	0	0.78	0	0	46.9	0	0	0	0	10.5	0	0	45.48	2.14	0	0	30.49	61.77	23.23	0	0	0	0	55.73	21.56	0	0	78.89	0	0
17	ENSMUSG00000001157.13	Gmcl1	germ cell-less, spermatogenesis associated 1	protein_coding	0	0	0	19.16	0	59.21	0	0	0	0	0	0	0	61.12	0	0	0	28.27	0	34.72	0	0	0	0	0	0	0	0	0	0	0	1.27	1.14	0	0	0	0	163.13	0	0	0	0	0	0	13.23
67	ENSMUSG00000001158.13	Snrnp27	small nuclear ribonucleoprotein 27 (U4/U6.U5)	protein_coding	74.15	0	0	94.1	102.03	0	78.93	85.25	0	14.06	12.08	0	0	123.88	119.4	0	0	29	50.55	34.22	326.3	8.74	58	108.64	0	0	0	72.35	45.19	97.33	33.2	82.93	33.13	41.62	0	36.52	2.79	0	0	0	71.9	56.14	21.12	0	0
3	ENSMUSG00000001166.17	Oas1c	2'-5' oligoadenylate synthetase 1C	protein_coding	0	0	0	0	0	0	0	0	0	0	0	0	0	0	0	0	0	0	0	55.59	0	0	0	0	0	0	0	0	0	0	0	75.89	0	0	0	0	0	0	0	0	0	0	0	0	0
0	ENSMUSG00000001168.16	Oas1h	2'-5' oligoadenylate synthetase 1H	protein_coding	0	0	0	0	0	0	0	0	0	0	0	0	0	0	0	0	0	0	0	0	0	0	0	0	0	0	0	0	0	0	0	0	0	0	0	0	0	0	0	0	0	0	0	0	0
11	ENSMUSG00000001173.15	Ocrl	OCRL, inositol polyphosphate-5-phosphatase	protein_coding	0	76.1	0	0	0	0	0	0	0	0	0	0	0	0	0	0	0	0	0	0	0	0	0	0	0	0	0	0	0	82.56	0	0	0	0	0	0	0	0	0	0	0	0	0	0	53.98
88	ENSMUSG00000001175.13	Calm1	calmodulin 1	protein_coding	62.54	519.47	159.76	20.04	73.1	85.84	130.42	116.71	312.45	0	358.8	345.31	154.75	130.14	437.83	0	338.94	338.68	197.85	530.1	520.14	410.39	118.82	484.05	0	157.43	326.15	108.6	31.28	273.75	317.15	279.66	528.51	477.55	176.36	203.95	274.26	135.22	180.62	334.13	84.75	186.97	501.35	460.19	203.83
23	ENSMUSG00000001211.14	Agpat3	1-acylglycerol-3-phosphate O-acyltransferase 3	protein_coding	1.7	64.07	0	0	0	0	0	0	0	229.44	0	97.12	0	170.16	209.25	0	0	0	7.55	0	0	0	0	59.7	0	194.18	0	39.59	0	19.59	0	0	80.67	221.75	0	0	124.38	0	0	161.82	0	0	15.24	0	137.79
0	ENSMUSG00000001225.12	Slc26a3	solute carrier family 26, member 3	protein_coding	0	0	0	0	0	0	0	0	0	0	0	0	0	0	0	0	0	0	0	0	0	0	0	0	0	0	0	0	0	0	0	0	0	0	0	0	0	0	0	0	0	0	0	0	0
0	ENSMUSG00000001227.11	Sema6b	sema domain, transmembrane domain (TM), and cytoplasmic domain, (semaphorin) 6B	protein_coding	0	0	0	0	0	0	0	0	0	0	0	0	0	0	0	0	0	0	0	0	0	0	0	0	0	0	0	0	0	0	0	0	0	0	0	0	0	0	0	0	0	0	0	0	0
31	ENSMUSG00000001228.14	Uhrf1	ubiquitin-like, containing PHD and RING finger domains, 1	protein_coding	0	1.55	90.13	0	58.14	10.59	36.41	79.92	0	91.71	0	0	0	0	0	0	99.6	16.21	199.09	0	0	0	0	79.32	0	0	0	0	37.75	0	19.35	52.26	15.16	0	0	0	0	0	0	0	99.26	14.31	0	64.93	0
34	ENSMUSG00000001229.7	Dpp9	dipeptidylpeptidase 9	protein_coding	45.63	0	0	0.43	0	0	1.29	0	82.24	0	0	0	0	62.34	0	0	0	0	11.32	19.13	0	0	67.05	0	0	0	0	0	17.5	0	12.24	89.68	13.69	0	0	136.18	11.12	0	0	10.42	64.43	0	15.07	0	34.48
26	ENSMUSG00000001240.13	Ramp2	receptor (calcitonin) activity modifying protein 2	protein_coding	255.24	250.68	0	0	244.32	0	331.6	0	0	120.94	0	0	0	14.49	0	0	0	93.16	1.39	57.02	0	0	0	0	0	0	0	132.06	0	156.84	0	0	0	0	0	0	0	0	0	0	66.16	65.94	0	0	0
57	ENSMUSG00000001247.16	Lsr	lipolysis stimulated lipoprotein receptor	protein_coding	0	0	0	0.86	0	301.02	0	0	118.47	31.1	153.2	46.22	4.87	0	252.82	0	0	0	0	57.26	256.06	133.37	289.56	98.13	0	36.13	0	0	27.61	0	202.26	7.91	95.74	0	0	168.74	417.03	0	102.8	0	0	124.89	0	0	354.62
45	ENSMUSG00000001248.14	Gramd1a	GRAM domain containing 1A	protein_coding	34.11	0	0	47.11	0	0	0	161.45	0	14.67	50.78	47.87	0	0	0	0	0	40.21	54.36	0	0	0.28	37.77	68.74	0	0	113.39	79.14	225.99	0	26.37	91.73	3.35	0	0	0	67.37	164.97	0	76.88	21.14	58.54	38.69	0	92.66
6	ENSMUSG00000001249.14	Hpn	hepsin	protein_coding	104.42	103.53	0	73.39	0	0	0	0	0	0	0	0	0	0	0	0	0	0	0	0	0	0	0	0	0	0	0	0	0	0	0	0	0	0	0	0	0	0	0	0	0	0	0	0	0
0	ENSMUSG00000001260.10	Gabrg1	gamma-aminobutyric acid (GABA) A receptor, subunit gamma 1	protein_coding	0	0	0	0	0	0	0	0	0	0	0	0	0	0	0	0	0	0	0	0	0	0	0	0	0	0	0	0	0	0	0	0	0	0	0	0	0	0	0	0	0	0	0	0	0
16	ENSMUSG00000001270.8	Ckb	creatine kinase, brain	protein_coding	110.73	0	86.51	0	0	0	75.96	0	0	0	0	0	0	0	0	0	0	62.55	0	0	0	0	0	102.07	0	0	0	0	0	0	43.14	62	61.88	127.71	0	0	0	0	0	0	0	25.51	0	0	0
31	ENSMUSG00000001280.12	Sp1	trans-acting transcription factor 1	protein_coding	33.14	37.21	0	9.27	0	0	5.6	0	31.96	0	0	0	9.26	0	0	0	0	0	28.78	0	0	0	0	0	0	0.72	28.71	0	8.15	34.64	0	9.01	0	0	0	0	0	35.34	21.56	0.91	0	0	13.97	20.55	0.53
5	ENSMUSG00000001281.9	Itgb7	integrin beta 7	protein_coding	0	0	0	0	0	0	0	0	0	0	0	0	0	0	0	0	0	0	0	0	0	0	0	0	0	0	0	0	0	0	0	0	0	0	0	0	0	0	0	0	0	0	0	0	3.27
39	ENSMUSG00000001285.12	Myg1	melanocyte proliferating gene 1	protein_coding	0	342.03	0	32.74	74.08	0	0	284.73	0	82.8	0	88.94	141.62	0	0	0	0	70.27	0	123.63	0	0	51.82	0	159.12	0	0	0	64.04	0	0	0	75.35	0	0	0	0	0	0	0	68.83	0	70.74	0	0
84	ENSMUSG00000001288.14	Rarg	retinoic acid receptor, gamma	protein_coding	7.94	114.76	0	92.58	25.42	68.7	102.22	376.73	403.31	77.3	300.23	38.88	25.58	153.36	68.73	0	0.93	27.31	64.44	58.56	0	1.81	77.72	12.3	138.73	114.35	231.3	147.48	93.46	76.71	371.97	95.44	142.35	162.09	0	191.93	157.86	0	22.66	136.69	3.15	25.19	0.94	98.5	76.35
87	ENSMUSG00000001289.12	Pfdn5	prefoldin 5	protein_coding	570.91	478.65	313.99	684.64	250.49	659.73	214.79	707.85	864.51	1114.84	151.39	433.12	203.09	419.55	352.95	0	193.66	879.56	312.66	891.19	0	344.52	78.76	173.18	338.42	535.78	676.99	820.17	434.13	404.71	368.96	603.04	747.35	1134.36	0	138.13	949.65	299.12	566.41	509.06	1133.2	337.59	939.23	252.21	295.62
46	ENSMUSG00000001300.15	Efnb2	ephrin B2	protein_coding	0	0	4.35	70.66	29.46	0	20.42	0	47.25	1.55	0	80.75	11.7	0	0	0	54	18.92	23.3	34.35	0	6.7	0	12.78	49.18	0	0	4.67	35.35	0	0	0	26.47	2.5	0	40.6	27.15	0	0	43.4	8.6	0	21.57	0.51	0
38	ENSMUSG00000001305.5	Rrp15	ribosomal RNA processing 15 homolog (S. cerevisiae)	protein_coding	0	86.46	0	76.45	136.14	172.28	0	0	0	40.26	0	23.22	0	0	0	0	0	126.87	0	49.1	0	0	53.38	0	81.24	32.05	76.66	0	20.3	0	73.56	0	78.1	0	0	0	0	0	0	0	35.92	0	137.68	0	0
8	ENSMUSG00000001313.12	Rnd2	Rho family GTPase 2	protein_coding	0	0	0	0	0	0	73.81	0	0	0	0	0	0	0	50.27	0	0	0	0	0	0	0	0	54.31	0	0	0	0	0	86.24	0	0	70.13	0	0	0	0	0	0	0	0	0	0	0	0
25	ENSMUSG00000001323.17	Srr	serine racemase	protein_coding	0	0	0	0	0	0	0	0	0.99	0	0	2.04	0	3.71	0	0	0	8.63	0	103.99	0	0	0	2.66	0	27.19	0	0	3.12	0	0	0	0	0	0	0	48.69	2.43	244.59	0	24.85	138.31	29.54	0	0
1	ENSMUSG00000001333.9	Sync	syncoilin	protein_coding	0	0	0	0	0	0	0	0	0	0	0	0	0	0	0	0	0	0	0	0	0	0	0	45.51	0	0	0	0	0	0	0	0	0	0	0	0	0	0	0	0	0	0	0	0	0
2	ENSMUSG00000001334.9	Fndc5	fibronectin type III domain containing 5	protein_coding	0	0	0	0	0	0	0	9.31	0	0	0	0	0	0	0	0	0	0	0	0	0	0	0	0	0	0	0	0	0	0	0	0	0	0	0	0	0	0	0	0	0	0	0	0	0
46	ENSMUSG00000001348.14	Acp5	acid phosphatase 5, tartrate resistant	protein_coding	111.71	0	0	379.74	0	101.58	99.92	0.5	0	0	0	71.47	0	0	0	0	312.74	0	4.15	44.32	228.69	0	0	0	290.5	0	0	0.75	1227.29	0	38.04	0	44.29	72.88	0	0	65.25	0	0	104.1	73.56	77.56	91.84	95.77	234.75
0	ENSMUSG00000001349.4	Cnn1	calponin 1	protein_coding	0	0	0	0	0	0	0	0	0	0	0	0	0	0	0	0	0	0	0	0	0	0	0	0	0	0	0	0	0	0	0	0	0	0	0	0	0	0	0	0	0	0	0	0	0
48	ENSMUSG00000001366.14	Fbxo9	f-box protein 9	protein_coding	237.38	0	135.77	0	0	36.84	60.61	0	169.25	0	0	74.07	0	78.59	172.16	0	189.91	113.84	102.46	0.33	0	0	0	28.55	118.69	164.06	113.22	0	65.72	155.96	71.05	62.38	0	0	0	168.6	211.43	0	0	0	64.9	0	105.7	74.94	100.76
22	ENSMUSG00000001376.17	Ccdc132	VPS50 EARP/GARPII complex subunit	protein_coding	0	0	0	38.18	23.27	0	0	42.69	0	0	0	0	0	0	0	0	0	41.79	0	0	0	0	0	0	0	0	0	0	0	0	14.69	29.77	32.85	0	0	0	0	0	0	166.69	0	65.72	43.18	81.17	0
59	ENSMUSG00000001380.6	Hars	histidyl-tRNA synthetase	protein_coding	76.2	86.09	0	43.18	0	0	153.38	0.32	0	0	2.96	93.08	101.21	201.25	24.6	0	3.29	67.24	3.81	56.41	237.1	0	88.84	0	14.46	54.01	232.6	0	70.6	0	8	0	0	104.41	0	100.19	65.91	175.66	92.75	0	71.3	154.56	42.75	0	107
62	ENSMUSG00000001383.8	Zmat2	zinc finger, matrin type 2	protein_coding	54.21	0	65.26	0	0	23.01	46.82	0	78.98	0	26.95	64.58	19.01	0	0	0	0	66.74	50.61	24.75	0	22.94	0	113.52	55.36	41.25	31.07	0	25.35	94.88	48.99	47.24	52.71	0	0	0	60.72	0	94.28	20.25	15.45	77.5	7.15	1.02	104.58
9	ENSMUSG00000001403.13	Ube2c	ubiquitin-conjugating enzyme E2C	protein_coding	0	0	0	0	0	0	0	0	0	0	0	0	0	0	0	0	0	0	621.9	0	0	0	0	0	0	0	0	0	32.59	0	0	0	0	0	0	126.46	11.16	0	47.93	0	0	0	0	0	0
36	ENSMUSG00000001415.10	Smg5	Smg-5 homolog, nonsense mediated mRNA decay factor (C. elegans)	protein_coding	106.78	26.98	0	1.52	0	40.33	0	0	0	0	5.6	0	0	0	0	0	0	0	53.79	8.37	0	0	0	0	0	0	0	0	0	0	2.22	19.67	54.04	53.9	0	10.69	0.86	0	62.48	115.6	0	0	8.28	2.46	0
79	ENSMUSG00000001416.13	Cct3	chaperonin containing Tcp1, subunit 3 (gamma)	protein_coding	586.57	330.31	98.56	217.84	533.61	245.56	194.09	38.96	166.48	173.66	164.13	56.13	140.55	0	258.98	0	197.53	476.12	266.4	69.41	116.85	325.67	61.19	154.39	356.26	111.84	0.99	118.94	204.56	133.29	250.95	348.04	188.13	158.28	0	108.48	429.56	96.8	0	19.58	229.44	438.94	150.5	168.91	116.53
66	ENSMUSG00000001418.13	Glmp	glycosylated lysosomal membrane protein	protein_coding	201.31	0	217.86	162.24	280.03	253.84	0	343.44	75.12	210.85	206.98	0	132.54	290.6	136.98	0	0	135.23	146.34	212.68	0	199.87	189.27	529.71	158.42	204.53	148.97	0	158.06	275.26	118.98	116.85	124.85	0	0	0	29.38	539.5	0	0	250.41	115.5	0	177.75	0
56	ENSMUSG00000001419.17	Mef2d	myocyte enhancer factor 2D	protein_coding	54.24	53.54	53.77	45.68	3.81	0	0	0	19.83	0	0	18.84	0	0	50.37	0	47.48	45.82	0	69.47	0	17.4	66.47	0	62.2	58.89	117.02	0	15.62	0	0	23.17	0	125.93	0	9.17	34.98	0	0	9.25	31.31	83.28	0.2	45.55	0
41	ENSMUSG00000001420.13	Tmem79	transmembrane protein 79	protein_coding	40.69	0	0	0	30.33	0	78.06	0	247.29	0	0	134.65	0	0	112.89	0	153.54	0	13.27	63.58	0	0	64.99	112.69	77.52	31.11	81.63	0	78.84	181.43	0	105.22	67.77	4.51	0	0	145.03	0	0	142.62	0	0	0	98.94	119.15
47	ENSMUSG00000001424.14	Snd1	staphylococcal nuclease and tudor domain containing 1	protein_coding	63.14	0	3.17	28.15	0	0	1.11	17.93	76.16	0	0	0.27	0.42	2.66	0	0	0	0.44	22.51	73.9	2.56	0.59	0.24	68.39	0	0	110.65	0	57.52	0	0.39	0	0	19.83	0	0	0.28	134.51	0	4.2	130.18	76.29	1.82	5.09	65.94
44	ENSMUSG00000001435.14	Col18a1	collagen, type XVIII, alpha 1	protein_coding	187.76	103.08	0	0	0	24.58	134.86	70.07	0	0	0	0	127.68	82.88	38.51	0	0	66.63	0	18.16	211.1	66.72	0	10.01	0	0	82.98	37.1	0	95.27	0	0	0	0	66.62	0	0	35.81	0	0	39.8	55.45	99.14	43.93	0
30	ENSMUSG00000001436.15	Slc19a1	solute carrier family 19 (folate transporter), member 1	protein_coding	0	0	0	0	172.26	0	283.34	0	96.59	0	0	24.94	0	0	0	236.65	0	142.92	142.36	0	0	0	0	56.91	0	0	88.21	0	10.76	0	0	91.61	63.62	0.41	0	0	0	340.36	0	0	66.93	0	40.78	0	0
52	ENSMUSG00000001440.5	Kpnb1	karyopherin (importin) beta 1	protein_coding	86.51	30.09	0	8.68	2.08	38.05	0.15	0	45.64	0	0.76	7.93	48.05	4.57	22.75	0	0	52.72	167.2	0	0	0	0	18.84	10.33	0	23.84	25.6	0.87	41.94	6.51	0.23	35.46	3.47	0	1.68	2.73	0	0	0	0	165.49	61.32	0	86.07
55	ENSMUSG00000001441.13	Npepps	aminopeptidase puromycin sensitive	protein_coding	0	64.08	26.99	46.81	2.76	0	0	0	7.84	0	1.27	277.43	73.96	0	1.41	0	175.47	8.64	115.76	0	0	21	120.05	0	60.73	18.98	0	0	44.98	0	210.98	0.78	8.73	0	0	0	93.31	0	119.11	66.56	0	0	19.45	2.46	193.13
1	ENSMUSG00000001444.2	Tbx21	T-box 21	protein_coding	0	0	0	0	0	0	0	0	0	0	0	0	0	0	0	0	0	0	0	0	0	0	0	0	0	0	0	0	0	0	0	0	0	0	0	0	0	0	0	0	0	0	0	0	0
59	ENSMUSG00000001445.10	Mrpl10	mitochondrial ribosomal protein L10	protein_coding	101.96	0	62.89	87.29	102.09	72.18	211.8	219.93	0	0	65.87	154.17	0	0	0	0	45.47	45.4	88.6	55.84	0	1.81	0	97.57	80.2	0	172.13	52.02	8.72	113.16	59.28	48.76	0	0	0	99.21	109.85	0	0	185.28	95.38	106.82	4.01	0	97.47
38	ENSMUSG00000001467.5	Cyp51	cytochrome P450, family 51	protein_coding	158.56	0	0	1.32	0	0	69.57	0	0	0	0	0	2.84	189.97	0	0	157.42	93.61	0	0	0	0	17.12	0	0	0	0	62.41	248.05	0.21	0	0	0	0	0	22.46	85.91	0	0	46.16	32.88	0	19.23	0	0
79	ENSMUSG00000001472.16	Tcf25	transcription factor 25 (basic helix-loop-helix)	protein_coding	190.79	141.51	0	93.91	245.95	192.99	0.16	359.8	108.76	0	264.56	146.18	258.7	87.65	0	0	156.95	79.02	59.42	102.41	0	41.66	44.65	106.68	235.16	125.33	103.46	156.17	130.39	218.73	11.93	124.62	228.26	394.38	1.34	98.31	229.77	0	171.19	195.93	147.62	0	226.11	200.8	74.33
19	ENSMUSG00000001473.6	Tubb6	tubulin, beta 6 class V	protein_coding	0	0	0	0	0	0	0	0	0	0	0	0	0	0	0	0	0	0	0	0	0	0	105.9	124.19	0	0	0	0	38.93	0	34.99	46.62	64.91	0	0	0	0	0	0	116.55	174.38	0	176.91	0	13.48
38	ENSMUSG00000001482.14	Def8	differentially expressed in FDCP 8	protein_coding	0	0	0	0	0	40.46	15.84	0	0	0	0.3	45.02	0	0	0	0	0	50.3	0	0	0	0	111.59	23.86	0	0	109.72	99.05	35.8	0	49.98	90.68	86.84	0	0	62.32	51.9	0	0	0	37.82	42.36	0	22.38	92.26
0	ENSMUSG00000001493.9	Meox1	mesenchyme homeobox 1	protein_coding	0	0	0	0	0	0	0	0	0	0	0	0	0	0	0	0	0	0	0	0	0	0	0	0	0	0	0	0	0	0	0	0	0	0	0	0	0	0	0	0	0	0	0	0	0
0	ENSMUSG00000001494.6	Sost	sclerostin	protein_coding	0	0	0	0	0	0	0	0	0	0	0	0	0	0	0	0	0	0	0	0	0	0	0	0	0	0	0	0	0	0	0	0	0	0	0	0	0	0	0	0	0	0	0	0	0
0	ENSMUSG00000001496.15	Nkx2-1	NK2 homeobox 1	protein_coding	0	0	0	0	0	0	0	0	0	0	0	0	0	0	0	0	0	0	0	0	0	0	0	0	0	0	0	0	0	0	0	0	0	0	0	0	0	0	0	0	0	0	0	0	0
0	ENSMUSG00000001497.18	Pax9	paired box 9	protein_coding	0	0	0	0	0	0	0	0	0	0	0	0	0	0	0	0	0	0	0	0	0	0	0	0	0	0	0	0	0	0	0	0	0	0	0	0	0	0	0	0	0	0	0	0	0
41	ENSMUSG00000001504.10	Irx2	Iroquois related homeobox 2 (Drosophila)	protein_coding	0	0	37.5	52.32	29.13	0	25.87	0	16.98	75.23	23.51	4.61	0	0	41.4	0	183.6	157.43	0	1.76	125.72	0	0	0	0	10.62	0	103.41	43.24	80.88	0.8	0	13.06	0	81.39	0	0	0	0	0	0	53.58	0	125.25	0
18	ENSMUSG00000001506.10	Col1a1	collagen, type I, alpha 1	protein_coding	2.24	40.11	0.49	0	13.58	0	8.26	0	0	0	50.91	0	0	0	0	0	0	0	2.35	0.74	0	0	0	5.2	0	0	0	0	0	0	0	0	0	0	0	0	0	0	0	0	8.92	0	0	0	27.94
57	ENSMUSG00000001507.16	Itga3	integrin alpha 3	protein_coding	0	94.04	0	2.35	12.76	233.45	0	104.27	209.18	0	258.53	90.43	138.31	11.97	0	0	187.34	0	91.92	70.41	0	0	140.94	43.45	102.95	0	53.83	0	0	0	126.57	77.05	77.42	0	0	21.65	1.45	0	22.02	3.1	17.75	136.86	27.27	58.98	0
0	ENSMUSG00000001508.15	Sgca	sarcoglycan, alpha (dystrophin-associated glycoprotein)	protein_coding	0	0	0	0	0	0	0	0	0	0	0	0	0	0	0	0	0	0	0	0	0	0	0	0	0	0	0	0	0	0	0	0	0	0	0	0	0	0	0	0	0	0	0	0	0
20	ENSMUSG00000001510.8	Dlx3	distal-less homeobox 3	protein_coding	0	0	1.97	0	32.66	0	17.89	0	0	0	0	0	0	2.02	0	0	0	0.91	0	1.11	0	0	0	61.49	0	0	63.49	0	0	0	0	0	0	0	0	74.99	1.53	0	0	0	72.44	0	78.18	0	0
3	ENSMUSG00000001517.14	Foxm1	forkhead box M1	protein_coding	0	0	0	0	0	0	0	0	0	0	0	0	0	0	0	0	0	0	49.43	0	0	0	0	0	0	0	0	0	12.15	0	0	0	0	0	0	0	0	0	0	0	0	0	0	0	0
29	ENSMUSG00000001518.12	Itfg2	integrin alpha FG-GAP repeat containing 2	protein_coding	0	63.47	0	12.39	45.91	0	87.91	0	73.84	0	0	18.78	0	1.99	0	0	152.53	70.13	14.07	0	0	0	0	0	0	0	113.63	0	24.66	88.53	81.55	0	0	101.61	0	0	54.7	0	0	0	0	0	0	87.62	0
4	ENSMUSG00000001520.12	Nrip2	nuclear receptor interacting protein 2	protein_coding	0	19.6	0	0	0	0	0	0	0	0	0	0	0	0	0	0	0	0	6.63	0	0	0	0	0	0	0	0	0	0	0	0	0	0	0	0	0	0	0	0	0	0	0	0	0	0
34	ENSMUSG00000001521.12	Tulp3	tubby-like protein 3	protein_coding	5.22	4.49	122.58	0	95.1	0	49.19	4.69	0	0	0	0	0	0	83.34	0	0	0	0	0.34	0	0	0	5.65	0	0	0	0.26	0	0	16.11	81.41	0	11.94	0	0	0	0	0	0	0	0	4.19	0	1.55
24	ENSMUSG00000001524.14	Gtf2h4	general transcription factor II H, polypeptide 4	protein_coding	0	0	0	8.74	69.47	0	0	0	0	0	0	94.34	0	0	0	0	0	0	0	0	0	0	0	0	0	0	0	132.02	68.05	146.06	0	0	38.69	0	0	0	76.8	278.2	250.2	15.34	0	122.11	7.73	0	0
82	ENSMUSG00000001525.10	Tubb5	tubulin, beta 5 class I	protein_coding	170.08	91.36	0	201.35	62.56	829.27	68.37	203.58	0	331.77	157.22	68.18	215.24	371.14	258.02	0	223.14	169.97	1657.15	112.55	19.14	0	0	185.34	28.19	128.84	308.27	74.34	273.32	254.55	27.96	278.13	202.83	76.83	0	100.21	78	328.37	25.89	84.81	143.98	258.22	195.67	92.65	20.31
13	ENSMUSG00000001542.6	Ell2	elongation factor RNA polymerase II 2	protein_coding	0	0	0	2.92	0	0	0	0	0	0	0	0	0	0	0	0	0	14.91	0	0	0	0	0	0	11.94	0	0	0	4.83	0	0	13.92	18.12	0	0	0	18.13	0	0	0	0	0	0	0	0
85	ENSMUSG00000001552.14	Jup	junction plakoglobin	protein_coding	88.56	234.88	176.99	166.71	258.06	689.73	277.36	197.17	1128.79	227.39	288.96	346.26	390.27	231.72	0	1010.91	301.77	377.76	420.2	236.3	0	523.15	594.18	157	305.69	516.18	0	296.77	230.54	477.96	301.57	455.07	536.43	192.77	0	697.68	1949.66	354.68	467.61	862.98	193.73	103.63	312.64	685.13	1542.08
10	ENSMUSG00000001555.10	Fkbp10	FK506 binding protein 10	protein_coding	287.18	0	0	0	0	0	108.9	0	0	0	0	0	0	0	0	0	0	81.55	0	0	0	0	0	0	0	0	0	0	0	0	0	0	0	0	0	0	0	0	0	0	102.33	0	0	0	0
2	ENSMUSG00000001558.5	Klhl10	kelch-like 10	protein_coding	0	0	0	0	0	0	0	0	0	0	0	0	0	0	0	0	0	0	0	0	0	0	0	0	0	0	0	0	0	0	0	0	0	0	0	0	0	0	0	0	0	0	0	0	0
0	ENSMUSG00000001566.9	Mnx1	motor neuron and pancreas homeobox 1	protein_coding	0	0	0	0	0	0	0	0	0	0	0	0	0	0	0	0	0	0	0	0	0	0	0	0	0	0	0	0	0	0	0	0	0	0	0	0	0	0	0	0	0	0	0	0	0
23	ENSMUSG00000001569.10	Nom1	nucleolar protein with MIF4G domain 1	protein_coding	0	0	0	0	0	0	0	0	0	35.41	0	2.72	5.62	0	0	0	159.66	0.08	104.15	0	0	0	0	120.24	0	0	0	0	0.18	0	0	0	0	0	0	6.6	0.41	0	0	0	0	0	0	0	2.92
21	ENSMUSG00000001576.14	Ergic1	endoplasmic reticulum-golgi intermediate compartment (ERGIC) 1	protein_coding	48.97	0	148.97	0	0	0	0	0	0	0	0	82.53	0	143.02	0	0	14.04	0	0	12.48	0	0	0	0	55.52	0	0	0	2.01	20.4	18.2	0	34.97	0	0	0	0	0	0	0	0	118.28	63.47	0	0
38	ENSMUSG00000001583.13	Tnk1	tyrosine kinase, non-receptor, 1	protein_coding	104.01	0	0	0	68.83	31.06	63.02	0	0	0	113.22	142.09	175.75	10.56	0	0	19.9	0	3.43	13.86	0	0	0	0	0	0	0	0	0	0	6.32	134.72	64.21	0	0	1.07	74.51	0	0	123.26	0	94.13	2.52	182.38	111.27
2	ENSMUSG00000001588.12	Acap1	ArfGAP with coiled-coil, ankyrin repeat and PH domains 1	protein_coding	0	0	0	0	0	0	0	0	0	0	0	0	0	0	0	18.99	0	0	0	0	0	0	0	0	0	0	0	0	0	0	0	0	0	0	0	0	0	0	0	0	0	0	0	0	0
18	ENSMUSG00000001604.14	Tcea3	transcription elongation factor A (SII), 3	protein_coding	0	0	0	0	55.28	2.44	75.46	0	0	0	0	0	0	0	0	0	0	0	0	0	0	0	0	0	57.95	71.64	0	0	0	120.4	19.82	0	0	0	0	14.27	3.61	0	93.75	0	0	0	18.07	0	90.79
0	ENSMUSG00000001622.15	Csn3	casein kappa	protein_coding	0	0	0	0	0	0	0	0	0	0	0	0	0	0	0	0	0	0	0	0	0	0	0	0	0	0	0	0	0	0	0	0	0	0	0	0	0	0	0	0	0	0	0	0	0
74	ENSMUSG00000001627.11	Ifrd1	interferon-related developmental regulator 1	protein_coding	0	114.82	358.11	35.74	154.96	283.53	82.19	1995.89	539.36	0	162.49	266.58	1123.75	701.37	2.72	0	1945.69	421.32	91.87	907.05	316.4	1650.57	621.84	0	206.51	479.61	0	0	1414.73	19.15	109.23	1116.75	932.46	531.82	0	169.21	16.25	0	456.53	1760.63	43.82	0	731.86	3867.13	451.67
45	ENSMUSG00000001630.13	Stk38l	serine/threonine kinase 38 like	protein_coding	21.93	40.45	3.69	6.65	0	38.29	22.78	43.44	51.83	0	28.01	0.21	55.69	0	0	0	0	3.17	26.52	0	0	0	0	0	0	0	0	0	8.58	0	0	36.77	0	96.65	0	0	5.35	0	59.77	0	23.54	2.52	0	8.43	0
23	ENSMUSG00000001632.16	Brpf1	bromodomain and PHD finger containing, 1	protein_coding	0	0	0	0	0	37.28	0	0	30.25	0	0	0	2.98	0	0	0	0	0	17.41	17.19	0	0	102.76	0	0	0	0	0	7.11	0	0	0	0	0	0	0	0	0	0	0	39.35	0	0	0	0
58	ENSMUSG00000001642.18	Akr1b3	aldo-keto reductase family 1, member B3 (aldose reductase)	protein_coding	5.94	2.58	131.04	183.63	197.48	0	0	0	39.28	234.24	58.53	274.91	179.95	106.05	0	0	400.99	0	203.85	42.35	303.64	305.18	81.42	0	0	84.91	0	0	61.74	35.41	82.74	194.55	156.57	0	0	107.34	10.44	0	121.73	83.64	0	100.17	227.33	226.54	0
17	ENSMUSG00000001655.6	Hoxc13	homeobox C13	protein_coding	0	0	5.89	0	9.7	0	0	0	0	2.04	0	0	0	57.33	0	0	0	0	0	9.23	0	0	0	0	0	0	0	0	0	0	0	0	0	0	0	0	0	0	0	0	82.45	39.95	9.16	0	0
0	ENSMUSG00000001656.3	Hoxc11	homeobox C11	protein_coding	0	0	0	0	0	0	0	0	0	0	0	0	0	0	0	0	0	0	0	0	0	0	0	0	0	0	0	0	0	0	0	0	0	0	0	0	0	0	0	0	0	0	0	0	0
18	ENSMUSG00000001657.7	Hoxc8	homeobox C8	protein_coding	51.25	30.54	0	0	0	0	0	0	0	5.01	0	25.69	0	0	0	0	0	19.74	0	0	0	0	0	0	0	0	0	0	0	0	0	0	0	0	0	0	4.45	0	0	0	0	40.84	0.99	0	0
14	ENSMUSG00000001661.5	Hoxc6	homeobox C6	protein_coding	0	0	0	0	0.73	0	0	0	0	0	0	20.17	0	0	0	0	0	1.6	0	0	0	0	0	0	0	4.15	0	0	0	33.23	0	0	0	0	0	0	0	0	0	0	0	0	3.41	0	0
4	ENSMUSG00000001663.10	Gstt1	glutathione S-transferase, theta 1	protein_coding	0	0	0	0	0	0	0	0	0	0	0	0	0	0	0	0	0	0	0	0	0	0	0	0	0	0	0	0	0	0	0	0	0	0	0	0	0	0	0	0	0	0	65.3	0	0
45	ENSMUSG00000001665.10	Gstt3	glutathione S-transferase, theta 3	protein_coding	0	103.95	0	0	0	88.47	94.95	0	263.14	0	107.37	18.14	0	0	443.19	0	0	129.14	127.12	0	0	0	0	0	107.89	77.87	0.41	0	44.09	96.18	64.3	0	42.5	0	0	0	19.75	0	119.95	89.03	77.35	0	88.65	0	87.28
49	ENSMUSG00000001666.8	Ddt	D-dopachrome tautomerase	protein_coding	0	0	126.5	344.94	86.68	0	113.23	237.95	0	0	0	163.07	222.69	163.08	0	0	144.65	56.5	17.11	0	0	0	0	0	0	0	162.91	0	142.66	0	114.72	0	4.51	0	0	126.2	83.08	0	203.54	20.08	168.96	383.34	48.7	114.44	137.88
0	ENSMUSG00000001670.13	Tat	tyrosine aminotransferase	protein_coding	0	0	0	0	0	0	0	0	0	0	0	0	0	0	0	0	0	0	0	0	0	0	0	0	0	0	0	0	0	0	0	0	0	0	0	0	0	0	0	0	0	0	0	0	0
27	ENSMUSG00000001672.14	Marveld3	MARVEL (membrane-associating) domain containing 3	protein_coding	0	0	0	52.22	0	195.11	0	0	0	0	0	40.47	71.32	0	0	0	114.61	0	0	0	0	0	0	0	0	84.56	0	0	15.87	0	26.63	0	35.27	0	0	45.5	5.2	0	0	80.99	0	0	0	0	0
46	ENSMUSG00000001674.11	Ddx18	DEAD (Asp-Glu-Ala-Asp) box polypeptide 18	protein_coding	116.48	72.71	213.47	29.62	150.31	0	22.87	0	0	0	0	20.29	0	0	0	0	52.5	0	0	4.95	0	177.62	0	0	0	0	121.15	113.11	14.23	0	13.38	0	11.89	0	0	8.57	58.87	152.69	49.34	0	0	138	0	0	0
43	ENSMUSG00000001687.15	Ubl3	ubiquitin-like 3	protein_coding	40.44	37.8	0	0	0	0	76.37	0	0	0	0	0	0	23.34	124.11	0	0	34.99	0	0	0	53.29	7.1	120.29	0	106.69	24.94	5.56	13.28	0	21.34	44.64	0	0	0	0	0	0	61.69	20.75	72.97	0	71.31	0	42.42
18	ENSMUSG00000001700.9	Gramd3	GRAM domain containing 3	protein_coding	0	0	0	0	67.04	0	0	0	0	0	0	0	13.88	0	0	0	0	23.31	0	0	0	0	0	0	0	77.34	0	0	0	0	2.28	0	28.69	0	0	0	52.58	0	0	0	0	0	0	68.82	78.17
32	ENSMUSG00000001707.7	Eef1e1	eukaryotic translation elongation factor 1 epsilon 1	protein_coding	0	0	38.74	0	133.81	146.16	29.98	0	0	0	119.01	0	0	129.87	0	0	0	0	0	0	0	0	133.87	0	126.15	0	0	0	43	7.73	36.18	0	0	0	0	0	62.64	0	0	0	68.46	28.08	6.57	0	0
39	ENSMUSG00000001729.14	Akt1	thymoma viral proto-oncogene 1	protein_coding	0	79.16	0	0	0	0	0	0	0	0	36.97	44.09	0	0	1.52	0	69.44	11.98	204.68	39.25	0	0	0	0	58.2	0	0	0	16.09	82.39	8.17	0	25.58	79.71	0	0	0	0	31.83	11.12	39.77	11.31	28.39	13.46	0
1	ENSMUSG00000001739.14	Cldn15	claudin 15	protein_coding	0	0	0	0	0	0	0	0	0	0	0	0	0	0	0	0	0	0	0	0	0	0	0	0	0	0	0	0	0	0	0	0	0	0	0	0	0	0	0	0	0	0	0	0	0
2	ENSMUSG00000001741.11	Il16	interleukin 16	protein_coding	0	0	0	0	0	0	0	0	0	0	0	0	0	0	0	0	0	0	0	0	0	0	0	0	0	0	0	0	0	0	0	0	0	0	0	2.41	0	0	0	0	0	0	0	0	0
42	ENSMUSG00000001750.15	Tcirg1	T cell, immune regulator 1, ATPase, H+ transporting, lysosomal V0 protein A3	protein_coding	0	126.33	0	0	0	0	0	0	190.16	0	158.17	131.81	0	102.34	0	20.18	395.1	0	21.19	7.48	0	0	81.36	76.19	0	0	136.35	0	22.43	210.45	0	0	0	105.88	0	0	72.59	0	0	0	0	0	135.47	0	0
7	ENSMUSG00000001751.9	Naglu	alpha-N-acetylglucosaminidase (Sanfilippo disease IIIB)	protein_coding	0	0	0	0	0	0	0	0	0	0	0	0	0	0	0	0	0	0	0	0	0	0	0	0	0	0	0	0	0	0	50.3	0	0	0	0	0	0	0	79.31	0	0	0	46.74	0	0
38	ENSMUSG00000001755.12	Coasy	Coenzyme A synthase	protein_coding	0	0	0	75.35	0.52	95.38	98.62	0	0	0	0	25.91	0	0	0	0	0	54.34	0	0	0	0	0	323.17	0	97.92	0	0	105.33	0	37.84	57.51	17.6	0	0	0	0	230.4	73.9	115.62	2.05	0.24	3.45	0	0
30	ENSMUSG00000001761.7	Smo	smoothened, frizzled class receptor	protein_coding	0	29.73	0	0.4	57.22	0	0	6.79	0	0	0	0	8.49	0	0	0	0	7.08	0.15	0	0	0	0	0	0	0	0.95	1.64	0	0	50.68	45.56	0	42.32	0	0	0	0	0	1.93	0	103.68	22.84	88.23	89.94
0	ENSMUSG00000001763.14	Tspan33	tetraspanin 33	protein_coding	0	0	0	0	0	0	0	0	0	0	0	0	0	0	0	0	0	0	0	0	0	0	0	0	0	0	0	0	0	0	0	0	0	0	0	0	0	0	0	0	0	0	0	0	0
34	ENSMUSG00000001767.5	Crnkl1	Crn, crooked neck-like 1 (Drosophila)	protein_coding	171.28	67.73	213.66	0	0	0	0	47.68	0	0	0	37.37	59.58	0	0	0	0	0	0	0	0	72.48	0	0	0	0	96.4	0	23.84	0	0	0	27.59	0	0	0	0	104.33	0	0	0	47.09	23.28	0	0
37	ENSMUSG00000001768.15	Rin2	Ras and Rab interactor 2	protein_coding	13.85	84.76	80	14.86	7.5	77.7	0	0	0	0	0	145.93	50.2	0	0	0	0.26	97.05	0	0	0	73.9	0	0	94.03	0	0	0	247.96	0	1.73	0	0	0	0	0	11.4	0	58.37	55.47	0	0	22.41	30.35	0
0	ENSMUSG00000001773.13	Folh1	folate hydrolase 1	protein_coding	0	0	0	0	0	0	0	0	0	0	0	0	0	0	0	0	0	0	0	0	0	0	0	0	0	0	0	0	0	0	0	0	0	0	0	0	0	0	0	0	0	0	0	0	0
44	ENSMUSG00000001774.7	Chordc1	cysteine and histidine-rich domain (CHORD)-containing, zinc-binding protein 1	protein_coding	0	0	44.65	49.24	83.2	0	48.92	42.69	0	0	0	0	0	49.23	4.75	0	71.4	44.46	0	23	0	0	0	258.03	0	0	0	49.39	13.64	93.5	47.7	0	36.85	0	0	0	0	0	0	51.96	0	67.53	64.39	11.52	0.58
68	ENSMUSG00000001783.3	Rtcb	RNA 2',3'-cyclic phosphate and 5'-OH ligase	protein_coding	97.92	114.05	340.76	155.44	213.09	140.68	221.6	0	22.74	0	221.99	91.51	233.98	68.78	0	987.14	0	119.45	73.03	112.57	0	0	228.38	113.25	208.74	0	155.8	131.79	95.63	24.67	78.5	230.34	0	170.89	0	169.81	96.65	0	51.08	73.08	59.42	401.78	128.15	137.16	0
33	ENSMUSG00000001785.11	Pwp1	PWP1 homolog, endonuclein	protein_coding	0	0	0	0	0	419.06	0	0	129.38	231.29	0	200.93	0	0	0	24.34	0	88.79	141.24	0	0	0	0	0	125.69	0	0	0	72.46	0	77.3	107.35	67.8	0	0	7.1	113.93	0	0	142.13	167.85	143.88	0	0	0
38	ENSMUSG00000001786.14	Fbxo7	F-box protein 7	protein_coding	0	104.28	97.54	66.95	0	0	5.7	0	0	0	129.91	52.41	68.87	0	137.41	0	0	0	0	57.6	0	0	0	0	137.05	0	0	0	18.92	0	0	226.14	0.61	72.13	0	0	0	0	0	305.03	0	124.69	23.51	0	0
37	ENSMUSG00000001794.12	Capns1	calpain, small subunit 1	protein_coding	0	0.64	0	107.34	0	0	0	0	0	326.27	0	9.29	0	0	0	0	0	0	24.58	75.62	0	0	5.73	4.11	0	0	0	164.91	31.42	0	10.96	9.75	85.1	161.76	0	0	0	0	0	223.65	0	0	11.15	0	9.84
3	ENSMUSG00000001802.16	Lrp3	low density lipoprotein receptor-related protein 3	protein_coding	0	0	0	0	0	0	0	0	0	0	0	0	0	0	0	0	0	0	0	0	0	0	0	0	0	0	0	0	0	0	0	0	0	0	0	0	0	0	0	0	0	0	0	0	0
0	ENSMUSG00000001804.9	Dsg4	desmoglein 4	protein_coding	0	0	0	0	0	0	0	0	0	0	0	0	0	0	0	0	0	0	0	0	0	0	0	0	0	0	0	0	0	0	0	0	0	0	0	0	0	0	0	0	0	0	0	0	0
0	ENSMUSG00000001815.15	Evx2	even-skipped homeobox 2	protein_coding	0	0	0	0	0	0	0	0	0	0	0	0	0	0	0	0	0	0	0	0	0	0	0	0	0	0	0	0	0	0	0	0	0	0	0	0	0	0	0	0	0	0	0	0	0
0	ENSMUSG00000001819.4	Hoxd13	homeobox D13	protein_coding	0	0	0	0	0	0	0	0	0	0	0	0	0	0	0	0	0	0	0	0	0	0	0	0	0	0	0	0	0	0	0	0	0	0	0	0	0	0	0	0	0	0	0	0	0
0	ENSMUSG00000001823.5	Hoxd12	homeobox D12	protein_coding	0	0	0	0	0	0	0	0	0	0	0	0	0	0	0	0	0	0	0	0	0	0	0	0	0	0	0	0	0	0	0	0	0	0	0	0	0	0	0	0	0	0	0	0	0
1	ENSMUSG00000001827.11	Folr1	folate receptor 1 (adult)	protein_coding	0	0	0	0	0	0	0	0	0	0	0	0	0	0	0	0	0	0	0	0	0	0	0	0	0	0	0	0	17.32	0	0	0	0	0	0	0	0	0	0	0	0	0	0	0	0
27	ENSMUSG00000001829.16	Clpb	ClpB caseinolytic peptidase B	protein_coding	0	0	0	5.92	190.14	0	287.3	147.03	0	0	149.45	0	0	0	0	0	0	0	0	93.34	0	0	0	0	0	0	250.41	0	77.39	0	0	0	95.56	0	0	0	0	0	56.67	0	0	163.72	115.12	0	0
68	ENSMUSG00000001833.16	2017-09-07	septin 7	protein_coding	0	0.27	122.17	59.56	93.48	160.21	0	261.39	0.65	3.56	100.84	47.74	307.95	0	89.55	0	0	0	0.22	77.68	0	73.96	113.61	122.21	229.77	0	92.88	69.79	22.65	0	24.11	19.93	11.09	85.87	0	39.22	41.95	172.47	161.84	32.66	0	47.43	62.09	114.08	39.94
41	ENSMUSG00000001844.10	Zdhhc4	zinc finger, DHHC domain containing 4	protein_coding	119.53	0	0	50.7	0	145.03	70.51	0	0	313.27	0	40.44	0	0	276.58	0	207.8	46.59	0	0	0	0	0	0	0	62.82	0	0	29.5	0	94.48	119.65	0	297.19	0	246.53	94.97	0	0	84.79	63.04	84.91	169.12	0	207.26
88	ENSMUSG00000001847.14	Rac1	RAS-related C3 botulinum substrate 1	protein_coding	86.31	206.96	45.33	53.61	425.47	470.75	358.04	490.86	395.67	638.19	98.94	163.31	423.92	97.64	153.07	0	304.99	80.38	105.07	314.63	478.69	526.23	616.63	268.61	0	290.63	168.27	34.88	194.34	137.38	278.25	581.8	116.55	298.37	0	313.83	87.17	229.42	529.55	256.68	130.79	188.52	336.26	365.44	361.79
24	ENSMUSG00000001855.15	Nup214	nucleoporin 214	protein_coding	45.06	30.7	0	0	0	0	0	0	16.95	0	4.64	0	0	0	0	0	0	56.06	55.16	0	0	0	0	417.07	0	0	0	0	35.26	0	0.05	0	0	0	0	0	0	0	0	0	0	0	0	0	59.68
0	ENSMUSG00000001864.13	Aif1l	allograft inflammatory factor 1-like	protein_coding	0	0	0	0	0	0	0	0	0	0	0	0	0	0	0	0	0	0	0	0	0	0	0	0	0	0	0	0	0	0	0	0	0	0	0	0	0	0	0	0	0	0	0	0	0
0	ENSMUSG00000001865.2	Cpa3	carboxypeptidase A3, mast cell	protein_coding	0	0	0	0	0	0	0	0	0	0	0	0	0	0	0	0	0	0	0	0	0	0	0	0	0	0	0	0	0	0	0	0	0	0	0	0	0	0	0	0	0	0	0	0	0
18	ENSMUSG00000001870.15	Ltbp1	latent transforming growth factor beta binding protein 1	protein_coding	106.16	188.92	0	0	74.18	0	52.96	0	0	0	0	0	0	0.3	2.6	0	0	51.43	0	0	0	0	0	0	0	0	0	397.05	0	20.31	0	0	0	0	91.84	0	0	0	0	0	0	39.37	0	0	0
59	ENSMUSG00000001891.16	Ugp2	UDP-glucose pyrophosphorylase 2	protein_coding	75.79	0	63.11	33.87	0	96.46	0	8.37	0	3.52	0	87.05	0	0	0	0	30.77	60.09	0	12.23	0	116.93	86.03	0	184.98	0	0	98.85	11.47	50.81	25.9	24.14	10.24	247.95	0	0	138.77	107.18	0	3.77	0	94.5	0	22.56	43.7
0	ENSMUSG00000001901.15	Kcnh6	potassium voltage-gated channel, subfamily H (eag-related), member 6	protein_coding	0	0	0	0	0	0	0	0	0	0	0	0	0	0	0	0	0	0	0	0	0	0	0	0	0	0	0	0	0	0	0	0	0	0	0	0	0	0	0	0	0	0	0	0	0
43	ENSMUSG00000001909.15	Trmt1	tRNA methyltransferase 1	protein_coding	2.95	0	67.37	60.75	120.87	160.84	128.33	0	0	0	0	104.73	0	0	0	0	0	139.37	0	27.13	0	0	0	0	0	0	210.46	233.32	120.95	0	79.36	0	54.06	85.55	0	14.75	6.32	0	0	10.19	226.22	3.07	2.78	43.99	113.04
23	ENSMUSG00000001910.4	Nacc1	nucleus accumbens associated 1, BEN and BTB (POZ) domain containing	protein_coding	0	0	0	3.85	0	0	0	0	0	0	0.42	0.11	0	0	3.22	0	2.26	22.2	3.29	0	0	0	0	0.73	2.38	0	0	0	3.14	0	2.19	0	16.93	0	0	11.08	0.45	0	0	0	0	0.63	0	0	0
87	ENSMUSG00000001911.16	Nfix	nuclear factor I/X	protein_coding	36.65	277.05	68.03	162.07	124.41	59.21	74.54	35.86	111.05	319.99	164.44	80.86	50.54	203.02	531.42	38.74	27.04	30.35	148.66	249.58	422.38	54.29	20.1	94.43	84.42	4.23	156.66	0.16	100.21	189.33	1.77	139.3	54.06	1.14	1.29	12.22	0.69	367	48.21	148.73	236.41	170.07	257.32	278.9	0
16	ENSMUSG00000001918.17	Slc1a5	solute carrier family 1 (neutral amino acid transporter), member 5	protein_coding	0	0	0	0	89.16	0	0	0	0	0	0	0	0	0	0	0	0	0	0	0	187.73	0	0	0	0	0	0	0	0	0	0	0	53.11	0	0	0	0	0	0	0	54.66	68.74	70.5	0	0
74	ENSMUSG00000001924.15	Uba1	ubiquitin-like modifier activating enzyme 1	protein_coding	3.12	30.98	0	82.22	129.96	98.49	151.89	115.15	116.66	0	23.9	0	154.07	47.69	126.27	0	134.92	117.15	98.29	0	0	286.13	222.85	16.83	321.5	65.85	261.46	137.8	85.78	83.97	50.85	0	84.02	222.75	81.19	0	83.73	79.85	151.3	112.05	167.96	99.68	173.04	177.51	0
0	ENSMUSG00000001930.17	Vwf	Von Willebrand factor	protein_coding	0	0	0	0	0	0	0	0	0	0	0	0	0	0	0	0	0	0	0	0	0	0	0	0	0	0	0	0	0	0	0	0	0	0	0	0	0	0	0	0	0	0	0	0	0
17	ENSMUSG00000001942.7	Siae	sialic acid acetylesterase	protein_coding	0	0	50.92	0	0	0	0	0	0.47	0	0	0	0	0	0	0	0	31.6	0	0	0	0	16.37	0	51.59	0	0	0	0.52	0	0	15.53	0	0	0	0	0	0	20.52	0	0	0	0	82.92	0
0	ENSMUSG00000001943.7	Vsig2	V-set and immunoglobulin domain containing 2	protein_coding	0	0	0	0	0	0	0	0	0	0	0	0	0	0	0	0	0	0	0	0	0	0	0	0	0	0	0	0	0	0	0	0	0	0	0	0	0	0	0	0	0	0	0	0	0
0	ENSMUSG00000001946.13	Esam	endothelial cell-specific adhesion molecule	protein_coding	0	0	0	0	0	0	0	0	0	0	0	0	0	0	0	0	0	0	0	0	0	0	0	0	0	0	0	0	0	0	0	0	0	0	0	0	0	0	0	0	0	0	0	0	0
9	ENSMUSG00000001948.9	Spa17	sperm autoantigenic protein 17	protein_coding	0	0	0	0	0	0	1.89	0	0	0	0	0	0	0	0	0	0	0	0	0	0	0	0	0	0	0	0	0	0	8.53	0	0	0	0	0	115.07	5.98	0	0	0	0	0	0	0	0
40	ENSMUSG00000001962.8	Fam50a	family with sequence similarity 50, member A	protein_coding	0	0	104.33	78.18	0	60.26	0	0	0	0	0	102.09	0	199.78	183.37	0	229.79	0	156.3	60.22	0	0	0	0	42.13	92.52	0	91.25	62.27	199.08	121.89	0	0	104.64	263.19	0	0	0	51.71	0	0	0	0	89.87	18.36
52	ENSMUSG00000001964.14	Emd	emerin	protein_coding	0	0	0.87	54.34	0	0	0	0.52	0	0	0.8	50.01	1.27	0.89	8.9	0	149.69	0	114.08	0	0	60.54	0.74	24.71	101.02	0	124.61	0	21.61	0	42.99	34.22	186.65	0.78	0	0	52.33	0	0	0	7.3	0.54	64.61	0	147.61
4	ENSMUSG00000001983.7	Taco1	translational activator of mitochondrially encoded cytochrome c oxidase I	protein_coding	0	0	0	0	0	0	0	0	0	0	0	0	0	0	0	0	0	0	62.95	9.19	0	0	0	0	0	0	0	0	0	0	0	0	0	0	0	0	0	0	0	0	0	0	0	0	0
0	ENSMUSG00000001985.9	Grik3	glutamate receptor, ionotropic, kainate 3	protein_coding	0	0	0	0	0	0	0	0	0	0	0	0	0	0	0	0	0	0	0	0	0	0	0	0	0	0	0	0	0	0	0	0	0	0	0	0	0	0	0	0	0	0	0	0	0
0	ENSMUSG00000001986.16	Gria3	glutamate receptor, ionotropic, AMPA3 (alpha 3)	protein_coding	0	0	0	0	0	0	0	0	0	0	0	0	0	0	0	0	0	0	0	0	0	0	0	0	0	0	0	0	0	0	0	0	0	0	0	0	0	0	0	0	0	0	0	0	0
1	ENSMUSG00000001988.8	Npas1	neuronal PAS domain protein 1	protein_coding	0	0	0	0	0	0	0	0	0	0	0	0	0	0	0	0	0	0	0	0	0	0	0	0	0	0	0	0	0	0	0	0	0	0	0	0	0	0	0	0	0	0	0	0	0
9	ENSMUSG00000001995.8	Sipa1l2	signal-induced proliferation-associated 1 like 2	protein_coding	0	0	0	0	0	5.14	0	0	0	0	0	0.14	0	0	0	0	53.8	0	0	0	0	0	11.59	0	0	0	0	0	0	0	0	9.01	12.99	0	0	14.31	0.89	0	0	0	0	0	0	0	0
11	ENSMUSG00000001998.15	Ap4e1	adaptor-related protein complex AP-4, epsilon 1	protein_coding	0	0	0	0	0	0	0	0	0	0	0	0	0	0	0	0	0	0	134.9	0	0	0	0	0	0	0	0	0	0	49.86	0	0	0	0	0	0	29.39	0	0	5.19	0	0	0	0	0
38	ENSMUSG00000001999.15	Blvra	biliverdin reductase A	protein_coding	90.89	0	0	102.77	119.4	0	32.71	0	0	0	0	0	110.44	0	0	0	0	0	131.22	0	0	222.54	133.08	0	0	84.86	210.58	128.36	87.31	104.85	0	72.98	57.48	0	0	0	0	169.22	0	0	67.44	199.53	84.29	0	105.86
4	ENSMUSG00000002006.12	Pdzd4	PDZ domain containing 4	protein_coding	0	0	0	0	0	0	0	0	0	0	0	10.82	26.23	0	0	0	0	0	0	0	0	0	0	0	0	0	0	0	0	0	0	0	0	0	0	0	0	0	0	0	28.24	0	0	0	0
0	ENSMUSG00000002007.5	Srpk3	serine/arginine-rich protein specific kinase 3	protein_coding	0	0	0	0	0	0	0	0	0	0	0	0	0	0	0	0	0	0	0	0	0	0	0	0	0	0	0	0	0	0	0	0	0	0	0	0	0	0	0	0	0	0	0	0	0
75	ENSMUSG00000002010.17	Idh3g	isocitrate dehydrogenase 3 (NAD+), gamma	protein_coding	423.45	153.16	0	400.46	250.22	77.08	126.22	173.57	148.69	0	149.39	134.05	295.26	49.33	215.25	0	269.02	243.14	227.09	0	404.14	382.33	145.3	0	127.88	329.18	132.45	346.53	388.47	2.6	199.93	267.37	0	0	0	362.55	31.5	0	270.82	274.62	154.98	713	153.11	421.6	0
4	ENSMUSG00000002012.13	Pnck	pregnancy upregulated non-ubiquitously expressed CaM kinase	protein_coding	0	0	0	0	0	0	0	0	0	0	0	0	0	0	2.99	0	0	0	0	0	0	0	0	162.35	0	0	0	0	0	0	0	0	0	0	0	0	0	0	0	0	0	0	0	0	0
74	ENSMUSG00000002014.12	Ssr4	signal sequence receptor, delta	protein_coding	436.68	0	560.61	556.48	653.21	94.1	0	232.09	186.34	0	0	325.63	8.73	677.07	272.83	0	470.03	136.52	0	351.52	379.83	137.92	101.2	325.76	370.37	0	0	187.7	588.56	187.98	183.2	255.47	231.37	86.69	0	321.54	326.04	0	121.59	283.31	161.53	434.75	206.37	607.08	0
79	ENSMUSG00000002015.5	Bcap31	B cell receptor associated protein 31	protein_coding	544.21	0	159.75	136.86	106.17	95.18	243.75	242.02	396.4	160.23	0	216.87	270.25	101.02	0	43.57	0	80.65	400.35	100.91	0	0	426.88	498.47	536.79	176.48	0	166.45	861.28	360.49	535.23	82.82	39.95	136.45	0	142.27	202.15	372.58	346.07	277.29	150.6	9.85	330.39	482.95	500.5
10	ENSMUSG00000002017.9	Fam98a	family with sequence similarity 98, member A	protein_coding	0	0	0	0	0	27.35	0	69.2	0	0	61.6	0	0	0	0	0	0	0	0	0	0	0	0	0	0	0	0	0	0	0	6.16	0	0	0	0	0	0	129.01	0	34.36	0	0	0	0	0
10	ENSMUSG00000002020.15	Ltbp2	latent transforming growth factor beta binding protein 2	protein_coding	0	0	0	0	0	0	0	0.09	0	0	0	57.37	0	0	0	844.77	0	0	0	0	0	0	0	0	0	0	0	34.11	0	0	0	0	12.27	0	0	0	0	0	0	0	21.67	0	14.69	0	0
50	ENSMUSG00000002028.12	Kmt2a	lysine (K)-specific methyltransferase 2A	protein_coding	0	0	8.55	4.43	0.24	0	30.68	4.62	0	5.76	16.76	0.34	0	0	7.74	0	0	21.81	0	4.28	28.9	19.11	8.52	19.37	1.42	0	0	0	2.6	2.99	3.29	0	2.86	0	0	3.8	1.63	3.08	0	0	16.1	7.14	2.81	0	0
41	ENSMUSG00000002031.11	Ift46	intraflagellar transport 46	protein_coding	0	0	5.68	0	66.14	196.01	0	0	186.02	288.37	0	314.08	130.86	0	0	0	0	78.98	0	50.61	0	0	0	0	159.45	0	0	0	87.51	170.68	100.14	0	102.05	0	0	0	70.69	0	0	56.74	176.49	0	33.24	152.28	39.99
0	ENSMUSG00000002032.16	Tmem25	transmembrane protein 25	protein_coding	0	0	0	0	0	0	0	0	0	0	0	0	0	0	0	0	0	0	0	0	0	0	0	0	0	0	0	0	0	0	0	0	0	0	0	0	0	0	0	0	0	0	0	0	0
2	ENSMUSG00000002033.13	Cd3g	CD3 antigen, gamma polypeptide	protein_coding	0	0	0	0	0	0	0	0	0	0	0	0	0	0	0	0	0	0	0	0	0	0	0	0	0	0	0	0	0	0	0	0	0	0	0	0	0	0	0	0	0	0	0	0	0
65	ENSMUSG00000002043.16	Trappc6a	trafficking protein particle complex 6A	protein_coding	131.97	186.81	0	195.85	282.1	90.72	77.88	282.33	142.91	0	98.52	51.31	114.88	185.72	392.6	0	385.86	76.66	0	262.4	0	149.97	0	90.4	91.88	82.42	182.86	136.89	301.38	110.93	41.53	71.24	0	0	0	142.45	95.6	0	352	74.98	212.3	109.27	61.7	0	0
51	ENSMUSG00000002052.6	Supt6	suppressor of Ty 6	protein_coding	0	28.21	33.86	4.55	10.96	13.63	0	18.24	0	0	18.84	25.38	26.82	18.21	0	0	128.15	12.86	0	10.75	0	0	39.91	0	35.92	0	32.57	0	17.76	21.56	16.19	4.05	38.21	0	0	34.06	1.51	0	14.67	1.88	0	36.39	14.54	0	0
6	ENSMUSG00000002055.9	Spag5	sperm associated antigen 5	protein_coding	0	0	0	0	0	0	0	0	0	0	0	0	0	0	0	0	0	0	150.75	0	0	0	0	0	0	0	0	0	2.61	0	0	0	0	0	0	0	0	0	0	0	0	0	0	0	0
5	ENSMUSG00000002057.4	Foxn1	forkhead box N1	protein_coding	0	0	0	0	0	0	0	0	0	0	0	0	0	0	0	0	0	0	0	0	0	0	0	0	44.32	0	0	0	0	0	0	0	0.26	0	0	0	44.59	0	0	0	0	0	0	0	28.52
5	ENSMUSG00000002058.13	Unc119	unc-119 lipid binding chaperone	protein_coding	0	0	0	0	0	0	0	0	0	0	0	0	0	0	0	0	0	0	0	0	0	0	0	0	0	0	0	0	13.03	0	0	0	0	0	0	0	0	0	0	0	0	0	0	0	0
53	ENSMUSG00000002059.17	Rab34	RAB34, member RAS oncogene family	protein_coding	412.3	260.71	0	31.58	95.58	0	98.19	147.92	0	183.25	0	56.6	223.76	144.61	324.42	0	0	197.37	0	116.98	0	0	0	0	109.81	0	274.02	0	38.62	376.43	40.9	156.7	0	54	0	16.45	0	393.09	0	87.31	0	321.81	218.58	0	0
52	ENSMUSG00000002064.10	Sdf2	stromal cell derived factor 2	protein_coding	0	220.44	96.92	0	82.97	0	0	558.79	42.24	0	0	129.6	137.77	71.74	0	0	60.6	13.75	109.07	0	0	465.41	0	165.6	0	0	129.76	0	45.93	130.32	96.63	72.99	64.06	0	0	64.31	8.79	0	0	0	58.51	74.61	130.11	0	0
17	ENSMUSG00000002068.16	Ccne1	cyclin E1	protein_coding	0	0	0	0	0	0	0	0	0	0	86.2	1.16	0	52.31	0	0	0	0	0	0	0	0	0	0	0	0	0.38	0	0	0	0	40.18	99.74	0	0	0	0	0	0	0	61.93	0	166.78	0	13.56
0	ENSMUSG00000002076.11	Hsf2bp	heat shock transcription factor 2 binding protein	protein_coding	0	0	0	0	0	0	0	0	0	0	0	0	0	0	0	0	0	0	0	0	0	0	0	0	0	0	0	0	0	0	0	0	0	0	0	0	0	0	0	0	0	0	0	0	0
17	ENSMUSG00000002083.12	Bbc3	BCL2 binding component 3	protein_coding	0	0	0	0	0	0	0	0	0	0	0	0	0	0	0	0	0	0	24.11	1.34	0	0	0	0	0	0	0	0	0	0	0	29.97	28.75	69.5	0	0	0	0	0	10.56	0	0	0	0	0
0	ENSMUSG00000002100.15	Mybpc3	myosin binding protein C, cardiac	protein_coding	0	0	0	0	0	0	0	0	0	0	0	0	0	0	0	0	0	0	0	0	0	0	0	0	0	0	0	0	0	0	0	0	0	0	0	0	0	0	0	0	0	0	0	0	0
75	ENSMUSG00000002102.15	Psmc3	proteasome (prosome, macropain) 26S subunit, ATPase 3	protein_coding	149.27	85.52	99.74	192.39	255.01	169.92	61.14	30.99	17.98	368.46	259.57	109.62	322.47	72.88	313.43	0	0	375.06	116.64	67.15	0	166.83	0	345.37	121.6	81.5	157.42	180.32	221.12	207.28	240.22	50.12	119.95	71.71	0	112.56	147.13	144.42	91.44	153.59	31.78	95.01	311.31	107.04	220.32
17	ENSMUSG00000002103.15	Acp2	acid phosphatase 2, lysosomal	protein_coding	0	0	0	24.26	0	0	0	0	168.73	68.8	0	0.11	0	0	0	0	0	0	0.13	10.01	0.45	0	0.22	88.72	229.75	0	0	0	20.76	0	10.24	0	0	0	0	0	0	0	0	0	0	0	9.68	0	0
0	ENSMUSG00000002104.11	Rapsn	receptor-associated protein of the synapse	protein_coding	0	0	0	0	0	0	0	0	0	0	0	0	0	0	0	0	0	0	0	0	0	0	0	0	0	0	0	0	0	0	0	0	0	0	0	0	0	0	0	0	0	0	0	0	0
26	ENSMUSG00000002105.15	Slc39a13	solute carrier family 39 (metal ion transporter), member 13	protein_coding	0	0	0	80.84	0	82.72	1.21	0	440.32	0	0	0	172.78	0	0	0	261.81	0	0	29.97	0	0	0	183.27	0	0	0	93.31	26.23	0	32.89	0	73.06	129.19	0	0	0	0	0	62.3	0	0	0	105.39	0
5	ENSMUSG00000002107.18	Celf2	CUGBP, Elav-like family member 2	protein_coding	0	0	0	0	0	0	0	0	0	0	0	0	0	0	0	0	0	0	0	0	0	0	0	0	0	0	0	0	0	73.71	0	0	0	0	0	0	0	0	0	0	12.54	0	82.35	0	0
2	ENSMUSG00000002108.10	Nr1h3	nuclear receptor subfamily 1, group H, member 3	protein_coding	0	0	0	0	0	0	0	0	0	0	0	0	0	0	0	0	0	0	0	0	0	0	0	0	0	0	0	0	18.24	0	0	0	0	0	0	0	0	0	0	0	0	0	0	0	0
31	ENSMUSG00000002109.14	Ddb2	damage specific DNA binding protein 2	protein_coding	0	0	112.79	0	0	0	103.91	0	0	0	0	37.44	0	0	0	126.64	0	0	76.05	57.86	174.51	0	116.02	0	5.23	0	0	0	23.2	15.23	0	0	40.84	0	0	0	0	0	0	0	0	66.37	0	0	0
5	ENSMUSG00000002111.8	Spi1	spleen focus forming virus (SFFV) proviral integration oncogene	protein_coding	0	77.66	0	0	0	0	0	0	0	0	0	0	0	0	2.08	0	0	0	0	0	0	0	0	0	0	0	0	0	0	0	0	0	0	0	0	0	0	0	0	0	0	0	0	0	0
46	ENSMUSG00000002129.11	Sf3a1	splicing factor 3a, subunit 1	protein_coding	0	0	76.31	0	26.54	20.58	15.19	50.86	0	0	40.35	5.86	6.74	0	0	0	64.54	78.7	0	18.08	0	0	0	0	0	0	0	7.79	27.59	43.02	56.67	51.49	0	0	0	30.37	27.97	0	0	34.96	24.18	35.66	12.93	34.87	0
53	ENSMUSG00000002147.18	Stat6	signal transducer and activator of transcription 6	protein_coding	0	140.27	0	53.69	57.28	116.43	0	79.52	60.91	0	125.89	32.83	140.59	0	0	636.84	0.32	20.44	0	54.7	0	91.74	62.23	33.39	128.78	119.8	142.6	28.36	17.95	0	114.76	5.61	99.9	117.56	0	73.69	51.15	0	0	26.07	0	79.93	70.54	0	119.05
0	ENSMUSG00000002190.13	Clgn	calmegin	protein_coding	0	0	0	0	0	0	0	0	0	0	0	0	0	0	0	0	0	0	0	0	0	0	0	0	0	0	0	0	0	0	0	0	0	0	0	0	0	0	0	0	0	0	0	0	0
2	ENSMUSG00000002204.8	Napsa	napsin A aspartic peptidase	protein_coding	0	0	0	0	0	0	0	0	0	0	0	0	0	0	0	0	0	0	0	0	0	0	0	0	0	96.49	0	0	0	0	0	0	0	0	0	0	0	0	0	0	0	0	0	0	0
35	ENSMUSG00000002205.15	Vrk3	vaccinia related kinase 3	protein_coding	89.65	86.98	96.92	116.89	101.94	0	73.98	145.36	0	0	0	0	0	0	0	0	39.92	0	0	1.01	0	0	0	4.63	0	0	0	0	12.41	0	5.4	93.3	0	15.75	0	0	0	194.43	84.65	0	0	0	49.25	0	22.68
24	ENSMUSG00000002210.11	Smg9	smg-9 homolog, nonsense mediated mRNA decay factor (C. elegans)	protein_coding	0	0	0	37.67	0	0	0	0	0	6.79	0	0	0	0	0	0	0	2.62	3.66	0	120.12	0	0	0	0	0	0	136.67	17.85	0	0	25.87	0	0	0	0	7.68	0	0	0	0	0	47.84	0	0
21	ENSMUSG00000002221.11	Paxip1	PAX interacting (with transcription-activation domain) protein 1	protein_coding	0	0	0	40.27	0	45.65	0	0	0	40.54	0	0	0	0	0	15.16	0	0	0.83	54.78	0	0	0	0	0	0	2.04	0	10.93	0	0	7.53	0	0	0	0	0	0	1.67	0	0	68.62	28.87	0	0
33	ENSMUSG00000002222.14	Rmnd5a	required for meiotic nuclear division 5 homolog A	protein_coding	0	0	0	0	0	20.63	0	33.42	0	73.7	34.16	19.6	0	0	0	0	0	20.8	29.58	0	0	20.55	33.83	0	107.5	0	74.12	66.29	22.8	0	19.62	31.04	33.91	61.03	0	0	0	96.13	0	0	0	0	0	0.12	0
20	ENSMUSG00000002227.15	Mov10	Moloney leukemia virus 10	protein_coding	0	0	0	13.03	0	0	6.57	0	0	35.17	0	0	0	55.27	0	0	0	0	0	0	0	0	0	58.36	0	0	0	0	5.08	0	0	0	0	3.16	0	0	0	0	0	26.31	0	113.08	8.16	0	0
0	ENSMUSG00000002228.7	Ppm1j	protein phosphatase 1J	protein_coding	0	0	0	0	0	0	0	0	0	0	0	0	0	0	0	0	0	0	0	0	0	0	0	0	0	0	0	0	0	0	0	0	0	0	0	0	0	0	0	0	0	0	0	0	0
22	ENSMUSG00000002233.13	Rhoc	ras homolog family member C	protein_coding	0	11.71	0	0	39.15	0	0	0	0	0	0	0	0	0	0	0	0	41.78	0	126.13	0	0	0	60.93	0	0	107.06	72.6	5.59	232.26	0	0	0	180.72	0	0	0	0	0	0	128.9	222.11	105.61	0	0
0	ENSMUSG00000002240.12	Prr27	proline rich 27	protein_coding	0	0	0	0	0	0	0	0	0	0	0	0	0	0	0	0	0	0	0	0	0	0	0	0	0	0	0	0	0	0	0	0	0	0	0	0	0	0	0	0	0	0	0	0	0
40	ENSMUSG00000002249.17	Tead3	TEA domain family member 3	protein_coding	10.93	7.48	0	2.44	0	7.56	0	0	0	0	0	32.85	0	0	0	0	8.87	0	0	0.24	0	17.35	0	4.45	6.15	16.31	0	0	3.92	0	0	4.1	0	27.28	3.04	3.22	0	0	2.82	3.08	1.22	0	2.53	0	26.02
4	ENSMUSG00000002250.15	Ppard	peroxisome proliferator activator receptor delta	protein_coding	0	0	0	0.48	0	0	0	0	0	0	0	0	0	0	0	0	0	0	0	0	0	0	0	0	0	0	0	0	0	0	0	0	0	0	0	0	0	0	0	0	0	0	0	0	0
55	ENSMUSG00000002257.7	Def6	differentially expressed in FDCP 6	protein_coding	0	0	0	0	0	129.85	0	48.59	70.16	34.26	0	16.2	231.25	39.49	0	0	0.56	52.73	0	52.88	0	65.94	64.71	0	180.64	27.23	36.06	97.31	20.85	167.23	167.21	6.99	0	108.23	0	264.83	17.81	94.98	174.47	86.88	65.01	144.43	17.7	0	0
5	ENSMUSG00000002265.15	Peg3	paternally expressed 3	protein_coding	0	0	0	0	0	0	0	0	0	103.87	0	0	0	0	0	0	0	12.66	0	0	0	0	0	0	0	0	0	0	0	0	0	0	0	0	58.01	0	0	0	0	0	0	0	0.23	0	0
0	ENSMUSG00000002266.15	Zim1	zinc finger, imprinted 1	protein_coding	0	0	0	0	0	0	0	0	0	0	0	0	0	0	0	0	0	0	0	0	0	0	0	0	0	0	0	0	0	0	0	0	0	0	0	0	0	0	0	0	0	0	0	0	0
0	ENSMUSG00000002274.12	Metrn	meteorin, glial cell differentiation regulator	protein_coding	0	0	0	0	0	0	0	0	0	0	0	0	0	0	0	0	0	0	0	0	0	0	0	0	0	0	0	0	0	0	0	0	0	0	0	0	0	0	0	0	0	0	0	0	0
20	ENSMUSG00000002279.18	Lmf1	lipase maturation factor 1	protein_coding	76.67	0	0	0	1	0	77.12	0	0	0	0	0	0	0	0	0	0	46.14	0	0	0	0	0	0	0	0	0	0	0	0	34.26	0	19.46	0	0	0	48.41	195.67	0	0	0	0	43.06	0	0
29	ENSMUSG00000002280.10	Narfl	nuclear prelamin A recognition factor-like	protein_coding	0	0	0	53.36	0	0	69.97	0	146.2	0	0	43.87	0	202.56	0	0	0	0	0	0	0	0	0	0	112.78	88.28	114.6	0	4.98	0	36.55	0	0	0	0	107.54	4.35	0	74.28	0	40.4	0	0	0	0
29	ENSMUSG00000002289.15	Angptl4	angiopoietin-like 4	protein_coding	0	199.51	369.7	259.65	0	0	0	0	85.76	0	0	0	82.16	0	0	0	0	0	52.05	481.58	0	0	276.96	53	0	0	128.75	0	905.65	0	0	0	112.82	0	0	0	0	0	0	104.98	0	0	787.78	0	0
15	ENSMUSG00000002297.15	Dbf4	DBF4 zinc finger	protein_coding	0	0	0	0	0	0	0	49.85	0	0	0	0	0	0	0	0	18.73	0	67.47	0	17.2	29.86	0	0	0	0	0	13.68	5.48	0	0	0	43.84	0	0	0	0	0	0	0	1.91	0	39.12	0	0
39	ENSMUSG00000002307.15	Daxx	Fas death domain-associated protein	protein_coding	0	0	0	43.47	49.32	127.3	63.67	0	214.23	0	0	0	0	69.71	15.46	0	0	87.05	86.48	0	0	0	0	0	91.49	130.6	0	120.8	41.14	50.6	0	0	49.55	0	0	129.67	46.65	0	0	51.14	0	190.2	1.56	0	0
27	ENSMUSG00000002308.15	Cd320	CD320 antigen	protein_coding	0	83.81	0	0	0	81.41	0	0	0	126.81	0	0	0	0	250.74	0	0	0	0	2.75	0	0	0	204.02	0	0	0	141.87	44.88	149.29	38.54	0	0	75.89	0	0	0	0	0	0	111.4	385.44	0	91.92	0
40	ENSMUSG00000002319.15	Ipo4	importin 4	protein_coding	136.19	106.61	247.81	150.03	0	0	68.16	36.69	436.22	0	0	0	0	64.02	119.14	2233.79	0	0.22	0	58.94	429.35	287.46	0	0	0	0	0	0	29.12	0	0	0	116.42	0	0	0	1.23	147.8	0	0	159.17	89.25	111.9	0	0
50	ENSMUSG00000002320.15	Tm9sf1	transmembrane 9 superfamily member 1	protein_coding	373.92	105.67	400.12	0	92.99	355.01	73.92	0	0	0	106.28	42.43	196.1	0	0	0	0	38.34	218.52	0	0	260.3	0	92.99	91.34	117.68	8.38	128.86	172.4	0	112.52	0	66.1	0	292.81	155.6	16.39	0	94.82	84.81	0	167.23	46.87	0	0
0	ENSMUSG00000002324.7	Rec8	REC8 meiotic recombination protein	protein_coding	0	0	0	0	0	0	0	0	0	0	0	0	0	0	0	0	0	0	0	0	0	0	0	0	0	0	0	0	0	0	0	0	0	0	0	0	0	0	0	0	0	0	0	0	0
34	ENSMUSG00000002325.14	Irf9	interferon regulatory factor 9	protein_coding	0	80.37	189.71	6.09	0	0	0	0	181.19	0	0	0	0	0	0	0	0	0	0	0	0	0	0	117.29	148.73	89.06	0	0	38.7	0	96	0	0	0	0	0	29.18	0	99.34	38.84	0	0	49.27	3.59	0
24	ENSMUSG00000002326.5	Gmpr2	guanosine monophosphate reductase 2	protein_coding	0	0	0	58.47	0	107.78	0.65	0	99.73	306.1	0	43.56	0	23.55	0	0	0	7.15	0	0	0	0	0	0	0	0	0	0	37.44	17.04	0	0	8.26	18.13	0	0	0	0	0	0	0	0	0	96	0
39	ENSMUSG00000002329.6	Mdp1	magnesium-dependent phosphatase 1	protein_coding	96.57	0	0	26.22	0	0	0	29.98	68.95	0	0	0	33.09	0	0	0	0	118.56	0.69	21.47	0	128.86	0	0	153.13	0	72.21	290.78	25.45	0	32.79	28.01	0	0	0	0	0	0	129.33	72.87	59.92	0	0	0	0
38	ENSMUSG00000002332.15	Dhrs1	dehydrogenase/reductase (SDR family) member 1	protein_coding	0	0	0	0	108.77	0	241.52	203.11	209.35	0	129.37	147.65	233.02	114.16	0	0	0	36.58	79.92	0	0	152.97	0	0	0	0	141.3	0	74	143.19	0.84	69.48	47.37	0	0	0	0	0	0	126.54	104.03	0	47.3	38.72	0
0	ENSMUSG00000002341.8	Ncan	neurocan	protein_coding	0	0	0	0	0	0	0	0	0	0	0	0	0	0	0	0	0	0	0	0	0	0	0	0	0	0	0	0	0	0	0	0	0	0	0	0	0	0	0	0	0	0	0	0	0
39	ENSMUSG00000002342.17	Tmem161a	transmembrane protein 161A	protein_coding	0	81.72	0	73.43	20.97	0	72.36	0.3	0	0	0	0	125.49	60.39	0	0	218.96	3.33	0	0	0	0	0	0	0	0	152.84	0	56.3	0	0	0	0	147.67	0	0	0	0	166.19	142.39	94.86	0	33.57	0	0
9	ENSMUSG00000002343.11	Armc6	armadillo repeat containing 6	protein_coding	206.73	0	0	159.17	0	0	0	0	0	0	0	0	0	0	0	0	0	0	0	0	0	0	0	0	0	0	0	0	0	0	0	0	0	0	222.29	0	76.37	0	0	0	0	0	0	0	0
49	ENSMUSG00000002345.17	Borcs8	BLOC-1 related complex subunit 8	protein_coding	0	0	115.6	28.83	142.29	0	96.07	0	2.94	0	118.35	0	0	371.76	0	0	0	58.77	0	62.11	197.38	0	108.11	0	67.55	139.11	162.16	0	80.48	0	103.71	0	0	11.64	470.15	180.48	21.85	0	212.22	269	47.39	212.7	71.27	106.09	48.45
9	ENSMUSG00000002346.16	Slc25a42	solute carrier family 25, member 42	protein_coding	0	0	0	0	0	0	0	0	0	0	0	0	0	0	15.53	0	0	0	0.36	0	0	0	0	0	0	0	46.07	21.87	0	0	18.37	0	0	0	0	0	2.56	0	0	0	0	0	0	0	0
15	ENSMUSG00000002365.9	Snx9	sorting nexin 9	protein_coding	0	0	0	17.37	0	0	0	0	0	0	0	0	0	0	0	0	0	0	0	0	0	0	0	0	0	0	26.08	12.61	27.34	0	0	0	2.84	0	0	0	0	0	0	0	0	0.47	0.91	0	0
44	ENSMUSG00000002372.8	Ranbp3	RAN binding protein 3	protein_coding	0	82.13	85.93	0	0	0	89.87	0	64.86	0	0	71.54	0	29.93	0	0	152.88	49.49	162.5	35.4	0	129.27	0	0	50.85	0	0	0	44.64	86.63	61.97	0	0	0	0	188.62	11.59	87.07	145.55	6	0	0	0	28.11	0
83	ENSMUSG00000002379.6	Ndufa11	NADH dehydrogenase (ubiquinone) 1 alpha subcomplex 11	protein_coding	161.71	79.32	16.97	54.64	28.3	90.03	38.65	0	85.39	0	66.28	58.87	28.82	0	20.82	0	47.01	29.27	34.14	64.02	0	0	22.23	78.4	35.26	22.89	66.81	70.21	102.28	125.21	41.07	32.41	89.81	40.68	60.97	34.22	70.49	229.41	51.53	126.58	35.41	120.63	117.1	55.6	58.27
0	ENSMUSG00000002384.2	Bmp8b	bone morphogenetic protein 8b	protein_coding	0	0	0	0	0	0	0	0	0	0	0	0	0	0	0	0	0	0	0	0	0	0	0	0	0	0	0	0	0	0	0.29	0	0	0	0	0	0	0	0	0	0	0	0	0	0
39	ENSMUSG00000002393.14	Nr2f6	nuclear receptor subfamily 2, group F, member 6	protein_coding	0	0	0	8.63	125.49	47.05	62.2	69.35	0	82.94	82.46	0	0	0	18.88	0	123.84	0	0	0.04	156.95	0	69.72	0	9.78	0	0	0	36.9	101.88	35.76	0	0	0	0	117.73	65.33	0	0	0	15.87	84.9	0	0	191.15
81	ENSMUSG00000002395.14	Use1	unconventional SNARE in the ER 1 homolog (S. cerevisiae)	protein_coding	101.45	57.62	213.62	88.4	0	45.68	163.35	126.7	255.46	375.84	265.95	660.38	371.28	203.89	285.21	0	121.78	249.17	42.96	324.52	0	212.72	382.39	117.21	144.74	1064.72	301.93	152.41	247.61	169.95	346.46	0	205.19	841.64	428.68	447.52	164.46	489.36	154.44	209.29	498.91	0	394.42	275.53	440.8
25	ENSMUSG00000002396.8	Ocel1	occludin/ELL domain containing 1	protein_coding	0	0	0	0	4.93	30.14	0	47.47	46.08	0	0	0	0	0	0	0	0.48	0	0	1.66	0	62.42	0	0	0	0	0	0	0	0	6.04	77.15	0	0	0	1.22	0	0	0	0	0	0	0	12.32	64.07
16	ENSMUSG00000002409.17	Dyrk1b	dual-specificity tyrosine-(Y)-phosphorylation regulated kinase 1b	protein_coding	14.53	0	0	0	75.44	0	0	0	0	0	0	0	0	3.05	0	0	0	0	31.43	0	0	0	0	0	0	0	0	0	13.69	0	0.36	0	0	0	0	0	0	0	0	0	0	0	13.48	0	0
33	ENSMUSG00000002413.15	Braf	Braf transforming gene	protein_coding	15.12	0	29.08	0	0	0	12.04	24.84	0	0	0	19.65	19.54	0	0	0	0	12.88	18.67	0	0	0	27.87	0	0	11.94	0	0	0	0	0	5.32	0	17	0	0	0	0	0	0	0	0	2.78	0	0
80	ENSMUSG00000002416.13	Ndufb2	NADH dehydrogenase (ubiquinone) 1 beta subcomplex, 2	protein_coding	769.8	112.28	517.13	323.81	87.4	466.72	455.09	0	813.97	0	0	91.19	295.47	0	657.92	0	112.2	275.5	134.73	578.99	0	515.27	411.56	333.89	0	57.33	469.53	68.84	421.28	107.05	385.02	112.51	232.79	197.4	0	359.63	139.72	354.02	109.32	436.41	536.03	610	158.6	122.88	282.93
22	ENSMUSG00000002428.12	Hltf	helicase-like transcription factor	protein_coding	0	0	76.79	0	0	47.83	0	0	0	0	0	0	91.76	0	0	0	0	31.1	0	0	0	0	0	0	0	0	0	0	7.8	0	77.12	0	0	0	0	0	0	0	25.16	0	0	60.79	17.9	0	0
33	ENSMUSG00000002455.14	Prpf6	pre-mRNA splicing factor 6	protein_coding	0	57.16	0	27.68	0	73.47	75.52	0	47.11	0	125.68	24.1	19.68	0	0	0	0	60.02	0	55.64	0	117.04	0	0	0	0	0	4.42	11.56	0	64.22	0	0	0	0	0	65.19	0	0	53.25	0	0	31.15	0	32.48
33	ENSMUSG00000002458.13	Rgs19	regulator of G-protein signaling 19	protein_coding	0	104.49	0	3.88	0	0	113.63	0	0	0	0	90.44	104.83	0	164.51	0	0	76.83	0	0	622.97	0	0	116.89	0	0	0	0	17.24	385.47	36.33	0	83.61	58.62	0	0	0	0	0	0	3.27	0	132.53	0	201.47
1	ENSMUSG00000002459.17	Rgs20	regulator of G-protein signaling 20	protein_coding	0	0	0	0	0	0	0	0	0	0	0	32.9	0	0	0	0	0	0	0	0	0	0	0	0	0	0	0	0	0	0	0	0	0	0	0	0	0	0	0	0	0	0	0	0	0
4	ENSMUSG00000002475.15	Abhd3	abhydrolase domain containing 3	protein_coding	0	0	0	0.77	0	0	0	0	0	0	0	0	0	87.97	0	0	0	0	0	0	0	0	0	0	0	0	0	0	30.61	0	0	0	0	0	0	0	0	0	0	0	0	0	0	0	0
63	ENSMUSG00000002477.4	Snrpd1	small nuclear ribonucleoprotein D1	protein_coding	43.19	0	250.2	69.4	253.46	388.96	244.51	266.07	0	183.89	123.25	116.73	90.72	216.2	0	0	265.32	84.4	643.83	102.11	319.8	0	0	333.8	0	65.74	274.11	0	113.82	0	95.55	121.39	60.02	228.21	657.96	382.52	84.36	0	0	181.21	64.68	279.08	121.52	56.57	34
9	ENSMUSG00000002486.15	Tchp	trichoplein, keratin filament binding	protein_coding	0	0	82.05	0	0	0	0	0	0	0	0	38.33	0	0	0	0	0	0	0	0	0	0	0	0	0	0	0	0	9.9	0	0	38.03	0	0	0	0	0	0	0	0	40.65	0	0	0	0
63	ENSMUSG00000002489.15	Tiam1	T cell lymphoma invasion and metastasis 1	protein_coding	39.18	29.24	96.26	20.23	87.4	0.56	0	5.02	0.34	35.08	96.56	52.11	0	4.7	2.57	0	50.79	0.1	2.35	0	15.28	0	167.02	21.68	32.4	52.84	19.44	0	8.25	133.46	3.51	63.06	47.6	0	0	43.23	12.26	19.83	15.67	3.13	0	0	0	13.75	105.09
35	ENSMUSG00000002496.9	Tsc2	tuberous sclerosis 2	protein_coding	54.09	23.51	0	26.68	28.09	27.24	0.44	51.63	4.48	0	0	20.57	0	47.82	0	0	2.58	18.19	0	0	0	0	0.14	9.55	1.17	0	0	62.5	21.42	0	16.54	5.08	2.74	0	0	0	0	0	0	18.88	25.56	30.78	14	30.76	0
2	ENSMUSG00000002500.15	Rpl3l	ribosomal protein L3-like	protein_coding	0	0	0	0	0	0	0	0	0	0	0	0.54	0	0	0	0	0	0	0	0	0	0	0	0	0	0	0	0	0	0	0	0	0	0	0	0	0	5.28	0	0	0	0	0	0	0
6	ENSMUSG00000002504.14	Slc9a3r2	solute carrier family 9 (sodium/hydrogen exchanger), member 3 regulator 2	protein_coding	0	0	0	0	0	0	56.83	0	0	0	0	0	0	0	0	0	0	0	0	0	0	0	0	0	0	0	0	0	0	0	0	0	0	0	0	0	0	0	0	0	0	0	0	0	0
80	ENSMUSG00000002524.15	Puf60	poly-U binding splicing factor 60	protein_coding	400.64	152.39	96.68	200.72	0	262.47	278.1	184.23	88.26	139.85	161.74	110.68	181.21	99.14	129.63	0	150.69	34.38	146.35	93.87	0	197.2	172.22	33.91	0	0	438.14	340.45	158.24	76.03	201.17	210.68	172.1	101.25	327.88	164.85	353.05	0	353.61	41.96	43.21	381.65	275.52	155.07	90.39
31	ENSMUSG00000002546.16	Golga2	golgi autoantigen, golgin subfamily a, 2	protein_coding	0	0	0	0	0	0	12.75	63.57	0	83.19	0	25.1	0	0	0	0	0	32.71	0	0	0	0	0	0	15	0	67.95	106.05	23	0	25.34	100.28	0	0	0	49.22	3.63	0	0	0	0	0	11.56	0	1.79
30	ENSMUSG00000002550.16	Uck1	uridine-cytidine kinase 1	protein_coding	147.74	204.84	164.02	130.57	0	0	12.72	0	0	203.82	0	0	0	0	0	0	0	0	0	44.98	0	0	89.25	100.41	205.14	0	0	189.95	80.9	0	44.58	94.14	51.79	0	0	0	0	0	0	209.41	0	0	0	0	0
49	ENSMUSG00000002565.16	Scin	scinderin	protein_coding	0	0	0	46.52	0	337.95	0	590.83	0	0	139.33	125.27	246.16	0	0	0	0	29.35	88.75	0	0	657.91	30.69	0	193.19	184.99	0	0	73.45	62.52	186.77	0	61.31	0	0	0	62.29	0	422.37	210.17	0	0	0	100.78	320.59
16	ENSMUSG00000002578.15	Ikzf4	IKAROS family zinc finger 4	protein_coding	1.13	0	0	0	0	0	0	17.9	0	0	0	0	0	0	0	0	105.68	0	0	24.4	0	0	0	0	0	0	0	87.17	0	0	0	0	0	0	0	0	0	0	0	0	0	0	1.74	0	0
63	ENSMUSG00000002580.7	Mien1	migration and invasion enhancer 1	protein_coding	0	116.6	78.56	0	195.91	229.54	73.69	198.35	0	0	0	213.32	285.86	159.81	0	0	207.79	68.23	0	95.36	0	267.65	122.95	0	0	338.21	82.34	128.44	177.26	0	0	79.98	230.96	224.96	263.26	0	120.35	180.91	85.38	119.82	0	0	59.86	46.45	11.1
0	ENSMUSG00000002588.12	Pon1	paraoxonase 1	protein_coding	0	0	0	0	0	0	0	0	0	0	0	0	0	0	0	0	0	0	0	0	0	0	0	0	0	0	0	0	0	0	0	0	0	0	0	0	0	0	0	0	0	0	0	0	0
59	ENSMUSG00000002602.16	Axl	AXL receptor tyrosine kinase	protein_coding	0	62.22	29.1	59.83	24.3	26.15	0	84.53	118.98	41.2	34.41	56.24	112.88	33.68	72.74	0	0	0	52.26	56.22	0	129.23	0	53.84	0	0	100.92	83.56	31.41	64.59	34	117.31	84.6	13.12	40.69	148.7	16.91	0	0	42.92	221.43	39.11	13.07	137.95	0
11	ENSMUSG00000002603.15	Tgfb1	transforming growth factor, beta 1	protein_coding	0	0	1.94	0	0	5.96	0	0	0	0	0.45	0	0	0	0	0	0	0	0	1.35	0	0	0	0	0	0	0	2.14	0.21	0	0	0	0	0	0	0	0	0	0	0	0	0	0	0	0
36	ENSMUSG00000002608.8	Ccdc97	coiled-coil domain containing 97	protein_coding	0	0	0	41.09	0	0	0	18.22	46.81	0	26.26	17.47	74.68	0	0	0	0	33.46	0	87.94	0	0	33.8	0	0	0	0	0	2.46	37.2	41.07	0	0	43.07	0	0	0	0	0	0	0	23.97	38.69	0	37.71
5	ENSMUSG00000002617.14	Zfp40	zinc finger protein 40	protein_coding	0	0	0	0	0	0	0	0	0	0	0	0	0	0	0	0	0	0	0	0	0	0	0	434.37	0	10.75	0	0	0	0	0	0	0	34.97	0	0	0	0	0	0	0	0	0	0	0
39	ENSMUSG00000002625.9	Akap8l	A kinase (PRKA) anchor protein 8-like	protein_coding	0	0	0	26.37	0	0	0	0	0	0	81.84	128.44	0	83	1.02	46.42	0	27.71	0	0	0	0	51.43	1.61	25.94	0	0	33.46	30.57	0	50.05	7.99	0	84.48	0	0	0	0	0	0	21.22	0	0	0	0
1	ENSMUSG00000002633.4	Shh	sonic hedgehog	protein_coding	0	0	0	0	0	0	0	0	0	0	0	0	0	44.4	0	0	0	0	0	0	0	0	0	0	0	0	0	0	0	0	0	0	0	0	0	0	0	0	0	0	0	0	0	0	0
27	ENSMUSG00000002635.11	Pdcd2l	programmed cell death 2-like	protein_coding	137.01	0	0	91.89	0	68.43	0	0	0	0	0	0	91.35	0	0	0	0	58.49	0	0	0	18.33	0	0	0	0	0	168.03	52.2	0	75.38	0	0	0	0	0	38.57	0	179.8	0	123.94	0	0	107.88	151.64
55	ENSMUSG00000002658.9	Gtf2f1	general transcription factor IIF, polypeptide 1	protein_coding	92.68	54.62	90.29	104.59	137.93	0	0	0	0	131.94	0	37.58	0	0	0	0	0	41.24	0	150.84	203.32	93.67	0	0	73.12	156.1	0	0	43.34	242.56	130.64	0	85.41	53.79	210.15	92.84	69.92	0	153.92	110.49	42.14	0	110.33	83.41	0
41	ENSMUSG00000002660.7	Clpp	caseinolytic mitochondrial matrix peptidase proteolytic subunit	protein_coding	155.27	0	0	134.15	90.25	290.08	87.23	0	0	0	0	0	146.8	102.28	0	0	0	30.43	0	65.75	0	0	0	128.42	0	0	123.31	0	149.56	14.25	66.79	0	84.84	112.05	0	136.71	57.93	316.48	0	49.12	120.36	0	0	0	0
28	ENSMUSG00000002661.14	Alkbh7	alkB homolog 7	protein_coding	153.56	0	0	42.18	0	35.91	22.56	0	0	0	0	0	126.88	103.76	0	0	0	0	0	53.56	0	0	0	0	83.66	0	138.05	63.99	36.04	116.48	0	0	0	0	0	0	58.67	0	0	45.9	51.41	0	0	0	0
1	ENSMUSG00000002664.2	Pspn	persephin	protein_coding	0	0	0	0	0	0	0	0	0	0	0	0	0	0	0	0	0	0	0	0	0	0	0	0	0	0	0	0	0	0	0	0	0	0	0	0	0	0	0	0	0	0	0	0	0
5	ENSMUSG00000002668.7	Dennd1c	DENN/MADD domain containing 1C	protein_coding	0	0	0	0	0	0	0	0	0	0	0	0	0	0	0	0	0	0	0	0	0	0	0	0	0	0	11.53	0	0	0	0	0	0	0	0	0	0	0	0	0	1.71	0	0	0	0
33	ENSMUSG00000002679.14	Med6	mediator complex subunit 6	protein_coding	0	0	0	0	0	0	84.52	0	0	0	0	0	134.2	0	0	0	0	71.66	126.16	75.92	0	0	0	0	0	155.01	0	172.38	0	0	22.15	121.42	79.62	0	0	0	55.06	263.79	138.29	0	0	37.33	0	118.33	158.98
2	ENSMUSG00000002688.7	Prkd1	protein kinase D1	protein_coding	0	0	0	0	0	0	0	0	0	0	0	0	0	0	0	0	0	0	0	0	0	0	0	0	0	0	0	0	0	0	0	0	0	0	0	0	0	0	0	0	0	0	0	0	0
1	ENSMUSG00000002699.12	Lcp2	lymphocyte cytosolic protein 2	protein_coding	0	0	0	0	0	0	0	0	0	0	0	0	0	0	0	0	0	0	0	0	0	0	0	0	0	0	0	0	0	0	0	0	0	0	0	0	0	0	0	0	0	0	0	0	0
55	ENSMUSG00000002718.14	Cse1l	chromosome segregation 1-like (S. cerevisiae)	protein_coding	0	0	0	8.92	152.74	135.15	79.89	0	0	0	0	37.88	0	48.49	0	0	0	39.57	25.39	95.17	72.48	101.52	104.71	0	0	0	144.87	183.47	34.35	15.74	15.35	50.76	52.62	121.75	0	16.09	0	0	101.55	14.37	58.75	50.97	58.35	0	0
59	ENSMUSG00000002728.14	Naa20	N(alpha)-acetyltransferase 20, NatB catalytic subunit	protein_coding	237.25	0	0	124.76	140.74	345.85	111.49	17.74	335.54	149.3	643.41	64.47	152.21	0	172.42	0	6.39	13.53	108.72	208.15	0	90.21	280.13	627.62	2.17	119.66	162.51	88.43	82.35	0	3.18	0	0	99.28	0	0	228.56	432.65	346.32	148.98	241.66	98.59	168.54	0	0
25	ENSMUSG00000002731.6	Prkra	protein kinase, interferon inducible double stranded RNA dependent activator	protein_coding	91.7	0	0	0	0	111.65	87.26	0	0	191.97	123.17	0	0	0	0	0	0	0	103.56	51.63	0	159.75	0	0	0	0	132.41	0	15.34	138.73	0	0	0	87.27	0	0	0	51.96	0	0	5.66	0	0	0	0
13	ENSMUSG00000002732.14	Fkbp7	FK506 binding protein 7	protein_coding	43.51	107.29	0	0	0	0	0	0	0	0	0	0	0	0	0	0	0	0	0	0	0	0	0	0	0	0	0	0	0	159.9	91.14	0	0	231.6	0	0	0	0	0	0	6.23	0	30.32	0	0
7	ENSMUSG00000002733.8	Plekha3	pleckstrin homology domain-containing, family A (phosphoinositide binding specific) member 3	protein_coding	0	0	0	0	0	0	0	0	20.75	0	0	0	0	0	30.92	0	0	0	0	0	0	0	0	0	0	0	0	0	0	47.72	5.4	0	0	0	0	0	0	0	0	0	0	0	0	0	0
43	ENSMUSG00000002741.9	Ykt6	YKT6 v-SNARE homolog (S. cerevisiae)	protein_coding	0	0	0	13.6	23.82	46.77	25.76	0	32.97	0	15.37	18.69	89.21	69.9	0	0	0	0	5.35	5.48	0	27.08	31.19	21.37	18.98	30.11	0	0	16.12	44.25	14.91	0	1.68	63.44	0	2.06	20.51	0	0	0	0	0	27.94	91.01	0
41	ENSMUSG00000002748.7	Baz1b	bromodomain adjacent to zinc finger domain, 1B	protein_coding	99.49	0	0	10.41	0	24.7	0	37.44	0.24	0	0	40.81	30.98	0	0	22.68	0.92	35.47	70.56	2.19	0	30.66	49.11	0	0	0	0	0	1.58	39.73	25.3	0	1.36	0.14	0	0	16.56	73.34	0	8.73	22.48	0	0.21	20.17	0
21	ENSMUSG00000002763.16	Pex6	peroxisomal biogenesis factor 6	protein_coding	0	0	0	32.43	0	0	0	0	0	0	0	3.82	45.72	0	0	76.68	0	0	0	29.11	0	0	0	0	0	0	0	0	81.25	9.05	11.7	0	13.99	15.22	0	0	0	0	0	73.71	0	0	0	0.7	13.08
58	ENSMUSG00000002767.13	Mrpl2	mitochondrial ribosomal protein L2	protein_coding	0	109.58	240.96	137.97	129.02	259.63	118.47	129.69	181.3	1.15	0	117.31	96.09	117.47	414.9	0	0	147.15	0	43.94	0	149.48	0	0	167.18	63.56	275.06	137.84	107.1	142.28	239.86	0	96.46	0	0	0	61.58	0	0	214.2	0	0	55.1	125.35	0
64	ENSMUSG00000002768.7	Mea1	male enhanced antigen 1	protein_coding	592.34	0	131.44	173.82	0	0	89.11	0	375.03	0	188.95	139.1	0	0	122.17	0	0	194.34	0	83.21	318.17	180.34	145.48	324.05	0	74.75	180.71	137.57	50.02	0	248.79	0	55.91	94.16	27.29	3.92	122.2	0	0	0	199.51	293.62	39.95	0	291.35
5	ENSMUSG00000002769.8	Gnmt	glycine N-methyltransferase	protein_coding	0	0	0	0	0	0	0	0	0	0	0	0	0	205.92	0	0	0	0	0	0	0	0	0	0	0	0	0	0	0	0	0	0	0	0	0	0	0	0	0	0	0	0	0	0	0
1	ENSMUSG00000002771.10	Grin2d	glutamate receptor, ionotropic, NMDA2D (epsilon 4)	protein_coding	0	0	0	0	0	0	0	0	0	0	0	0	0	0	0	0	0	0	0	0	0	0	0	0	0	0	0	0	0	0	0	0	0	0	0	0	0	0	0	0	0	0	0	0	0
65	ENSMUSG00000002778.12	Kdelr1	KDEL (Lys-Asp-Glu-Leu) endoplasmic reticulum protein retention receptor 1	protein_coding	445.37	0	0	129.41	362.24	201.73	0	0	269.82	0	499.84	63.86	166.95	0	248.87	0	13.49	233.97	0	251.41	0	224.91	248.79	248.14	77.02	67.42	0	351.45	184.19	406.35	44.68	45.56	139.32	339.96	0	0	71.26	295.09	0	280.65	156.34	118.96	306.41	0	226.87
16	ENSMUSG00000002781.17	Tmem143	transmembrane protein 143	protein_coding	18.58	0	0	9.34	1.89	0	0	0	0	229.31	0	0	0	0	0	0	0	0	0	0	0	0	0	0	0	0	0	0	11.21	7.66	0	0	0	0	0	20.6	0	0	0	0	0	0	0	0	0
27	ENSMUSG00000002797.9	Ggct	gamma-glutamyl cyclotransferase	protein_coding	0	15.9	268.03	0	147.48	170.23	0	0	0	201.69	0	0	187.09	0	0	0	0	0	0	0	0	0	0	0	256.14	0	0	0	7.47	0	34.26	0	0	0	0	21.06	425.58	0	0	84.43	0	0	0	0	1.26
59	ENSMUSG00000002799.5	Jag2	jagged 2	protein_coding	12.87	0	41.9	90.39	0	131.9	25.53	2.2	51.77	0	0	8.44	96.32	0	65.03	0	25.3	3.75	51.9	9.78	0	45.25	124.76	0	65.76	0	0	56.7	30.75	0	39.88	126.72	20.85	0	0	6.21	0.24	60.73	112.94	35.74	50.12	0	0.17	47.45	0
25	ENSMUSG00000002803.13	Btbd6	BTB (POZ) domain containing 6	protein_coding	38.89	0	0	96.8	0	0	0	159.27	0	1.04	50.75	0	0	0	0	0	106.75	0	88.93	0	0	0	0	0	0	0	0	224.77	0	0	22.71	0	0	0	0	0	0.52	0	0	0	69.52	129.22	0	0	107.77
56	ENSMUSG00000002804.3	Nudt14	nudix (nucleoside diphosphate linked moiety X)-type motif 14	protein_coding	3.33	213.89	149.21	157.66	606.13	54.24	247.91	442.72	0	341.3	51.68	146.88	289.25	144.66	0	0	94.14	347.74	117.22	0	0	0	143.74	0	0	0	0	340.95	37.74	0	95.69	100.63	0	0	0	0	126.72	679.19	117.52	61.09	0	122.22	47.96	0	95.76
4	ENSMUSG00000002808.6	Epdr1	ependymin related protein 1 (zebrafish)	protein_coding	116.3	0	0	0	0	0	0	0	0	0	0	0	0	0	0	0	0	0	0	0	0	0	0	0	0	0	0	0	0	0	0	0	0	0	104.63	0	0	0	0	0	0	0	0	0	0
55	ENSMUSG00000002812.4	Flii	flightless I actin binding protein	protein_coding	0	98.54	0	117.98	0	148.41	0	295.52	128.29	0	100.48	30.22	193.35	30.55	171.76	64.77	237.85	166.6	0	97.08	0	114.76	0	65.23	0	0	0	0	0	0	7.73	99.78	51.94	191.95	0	0	113.81	0	154.41	96.35	29.62	70.61	0	234.11	19.68
9	ENSMUSG00000002814.15	Top3a	topoisomerase (DNA) III alpha	protein_coding	0	0	0	1.44	0	0	0	0	0	0	0	23.48	0	0	0	0	0	0	0	0	0	0	0	0	0	0	0	0	0	0	12.88	0	0	0	0	0	0	0	0	0	0	0	0	0	0
37	ENSMUSG00000002820.5	Atg4d	autophagy related 4D, cysteine peptidase	protein_coding	0	0	0	84.08	0	1.38	11.78	0	0	88.21	101.61	12.46	154.03	0	0	0	36.04	35.16	1.78	0.23	0	143.22	0	0	56.91	0	0	52.97	11.53	0	31.62	121.42	0	0	0	0	31.55	0	12.2	0	0	0	44.05	0	69.71
30	ENSMUSG00000002825.6	Qtrt1	queuine tRNA-ribosyltransferase 1	protein_coding	0	160.79	132.93	62.73	0	0	0	0	145.64	0	0	0	0	152.98	314	0	32.04	0	0	0	314.42	0	0	98.88	9.04	0	0	199.48	27.62	0	42.45	60.35	0	0	0	0	0	0	0	18.88	122.34	95.21	72.6	0	0
0	ENSMUSG00000002831.13	Plin4	perilipin 4	protein_coding	0	0	0	0	0	0	0	0	0	0	0	0	0	0	0	0	0	0	0	0	0	0	0	0	0	0	0	0	0	0	0	0	0	0	0	0	0	0	0	0	0	0	0	0	0
35	ENSMUSG00000002833.10	Hdgfrp2	hepatoma-derived growth factor, related protein 2	protein_coding	0	0	11.6	52.36	0	52.15	0	0	0	0	108.13	11.01	0	0	0	0	108.08	0	71.68	0	0	0	27.54	62.06	77.25	0	58.98	0	18.86	0	19.75	47.38	0	0	0	0	41.05	0	111.61	13.54	0	63.2	24.13	0	0
9	ENSMUSG00000002835.8	Chaf1a	chromatin assembly factor 1, subunit A (p150)	protein_coding	0	0	0	0	0	0	0	0	0	0	0	0	12.13	0	0	0	0	0	0	0	0	0	0	0	0	0	0	0	18.01	0	20.48	0	0	30.31	0	0	0	0	0	0	0	54.25	27.56	0	0
47	ENSMUSG00000002844.8	Adprh	ADP-ribosylarginine hydrolase	protein_coding	88.39	52.78	85.38	86.95	169.24	209.1	74.13	0	149	257.83	0	0	116.59	0	4.18	0	0	228.46	34.67	0	0	0	261.3	0	76.85	0	0	83.47	36.93	52.44	87.59	43.67	38.92	103.71	0	100.31	49.89	0	0	60.73	0	153.48	41.88	76.88	0
36	ENSMUSG00000002845.14	Tmem39a	transmembrane protein 39a	protein_coding	29.41	0	16.69	73.29	148.5	0	103.71	0	211.54	0	0	0	0	0	135.05	0	0	247.57	66.08	83.27	0	0	155.56	0	0	0	0	146.27	24.76	0	43.19	0	0	123.56	0	0	0	0	0	29.29	46.1	0	0	0	0
38	ENSMUSG00000002846.9	Timmdc1	translocase of inner mitochondrial membrane domain containing 1	protein_coding	23.29	33.93	0	0	0	0	8.26	0	0	0	41.46	0	68.01	16.54	93.99	0	25.05	49.48	0	0	0	0	0	23.54	0	100.09	0	0	19.84	0	0	0	0	37.99	0	0	8.83	0	0	0	20.41	1.15	8.34	0	0
1	ENSMUSG00000002847.6	Pla1a	phospholipase A1 member A	protein_coding	0	0	0	0	0	0	0	0	0	0	0	0	0	0	0	24.59	0	0	0	0	0	0	0	0	0	0	0	0	0	0	0	0	0	0	0	0	0	0	0	0	0	0	0	0	0
23	ENSMUSG00000002870.8	Mcm2	minichromosome maintenance complex component 2	protein_coding	0	0	0	0	0	211.37	0	0	0	0	0	11.53	0	102.37	0	0	0	0	141.64	0	133.42	0	0	0	0	0	0	0	27.9	0	22.42	100.48	89.46	0	0	0	12.76	0	0	0	0	311.4	0	184.46	0
40	ENSMUSG00000002871.14	Tpra1	transmembrane protein, adipocyte asscociated 1	protein_coding	131.58	0	0	0	176.89	249.31	33.14	0	0	0	319.59	0	0	0	0	0	167.79	0	12.99	59.15	0	0	0	0	0	0	0	0	110.04	0	80.15	220.09	60.53	0	0	18.03	0	0	116.9	0	341.88	286.22	0	39.17	74.92
30	ENSMUSG00000002881.14	Nab1	Ngfi-A binding protein 1	protein_coding	0	0	0	16.1	0	64.11	0	0	101.06	0	0	38.34	93.62	0	0	0	119.24	0	0	0	0	0	59.41	0	41.88	26.05	58.55	0	0	0	0	69.02	0	0	0.99	1.39	37.41	0	0	0	0	0	0	35	0
9	ENSMUSG00000002885.14	Adgre5	adhesion G protein-coupled receptor E5	protein_coding	0	0	0	0.27	0	0	0	0	0	0	0	0	0	0	0	0	0	0	0	0	0	0	0	0	0	0	0	0	4.47	0	14.33	0	0	105.25	0	0	0	0	0	0	0	0	0	0	0
20	ENSMUSG00000002897.5	Il17ra	interleukin 17 receptor A	protein_coding	0	0.27	0	0	0	0	0	0	6.83	0	0	0	0	0	0	0	0	0	0	0.23	0	0	0	0	0	0	46.96	0	14.99	47.55	0	0	13.54	0	0	0	31.16	0	0	8.96	0	0	0	82.83	0
26	ENSMUSG00000002900.15	Lamb1	laminin B1	protein_coding	0	26.95	0	15.51	24.17	0	58.11	0	0	0	0	0	0	0	0	0	0	21.41	0	3.35	2.19	0	0	0	0	0	0	0	5.64	0	8.37	0	0	0	0	0	0	4.05	0	0	120.41	54.2	4.45	0	0
4	ENSMUSG00000002908.15	Kcnn1	potassium intermediate/small conductance calcium-activated channel, subfamily N, member 1	protein_coding	0	49.4	0	0	0	0	4.01	0	0	0	0	0	0	0	0	0	0	42.52	0	0	0	0	0	0	0	0	0	0	0	0	0	0	0	0	0	0	0	0	0	0	0	0	0	0	0
15	ENSMUSG00000002910.10	Arrdc2	arrestin domain containing 2	protein_coding	0	0	5.81	0	82.94	0	0	0	97.62	0	0	0	0	0	0	0	0	51.76	0	0	0	0	0	0	90.15	0	0	0	13.81	0	0	0	0	2.84	0	0	0	0	0	0	37.29	0	1.57	0	0
0	ENSMUSG00000002930.6	Ppp1r17	protein phosphatase 1, regulatory subunit 17	protein_coding	0	0	0	0	0	0	0	0	0	0	0	0	0	0	0	0	0	0	0	0	0	0	0	0	0	0	0	0	0	0	0	0	0	0	0	0	0	0	0	0	0	0	0	0	0
4	ENSMUSG00000002944.15	Cd36	CD36 antigen	protein_coding	0	0	0	0	0	0	0	6.74	0	0	0	0	0	0	0	0	0	0	0	0	0	0	0	0	0	0	0	0	0	0	0	0	0	0	0	0	0	0	0	0	0	0	0	0	0
34	ENSMUSG00000002948.18	Map2k7	mitogen-activated protein kinase kinase 7	protein_coding	32.94	18.29	23.77	23.04	3.73	0	0	0	0	29.36	0	12.94	0	38.7	0	0	0	8.94	0	46.11	0	0	0	0	0	2.11	0	0	5.58	29.91	0	0	21.81	0	0	0	0	0	6.71	50.44	9.91	34.13	11.27	0	0
42	ENSMUSG00000002949.14	Timm44	translocase of inner mitochondrial membrane 44	protein_coding	30.61	551.98	122.89	67.6	0	76.73	202.27	0	0	4.16	0	0	0	65.06	3.62	0	0	68.88	0	16.39	0	0	0	0	183.33	0	134.41	149.4	76.51	0	0	0	0	0	0	0	0	0	90.43	143.59	105.17	0	15.63	0	135.94
71	ENSMUSG00000002957.11	Ap2a2	adaptor-related protein complex 2, alpha 2 subunit	protein_coding	0	39.16	34.16	8.07	0	115.41	31.99	0	63.32	0	0.59	22.34	52.36	12.59	0	6.44	20.07	41.72	45.29	63.77	0	0	144.31	15.88	58.44	35.79	76.79	0.94	21	71.44	42.3	50.59	0	0	0	3.61	26.2	0	32.59	17.02	2.78	5.49	42.38	3.91	0.26
28	ENSMUSG00000002963.16	Pnkp	polynucleotide kinase 3'- phosphatase	protein_coding	0	0	0	0	85.06	75.08	227.57	0	0	0	0	0	83.59	0	0	0	0	0	0	29.69	0	0	0	0	0	0	0	0	65.37	156.26	0	68.37	0	11.05	0	0	28.96	0	0	37.98	0	0	89.7	0	0
57	ENSMUSG00000002968.7	Med25	mediator complex subunit 25	protein_coding	0	66.29	4.54	0	0	53.24	163.66	0	95.53	158.16	115.78	28.08	191.71	0	68.99	0	98.12	64.05	44.89	34.74	307.71	0	0	0	0	29.66	0	109.27	39.89	0	0	69.38	9.36	0	0	0	0	0	62.14	0	39.77	123.1	80.65	0	4.42
80	ENSMUSG00000002980.14	Bcam	basal cell adhesion molecule	protein_coding	522.87	332.21	80.19	105.61	27.72	263.22	459.8	139.98	85.66	245.9	59.91	25.6	152.57	11.37	262.69	0	11.6	292.4	112.39	134.18	120.7	67.8	62	144.61	233.65	0	98.21	596.68	0	452.52	162.9	491.44	90.13	348.82	45.94	42.16	29.16	96.08	96.86	129.41	275.87	510.51	360.33	82.15	0
68	ENSMUSG00000002981.9	Clptm1	cleft lip and palate associated transmembrane protein 1	protein_coding	50.02	0.63	0	0	87.51	46.92	27.42	0	85.86	138.81	67.84	44.85	167.1	0	6.23	0	64.67	107.21	45.47	2.57	0	74.71	93.45	0	50.53	0	39.5	105.43	45.48	73.99	85.55	72.81	0	159.33	0	38.36	33.17	0	0	31.54	56.17	0	107.81	149.32	0
33	ENSMUSG00000002983.16	Relb	avian reticuloendotheliosis viral (v-rel) oncogene related B	protein_coding	0	0	0	0	72.42	0	76.85	167.58	3.12	0	0	0	54.69	76.85	0	0	0	0	73.98	0	0	146.89	0	0	63.35	0	0	0	108.83	0	2.11	0	0	207.5	0	0	0	0	0	0	134.5	0	0	114.26	0
52	ENSMUSG00000002984.16	Tomm40	translocase of outer mitochondrial membrane 40 homolog (yeast)	protein_coding	275.94	0	111.56	192.8	18.32	11.82	277.79	0	137.59	0	0	0	0	104.71	0	0	0	72.92	0.77	187.67	527.13	0	0	64.53	92.5	81.08	51.91	0	297.94	121.96	272.4	0	0	0	319.09	259.86	139.51	0	0	0	55.25	252.23	17.61	0	110.63
91	ENSMUSG00000002985.15	Apoe	apolipoprotein E	protein_coding	5493.03	7660.81	4643.54	58850.5	4791.45	15469.2	7188.12	13710.7	16086	10268.1	7091.07	18910.2	11885.6	2772.08	6550.31	0	8068.29	4387.43	10682.4	8281.08	14481.2	7443.24	7970.29	6601.06	12833.7	5660.13	11449.1	16600.8	51855.6	10163.5	17863.4	14349.1	39991.9	4186.52	21023.5	13756.3	11463.8	10072.9	12104.5	56930.5	8881.46	4933.58	11755.9	14445.9	6179.52
0	ENSMUSG00000002992.16	Apoc2	apolipoprotein C-II	protein_coding	0	0	0	0	0	0	0	0	0	0	0	0	0	0	0	0	0	0	0	0	0	0	0	0	0	0	0	0	0	0	0	0	0	0	0	0	0	0	0	0	0	0	0	0	0
58	ENSMUSG00000002996.17	Hbp1	high mobility group box transcription factor 1	protein_coding	0	141.66	108.15	162.05	42.82	55.25	74.34	199.24	0	0	75.46	229.05	176.17	0	0	0	0	184	6.37	114.29	0	320.61	0	95.11	0	106.95	0	0	172.65	0	27.84	0	175.29	95.07	0	0	56.05	687.78	0	110.77	26.87	0	286.92	168.49	191.38
10	ENSMUSG00000002997.15	Prkar2b	protein kinase, cAMP dependent regulatory, type II beta	protein_coding	0	0	0	0	0	0	0	0	0	0	0	0	0	0	0	0	0	0	0	0	0	0	0	0	0.69	0	0	0	0	0	0	0	0	0	0	31.1	1.88	0	0	0	0	0	0	0	0
61	ENSMUSG00000003031.14	Cdkn1b	cyclin-dependent kinase inhibitor 1B	protein_coding	19.46	16.88	0.43	0.99	0	0	1.77	0	6.22	2.95	0	0	8.27	9.78	8.67	0	0	16.42	1.67	8.16	0	4.77	10.14	17.35	9.47	5.15	1.57	0	8.54	7.47	1.77	0	1.52	7.09	0	0	0	0	0	0	1.81	1.67	1.29	3.19	4.23
80	ENSMUSG00000003032.8	Klf4	Kruppel-like factor 4 (gut)	protein_coding	6.63	19.3	32.15	0	1.05	111.7	16.7	18.64	144.96	36.71	0	202.46	95.59	132.11	55.53	0	459.03	97.51	31.13	322.91	26.7	144.8	84.46	106.19	49.36	53.63	298.92	10.38	0	62.58	121.72	103.79	288.74	88.84	109.58	14.43	77.49	0	100.67	45.18	23.76	0	137.02	170.04	379.44
42	ENSMUSG00000003033.14	Ap1m1	adaptor-related protein complex AP-1, mu subunit 1	protein_coding	0	0	0	27.46	0	0	0	6.98	95.82	294.02	0	5.18	0	0	0	0	0	0	0	12.36	214.91	0	0	180.12	76.92	0	272.01	0	50.56	130.95	0	29.23	1.4	98.81	0	0	57.54	139.09	72.67	69.53	4.22	0	33.05	156.18	0
59	ENSMUSG00000003037.16	Rab8a	RAB8A, member RAS oncogene family	protein_coding	0	22.14	59.56	59.75	0	52.51	33.28	86.97	0	25.22	68.96	67.06	0	0	0	0	214.25	103.92	26.97	0	0	130.44	0	0	35.48	0	73.52	121.31	40.45	71.52	38.99	60.2	85.24	33.58	0	54.85	39.56	34.21	30.62	24.26	0	10.62	40.28	89.19	2.38
86	ENSMUSG00000003038.15	Hmgn2	high mobility group nucleosomal binding domain 2	protein_coding	0	162.37	433.07	53.79	619.11	527.05	341.02	47.74	264.5	155.96	75.72	161.89	33.32	370.08	472.52	0	719.85	318.41	772.05	122.2	799.37	260.78	171.9	761.06	114.57	102	641.5	165.94	238.4	124.24	285.35	400.31	57.59	198.38	0	785.28	59.42	106.86	803.73	105.8	231.71	276.17	556.29	433.88	72.16
57	ENSMUSG00000003039.8	Fam32a	family with sequence similarity 32, member A	protein_coding	328.75	289.55	0	100.57	106.72	57.84	100.18	0	0	184.52	0	33.51	107.55	4.02	0	0	79.91	93.95	0	65.13	107.63	139.02	0	50.56	182.78	0	127.11	0	44.49	71.97	19.6	12.65	31.8	117.57	0	328.55	161.75	0	0	146.65	0	0	98.05	0	0
13	ENSMUSG00000003051.13	Elf3	E74-like factor 3	protein_coding	0	0	0	0	0	0	0	0	0	0	0	88.18	0	0	0	0	0	0	0	0	0	42.98	68.58	0	0	192.45	0	0	0	0	0	0	138.66	0	0	0	0	0	0	67.67	0	0	0	0	0
0	ENSMUSG00000003053.17	Cyp2c29	cytochrome P450, family 2, subfamily c, polypeptide 29	protein_coding	0	0	0	0	0	0	0	0	0	0	0	0	0	0	0	0	0	0	0	0	0	0	0	0	0	0	0	0	0	0	0	0	0	0	0	0	0	0	0	0	0	0	0	0	0
23	ENSMUSG00000003062.12	Stard3nl	STARD3 N-terminal like	protein_coding	195.77	0	0	0	49.42	57.37	0	0	0	217.13	0	0	0	0	0	0	0	0	0	0	0	0	0	0	0	0	0	131.33	20.58	0	0	36.05	0	181.41	0	0	0	0	0	0	0	0	77.26	0	0
29	ENSMUSG00000003068.15	Stk11	serine/threonine kinase 11	protein_coding	0	0	48.18	0	0	0	0	0	0	457.51	0	0.35	0	0	0	0	0	0	104.89	0	0	0	0	0	0	0	0	0	3.24	0	4.64	138.68	0	0	0	0	0	0	0	118.2	8.38	67.81	0	15.5	165.82
20	ENSMUSG00000003070.6	Efna2	ephrin A2	protein_coding	0	39.77	37.51	9.78	83.87	0	0	0.3	0	0	0	0	0	0	0	0	0	0	1.08	0	0	0	31.35	0	0	0	0	0	5.45	0	0	0	0	16.13	0	0	23.98	0	0	0	0	41.44	0	0	52.3
88	ENSMUSG00000003072.15	Atp5d	ATP synthase, H+ transporting, mitochondrial F1 complex, delta subunit	protein_coding	481.5	529.83	766.73	749.99	406.39	434.28	759.35	681.03	481.72	694.44	350.56	488.29	410.88	550	341.45	0	583.34	414.27	342	466.27	580.24	151.67	262.83	775.36	291.21	713.18	404.04	624.62	1078.83	706.02	773.15	269.08	538.16	651.04	832.78	804.43	423.82	617.34	85.27	686.05	498.17	538.5	956.45	801.02	1088.8
63	ENSMUSG00000003099.11	Ppp5c	protein phosphatase 5, catalytic subunit	protein_coding	0	0	140.01	14.76	176.99	104.52	62.59	256.49	0	129.45	90.45	27.53	162.96	103.02	26.74	503.99	0.74	110.25	77.8	103.93	0	3.86	9.79	84.2	0	77.24	133.9	4.94	65.17	0	119.25	129.59	121.6	119.58	0	123.91	101.37	0	75	44.57	65.66	0	141.5	0	78.55
40	ENSMUSG00000003119.14	Cdk12	cyclin-dependent kinase 12	protein_coding	0	8.41	0	0	0	0	0	0	0	0	0	0	0	0	3.24	0	11.67	0	71.38	5.03	0	31.46	6.74	9	38.15	13.16	0	0	0	0	0.28	3	0.68	8.57	0	0	9.46	0	2.2	2.88	0	1.79	10.87	0	0
6	ENSMUSG00000003123.15	Lipe	lipase, hormone sensitive	protein_coding	0	0	0	0	0	0	0	0	0	0	0	5.03	0	0	0	0	0	0	0	0	0	0	0	0	0	0	0	0	0	0	0	0	0	0	0	0	0	0	0	44.61	0	0	0.54	0	0
55	ENSMUSG00000003131.6	Pafah1b2	platelet-activating factor acetylhydrolase, isoform 1b, subunit 2	protein_coding	40.45	26.15	0	44.77	0	0	0	3.35	0	0	0	11.42	0	23.19	0	0	66.89	20.38	2.96	0	0	0.64	28.47	31.76	111.8	0	86.59	0	30.33	29.85	54.84	21.23	20.26	0	0	94.72	45.88	0	5.46	0	11.7	63.94	62.27	59.87	52.67
48	ENSMUSG00000003134.10	Tbc1d8	TBC1 domain family, member 8	protein_coding	0	4.32	0	0	0	40.26	0	0	0	0	30.7	43.71	0	3.36	0	0	67.47	0	49.71	21.78	0	0	0	0.73	52.97	76.4	0	0	20.08	0	62.22	38.52	11.67	0	0	0	13.22	0	51.23	6.25	2.38	0.13	24.46	126.33	54.75
12	ENSMUSG00000003135.15	Cnot11	CCR4-NOT transcription complex, subunit 11	protein_coding	0	0	0	58.07	0	0	66.02	0	0	0	0	0	0	0	0	0	0	0	0	37.2	0	0	0	0	0	0	1.09	0	0	0	0.87	0	0.53	0	0	0	0	0	0	0	0	0	0	0	0
6	ENSMUSG00000003153.10	Slc2a3	solute carrier family 2 (facilitated glucose transporter), member 3	protein_coding	0	0	0	0	0	0	0	33.71	0	0	0	0	0	0	120.89	0	0	0	0	0	0	0	0	0	0	0	0	0	0.07	0	0	0	0	0	0	0	64.1	65.68	0	0	0	0	0	0	0
21	ENSMUSG00000003154.15	Foxj2	forkhead box J2	protein_coding	0	0	0	0	48.23	0	0	0	0	0	0	27.92	18.08	0	0	0	0	0	0	0	0	0	0	0	0	10.11	0	0	0	0	0	0	0	0	0	0	37.35	0	0	0	0	0	0	196.96	0
75	ENSMUSG00000003161.15	Sri	sorcin	protein_coding	0	115.19	266.38	285.12	180.01	207.06	352.37	296.96	90.76	0	195.4	235.39	7.01	93.49	134.21	0	0	52.25	109.65	108.16	0	147.45	163.3	497.43	125.82	69.25	0	139.05	15.74	506.87	115.51	354.98	0	0.84	76.57	0	30.65	251.32	40.3	185.44	380.51	249.5	57.71	4.88	121.82
67	ENSMUSG00000003166.19	Dgcr2	DiGeorge syndrome critical region gene 2	protein_coding	10.6	84.96	62.85	120.12	43.93	0	68.08	93.7	92.03	173.8	55.95	53.76	0	139.27	224.54	0	67.96	0	29.36	59.69	0	221.97	78.01	0	174.48	107.95	160.25	91.04	117.14	95.42	64.27	0	66.89	12.34	0	0	93.11	7.12	52.75	54.55	222.15	118.48	111.46	46.96	0
46	ENSMUSG00000003184.14	Irf3	interferon regulatory factor 3	protein_coding	204.48	102.47	143.46	0	0	43.84	176.54	0	0	0	0	38.72	43.95	0	0	0	130.08	0	49.89	41.56	0	132.88	0	108.98	25.4	82.23	138.53	46.25	72.38	49.01	80.89	0	133.17	0	0	105.6	149.29	0	0	0	49.01	189.54	0	91.9	115.11
32	ENSMUSG00000003190.11	Bcl2l12	BCL2-like 12 (proline rich)	protein_coding	0	0	0	0	0	0	0	0	0	0	47.8	5.71	0	0	0	0	0	6.04	0	58.74	0	0	42.17	0	23.53	10.06	12.14	0	0	0	0	12.96	0	86.57	0	0	29.29	0	0	16.3	27.94	47.44	43.81	0	0
5	ENSMUSG00000003198.9	Zfp959	zinc finger protein 959	protein_coding	0	0	0	0	0	0	0	0	0	0	0	0	0	0	0	0	0	0	0	0	0	0	0	0	0	0	0	0	0	0	0	0	0	118.41	0	0	0	0	0	0	0	90.18	0	0	0
13	ENSMUSG00000003199.16	Mpnd	MPN domain containing	protein_coding	0	0	0	17.18	0	0	0	0	0	0	0	0	0	0	0	0	0	0	0	0	0	0	163.06	0	0	0	0	0	64.26	0	33.64	69.13	0	0	0	0	0	0	0	0	26.79	0	0	0	0
63	ENSMUSG00000003200.9	Sh3gl1	SH3-domain GRB2-like 1	protein_coding	373.18	1	0	79.62	276.3	160.66	92.7	0	66.68	163.74	191.74	42.17	87.51	6.8	88.7	0	35.79	71.15	106.91	36.71	0	220.37	106.43	95.44	188.26	159.02	137.94	110.04	230.13	345.15	0	133.21	0	0	0	298.27	295.51	0	113.98	200.58	65.88	95.59	139.15	101.79	0
2	ENSMUSG00000003206.6	Ebi3	Epstein-Barr virus induced gene 3	protein_coding	0	0	0	0	0	0	0	0	0	0	0	0	0	0	0	0	0	0	0	0	0	0	0	0	0	0	0	0	0	0	0	0	0	0	0	0	0	0	0	0	0	0	0	0	0
16	ENSMUSG00000003208.8	Ccdc94	coiled-coil domain containing 94	protein_coding	0	0	0	42.58	0	0	0	0	64.29	0	0	0	0	0	0	0	0	69.67	0	0	279.69	0	0	0	0	0	0	0	13.92	0	0	0	0	0	310.09	0	0	0	0	0	0	75.96	0	0	0
39	ENSMUSG00000003226.6	Ranbp2	RAN binding protein 2	protein_coding	16.12	0.73	0.1	0	2.54	2.1	0	0.3	0	0	0	18.48	0	13.66	0	3.07	24.11	0	0	0.06	0	12.28	0	0	2.2	0	0	7.17	0.18	0	8.73	0	3.85	29.11	0	0	4.04	31.03	4.73	25.11	0	1.79	0.07	11.35	35.61
7	ENSMUSG00000003227.4	Edar	ectodysplasin-A receptor	protein_coding	0	0	0	104.64	0	0	0	0	0	0	0	0	0	0	0	0	0	5.27	0	0	0	0	0	0	0	0	0	0	29.56	98.7	0	0	0	0	0	0	0	0	0	0	0	0	0	0	0
2	ENSMUSG00000003228.8	Grk5	G protein-coupled receptor kinase 5	protein_coding	0	0	0	0	0	0	0	0	7.62	0	0	0	0	0	0	0	0	0	0	0	0	0	0	0	0	0	0	0	3.8	0	0	0	0	0	0	0	0	0	0	0	0	0	0	0	0
32	ENSMUSG00000003233.11	Dvl3	dishevelled segment polarity protein 3	protein_coding	0	0.27	0.41	0.32	0	2.75	0	0	0	114.23	0	1.04	0	0	0	0	0	0.95	0	0.23	0	0	0	0	0	0	36.71	0	8.41	0	1.27	3.97	13.65	12.05	0	0	0.81	0	0	0	0	0	11.65	0	36.62
28	ENSMUSG00000003234.15	Abcf3	ATP-binding cassette, sub-family F (GCN20), member 3	protein_coding	125.86	0	0	0	0	0	0	0	0	0	0	0	0	0	100.82	0	72.85	59.28	0	0	192.89	0	0	109.55	0	0	116.35	82.1	43.98	0	72.42	0	0	0	0	0	0	0	0	41.21	0	65.68	98.6	0	0
33	ENSMUSG00000003235.12	Eif2b5	eukaryotic translation initiation factor 2B, subunit 5 epsilon	protein_coding	0	0.21	0	0	0	51.41	0	0	0	0	0	0	0	0	0	0	143.45	0	0	0	0	93.48	114.38	0	0	0	104.56	0	11.18	0	113	0	0	78.02	0	0	0	0	0	0	0	0	0	11.67	0
54	ENSMUSG00000003269.14	Cyth2	cytohesin 2	protein_coding	162.41	0	0	0	0	0	77.59	126.84	189.63	47.75	211.27	87.16	0	0	0	0	0	87.78	40.98	85.93	310.31	0	226.38	32.36	88.58	0	0	0	74.85	94.51	51.95	90.19	121.89	236.44	0	139.79	51.39	0	133.35	0	127.26	113.8	0	92.42	111.31
15	ENSMUSG00000003271.15	Sult2b1	sulfotransferase family, cytosolic, 2B, member 1	protein_coding	0	0	0	0	0	69.44	0	0	136.83	0	0	2.16	0	0	0	0	0	0	0	0	0	0	0	0	0	0	0	0	0	127.73	25.04	0	0.8	0	0	0	275.88	0	0	0	73.27	0	0	0	0
14	ENSMUSG00000003273.13	Car11	carbonic anhydrase 11	protein_coding	0	0	5.03	0	0	0	0	0	0	60.06	0	0	0	5.17	31.7	0	0	0	0	0	0	0	0	0	0	0	0	0	0	0	0	0	0	0	0	0	15.34	0	0	0	0	0	0	0	0
2	ENSMUSG00000003279.16	Dlgap1	discs, large (Drosophila) homolog-associated protein 1	protein_coding	1.45	67.96	0	0	0	0	0	0	0	0	0	0	0	0	0	0	0	0	0	0	0	0	0	0	0	0	0	0	0.18	0	0	0	0	0	0	0	0	0	0	0	0	0	0	0	0
2	ENSMUSG00000003282.9	Plag1	pleiomorphic adenoma gene 1	protein_coding	0	0	0	0	0	0	0	0	0	0	0	0	0	0	0	0	0	0	0	0	50.87	0	0	0	0	0	0	0	0	0	0	0	0	0	0	0	0	0	0	0	0	0	0	0	0
1	ENSMUSG00000003283.13	Hck	hemopoietic cell kinase	protein_coding	0	0	0	0	0	0	0	0	0	0	0	0	0	0	0	0	0	0	0	0	0	0	0	0	0	0	0	0	0	0	0	0	0	0	0	0	0	0	0	0	0	0	0	0	0
60	ENSMUSG00000003299.9	Mrpl4	mitochondrial ribosomal protein L4	protein_coding	143.58	98.79	78.42	109.78	196.07	61.5	0	207.93	63.04	0	7.44	48.03	112	101.03	17.92	870.65	0	107.12	66.95	53.8	0	1.23	0	20.6	117.69	0	121.21	0	136.32	0	0	124.22	0	0	0	0	0	381.29	53.56	90.95	263.73	0	126.14	0	190.35
48	ENSMUSG00000003308.14	Keap1	kelch-like ECH-associated protein 1	protein_coding	0	0	94.24	46.65	0	27.52	167.83	0	0	0	97.26	9.49	49.78	0	0	0	0	77.57	83.26	11.19	0	0	0	0	60.18	0	210.97	0	51.77	2.79	50.53	17.33	49.85	0	0	102.11	57.21	0	0	74.38	135.97	0	44.13	0	153.56
37	ENSMUSG00000003309.13	Ap1m2	adaptor protein complex AP-1, mu 2 subunit	protein_coding	30.58	100.78	0	0	68	23.05	0	61.88	352.27	143.53	0	0	0	0	0	0	0	67.72	0	113.4	0	0	0	0	0	0	98.01	240.34	96.55	0	0	174.85	0	0	0	0	0	0	102.28	18.23	98.68	0	55.27	0	1.14
46	ENSMUSG00000003316.14	Glg1	golgi apparatus protein 1	protein_coding	106.4	72.4	30.96	39.75	0	77.55	0	23.56	0	28.19	0	0	0.72	0	20.61	0	26.41	0	4.04	0	0	0	0.12	36.06	0	0	0	0	29.37	0	2.29	10.68	0	0	0	0	11	0	6.45	38.94	11.92	30.65	14.5	18.39	0
1	ENSMUSG00000003341.8	Atp8b3	ATPase, class I, type 8B, member 3	protein_coding	0	0	0	0	0	0	0	0	0	0	0	0	0	0	0	0	0	0	0	0	0	0	0	0	0	0	0	0	0	0	0	0	0	0	0	0	0	0	0	0	0	0	0	0	0
38	ENSMUSG00000003344.14	Btbd2	BTB (POZ) domain containing 2	protein_coding	64.67	106.58	1.14	0	25.13	28.84	4.86	3.01	0	0	0	79.6	0	0	0	0	130.11	0	0	0	0	0	0	0	0	1.99	0	0	0	0	0	10.81	43.28	0.31	0	152.1	11.68	0	215.18	0	70.67	0	26.8	0	0
33	ENSMUSG00000003345.15	Csnk1g2	casein kinase 1, gamma 2	protein_coding	0	0	0	22.9	0	0	37.12	0	0	0	0	0	0	25.61	0	0	41.58	43.27	0.25	1.56	218.56	0	25.88	55.97	0	0	15.69	0.82	0	0.38	10.7	0	10.3	0	0	0	0	0	21.62	23.6	11.57	0	9.74	0	12.11
22	ENSMUSG00000003346.14	Abhd17a	abhydrolase domain containing 17A	protein_coding	0	92.03	0	36.54	0	106.73	0	0	0	0	0	0	185.82	0	0	150.86	7.08	0	0	0	0	0	0	0	0	0	35.58	0	19.87	0	0	0	0	0	0	0	0	0	0	33.2	0	0	32.71	0	0
40	ENSMUSG00000003348.9	Mob3a	MOB kinase activator 3A	protein_coding	114.57	72.25	0	0	0	17.65	0	0	0	128.28	136.02	0	0	0	0	0	0	0	0	0	0	297.18	76.96	101.86	0	83	147.21	0	76.78	0	0	0	151.91	71.69	0	0	0	0	34.32	101.98	0	0	37.19	0	35.26
45	ENSMUSG00000003352.13	Cacnb3	calcium channel, voltage-dependent, beta 3 subunit	protein_coding	0	31.71	65.72	0	0	20.61	0	0	0	202.69	108.29	0	77.69	0	0	0	26.96	49.19	76.48	65.34	0	0	0	0	101.39	5.7	48.53	81.55	0	58.91	0	64.23	0	0	0	41.88	2.99	0	0	0	0	64.84	51.04	53.14	0
0	ENSMUSG00000003354.5	Ccdc65	coiled-coil domain containing 65	protein_coding	0	0	0	0	0	0	0	0	0	0	0	0	0	0	0	0	0	0	0	0	0	0	0	0	0	0	0	0	0	0	0	0	0	0	0	0	0	0	0	0	0	0	0	0	0
31	ENSMUSG00000003355.6	Fkbp11	FK506 binding protein 11	protein_coding	161.8	0	196.13	0	130.22	0	1008.32	0	0	695	0	47.18	0	9.83	0	0	0	86.63	0	3.21	2347.65	0	0	0	0	0	223.51	166.68	0	32.75	0	0	40.24	107.61	0	0	0	237.66	0	0	156.86	0	0	0	0
15	ENSMUSG00000003360.14	Ddx23	DEAD (Asp-Glu-Ala-Asp) box polypeptide 23	protein_coding	0	0	72.91	0	0	66.99	0.29	0.19	0	0	0	14.31	0	17.21	0	0	0	0	0	0	0	0	0	0	0	31.95	0	34.7	0	118.3	0	0	0	0	0	0	0	0	0	0	0	0	0	0	0
63	ENSMUSG00000003363.15	Pld3	phospholipase D family, member 3	protein_coding	93.84	72.46	0	0	115.05	0	70.3	0	219.44	154.88	0	0	54.18	97.54	0	0	40.44	15.43	260.68	92.54	0	0	0.38	192.99	187.81	72.34	0	410.24	27.26	101.94	62.39	246	63.54	115.23	214.3	247.57	129.73	0	98.77	0	109.21	34.64	103.72	153.98	0
3	ENSMUSG00000003378.9	Grik5	glutamate receptor, ionotropic, kainate 5 (gamma 2)	protein_coding	0	0	0	0	0	0	0	0	0	0	0	0	0	0	0	0	0	0	0	0	0	0	0	0	0	0	0	0	0	0	0	0	0	0	0	0	0	0	0	0	0	9.81	0	0	0
1	ENSMUSG00000003379.7	Cd79a	CD79A antigen (immunoglobulin-associated alpha)	protein_coding	0	0	0	0	0	0	0	0	0	0	0	0	0	0	0	0	0	0	0	0	0	0	0	0	0	0	0	0	0	0	0	0	0	0	0	0	0	0	0	0	0	0	0	0	0
87	ENSMUSG00000003380.11	Rabac1	Rab acceptor 1 (prenylated)	protein_coding	830.98	239.39	24.9	259.34	111.77	250.91	723.49	247.97	136.62	780.46	234.97	156.54	423.47	124.41	329.06	0	4.01	513.16	286.59	782.04	0	147.13	569.84	766.5	722	258.44	127.85	114.34	245.05	150.4	300.84	268.55	653.48	450.08	856.39	667.62	482.17	329.87	248.05	319.12	319.07	0	507.78	329.57	96.27
46	ENSMUSG00000003382.18	Etv3	ets variant 3	protein_coding	0	0	0	3.93	0	0	0	46.07	0	3.15	0	0	44.61	0	9.54	0	110.51	15.99	0	17.95	0	50.45	46.29	0	1.98	0	0	0.43	40.14	0	20.05	37.47	0	7.85	0	0	5.77	19.83	56.86	36.34	6.16	0	0.13	20.01	16.04
45	ENSMUSG00000003402.13	Prkcsh	protein kinase C substrate 80K-H	protein_coding	0	151.79	85.22	0	100.6	0	0	123.56	0	0	0	0	0	0	85.34	0	0	102.22	156.5	83.17	0	99.82	0	0	0	0	0	0	42.39	0	56.05	0	0	0	0	0	48.13	0	0	7.77	75.54	157.45	97.6	83.32	129.09
2	ENSMUSG00000003410.7	Elavl3	ELAV (embryonic lethal, abnormal vision, Drosophila)-like 3 (Hu antigen C)	protein_coding	0	0	0	0	0	0	0	0	0	0	0	0	0	0	0	0	0	0	5.91	0	0	0	0	0	0	0	0	0	0	0	0	0	0	0	0	0	0	0	0	0	0	0	0	0	0
0	ENSMUSG00000003411.10	Rab3b	RAB3B, member RAS oncogene family	protein_coding	0	0	0	0	0	0	0	0	0	0	0	0	0	0	0	0	0	0	0	0	0	0	0	0	0	0	0	0	0	0	0	0	0	0	0	0	0	0	0	0	0	0	0	0	0
1	ENSMUSG00000003418.11	St8sia6	ST8 alpha-N-acetyl-neuraminide alpha-2,8-sialyltransferase 6	protein_coding	0	0	0	0	0	0	0	0	0	0	0	0	0	0	0	0	0	0	0	0	0	0	0	0	0	0	0	0	0.11	0	0	0	0	0	0	0	0	0	0	0	0	0	0	0	0
28	ENSMUSG00000003420.7	Fcgrt	Fc receptor, IgG, alpha chain transporter	protein_coding	0	0	0	0	0	2.48	0	0	0	260.78	0	0	0	0	259.54	0	0	0	0	0	136.35	0	53.62	66.15	0	0	0	195.05	0	0	0	70.24	0	0	0	0	0	176.69	81.08	0	51.93	0	71.22	0	0
50	ENSMUSG00000003421.12	Nosip	nitric oxide synthase interacting protein	protein_coding	17.04	75.08	0.99	0	0	41.78	79.38	67.92	128.18	89	56.05	53.18	0	0	0	0	0	24.2	0	0	0	0	60.03	0	149.83	62.98	0	71.83	27.48	0	19.51	44.05	34.4	69.44	0	0	72.28	0	103.67	14.96	0	0	11.63	0	0
34	ENSMUSG00000003423.14	Pih1d1	PIH1 domain containing 1	protein_coding	78.78	0	0	0	0	113.43	0	44.09	0	0	0	26.77	0	0	0	0	96.25	0	69.83	0	0	0	0	0	0	93.15	0	0	58.86	0	0	0	0	0	0	0	59.76	0	0	0	0	189.98	21.18	0	210.33
91	ENSMUSG00000003429.10	Rps11	ribosomal protein S11	protein_coding	3486.73	4484.81	3154.06	2330.61	4451.7	2534.42	3741.9	2284.66	1682.11	1993.95	2807.47	2700.88	2454.91	5064.39	3670.94	79	2197.34	3395.44	1390.97	3691.74	3038.79	2247.98	2374.51	1227.22	3393.1	3854.72	4036.88	2292.73	2191.81	3504.01	3051.7	3336.83	2714.85	3184.93	2462.79	2109.81	2037.45	2406.92	2384.57	3060.84	4083.76	3022.88	2033.87	2027	2466.48
68	ENSMUSG00000003435.8	Supt5	suppressor of Ty 5	protein_coding	0	107.6	64.03	40.23	96.36	0	23.57	27.18	6.36	0	0	35.25	58.52	0	0	420.9	89.63	63.69	27.51	40.34	43.67	0	54.17	32.22	139.89	0	66.8	103.43	9.19	107.48	18.56	65.94	16.05	124.9	0	21.73	38.35	0	37.23	14.59	14.32	30.05	8.84	79.11	0
1	ENSMUSG00000003436.11	Dll3	delta-like 3 (Drosophila)	protein_coding	0	0	0	0	0	0	0	0	0	0	0	0	0	0	46.69	0	0	0	0	0	0	0	0	0	0	0	0	0	0	0	0	0	0	0	0	0	0	0	0	0	0	0	0	0	0
49	ENSMUSG00000003437.14	Paf1	Paf1, RNA polymerase II complex component	protein_coding	186.77	63.11	108.6	90.01	0	125.07	181.17	0	17.75	20.04	100.63	39.39	0	0	0	0	127.79	0	0	48.88	0	0	0	0	78.82	0	87.8	113.93	127.82	89.88	0	0	54.66	50.01	0	91.23	55.03	110.06	31.92	119.64	2.22	0	20.84	91.75	0
48	ENSMUSG00000003438.17	Timm50	translocase of inner mitochondrial membrane 50	protein_coding	202.04	0	72.37	50.27	281.42	0	80.75	0	0	0	314.98	102.96	0	0	0	0	0	63.96	297.94	39.88	0	0	159.02	107.62	23.69	0	0	0	71.01	0	241.9	0	47.61	86.75	0	138.27	12	0	217.92	0	0	193.83	149.84	178.49	89
38	ENSMUSG00000003444.8	Med29	mediator complex subunit 29	protein_coding	0	42.83	0	71.87	0	0	0	0	74.79	88.84	0	7.48	55.56	0	50.36	0	2.21	28.26	0	0	0	0	0	40.42	55.32	0	0	68.66	37.79	0.74	0	0	27.27	0	0	131.57	12.16	0	0	0	67.12	58.59	0	0	0
2	ENSMUSG00000003452.15	Bicd1	bicaudal D homolog 1 (Drosophila)	protein_coding	0	0	0	0	0	0	0	0	0	0	0	0	0	0	0	0	0	0	0	0	0	0	0	0	0	0	0	0	0	0	0	0	0	0	0	0	0	0	0	0	0	0	0	0	0
64	ENSMUSG00000003458.12	Ncstn	nicastrin	protein_coding	108.4	76.31	52.86	91.9	131.81	63.02	80.03	0	10.06	135.53	0	51.12	0	39.2	0	0	50.29	71.27	143.35	0	214.19	0	89.99	90.58	236.12	69.75	114.48	218.07	46.97	21.86	27.3	95.46	120.74	89.6	0	0	46.71	189.79	44.03	37.58	57.13	49.99	2.95	26.51	0
55	ENSMUSG00000003464.13	Pex19	peroxisomal biogenesis factor 19	protein_coding	0	0	89.66	63.75	0	0	0	0	151.05	179.49	0	17.33	76.45	106.44	0	0	0	0	0	72.69	249.78	0	0	42.71	0	183.86	0	2.23	486.91	0	65.5	0	0	0.33	0	7.27	121.08	170.43	140.04	116.53	130.92	181.3	97.5	55.77	115.53
38	ENSMUSG00000003469.9	Phyhip	phytanoyl-CoA hydroxylase interacting protein	protein_coding	37.14	0	0	0	0	0	0	7.96	45.21	57.55	0	16.06	0	0	34.14	0	0	84.3	0	58.87	0	0	41.26	0	0	82.25	0	49.14	0	0	65.06	45.8	21.97	0	0	20.44	1.05	0	0	120.6	30.01	150.75	0	5.02	0
0	ENSMUSG00000003476.15	Crhr2	corticotropin releasing hormone receptor 2	protein_coding	0	0	0	0	0	0	0	0	0	0	0	0	0	0	0	0	0	0	0	0	0	0	0	0	0	0	0	0	0	0	0	0	0	0	0	0	0	0	0	0	0	0	0	0	0
0	ENSMUSG00000003477.5	Inmt	indolethylamine N-methyltransferase	protein_coding	0	0	0	0	0	0	0	0	0	0	0	0	0	0	0	0	0	0	0	0	0	0	0	0	0	0	0	0	0	0	0	0	0	0	0	0	0	0	0	0	0	0	0	0	0
0	ENSMUSG00000003484.4	Cyp4f18	cytochrome P450, family 4, subfamily f, polypeptide 18	protein_coding	0	0	0	0	0	0	0	0	0	0	0	0	0	0	0	0	0	0	0	0	0	0	0	0	0	0	0	0	0	0	0	0	0	0	0	0	0	0	0	0	0	0	0	0	0
28	ENSMUSG00000003500.13	Impdh1	inosine 5'-phosphate dehydrogenase 1	protein_coding	63.68	55.43	71.77	0	0	0	102.53	1.69	0	0	0	33.33	0	0	29.74	0	0	73.51	0	113.29	0	0	0	0	0	11.04	0	0	0	0	0	65.79	46.71	0	0	106.1	10.89	0	0	0	0	0	81.88	0	0
0	ENSMUSG00000003505.15	Psg18	pregnancy specific glycoprotein 18	protein_coding	0	0	0	0	0	0	0	0	0	0	0	0	0	0	0	0	0	0	0	0	0	0	0	0	0	0	0	0	0	0	0	0	0	0	0	0	0	0	0	0	0	0	0	0	0
14	ENSMUSG00000003518.13	Dusp3	dual specificity phosphatase 3 (vaccinia virus phosphatase VH1-related)	protein_coding	0	0	32.89	0	33.46	0	0	0	0	0	0	0	0	0	0	0	0	14.15	0	17.43	0	0	0	0	0	0	0	0	0	0.2	0	0	7.61	6.32	35.89	0	0	0	0	0	0	0	0	0	0
25	ENSMUSG00000003526.11	Prodh	proline dehydrogenase	protein_coding	89.31	0	0	0	0	0	0	0	0	0	0	0	232.55	0	0	274.42	5.11	0	0	0	0	0	172.41	0	386.25	0	0	0	0	0	125.56	120.2	0	0	0	0	0	242.79	0	0	191.7	0	57.19	0	123.45
20	ENSMUSG00000003527.8	Dgcr14	DiGeorge syndrome critical region gene 14	protein_coding	0	0	0	0	0	0	50.56	0	0	0	0	45.16	0	0	0	0	0	0	0	45.64	0	0	0	0	0	0	0	0	47.28	0	0	0	0	0	299.34	0	44.36	0	0	0	0	34.25	0	75.39	74.57
54	ENSMUSG00000003528.14	Slc25a1	solute carrier family 25 (mitochondrial carrier, citrate transporter), member 1	protein_coding	279.29	215.05	833.48	426.01	0	134.49	124.02	0	3.39	158.84	0	8.74	375.14	373.2	0	31.8	18.41	224.8	0	75.27	323.91	49.23	149.14	115.96	117.75	0	0	166.27	1102.76	0	149.49	64.77	0	116.6	0	0	61.73	0	0	0	135.57	296.75	205.43	0	0
69	ENSMUSG00000003531.14	Dgcr6	DiGeorge syndrome critical region gene 6	protein_coding	72.47	166.99	0	0	108.95	644.09	40.31	349.25	858.67	0	325.35	93.84	186.76	246.25	154.67	0	305.86	159.24	200.86	9.17	0	299.97	149.36	0	398.38	123.42	317.19	153.11	164.04	71.45	326.45	667.71	45.06	0	0	662.8	291.62	0	563.61	65.98	296.23	118.64	81.35	664.18	387.8
86	ENSMUSG00000003534.17	Ddr1	discoidin domain receptor family, member 1	protein_coding	164.1	298.88	244.18	127.68	95.56	0	144.65	387.79	59.87	47.02	173.6	203.26	0	178.78	61.13	0	40.43	120.49	16.48	207.45	45.75	66.76	35.13	117.09	92.27	75.28	229.3	302.04	132.33	70.17	31.76	202.05	29	38.82	386.22	217.91	17.65	0	274.75	322.06	159.59	236.29	91.52	178.26	209.6
78	ENSMUSG00000003541.6	Ier3	immediate early response 3	protein_coding	2.06	583.2	142.02	0	79.26	146.53	613.78	925.06	572.47	244.26	213.43	199.31	853.17	458.21	330.19	0	402.54	564.13	168.23	1567.63	0	1544.49	1693.16	1423.36	0	629.22	248.75	194.17	1988.95	195.04	124.65	554.23	1399.04	297.44	0	0	66.89	136.38	923.96	1141.87	1100.88	0	1329.2	158.83	172.17
89	ENSMUSG00000003545.2	Fosb	FBJ osteosarcoma oncogene B	protein_coding	0.52	219.53	533.12	12.55	10.59	132.23	44.49	537.51	712.26	279.22	259.89	411.03	401.52	1366.45	102.53	0	506.53	387.76	294.59	709.94	383.62	641.89	257.06	226.6	147.87	850.62	529.25	6.61	296.08	73.47	210.11	324.42	684.37	209.17	0.96	281.94	31.31	10.79	793.81	386.26	398.86	41.47	559.05	1186.84	300.51
28	ENSMUSG00000003546.9	Klc4	kinesin light chain 4	protein_coding	0	0	0	39.29	0	0	93.56	135.63	223.06	0	121.02	45.47	0	6.9	0	0	0	0	0	114.32	0	27.16	0	0	1.87	0	0	0	0	0	70.2	0	0	122.2	1.61	0	0	0	89.85	0	50.51	0	36.85	0	0
25	ENSMUSG00000003549.9	Ercc1	excision repair cross-complementing rodent repair deficiency, complementation group 1	protein_coding	0	0	62.38	0	0	0	51.15	0	0	0	0	0	158.78	0	0	0	0	56.25	0	0	0	0	0	0	0	127.51	0	0	15.31	0	0	61.55	97.77	7.28	0	0	0	0	0	0	0	0	70.77	27.49	0
2	ENSMUSG00000003555.7	Cyp17a1	cytochrome P450, family 17, subfamily a, polypeptide 1	protein_coding	0	0	0	0	0	0	0	0	0	0	0	0	0	0	0	99.18	0	0	0	0	0	0	0	0	0	0	0	0	0	0	0	0	0	0	0	0	0	0	0	0	0	0	0	0	0
2	ENSMUSG00000003559.7	As3mt	arsenic (+3 oxidation state) methyltransferase	protein_coding	0	0	0	0	0	0	0	0	0	0	0	0	0	0	0	0	0	0	0	0	0	0	0	0	0	0	0	0	0	0	0	0	0	74.41	0	0	0	0	0	0	0	0	35.95	0	0
19	ENSMUSG00000003573.15	Homer3	homer scaffolding protein 3	protein_coding	0	0	0	0	0	0	0.24	0	0	156.63	0	8.25	0	0	0	0	129.92	0	0	0	0	0	0	0	0	0	0	77.05	0	0	0	0	9.88	0	0	136.65	10.44	0	0	0	0	7.21	0	0.34	0
36	ENSMUSG00000003575.13	Crtc1	CREB regulated transcription coactivator 1	protein_coding	56.53	25.38	27.95	39.3	0	0	2.72	0	0	17.14	0	18.93	0	20.64	0	215.71	35.23	22.33	0	0	0	0	16.45	0	0	0	0	26.53	5.29	0	4.56	0	0	0	0	0	0	8.69	1.15	0	12.27	36.28	0.24	0	0
22	ENSMUSG00000003581.14	Rnf215	ring finger protein 215	protein_coding	0	0	0	6.03	60.34	0	0	0	0	0	0	0	0	0	0	0	0	0	0	0	0	0	0	0	0	0	12.54	0	0.89	49.66	0	0	0	0	0	0	0	242.43	0	0	0	6.69	0	207.93	98.74
17	ENSMUSG00000003585.13	Sec14l2	SEC14-like lipid binding 2	protein_coding	0	0	0	0	0	0.67	0	0	0	0	0	0	1.14	0	0	0	8.59	0	0	0	0	0	0	0	0	0	0	0	0	0	14.75	0	31.28	0	0	0	0	0	0	0	0	0	0	0	9.14
5	ENSMUSG00000003604.14	Aven	apoptosis, caspase activation inhibitor	protein_coding	0	0	0	0	0	0	0	0	0	0	3.84	0	0	0	0	0	0	0	0	0	0	0	0	0	0	0	0	0	1.56	0	0	0	0	0	0	0	0	0	0	0	0	0	0	0	0
0	ENSMUSG00000003617.16	Cp	ceruloplasmin	protein_coding	0	0	0	0	0	0	0	0	0	0	0	0	0	0	0	0	0	0	0	0	0	0	0	0	0	0	0	0	0	0	0	0	0	0	0	0	0	0	0	0	0	0	0	0	0
31	ENSMUSG00000003623.4	Crot	carnitine O-octanoyltransferase	protein_coding	0	96.09	81.15	36.06	0	0	93.7	0	73.35	201.87	0	0	0	0	200.41	0	0	45.44	0	16.01	0	0	0	106.03	0	83.53	0	0	0	0	0	0	31.35	152.32	0	0	0	110.83	64.52	0	19.8	0	3.81	0	0
28	ENSMUSG00000003644.17	Rps6ka1	ribosomal protein S6 kinase polypeptide 1	protein_coding	40.94	0	26.91	0	0	62.54	0	1.74	39.98	0	1.26	0	12.96	0	0	0	0	0	21.92	62.99	53.76	0	35.11	0	0	0	0	0	8.96	0	8.22	0	107.59	0	0	0	0	0	0	94.36	0	5.81	41.93	32.93	0
0	ENSMUSG00000003657.8	Calb2	calbindin 2	protein_coding	0	0	0	0	0	0	0	0	0	0	0	0	0	0	0	0	0	0	0	0	0	0	0	0	0	0	0	0	0	0	0	0	0	0	0	0	0	0	0	0	0	0	0	0	0
55	ENSMUSG00000003660.10	Snrnp200	small nuclear ribonucleoprotein 200 (U5)	protein_coding	24.94	0	0	26.14	0	0	28.19	0	0	0	0	0	0	14.55	0	0	61.28	31.99	10.15	10.9	0	23.26	86.41	6.52	0	0	0	68.86	27.23	4.94	33.82	0	11.52	0	20.22	46.26	78.91	0	13.44	72.34	80.87	21.61	0	0	0
43	ENSMUSG00000003662.10	Ciao1	cytosolic iron-sulfur protein assembly 1	protein_coding	34.81	0	0	68.44	90.43	103.83	0	0	85.79	185.38	0	0	0	0	145.96	0	163.24	118.19	0.18	0	0	0	63.28	0	0	0	0	0	42.94	185.91	0	0	16.74	194.94	67.53	0	70.68	0	17.73	35.44	0	0	54.9	118.84	153.94
5	ENSMUSG00000003665.6	Has1	hyaluronan synthase 1	protein_coding	0	0	0	0	0	0	0	0	0	0	0	0	0	0	0	0	0	0	0	0	0	0	0	0	0	0	0	0	0	0	0	0	0	0	0	0	0	0	0	0	0	0	0	0	0
61	ENSMUSG00000003680.15	Taf6l	TATA-box binding protein associated factor 6 like	protein_coding	109.01	0	289.97	111.9	11.31	134.95	29.31	0	0	171.27	68.34	99.08	150.69	0	139.72	0	0	130.21	29.2	106.31	83.54	395.3	0	71.97	0	0	94.15	172.77	95.82	0	60.27	147.57	0	6.84	0	127.8	4.44	0	40.76	111.23	82.58	32.21	28.77	161.15	11.33
37	ENSMUSG00000003721.14	Insig2	insulin induced gene 2	protein_coding	0	0	0	2.03	0	0	9.81	0	0	187.4	17.04	18.39	24.11	0	0	0	14.04	78.46	0	0	0	0	93.33	0	0	0	0	91.92	32.5	228.82	60.57	0	91.95	0	0	31.79	1.11	168.95	0	61.68	0	0	21.88	0	3.83
27	ENSMUSG00000003731.13	Kpna6	karyopherin (importin) alpha 6	protein_coding	4.65	0	0	0	0	134.38	23.13	50.92	0	15.73	0	0	0	14.16	0	0	7.4	1.09	0	0	0	0	0	0	0	0	0	0	0	0	23.73	1.51	0	0	0	0	5.09	0	0	1.25	0	0	0	32.24	0
36	ENSMUSG00000003746.15	Man1a	mannosidase 1, alpha	protein_coding	0	0	0	0	123.1	23.46	0	0	0	33.14	0	34.9	0.53	0	13.33	0	5.9	0.28	0	15.34	0	19.29	0	25.57	0	0	108.17	8.92	2.3	0	0	18.37	0	0	0	0	7.62	0	69.49	0	0	5.53	0.59	0	0
48	ENSMUSG00000003752.9	Itpkc	inositol 1,4,5-trisphosphate 3-kinase C	protein_coding	0.61	0	0	0	0	0	0	10.78	0	0	131.8	35.75	87.72	2.14	0	0	772.85	35.97	0	0	0	643.63	166.77	0	0	222.47	0	6.28	14.73	3.31	0.42	387.48	366.67	0	0	0	76.81	0	102.73	174.65	0	0	77.59	53.05	401.85
22	ENSMUSG00000003762.13	Adck4	coenzyme Q8B	protein_coding	72.95	0	0	0	0	0	0	0	0	0	54.84	24.19	0	0	0	0	50.17	0	0	79.62	0	0	43.43	191.85	0	0	0	101.64	97.74	0	0	0	130.95	0	0	0	0	0	0	0	62.2	0	0	0	0
38	ENSMUSG00000003778.14	Brd8	bromodomain containing 8	protein_coding	0	0	0	17.28	7.06	0	5.16	0	0	0	0	37.41	0	0	0	0	0	0	57.52	0	0	0	0	0	0	12.02	0	75.24	51.85	0	0	13.16	31.53	63.89	0	0	57.91	0	0	8.83	15.51	15.12	15.91	76.15	9.73
6	ENSMUSG00000003779.15	Kif20a	kinesin family member 20A	protein_coding	0	0	0	0	0	0	0	0	0	0	0	0	0	0	0	0	0	0	36.9	0	0	46.52	0	0	0	0	0	0	8.11	0	0	0	0	0	0	0	0	0	0	0	0	0	0	0	0
38	ENSMUSG00000003808.18	Farsa	phenylalanyl-tRNA synthetase, alpha subunit	protein_coding	0	0	143.53	63.54	289.13	123.02	43.88	0	0	0	0	84.04	234.78	0	0	0	0	49.69	9.42	76.63	0	0	0	0	0	0	0	138.38	74.56	153.54	124.3	0	54.24	0	0	75.49	5.24	0	0	0	66.24	50.24	49.04	0	138.96
32	ENSMUSG00000003809.14	Gcdh	glutaryl-Coenzyme A dehydrogenase	protein_coding	0	0	0	78.92	162.76	131.99	89.58	0	167.79	0	0	0	0	0	0	1630.14	0	132	117.01	93.53	0	0	0	0	113.52	69.09	0	121.29	59.89	311.88	33.8	72.5	0	0	0	1.26	0	2.24	0	26.29	89.35	0	0	0	0
14	ENSMUSG00000003810.12	Mast2	microtubule associated serine/threonine kinase 2	protein_coding	0	0	0	0	0	57.9	0	0	1.17	0	0	0	0	0	0	0	0	0	100.98	0	0	0	0	0	0	0	0	0	0	0	0	33.99	2.93	0	0	0	0	0	0	10.8	0	21.58	0	0	80.11
52	ENSMUSG00000003812.13	Dnase2a	deoxyribonuclease II alpha	protein_coding	0	0	0	23.13	12.08	278.89	0	0.38	0	57.55	87.67	34.69	0	0	120.02	0	0	0	0	64.46	0	82.45	0	220.06	0	92.35	12.66	131.13	90.58	157.73	46.16	165.74	46.27	0	0	215.62	66.45	23.07	0	104.15	48.57	0	97.22	0	128.92
64	ENSMUSG00000003813.15	Rad23a	RAD23 homolog A, nucleotide excision repair protein	protein_coding	81.58	2.67	66.1	10.23	49.54	0	8.96	87.63	0	0	61.98	80.34	104.24	126.3	125.76	0	216.77	169.67	20.93	0	232.68	155.63	187.13	43.56	131.36	112.65	13.84	153.52	93.27	51.46	84.97	55.46	192.65	74.6	0	1.48	219.51	2.29	0	50.71	145.6	0	64.09	0	215.94
82	ENSMUSG00000003814.8	Calr	calreticulin	protein_coding	152.68	0	139.76	116.37	84.98	200.88	20.04	288.36	240.96	100.95	250.74	75.09	160.97	431.88	60.53	0	171.67	339.69	238.46	116.78	185.01	471.03	269.11	73.8	363.66	127.08	81.56	364.59	399.98	430.55	229.35	90.59	179.17	309.79	0	56.73	347.55	366.57	65.48	188.75	156.9	233.28	393.02	384.33	196.26
18	ENSMUSG00000003824.12	Syce2	synaptonemal complex central element protein 2	protein_coding	0	1.37	152.75	0	0	0	0	0	0	0	0	0	0	96.76	0	0	103.98	99.07	0	32.27	0	0	0	0	0	0	0	0	71.88	0	16.95	0	20.07	246.56	0	0	0	0	0	0	0	77.98	0	0	0
56	ENSMUSG00000003847.16	Nfat5	nuclear factor of activated T cells 5	protein_coding	0	0.52	0	9.07	0	0	12.15	1.14	1.02	0	0	7.35	11.8	54.88	52.38	0	41.19	0	3.88	9.76	0	33.81	2.93	0	0	1.06	0	124.05	21.21	14.55	7.98	6.8	37.31	15.1	1.08	0	0	0	0	10.34	11.59	0.15	0.5	17.48	0
44	ENSMUSG00000003848.14	Nob1	NIN1/RPN12 binding protein 1 homolog	protein_coding	0	0	63.13	0	0	0	63.03	0	93.68	0	85.39	34.85	0	77.22	0	514.79	0	0	0	74.47	0	0	60.69	119.12	51.64	58.78	0	0	36.86	103.65	41.01	0	62.24	0	0	236.04	99.64	0	0	26.83	0	70.57	63.88	67.06	0
23	ENSMUSG00000003849.8	Nqo1	NAD(P)H dehydrogenase, quinone 1	protein_coding	5.56	78.66	0	0	0	0	0	0	229.79	0	0	11.55	0	0	0	0	0	0	118.46	79.64	0	0	0	0	0	0	0	0	0	117.19	0	0	0	0	0	95.4	5.52	0	0	227.76	0	52.05	128.98	0	0
5	ENSMUSG00000003863.16	Ppfia3	protein tyrosine phosphatase, receptor type, f polypeptide (PTPRF), interacting protein (liprin), alpha 3	protein_coding	0	0	0	0	0	0	0	0	0	61.61	0	0	0	0	0	0	0	0	0	0	0	0	0	0	0	0	0	41.37	0	0	0	0	0	0	0	0	0	0	0	0	0	0	0	0	0
19	ENSMUSG00000003865.14	Gys1	glycogen synthase 1, muscle	protein_coding	0	0	0	48.21	43.82	0	0	0	0	0	0	7.46	0	67.89	0	0	0	80.08	31.1	0	0	0	0	0	0	0	0	134.59	0	0	35.27	32.7	0	45.04	0	0	0	0	0	0	0	73.02	36.88	0	0
57	ENSMUSG00000003868.12	Ruvbl2	RuvB-like protein 2	protein_coding	81.26	72.48	71.4	49.19	61.44	0	124.75	0	92.61	0	0	19.88	25.29	54.71	357.57	23.51	0	25.42	152.76	0	0	70.22	0	56.36	0	0	249	0	31.17	0	39.95	85.21	0	206.44	0	0	78.46	60.64	41.07	79.15	131.82	62.52	66.55	56.12	0
5	ENSMUSG00000003872.7	Lin7b	lin-7 homolog B (C. elegans)	protein_coding	0	0	0	0	0	0	0	0	0	0	0	0	0	0	0	0	0	0	0	0	0	0	0	0	0	0	0	0	0	0	0	0	0	0	0	0	0	0	0	0	0	0	0	0	0
53	ENSMUSG00000003873.10	Bax	BCL2-associated X protein	protein_coding	0	0	84.11	86.29	246.75	61	0	81.18	4.8	0	100.44	125.25	59.55	0	101.55	0	108.41	25.17	183.15	13.37	0	0	0	0	157.87	62.35	120.99	113.96	17.88	2.43	99.78	61.03	0	119.04	78.2	63.65	61.52	0	0	64.53	18.43	140.63	0	62.35	0
2	ENSMUSG00000003882.4	Il7r	interleukin 7 receptor	protein_coding	0	0	0	0	0	0	0	0	0	0	0	0	0	0	0	0	0	0	0	0	0	0	0	0	0	0.93	0	0	0	0	0	0	0	0	0	0	0	0	0	0	0	0	0	0	0
26	ENSMUSG00000003923.14	Tfam	transcription factor A, mitochondrial	protein_coding	0	0	0	0.36	0	0	52.3	0	63.51	0	0	0	0	0	0	0	0	0	0	0	0	0	152.11	0	106.19	0	0	0	14.96	0	0	79.15	35.58	0	0	0	0	175.75	0	0	0	0	0	0	0
6	ENSMUSG00000003929.10	Zfp81	zinc finger protein 81	protein_coding	0	0	0	0	0	0	0	0	0	0	0	0	0	0	0	0	0	0	44.96	0	0	0	0	0	0	0	0	0	0.06	30.86	0	0	0	0	0	0	0	0	0	22.38	0	0	0	0	0
4	ENSMUSG00000003934.5	Efnb3	ephrin B3	protein_coding	0	20.16	0	0	49.2	0	0	0	0	0	0	0	0	0	0	0	0	0	0	0	0	0	0	0	0	0	0	0	0	0	0	0	0	41.02	0	0	0	0	0	0	0	0	0	0	0
32	ENSMUSG00000003948.16	Mmd	monocyte to macrophage differentiation-associated	protein_coding	0	0	105.51	64.2	0	0	0	0	105.94	0	0	0	22.19	0	51.32	0	0	33.66	0	0	0	0	0	29.46	68.06	0	0	0	42.1	0	17.21	44.94	39.34	0	0	0	0	0	0	0	23.91	0	0	0	9.57
21	ENSMUSG00000003949.16	Hlf	hepatic leukemia factor	protein_coding	0	0	0	0	0	24.68	8.17	0	0	0	10.06	0	0	0	0	0	0	0	0	0	0	0	29.12	0	5.37	0.51	0	0	0	0	0	10.22	0	0	0	0	0.67	0	0	0	0	0	0	0	58.96
75	ENSMUSG00000003955.7	Fam162a	family with sequence similarity 162, member A	protein_coding	0	266.57	70.14	136.01	117.21	441.36	87.13	1585.48	1243.88	87.34	186.67	425.07	213.05	408.85	90.82	0	528.79	188.37	873.21	77.15	0	2449.92	226.74	229.48	1182.39	793.85	221.49	0	130.82	0	477.67	1253.87	90.01	227.97	0	225.62	617.6	347.13	577.34	51.09	310.82	255.3	102.38	21.98	1048.48
92	ENSMUSG00000003970.8	Rpl8	ribosomal protein L8	protein_coding	3018.18	3456.8	2506.76	2786.63	2961.31	1318.2	2998.73	2380.95	2448.07	2667.74	572.67	1900.98	894.59	3806.75	3422.57	1582.52	2293.04	2368.2	1724.57	1975.34	2614.71	1422.35	2301.84	1383.97	1740.71	1815.28	1967.36	2054.64	1778.26	1628.46	2558.64	1315.58	2462.77	3616.94	1746.4	1450.06	1754.71	4467.06	2042.24	1772.57	2004.38	2147.09	2479.12	1224.94	1147.34
0	ENSMUSG00000003974.6	Grm3	glutamate receptor, metabotropic 3	protein_coding	0	0	0	0	0	0	0	0	0	0	0	0	0	0	0	0	0	0	0	0	0	0	0	0	0	0	0	0	0	0	0	0	0	0	0	0	0	0	0	0	0	0	0	0	0
69	ENSMUSG00000003992.14	Ssbp2	single-stranded DNA binding protein 2	protein_coding	123.21	0	0	82.7	241.87	0	354.27	170.6	0	0	323.26	79.43	513.74	190.86	0.5	0	196.99	20.07	171.97	68.2	0	502.86	296.32	0	563.83	16.7	217.52	271.74	52.93	53.85	101.67	204.64	94.28	203.22	0	0	95.21	0	402.06	42	0	219.41	23.94	503.13	203.4
16	ENSMUSG00000004018.9	Fancl	Fanconi anemia, complementation group L	protein_coding	0	0	0	0	0	0	0	0	0	0	0	0	0	0	0	0	0	0	82.09	0	0	0	2.83	0	0	0	0	0	0	0	39.47	0	0	0	0	0	0	0	0	60.45	0	104.65	0	0	0
1	ENSMUSG00000004031.13	Brinp2	bone morphogenic protein/retinoic acid inducible neural-specific 2	protein_coding	0	0	0	0	0	0	0	0	0	0	0	0	0	0	0	0	0	0	0	0	0	0	0	0	0	0	0	0	0	0	0	0	0	0	0	0	0	0	0	0	0	0	0	0	0
60	ENSMUSG00000004032.10	Gstm5	glutathione S-transferase, mu 5	protein_coding	237.17	211.2	0	52.77	0	221.16	524.66	0	0	376.39	0	387.96	119.78	41.12	227	0	0	456.59	112.49	312.51	390.93	0	0	471.63	148.3	0	214.8	176.98	105	475.65	26.65	88.1	135.77	131.74	429.35	153.07	88.19	243.26	0	285.05	197.55	314	302.13	0	0
11	ENSMUSG00000004035.12	Gstm7	glutathione S-transferase, mu 7	protein_coding	0	0	0	0	0	0	0	0	0	0	0	0	0	0	0	0	0	44.85	0	51.85	0	0	0	0	0	0	0	153.28	0	0	0	0	85.76	0	0	0	0	0	0	0	0	105.01	0.57	0	0
1	ENSMUSG00000004038.9	Gstm3	glutathione S-transferase, mu 3	protein_coding	0	0	0	0	0	0	0	0	0	0	0	0	0	0	0	0	0	0	0	0	0	0	0	0	0	0	0	0	0	0	0	0	0	0.8	0	0	0	0	0	0	0	0	0	0	0
86	ENSMUSG00000004040.16	Stat3	signal transducer and activator of transcription 3	protein_coding	111.51	0	81.44	89.81	0.23	27.06	16.79	137.34	0.66	151.47	113.83	88.43	95.29	140.52	1.65	0	197.78	57.85	24.9	100	2.13	173.41	77.56	51.45	102	32.35	94.41	211.81	54	0	138.39	53.78	211.32	139.84	30.8	38.22	83.05	96.92	45.27	423.76	134.79	84.13	246.63	86.3	141.11
37	ENSMUSG00000004043.14	Stat5a	signal transducer and activator of transcription 5A	protein_coding	73.68	0	0	84.12	0	95.75	0	75.96	0	0	0	0.39	6.09	19.46	0	0	64.7	34.27	0	0	0	0	60.48	0	0	0	0	131.86	37.15	0	14.63	46.8	30.45	90.32	0	0	92.04	0	0	0	0	0	15.76	0	23.27
86	ENSMUSG00000004044.9	Ptrf	polymerase I and transcript release factor	protein_coding	247.34	181.95	72.72	67.14	124.89	381.93	30.08	171.05	263.64	0.28	411.75	71.16	258.48	36.49	181.32	0	255.52	138.37	94.22	14.06	40.18	22.31	209.95	151.1	92.69	30.66	24.46	260.52	112.05	215.92	217.16	228.5	68.13	91.22	102.37	278.23	68.04	42.74	180.46	52.4	112.77	156.12	38.6	194.63	16.29
57	ENSMUSG00000004054.8	Map3k11	mitogen-activated protein kinase kinase kinase 11	protein_coding	0	58.41	0	8.38	0	40.85	47.9	61.2	90.49	21.88	24.7	24.18	23.4	31.16	50.81	0	0	12.25	42.15	131.61	0	139.65	42.28	0	13.06	0	0	0	17.1	0.21	20.69	49.03	24.71	208.63	0	0	0	0	44.7	0	54.77	51.72	86.73	65.69	30.06
65	ENSMUSG00000004056.15	Akt2	thymoma viral proto-oncogene 2	protein_coding	69.46	121.45	66.54	1.33	2.81	328.72	3.54	0	72.63	0	127.78	0	17.84	0	298.84	591.12	0	101.44	63.22	2.81	0	0	48.58	84.55	104.3	0	82.45	0	32.25	0	12.67	61.71	104.46	0	0	89.31	10.98	6.27	183.63	66.25	26.15	244.67	45.08	70.76	0
48	ENSMUSG00000004069.16	Dnaja3	DnaJ heat shock protein family (Hsp40) member A3	protein_coding	108.56	21.06	0	78.82	155.99	128.21	74.84	72.67	59.12	136.43	102.09	101.41	0	77.52	14.84	0	0	0	70.7	42.78	0	142.38	0	0	91.45	124.93	2.08	2.56	80.66	3.72	0	0	0	0	0	81.5	6.01	0	75.72	111.23	0	197.95	0	0	0
38	ENSMUSG00000004070.15	Hmox2	heme oxygenase 2	protein_coding	120.64	0	71.21	70.45	103.91	92.79	63.15	120.3	0	0	0	48.59	0	114.67	151.88	0	139.88	0	80.99	0	0	0	0	205.48	0	0	332.57	130.36	41.65	0	0	0	93.75	96.37	0	0	0	363.74	0	0	129.53	116.83	1.76	0	0
39	ENSMUSG00000004071.12	Cdip1	cell death inducing Trp53 target 1	protein_coding	103.95	50.05	0.26	60.85	3.95	62.12	5.72	0.15	0	0	0	86.1	0	0	0	0	106.32	82.18	59.67	0	0	0	103.42	0	0	0	131.49	0	17.8	0	63.61	0	100.57	0	0	142.16	39.72	0	68.55	129.09	40.71	123.24	0	85.06	40.06
57	ENSMUSG00000004085.14	Zak	mitogen-activated protein kinase kinase kinase 20	protein_coding	0	0	15.72	31.97	0	40.07	88.07	0	45.71	0	0	22.11	109.26	0	0	0	16.22	15.36	10.9	48.58	0	0	21.73	84.3	0	30.16	36.1	12.2	19.65	20.62	6.82	31.75	36.41	0	0	0	33.74	65.31	68.58	83.88	23.71	8.51	23.97	0	0
61	ENSMUSG00000004096.8	Cwc15	CWC15 spliceosome-associated protein	protein_coding	0	41.36	1.07	79.41	0	108.16	0	200.73	0	96.83	0	111.59	161.61	68.39	0	0	426.4	87.4	200.14	30.17	0	187.52	79.66	0	75.25	41.64	180.21	90.73	40.48	0	130.44	105.96	54.52	278.15	0	178.79	50.79	0	135.51	38.93	0	0	71.78	58.57	83.82
1	ENSMUSG00000004098.7	Col5a3	collagen, type V, alpha 3	protein_coding	0	0	0	0	0	0	0	0	0	0	0	0	0	0	0	0	0	0	0	0	0	0	0	0	0	0	0	0	0	0	0	0	0	46.41	0	0	0	0	0	0	0	0	0	0	0
37	ENSMUSG00000004099.15	Dnmt1	DNA methyltransferase (cytosine-5) 1	protein_coding	24.45	0	0	0	0	55.33	0	57.53	33.45	0	33.95	20.11	0	0	0	0	0	26.41	125.36	0	0	0	0	0	0	0	36.13	0	24.77	0	8.49	17.98	0	0	94.8	0	0	25.22	76.22	0	0	19.46	0	46.59	44.98
47	ENSMUSG00000004100.11	Ppan	peter pan homolog (Drosophila)	protein_coding	0	169.99	73.03	0	176.01	0	161.75	0	0	12.6	0	143.23	0	0	92.82	79.46	0	45.98	3.94	9.17	0	0	81.14	0	125.36	0	0	143.22	48.77	0	11.34	0	49.57	41	0	0	0	0	0	79.15	102.33	0	79.31	0	15.48
25	ENSMUSG00000004105.8	Angptl2	angiopoietin-like 2	protein_coding	220.91	196.57	75.34	0	141.75	161.45	0	0	0	0	87.67	0	0	48.17	0	0	0	0	0	0	0	12.63	0	0	0	0	0	0	0	0	0	0	0	14.79	0	54.47	9.85	0	0	64.13	0	0.17	34.55	0	85.23
0	ENSMUSG00000004110.14	Cacna1e	calcium channel, voltage-dependent, R type, alpha 1E subunit	protein_coding	0	0	0	0	0	0	0	0	0	0	0	0	0	0	0	0	0	0	0	0	0	0	0	0	0	0	0	0	0	0	0	0	0	0	0	0	0	0	0	0	0	0	0	0	0
0	ENSMUSG00000004113.18	Cacna1b	calcium channel, voltage-dependent, N type, alpha 1B subunit	protein_coding	0	0	0	0	0	0	0	0	0	0	0	0	0	0	0	0	0	0	0	0	0	0	0	0	0	0	0	0	0	0	0	0	0	0	0	0	0	0	0	0	0	0	0	0	0
12	ENSMUSG00000004127.12	Trmt10a	tRNA methyltransferase 10A	protein_coding	0	0	0	0	108.85	0	67.97	0	0	0	0	0	0	0	0	0	0	0	0	14.02	0	0	0	0	0	0	0	31.85	7.87	0	0.17	0	0	0	0	0	0	0	0	0	0	0	0	0	0
0	ENSMUSG00000004151.16	Etv1	ets variant 1	protein_coding	0	0	0	0	0	0	0	0	0	0	0	0	0	0	0	0	0	0	0	0	0	0	0	0	0	0	0	0	0	0	0	0	0	0	0	0	0	0	0	0	0	0	0	0	0
8	ENSMUSG00000004187.10	Kifc2	kinesin family member C2	protein_coding	0	0	26.71	31.6	0	0	0	0	0	0	0	0	0	0	0	0	0	0	0	0	0	0	0	0	0	0	0	0	0	35.86	0	0	0	0	0	0	0	0	0	0	0	0	0	0	0
83	ENSMUSG00000004207.14	Psap	prosaposin	protein_coding	62.55	271.31	323.89	131.22	110.04	161.68	2	289.25	103.86	0	189.36	36.64	178.55	0	80.35	6.11	146.92	328.54	1.1	123.32	0	213.65	68.73	43.13	142.19	108.22	213.78	194.66	393.78	20.75	5.06	50.02	38.81	80.7	0	149.3	84.74	105	0	84.97	111.48	53.11	31.37	126.16	3.78
32	ENSMUSG00000004221.16	Ikbkg	inhibitor of kappaB kinase gamma	protein_coding	0	0	0	43.7	101.8	0.47	0	0	56.04	0	0	42.42	92.03	0	0	0	2.21	0	0	0	0	0	0	0	0.31	0	0.47	0	21.08	0	12.84	20.31	106.31	0	0	89.53	63.41	0	66.34	0	0	0	11.03	0	0
0	ENSMUSG00000004231.15	Pax2	paired box 2	protein_coding	0	0	0	0	0	0	0	0	0	0	0	0	0	0	0	0	0	0	0	0	0	0	0	0	0	0	0	0	0	0	0	0	0	0	0	0	0	0	0	0	0	0	0	0	0
7	ENSMUSG00000004233.14	Wars2	tryptophanyl tRNA synthetase 2 (mitochondrial)	protein_coding	17.14	0	0	0	0	44.78	0	0	0	0	0	0	0	0	0	0	0	0	0	0	0	0	0	0	0	0	0	0	4.61	0	0	0	0	0	0	0	0	0	0	0	0	67.26	0	0	0
26	ENSMUSG00000004263.15	Atn1	atrophin 1	protein_coding	6.8	22.95	0	0	0	0	0	0	0	0	0	0	2.63	0	0	0	0	12.24	0	0	0	0	50.17	17.97	0	0	0.16	1.29	1.43	0	0	0	2.03	0	0	0	3.39	0	0	0	0	12.38	18.19	0	0
82	ENSMUSG00000004264.17	Phb2	prohibitin 2	protein_coding	256.11	233.61	229.44	226.22	80.03	47.21	370.82	76.17	302.45	100.85	101.9	41.75	224.34	261.5	151.93	0	9.74	256.53	405.03	69.99	228.81	310.09	73.26	252.43	174.84	108.48	0	301.71	440.93	98.22	325.72	183.84	148.43	161.72	0	300.81	411.78	219.5	457.86	50.39	216.1	755.96	227.84	91.93	198.14
43	ENSMUSG00000004266.15	Ptpn6	protein tyrosine phosphatase, non-receptor type 6	protein_coding	88.09	0	0	0	0	90.47	0	0	0	0	135.38	33.53	122.59	93.22	398.82	0	17.79	0	0	20.11	205.97	0	0	118.32	102.37	0	179.68	315.97	18.39	0	0	77.85	21.44	0	0	0	60.5	0	109.16	0	0	110.69	0	0	119.88
4	ENSMUSG00000004267.16	Eno2	enolase 2, gamma neuronal	protein_coding	0	0	0	0	0	0	0	0	0	0	0	0	0	0	0	0	0	0	0	0	0	123.9	0	0	0	0	0	0	0	0	0	0	0	0	0	0	0	0	0	0	0	0	0	0	0
76	ENSMUSG00000004268.11	Emg1	EMG1 N1-specific pseudouridine methyltransferase	protein_coding	0	246.98	245.65	91.77	78.79	78.77	409.24	252.16	0	196.03	140.82	104.83	172.3	187.12	0	0	331.37	101.35	317.6	0	0	119.04	128.96	0	86.55	0	445.4	106.92	141.76	181.84	171.77	211.96	116.6	97.51	299.26	98.02	111.3	0	97.74	129.38	180.49	21.01	34.41	54.18	71.32
50	ENSMUSG00000004270.13	Lpcat3	lysophosphatidylcholine acyltransferase 3	protein_coding	0	81.73	125.39	0	151.58	0	0	0	0	54.63	74.32	0	0	0	0	0	0	2.11	68.59	1.69	175.87	15.11	122.86	14.55	0	0	0	0	1393.51	0	100.38	87.96	147.44	0	0	0	80.46	0	0	55.05	0	55.02	72.14	0	78.77
79	ENSMUSG00000004285.12	Atp6v1f	ATPase, H+ transporting, lysosomal V1 subunit F	protein_coding	527.28	78.94	0	312.16	269.91	448.6	485.46	409.13	843.26	0	745.04	335.98	793.33	200.18	415.17	0	277.77	320.92	1.63	326.87	457.76	336.98	291.1	436.82	177.4	960.89	29.08	0	315.62	300.95	223.93	736.12	137.71	836.3	833.72	431.52	371.6	530.67	564.43	203.87	515.21	249.32	332.65	117.42	0
0	ENSMUSG00000004296.14	Il12b	interleukin 12b	protein_coding	0	0	0	0	0	0	0	0	0	0	0	0	0	0	0	0	0	0	0	0	0	0	0	0	0	0	0	0	0	0	0	0	0	0	0	0	0	0	0	0	0	0	0	0	0
6	ENSMUSG00000004317.14	Clcn5	chloride channel, voltage-sensitive 5	protein_coding	30.53	0	0	0	0	0	0	0	5.09	0	0	0	0	0	0	0	0	0	0	0	0	0	0	0	0	0	0	0	0.5	0	0	0	0	0	0	0	0	0	0	0	0	0	0	0	0
42	ENSMUSG00000004319.15	Clcn3	chloride channel, voltage-sensitive 3	protein_coding	0	0	0	0	9.82	8.96	0	69.12	0.84	0	0	38.65	0	56.41	0	0	149.93	39.23	24.11	23.37	0	0.33	0	1.41	0	0	0	0	12.5	40.87	23.86	52.71	11.65	0.47	0	0	8.81	0	35.23	0	0	0	25.89	0	12.87
1	ENSMUSG00000004328.15	Hif3a	hypoxia inducible factor 3, alpha subunit	protein_coding	0	0	0	0	0	0	0	0	0	0	0	0	0	0	0	0	0	0	0	3.23	0	0	0	0	0	0	0	0	0	0	0	0	0	0	0	0	0	0	0	0	0	0	0	0	0
0	ENSMUSG00000004341.7	Gpx6	glutathione peroxidase 6	protein_coding	0	0	0	0	0	0	0	0	0	0	0	0	0	0	0	0	0	0	0	0	0	0	0	0	0	0	0	0	0	0	0	0	0	0	0	0	0	0	0	0	0	0	0	0	0
0	ENSMUSG00000004344.11	Gpx5	glutathione peroxidase 5	protein_coding	0	0	0	0	0	0	0	0	0	0	0	0	0	0	0	0	0	0	0	0	0	0	0	0	0	0	0	0	0	0	0	0	0	0	0	0	0	0	0	0	0	0	0	0	0
2	ENSMUSG00000004347.16	Pde1c	phosphodiesterase 1C	protein_coding	0	0	0	0	0	0	0	0	0	0	0	0	0	0	0	0	0	0	0	0	0	0	0	0	0	0	0	0	0	0	0	0	0	3.2	0	0	0	0	0	0	0	0	0	0	0
18	ENSMUSG00000004356.7	Utp20	UTP20 small subunit processome component	protein_coding	0	0	0	0	0	0	0	3.19	0	0	0.6	0.05	0	0	0	0	0	0	0	9.05	0	0	0	0	9.68	0	0	0	0.53	0	6.32	0	0	0	0	0	11.54	0	0	0	0	21.86	0	0	28.4
0	ENSMUSG00000004359.16	Spic	Spi-C transcription factor (Spi-1/PU.1 related)	protein_coding	0	0	0	0	0	0	0	0	0	0	0	0	0	0	0	0	0	0	0	0	0	0	0	0	0	0	0	0	0	0	0	0	0	0	0	0	0	0	0	0	0	0	0	0	0
0	ENSMUSG00000004360.8	9330159F19Rik	RIKEN cDNA 9330159F19 gene	protein_coding	0	0	0	0	0	0	0	0	0	0	0	0	0	0	0	0	0	0	0	0	0	0	0	0	0	0	0	0	0	0	0	0	0	0	0	0	0	0	0	0	0	0	0	0	0
46	ENSMUSG00000004364.14	Cul3	cullin 3	protein_coding	0	103.6	311.44	0	154.63	0	0	0	0	0	176.72	0	388.75	0	173.42	0	7.21	83.9	72.32	0	0	44.18	0	0	0	17.91	223.43	0	11.39	0	34.35	0	82.53	72.68	0	0	0.82	0	82.52	58.87	0	0	4.34	87.17	0
0	ENSMUSG00000004366.3	Sst	somatostatin	protein_coding	0	0	0	0	0	0	0	0	0	0	0	0	0	0	0	0	0	0	0	0	0	0	0	0	0	0	0	0	0	0	0	0	0	0	0	0	0	0	0	0	0	0	0	0	0
1	ENSMUSG00000004371.14	Il11	interleukin 11	protein_coding	0	0	0	0	0	0	0	0	0	0	0	0	0	0	0	0	0	0	0	0	0	0	0	0	0	0	0	0	0	0	0	0	0	0	0	0	0	0	0	0	0	0	0	0	0
7	ENSMUSG00000004383.17	Large	LARGE xylosyl- and glucuronyltransferase 1	protein_coding	0	0	0	0	0	0	2.59	0	0	0	0	0	0	0	0	0	0	0	0	0	0	0	0	0	0	0	0	64.77	0	39.51	0	0	23.18	0.79	0	0	0	0	0	0	0	0	0	0	0
43	ENSMUSG00000004393.10	Ddx56	DEAD (Asp-Glu-Ala-Asp) box polypeptide 56	protein_coding	106.38	0	0	47.69	106.33	112.57	5.18	0	0	4.75	0	0	0	92.12	231.9	0	0	0	137.4	15	0	0	86.81	0	178.41	0	0	0	51.58	0	35.93	72.62	41.72	0	0	0	53.89	0	0	98.15	81.66	0	22.14	215.12	83.68
53	ENSMUSG00000004394.12	Tmed4	transmembrane p24 trafficking protein 4	protein_coding	162.33	0	83.09	0	138.88	88.52	80.67	78.08	13.52	125.58	0	0	0	38.04	201.11	0	0	0	58.21	93.35	0	99.78	80.86	70.87	0	0	93.26	190.18	14.74	156.19	0	47.32	0	56.86	0	3.56	45.33	128.76	0	15.44	90.46	184.94	39.39	72.4	132.19
0	ENSMUSG00000004415.15	Col26a1	collagen, type XXVI, alpha 1	protein_coding	0	0	0	0	0	0	0	0	0	0	0	0	0	0	0	0	0	0	0	0	0	0	0	0	0	0	0	0	0	0	0	0	0	0	0	0	0	0	0	0	0	0	0	0	0
20	ENSMUSG00000004446.12	Bid	BH3 interacting domain death agonist	protein_coding	0	0	0	6.13	0	13.22	234.01	0	0	0	0	0	0	0	0	0	0	61.73	0	58.63	0	0	0	0	0	0	0	110.66	0	0	38.96	0	0	87.41	0	0	0	0	0	0	77.93	0	0	0	0
44	ENSMUSG00000004451.14	Ralb	v-ral simian leukemia viral oncogene B	protein_coding	0	0	0	0	64.49	77.91	36.58	0	0	0	0	9.96	16.71	0	0	0	0	34.6	0	37.44	0	0	2.66	4.32	44.54	1.35	33.88	0	0	55.29	20.93	0	3.38	81.94	0	42.73	52.24	92.37	0	69.76	0	0	50.24	57.59	0
37	ENSMUSG00000004455.16	Ppp1cc	protein phosphatase 1, catalytic subunit, gamma isoform	protein_coding	14.45	0	145.3	0	74.01	0	0	0	0	0	0	96.88	0	0	86.79	0	91.72	41.37	44.28	0	0	146.46	0	0	6.17	0	0	0	6.66	0	19.48	0	0.36	114.68	0	0	0	108.52	87.25	0	52.12	128.25	87.65	0	168.16
50	ENSMUSG00000004460.16	Dnajb11	DnaJ heat shock protein family (Hsp40) member B11	protein_coding	54.96	147.49	0	30.79	0	0	0	42.77	0	141.29	0	46.29	0	0	0	0	45.01	35.67	70.78	78.18	0	108.64	73.04	0	0	0	3.2	0	35.38	72.15	67.63	0	38.78	97.84	0	0	79.82	0	120.05	36.59	0	49.13	0	67.42	66.48
12	ENSMUSG00000004462.6	Tbccd1	TBCC domain containing 1	protein_coding	0	60.86	0	0	0	0	74.12	0	0	0	26.63	0	0	0	0	0	0	0	0	0	0	0	0	0	0	0	0	0	0	0	0	0	0	0	0	0	0	0	0	0	0	0	0	0	9.71
25	ENSMUSG00000004473.10	Clec11a	C-type lectin domain family 11, member a	protein_coding	61.16	0	45.72	0	42.17	0	36.65	0	0	77.77	0	0	0	0	0	0	0	28.49	0	94.03	121	0	0	105.65	0	0	0	0	3.01	117.98	0	0	0	29.79	0	0	0	0	0	0	28.48	0	93.52	0	0
7	ENSMUSG00000004500.8	Zfp324	zinc finger protein 324	protein_coding	0	0	0	0	0	0	0	0	0	0	0	24.88	0	0	0	0	0	0	0	0	0	0	66.08	0	0	0	0	0	0	0	0	0	0	0	0	0	0	0	0	0	0	0	0	0	0
8	ENSMUSG00000004508.6	Gab2	growth factor receptor bound protein 2-associated protein 2	protein_coding	0	0	0	0	0	0	0	0	0	0	0	0	0	0	54.4	0	0	0	0	0	0	0	0	0	0	0	0	0	0	0	0	0	9.25	0	0	0	0	0	0	0	20.42	0	0	0	0
51	ENSMUSG00000004530.12	Coro1c	coronin, actin binding protein 1C	protein_coding	0	61.93	91.97	43.97	0	194.43	0	56.73	88.64	0	0	0	0	0	163.68	25.5	36.82	0	184.72	60.87	0	0	150.07	57.43	63.78	83.66	0	0	17.93	0	89.14	88.2	110.86	0	0	0	74.98	0	192.94	0	50.71	0	99.67	78.49	80.18
83	ENSMUSG00000004535.12	Tax1bp1	Tax1 (human T cell leukemia virus type I) binding protein 1	protein_coding	132.74	177.61	0	214.35	132.97	84.32	191.35	177.4	122.93	383.03	289.12	210.26	136.9	260.83	49.54	0	110.95	243.07	23.12	176.19	0	0	276.34	310.84	111.07	173.69	585.75	349.96	142.02	424.24	106.59	100.66	115.04	157.25	0	101.99	166.68	125.65	281.21	208.24	182.1	120.79	573.66	133.39	251.43
2	ENSMUSG00000004540.7	Psg17	pregnancy specific glycoprotein 17	protein_coding	0	0	0	0	0	0	0	10.22	0	0	0	0	44.2	0	0	0	0	0	0	0	0	0	0	0	0	0	0	0	0	0	0	0	0	0	0	0	0	0	0	0	0	0	0	0	0
0	ENSMUSG00000004542.15	Psg19	pregnancy specific glycoprotein 19	protein_coding	0	0	0	0	0	0	0	0	0	0	0	0	0	0	0	0	0	0	0	0	0	0	0	0	0	0	0	0	0	0	0	0	0	0	0	0	0	0	0	0	0	0	0	0	0
1	ENSMUSG00000004552.16	Ctse	cathepsin E	protein_coding	0	0	0	0	0	0	0	0	0	0	0	0	0	0	0	0	0	0	0	0	0	0	0	0	0	0	0	0	0	0	0	0	0	0	0	0	0	0	0	0	0	0	0	0	0
47	ENSMUSG00000004558.14	Ndrg2	N-myc downstream regulated gene 2	protein_coding	103.06	526.7	50.77	58.27	243.09	12.87	0	0	0.79	83.68	0	78.57	0	98.59	154.4	0	0	173.8	0	178.79	377.52	0	0	0	0.52	0	120.23	50.43	0	333.38	0	0	0	77.72	548.01	0	59.01	278.07	0	0	81.25	157.33	80.4	65.46	0
31	ENSMUSG00000004561.14	Mettl17	methyltransferase like 17	protein_coding	0	0	343.93	34.42	189.67	48.33	0	0	0	162.23	0	44.19	0	0	0	0	0	6.74	0	137.53	0	0	0	0	0	0	0	33.69	0	0	116.72	84.36	0	0	0	0	0	281.13	0	0	30.93	0	0	0	0
15	ENSMUSG00000004562.16	Arhgef40	Rho guanine nucleotide exchange factor (GEF) 40	protein_coding	0	0	0	0	0	0	0	0	0	0	0	0	0	0	0	1298.57	0	0	0	2.59	0	0	0	0	0	0	0	55.99	0	0	0	0	0	140.32	0	0	0	0	0	0	0	41.06	77.67	0	0
27	ENSMUSG00000004565.14	Pnpla6	patatin-like phospholipase domain containing 6	protein_coding	0	80.07	28.73	18.12	0	18.54	0	110.63	0	0	38.01	0	31.88	0	0	0	0	7.33	1.1	0	0	37.14	0	0	37.37	0	0	0	2.74	0	0	0	0	3.45	72.99	0	44.42	0	14.88	0	0	0	0	0	10.18
34	ENSMUSG00000004567.15	Mcoln1	mucolipin 1	protein_coding	0	0	0	0	0	48.56	0	0	0	0	0	77.59	111.63	0	0	0	0	0	0	54.7	0	195.55	52.97	102.49	0	0	115.2	111.65	47.62	0	19.68	0	0	72.47	0	0	0	0	76.84	75.33	136.53	231.8	0	0	0
44	ENSMUSG00000004568.12	Arhgef18	rho/rac guanine nucleotide exchange factor (GEF) 18	protein_coding	0	38.92	0	31.41	0	0	20.84	97.61	42.88	0	0	15.47	61.84	0	78.85	0	0	0	22.95	30.24	0	0	0	47.99	0	45.63	61	50.22	26.2	0	23.47	70.65	16.43	0	0	108.29	16.19	0	0	40.71	0	0	0	74.99	38.9
41	ENSMUSG00000004591.16	Pkn2	protein kinase N2	protein_coding	0	0	0	47.92	0	0	0	24.81	0.58	0	42.15	0	8.92	0	0	0	0	42.2	10.44	2.17	0	0	0	0	20.23	0	0	0	8.15	0	13.51	3.03	1.68	0.87	0	0	0	0	28.96	13.71	1.56	42.27	0	12.59	76.67
0	ENSMUSG00000004609.11	Cd33	CD33 antigen	protein_coding	0	0	0	0	0	0	0	0	0	0	0	0	0	0	0	0	0	0	0	0	0	0	0	0	0	0	0	0	0	0	0	0	0	0	0	0	0	0	0	0	0	0	0	0	0
78	ENSMUSG00000004610.4	Etfb	electron transferring flavoprotein, beta polypeptide	protein_coding	377.54	247.86	446.46	432.98	135.36	258.91	174.76	291.6	491.81	365.55	184.2	372	189.55	132.56	403.88	0	0	324.07	451.24	196.01	0	194.2	248.27	238.5	221.18	0	211.89	511.71	799.62	303.66	602.47	322	156.32	89.34	0	559.82	78.61	621.98	167.18	315.21	27.86	268.68	421.2	659.93	291.3
1	ENSMUSG00000004612.9	Nkg7	natural killer cell group 7 sequence	protein_coding	0	0	0	0	0	0	0	0	0	0	0	0	0	0	0	0	0	0	0	0	0	0	0	0	0	0	0	0	0	0	0	0	0	0	0	0	0	0	0	0	0	0	0	0	0
0	ENSMUSG00000004613.7	Lim2	lens intrinsic membrane protein 2	protein_coding	0	0	0	0	0	0	0	0	0	0	0	0	0	0	0	0	0	0	0	0	0	0	0	0	0	0	0	0	0	0	0	0	0	0	0	0	0	0	0	0	0	0	0	0	0
59	ENSMUSG00000004626.14	Stxbp2	syntaxin binding protein 2	protein_coding	0	0	178.4	0	0	0	121.11	274.57	273.79	187.82	91.76	232.04	0	0	0	0	403.54	267.37	0	113.44	310.27	0	116.49	163.69	0	0	259.57	79.34	126.55	159.16	120.13	8.57	0	124.53	317.63	173.74	117.11	0	114.37	115.21	0	126.89	164.14	0	270.68
2	ENSMUSG00000004630.18	Pcp2	Purkinje cell protein 2 (L7)	protein_coding	0	0	0	0	0	0	0	0	0	0	0	0	0	0	0	0	0	0	0	0	0	0	0	0	0	0	0	0	0	0	0	0	0	0	0	0	0	0	0	0	0	0	0	0	0
7	ENSMUSG00000004631.15	Sgce	sarcoglycan, epsilon	protein_coding	0	0	0	0	0	0	0	0	0	0	0	0	0	0	0	0	0	50.13	0	0	0	0	0	0	0	0	0	0	0	0	0	0	0	116.48	4.73	0	0	0	0	0	0	0	0	0	0
2	ENSMUSG00000004633.17	Chn2	chimerin 2	protein_coding	0	0	0	0	0	0	0	0	0	0	0	0	0	0	0	0	0	0	0	0	0	0	0	0	0	0	0	0	0	0	0	0	0	0	0	0	0	0	62.25	0	0	0	0	0	0
14	ENSMUSG00000004637.15	Wwox	WW domain-containing oxidoreductase	protein_coding	26.37	0	0	0	0	0	0	71.99	0	0	0	53.08	43.01	65.95	0	0	0	0.49	0	0	0	0	25.98	0	0	0	0	0	0	0	0	0	0	0	0	0	0	0	0	0	61.57	0	0	0	0
61	ENSMUSG00000004642.13	Slbp	stem-loop binding protein	protein_coding	0	48.77	0	0	0	429.1	51.22	0.71	111.27	59.62	146.2	3.24	74.71	93.23	0	0	71.42	137.32	631.49	27.69	0	0	90.47	0	0	0	129.51	0	88.63	0	79.37	90.03	37.51	121.71	0	0	45.52	0	59.23	38.74	232.07	115	519.48	200.8	139.44
4	ENSMUSG00000004651.5	Tyr	tyrosinase	protein_coding	0	0	0	0	0	0	0	0	0	0	0	0	0	0	0	0	0	0	0	0	0	0	0	0	0	0	0	0	0	0	0	0	0	85.4	0	0	0	0	0	0	0	0	61.04	0	0
0	ENSMUSG00000004654.6	Ghrhr	growth hormone releasing hormone receptor	protein_coding	0	0	0	0	0	0	0	0	0	0	0	0	0	0	0	0	0	0	0	0	0	0	0	0	0	0	0	0	0	0	0	0	0	0	0	0	0	0	0	0	0	0	0	0	0
0	ENSMUSG00000004655.5	Aqp1	aquaporin 1	protein_coding	0	0	0	0	0	0	0	0	0	0	0	0	0	0	0	0	0	0	0	0	0	0	0	0	0	0	0	0	0	0	0	0	0	0	0	0	0	0	0	0	0	0	0	0	0
2	ENSMUSG00000004661.15	Arid3b	AT rich interactive domain 3B (BRIGHT-like)	protein_coding	0	0	0	0	0	0	0	0	0	0	0	0	0	0	6.18	0	0	0	0	0	0	0	0	0	0	0	0	0	0	0	0	0	0	0	0	0	0	0	0	0	0	0	0	0	0
70	ENSMUSG00000004665.10	Cnn2	calponin 2	protein_coding	0	0	0	0	78.58	467.13	0	0	166.48	0	100.82	48.92	251.3	165.81	61.39	0	287	45.84	135.93	64.75	233.31	7.52	130.35	81.97	79.56	85.61	122.66	208.98	55.95	186.3	241.05	245.78	95.87	0	64.93	0	254.38	100.43	547.91	269.21	178.27	2.08	67.17	259.74	192.53
75	ENSMUSG00000004667.18	Polr2e	polymerase (RNA) II (DNA directed) polypeptide E	protein_coding	246.5	280.95	264.23	176.05	103.7	822.9	605.04	239.6	201.95	533.77	276.93	95.11	54.69	335.46	193.97	0	0	276.61	274.53	134.56	636.34	0	120.21	132.38	174.59	205.77	0	360.51	382.25	0	303.23	104.97	234.87	0	0	332.7	122	0	0	246.54	158.01	380.72	76.78	99.93	133.02
0	ENSMUSG00000004668.14	Abca13	ATP-binding cassette, sub-family A (ABC1), member 13	protein_coding	0	0	0	0	0	0	0	0	0	0	0	0	0	0	0	0	0	0	0	0	0	0	0	0	0	0	0	0	0	0	0	0	0	0	0	0	0	0	0	0	0	0	0	0	0
22	ENSMUSG00000004677.15	Myo9b	myosin IXb	protein_coding	0	0	0	0	0	0	0	0	0	0	0	0	31.55	0	0	0	0	0	0	0	0	0	0	28.11	0	0	0	0	2.1	0	0	0	12.27	0	0	0	0	0	12.29	9.94	0	37.7	0	22.69	0
0	ENSMUSG00000004698.9	Hdac9	histone deacetylase 9	protein_coding	0	0	0	0	0	0	0	0	0	0	0	0	0	0	0	0	0	0	0	0	0	0	0	0	0	0	0	0	0	0	0	0	0	0	0	0	0	0	0	0	0	0	0	0	0
0	ENSMUSG00000004707.14	Ly9	lymphocyte antigen 9	protein_coding	0	0	0	0	0	0	0	0	0	0	0	0	0	0	0	0	0	0	0	0	0	0	0	0	0	0	0	0	0	0	0	0	0	0	0	0	0	0	0	0	0	0	0	0	0
1	ENSMUSG00000004709.14	Cd244	CD244 natural killer cell receptor 2B4	protein_coding	0	0	0	0	0	0	0	0	0	0	0	0	0	0	0	0	0	0	0	0	0	0	0	0	0	0	0	0	0	0	0	0	0	0	0	0	0	0	0	0	0	0	0	0	0
1	ENSMUSG00000004730.14	Adgre1	adhesion G protein-coupled receptor E1	protein_coding	0	0	0	0	0	0	0	0	0	0	0	0	0	0	0	0	0	0	0	0	0	0	0	0	0	0	0	0	0	0	0	0	0	0	0	0	0	0	0	0	0	0	0	0	0
0	ENSMUSG00000004748.5	Mtfp1	mitochondrial fission process 1	protein_coding	0	0	0	0	0	0	0	0	0	0	0	0	0	0	0	0	0	0	0	0	0	0	0	0	0	0	0	0	0	0	0	0	0	0	0	0	0	0	0	0	0	0	0	0	0
7	ENSMUSG00000004768.14	Rab23	RAB23, member RAS oncogene family	protein_coding	0	0	0	62.78	0	44.63	0	0	0	0	0	0	0	77.4	0	0	0	0	0	0	0	0	0	0	0	0	0	0	0	0	0	0	0	0	0	0	0	0	0	0	0	56.08	0	0	0
78	ENSMUSG00000004771.12	Rab11a	RAB11A, member RAS oncogene family	protein_coding	0	46.39	989.43	123.14	482.7	822.67	0	205.38	806.79	191.32	1133.17	200.56	233.52	0	42.5	0	1350.88	110.61	187.74	101.16	0	823.7	170.43	655.43	457.58	244.73	197.1	53.81	84.49	0	393	1346.61	281.53	469.87	13.97	0	1084.04	0	827.75	493.2	165.2	158.08	326.23	1057.67	1000.87
46	ENSMUSG00000004788.11	Eif2b2	eukaryotic translation initiation factor 2B, subunit 2 beta	protein_coding	151.2	0	0	110.73	20.87	255.33	85.55	0	0	170.59	0	2.83	91.79	172.93	0	0	0	0	131.35	0	0	0	182.45	0	0	283.38	0	159.34	114.18	0	171.6	0	30.75	152.58	536.97	0	0	0	115.98	61.83	51.53	83.62	70.28	0	6.72
59	ENSMUSG00000004789.9	Dlst	dihydrolipoamide S-succinyltransferase (E2 component of 2-oxo-glutarate complex)	protein_coding	0	89.31	69.48	0	120.44	270.48	64.5	0	0	116.54	0	0	0	0	34.71	421.12	84.6	190.06	150.57	30.77	0	0	180.57	96.92	0	28.51	310.7	106.3	74.83	0	38.72	66.71	16.17	96.12	0	0	0	0	0	105.11	26.22	0	0	67.69	229.88
1	ENSMUSG00000004791.6	Pgf	placental growth factor	protein_coding	0	0	89.61	0	0	0	0	0	0	0	0	0	0	0	0	0	0	0	0	0	0	0	0	0	0	0	0	0	0	0	0	0	0	0	0	0	0	0	0	0	0	0	0	0	0
15	ENSMUSG00000004798.14	Ulk2	unc-51 like kinase 2	protein_coding	0	0	0	0	0	0	0	0	0	0	0	0	0	0	0	0	0	24.13	0	0	0	0	0	0	91.6	0	0	0	0	0	0	18.25	5.05	0	0	0	0	0	0	13.63	0	0	0	0	0
0	ENSMUSG00000004814.10	Ccl24	chemokine (C-C motif) ligand 24	protein_coding	0	0	0	0	0	0	0	0	0	0	0	0	0	0	0	0	0	0	0	0	0	0	0	0	0	0	0	0	0	0	0	0	0	0	0	0	0	0	0	0	0	0	0	0	0
20	ENSMUSG00000004815.12	Dgkq	diacylglycerol kinase, theta	protein_coding	0	0	106.46	25.57	0	0	0.51	0	55.06	0	0	64	0	0	0	0	52.21	0	0	31.88	0	0	0	0	7.98	0	0	0	2.4	0	0	0	0	0	0	0	16.02	0	0	49.17	0	0	0	0	0.13
0	ENSMUSG00000004821.1	Tmed11	transmembrane p24 trafficking protein 11	protein_coding	0	0	0	0	0	0	0	0	0	0	0	0	0	0	0	0	0	0	0	0	0	0	0	0	0	0	0	0	0	0	0	0	0	0	0	0	0	0	0	0	0	0	0	0	0
2	ENSMUSG00000004837.2	Grap	GRB2-related adaptor protein	protein_coding	0	0	0	0	0	0	0	0	0	0	0	0	0	0	0	0	0	0	0	0	0	0	117.36	0	0	0	0	0	0	0	0	0	0	0	0	0	0	0	0	0	0	0	0	0	0
1	ENSMUSG00000004842.18	Pou1f1	POU domain, class 1, transcription factor 1	protein_coding	0	0	0	0	0	0	0	0	0	0	0	0	0	0	0	0	0	0	0	0	0	0	0	0	0	0	0	0	0	0	0	0	0	0	0	3.02	0	0	0	0	0	0	0	0	0
66	ENSMUSG00000004843.6	Chmp2b	charged multivesicular body protein 2B	protein_coding	0	0	139.52	266.34	0	131.39	190.84	62.32	130.64	0	115.06	250.54	161.36	103.74	181.26	0	329.06	69.5	61.24	34.85	0	0	184.97	78.62	163.08	255.41	172.05	247.21	88.87	0	55.29	41.55	43.82	69.88	0	116.9	328.37	0	142.31	102.15	0	150.06	115.14	201.43	89.58
30	ENSMUSG00000004846.10	Plod3	procollagen-lysine, 2-oxoglutarate 5-dioxygenase 3	protein_coding	131.54	132.69	0	0	9.01	59.56	53.49	81.65	0	0	0	0	0	24.24	0	0	0	0	0	95.29	0	0	0	0	0	0	0	117.64	59.19	152.01	0.15	63.09	0	0	0	58.25	9.39	211.93	0	0	33.35	0	0	0	0
66	ENSMUSG00000004849.14	Ap1s1	adaptor protein complex AP-1, sigma 1	protein_coding	0	0	0	97.27	58.76	141.36	71.96	103.03	128.59	0	75.23	52.12	92.13	0	0	0	0	89.82	191.6	46	229.24	111.75	0	232.8	263.62	0	138.02	95.93	71.79	139.63	73.9	142.2	101.39	121	345.48	0	95.04	50.75	119.64	198.49	52.34	58.89	24.05	76.64	85.07
43	ENSMUSG00000004864.12	Mapk13	mitogen-activated protein kinase 13	protein_coding	0	0	0	37.72	0	171.67	181.14	0	0	88.93	145.45	168.79	45.37	0	0	0	88.99	182.43	403.62	0	0	131.44	0	0	0	0	0	772.83	33.98	0	0.83	0	0	0	0	0	241.13	0	8.1	59.87	0	0	46.77	0	147.36
61	ENSMUSG00000004865.15	Srpk1	serine/arginine-rich protein specific kinase 1	protein_coding	125.01	36.78	12.39	67.8	112.02	71.54	6.61	0	0	0	94.7	0	48.51	0	65.76	218.18	30.45	48.11	27.88	30.47	95.92	140.47	86.94	38	73.91	0	216	34.51	26	0	38.33	50.82	57.19	30.24	0	0	83.68	6.06	0	0	20.32	158.95	32.17	0	44.28
2	ENSMUSG00000004872.15	Pax3	paired box 3	protein_coding	0	0	0	0	0	0	0	0	0	0	0	0	0	0	0	0	0	0	0	0	0	0	0	0	0	0	0	0	0	0	0	0	0	67.89	0	0	0	0	0	0	0	0	0	0	0
54	ENSMUSG00000004880.11	Lbr	lamin B receptor	protein_coding	0	0	66.93	39.79	0	46.48	6.14	0	0	84.23	76.75	38.96	165.31	61.74	0	0	0	46.17	105.93	48.2	0	0	61.78	0	72	2.54	52.82	0	64.16	0	0	33.39	41.42	0.52	0	126.44	8.89	80.28	8.87	37.51	35.82	71.06	0	0	0
9	ENSMUSG00000004885.5	Crabp2	cellular retinoic acid binding protein II	protein_coding	0	0	0	0	0	0	0	0	0	0	0	0	0	0	0	0	0	0	0	234.24	0	0	0	122.75	0	0	0	0	0	0	0	0	0	0	0	0	74.31	0	0	0	0	0	116.51	51.96	0
1	ENSMUSG00000004891.16	Nes	nestin	protein_coding	0	0	0	0	0	0	0	0	0	0	0	0	0	0	0	0	0	0	0	0	0	0	0	0	0	0	0	0	0	0	0	0	0	0	0	0	0	0	0	0	0	0	0	0	0
1	ENSMUSG00000004892.13	Bcan	brevican	protein_coding	0	0	0	0	0	0	0	0	0	0	0	0	0	0	0	0	0	0	0	0	0	0	0	0	0	0	0	0	0	0	0	0	0	0	0	0	0	0	0	0	0	0	0	0	0
0	ENSMUSG00000004894.10	Hapln2	hyaluronan and proteoglycan link protein 2	protein_coding	0	0	0	0	0	0	0	0	0	0	0	0	0	0	0	0	0	0	0	0	0	0	0	0	0	0	0	0	0	0	0	0	0	0	0	0	0	0	0	0	0	0	0	0	0
17	ENSMUSG00000004895.9	Prcc	papillary renal cell carcinoma (translocation-associated)	protein_coding	0	0	0	0	0	0	1.59	1.81	0	0	2.79	1.17	0.74	0	2.01	0	0	0	58.75	0	0	0	0	0	0	0	0	0	0.22	0	0.17	0.93	0	0	0	0	0	0	0	0	0	0	3.88	0	0
16	ENSMUSG00000004896.16	Rrnad1	ribosomal RNA adenine dimethylase domain containing 1	protein_coding	0	0	0	0	0	0	0.2	33.18	0	0	0.39	0	0	0	0	0	0	62.83	0	0.25	0	0	0	0	0	0	0	0	0	0	0	0.21	100.33	0	0	0	0	0	0	0	23.17	0	0	9.52	0
61	ENSMUSG00000004897.16	Hdgf	hepatoma-derived growth factor	protein_coding	69.08	63.74	0	96.79	0	17.59	1.48	0	0	119.89	62.84	76.45	60.79	63.53	57.75	0	0	86.07	144.66	0	312.69	0	36.18	33.33	85.49	51.18	0	71.15	62.58	79.8	40.89	73.61	58.5	113.25	0	163.86	64.25	52.44	0	118.83	242.39	0	0	12.32	263.15
0	ENSMUSG00000004902.7	Slc25a18	solute carrier family 25 (mitochondrial carrier), member 18	protein_coding	0	0	0	0	0	0	0	0	0	0	0	0	0	0	0	0	0	0	0	0	0	0	0	0	0	0	0	0	0	0	0	0	0	0	0	0	0	0	0	0	0	0	0	0	0
33	ENSMUSG00000004929.12	Thop1	thimet oligopeptidase 1	protein_coding	234.59	68.53	0	0	262.36	90.38	83.74	0	0	0	0	38.4	83.2	0	0	0	0	113.63	0	0	0	0	0	0	0	0	217.29	73.24	26.38	16.24	71.32	0	0	0	0	0	0	0	125.63	0	0	0	0.4	90.65	0
35	ENSMUSG00000004931.10	Apba3	amyloid beta (A4) precursor protein-binding, family A, member 3	protein_coding	0	0	0	51.09	103.88	0	39.49	0	0	0	0	0	89.58	0	0	0	0	0	81.89	43.65	255.34	0	62.7	0	0	0	0	102.25	38.24	0	0	71.86	9.91	0	0	0	74.36	0	70.15	124	0	0	53.04	0	0
2	ENSMUSG00000004933.17	Matk	megakaryocyte-associated tyrosine kinase	protein_coding	0	0	0	0	0	0	0	0	0	0	0	0	0	0	0	0	0	0	0	0	0	0	0	0	0	0	0	0	0	0	0	0	0	0	0	0	0	0	0	0	0	100.12	0	0	0
40	ENSMUSG00000004934.13	Pias4	protein inhibitor of activated STAT 4	protein_coding	0	0	75.59	16.7	68.85	0	0	129.55	103.38	137.23	0	0	28.06	0	0	622.7	0	115.87	0.54	10.47	272.72	0	191.81	0	0	73.53	0	0	33.48	76.6	43.95	0	0	32.41	0	0	1.69	0	0	94.85	0	0	19.44	0	0
45	ENSMUSG00000004936.8	Map2k1	mitogen-activated protein kinase kinase 1	protein_coding	0	90.19	178.57	0	0	0	0	0	313.74	67.68	0	30.06	0	0	0	0	0	73.03	0	32.06	0	130.78	106.91	0	17.68	0	138.1	0	37.35	87.15	34	58.71	0	187.67	3.05	0	121.07	0	90.87	3.1	60.32	0	42.12	52.2	0
69	ENSMUSG00000004937.5	Sgta	small glutamine-rich tetratricopeptide repeat (TPR)-containing, alpha	protein_coding	132.9	36.42	78.25	44.04	92.31	76.81	70.06	124.23	0	88.59	0	57.97	94.34	137.97	0	0	0	73.75	68.78	61.08	0	277.81	225.09	78.94	87.69	0	0	144.93	105.01	109.36	0	158.86	0	91.57	0	109.44	80.23	0	266.72	188.88	166.59	165.15	76.16	102.65	0
1	ENSMUSG00000004939.6	Nmrk2	nicotinamide riboside kinase 2	protein_coding	0	0	0	0	0	0	0	0	6.52	0	0	0	0	0	0	0	0	0	0	0	0	0	0	0	0	0	0	0	0	0	0	0	0	0	0	0	0	0	0	0	0	0	0	0	0
45	ENSMUSG00000004945.15	Tmem242	transmembrane protein 242	protein_coding	0	147.18	0	43.35	90.41	61.8	82.67	0	0	0	0	48.71	79.89	0	0	0	0	72.99	0	57.5	0	0	106.57	0	0	172.13	0	0	52.17	0	74.34	0	0	0	169.96	102.22	96.27	281.4	0	47.82	0	59.94	67.39	329.92	0
40	ENSMUSG00000004947.15	Dtx2	deltex 2, E3 ubiquitin ligase	protein_coding	0	0	0	0	67	0	0	130.29	0	0	0	77.82	0	0	59.68	0	0	0	14.76	0	0	95.71	79.25	0.44	154.06	139.24	0	0	32.55	97.17	0	49.39	28.57	0	0	159.1	209.83	0	119.91	0	0	0	44.62	181.36	132.9
0	ENSMUSG00000004948.12	Zp3	zona pellucida glycoprotein 3	protein_coding	0	0	0	0	0	0	0	0	0	0	0	0	0	0	0	0	0	0	0	0	0	0	0	0	0	0	0	0	0	0	0	0	0	0	0	0	0	0	0	0	0	0	0	0	0
89	ENSMUSG00000004951.10	Hspb1	heat shock protein 1	protein_coding	1043.89	1095.28	8230.35	1.08	735.88	1801.31	2168.18	1937.31	825.26	802.97	807.84	2069.03	2507.25	5567.12	2314.51	0	3421.68	3016.41	542.71	3275.54	1692.59	4525.98	1305.25	3343.73	1435.18	3993.39	1632.34	1409.23	0	1335.95	1315.67	1954.11	1443.01	3970.15	763.99	1512.04	1307.33	1153.34	2746.43	1027.17	938.5	348.29	1201.29	2463.54	1281.95
4	ENSMUSG00000004952.13	Rasa4	RAS p21 protein activator 4	protein_coding	89.37	0	0	0	0	0	0	0	0	0	0	0	0	0	0	0	0	0	0	0	0	0	0	0	0	0	0	0	0	0	0	0	0	0	0	0	0	0	0	0	0	0	0	0	0
5	ENSMUSG00000004961.7	Syt5	synaptotagmin V	protein_coding	0	137.56	0	0	0	0	0	0	0	0	0	0	0	0	0	0	0	0	0	113.12	0	0	0	0	0	0	0	0	0	0	0	0	0	0	0	0	0	191.99	0	0	0	0	0	0	0
87	ENSMUSG00000004980.16	Hnrnpa2b1	heterogeneous nuclear ribonucleoprotein A2/B1	protein_coding	348.95	57.34	482.51	154.89	437.1	145.38	408.97	374.66	333.76	881.4	605.21	485.41	863.31	614.22	1153.99	0	506.54	436.67	487.68	105.91	310.58	140.29	666.36	888.44	0	138.72	525.94	303.96	133.52	144.6	222.57	157.88	182.09	336.36	0	256.68	263.69	175.59	197.62	208.94	150.3	271.9	229.08	853.01	180.45
7	ENSMUSG00000004988.9	Fxyd4	FXYD domain-containing ion transport regulator 4	protein_coding	0	0	0	0	0	0	0	0	128.97	0	0	0	0	0	0	0	0	0	97.88	53.16	0	0	0	0	0	0	0	28.67	0	0	0	0	0	0	0	0	0	0	0	0	0	0	0	0	0
10	ENSMUSG00000004994.12	Ccdc130	coiled-coil domain containing 130	protein_coding	65.97	0	0	7.76	0	0	0	0	0	0	0	70.59	0	0	0	0	0	0	0	0	0	0	0	0	0	0	0	0	101.75	0	0	0	0	0	0	0	0	0	108.09	0	0	0	0	0	0
41	ENSMUSG00000004996.9	Mri1	methylthioribose-1-phosphate isomerase 1	protein_coding	0	84.78	82.15	0	135.7	0	47.05	0	0	172.25	0	0	0	108.02	0	938.34	0	115.24	0	100.08	0	0	0	235.89	56.52	0	0	0	114.65	34.48	46.95	293.48	6.83	0	0	136.92	6.95	0	0	0	140.98	118.18	124.48	0	0
36	ENSMUSG00000005034.15	Prkacb	protein kinase, cAMP dependent, catalytic, beta	protein_coding	0.48	0	0	23.36	45.72	0	0	0	19.75	0	34.44	0	54.19	0	0	0	0	8.75	7.6	0	0	0	0	71.71	0	0	31.15	1.01	7.31	0	0.15	15.75	0	0	0	0	0	0	0	18.26	44.38	45.75	12.33	12.74	0
15	ENSMUSG00000005043.13	Sgsh	N-sulfoglucosamine sulfohydrolase (sulfamidase)	protein_coding	0	0	0	0	0	0	56.67	0	53.11	0	0	0	0	0	0	0	0	0	0	0	0	0	27.79	0	0	0	0	0	0	0	36.51	0	0	0	0	0	0	0	0	25.88	0	49.72	0	0	0
0	ENSMUSG00000005045.16	Chd5	chromodomain helicase DNA binding protein 5	protein_coding	0	0	0	0	0	0	0	0	0	0	0	0	0	0	0	0	0	0	0	0	0	0	0	0	0	0	0	0	0	0	0	0	0	0	0	0	0	0	0	0	0	0	0	0	0
83	ENSMUSG00000005054.6	Cstb	cystatin B	protein_coding	279.67	594.69	0	479.24	192.2	507.53	148	1715.77	238.72	166.92	323.97	283.81	838.44	0	189.58	0	410.9	304.14	329.69	332.16	0	1412.61	531.34	388.52	272.01	615.09	134.94	67.66	318.98	392.35	501.77	591.23	1461.01	610.73	0	417.61	370.17	0	411.42	449	309.32	146.68	130.17	411.63	1558.11
1	ENSMUSG00000005057.13	Sh2b2	SH2B adaptor protein 2	protein_coding	0	0	0	0	0	0	0	0	0	0	0	0	0	0	0	0	0	0	0	0	0	0	0	0	0	0	0	0	0	0	0	0	0	0	0	0	0	0	0	0	0	0	0	0	0
24	ENSMUSG00000005069.12	Pex5	peroxisomal biogenesis factor 5	protein_coding	0	72.33	0	0	0	0	0	99.83	84	0	0	51.45	98.93	0	0	191.79	0	0	0	0	0	82.26	3.88	0	0	43.35	0	0	14.54	0	0	0	3.54	0	0	0	0	0	0	52.9	0	0	0	0	0
37	ENSMUSG00000005078.16	Jkamp	JNK1/MAPK8-associated membrane protein	protein_coding	0	0	0	129.61	47.21	101.06	0	0	0	0	125.59	0	0	62.27	0	0	0	23.97	0	57.09	238.49	4.9	0	5.58	114.12	0	0	0	73.12	204.35	0	83.59	42.38	0	0	0	44.71	224.71	91.41	0	0	164.43	7.5	97.17	0
73	ENSMUSG00000005087.17	Cd44	CD44 antigen	protein_coding	9.84	128.08	0	1.04	0	95.76	60.12	38.21	244.64	30.65	0	55.66	129.91	0	123.9	0	38	54.78	27.84	22.31	156.74	67.55	47.57	65.96	81.17	70.8	0	0.64	8.24	52.18	66.63	37.19	24.27	197.56	371.51	103.04	24.65	0	17.99	117.03	14.62	82.9	0	75.15	0
0	ENSMUSG00000005089.15	Slc1a2	solute carrier family 1 (glial high affinity glutamate transporter), member 2	protein_coding	0	0	0	0	0	0	0	0	0	0	0	0.38	0	0	0	0	0	0	0	0	0	0	0	0	0	0	0	0	0	0	0	0	0	0	0	0	0	0	0	0	0	0	0	0	0
31	ENSMUSG00000005102.13	Eif2ak4	eukaryotic translation initiation factor 2 alpha kinase 4	protein_coding	0	0	14.57	9.9	0	0	0	0	0	0	0	0	0	0	33.53	0	0	0	0	8.32	0	0	45.14	0	0	0	12.3	0	8.13	0	0	0	0	34.63	0	0	3.35	0	0	0	0	87.76	23.39	0	0
84	ENSMUSG00000005103.12	Wdr1	WD repeat domain 1	protein_coding	329.36	16.16	0	265.96	448.49	0	107.78	103.96	99.11	338.22	13.6	69.36	147.43	98.56	354.3	0	287.47	80.83	55.68	0.18	0	218.7	197.49	2.23	151.22	65.83	71.83	0.87	239.82	500.97	131.07	48.45	31.29	52.59	5.5	93.58	166.43	542.93	189.12	61.16	45.16	351.48	266.3	82.78	92.36
3	ENSMUSG00000005107.13	Slc2a9	solute carrier family 2 (facilitated glucose transporter), member 9	protein_coding	0	0	0	0	0	0	0	0	0	0	0	0	7.63	0	0	0	24.45	0	0	0	0	0	0	0	0	0	0	0	0	0	0	0	0	0	0	0	0	0	0	0	0	0	0	0	0
3	ENSMUSG00000005124.9	Wisp1	WNT1 inducible signaling pathway protein 1	protein_coding	0	0	0	0	0	0	0	17.37	0	0	0	0	0	0	0	0	0	0	0	0	0	4.17	0	0	0	0	0	0	0.42	0	0	0	0	0	0	0	0	0	0	0	0	0	0	71.97	0
58	ENSMUSG00000005125.12	Ndrg1	N-myc downstream regulated gene 1	protein_coding	0	126.06	5.3	0	0	0	0	254.15	268.84	0	279.18	42.71	272.35	0	0	0	86.44	0	76.48	0	0	1181.02	407.66	0	0.37	190.87	6.62	0	23.46	16.49	0	145.65	151.93	0	0	0	0	0	83.51	100.25	60.4	0	169.62	466.63	526.47
3	ENSMUSG00000005131.3	4930550C14Rik	RIKEN cDNA 4930550C14 gene	protein_coding	0	0	0	0	0	0	0	0	0	0	0	0	0	0	0	0	0	0	0	0	0	0	0	0	0	0	0	0	0	0	0	0	0	0	0	0	0	0	0	0	0	0	0	0	0
36	ENSMUSG00000005142.9	Man2b1	mannosidase 2, alpha B1	protein_coding	0	0	0	22.97	0	55.33	6.32	0	0	0	0	0	0	60.17	0	159.7	0	23.11	58.04	3.86	0	147.78	0	0	0	0	0	28.19	0	0	0	0	0.38	20.43	51.09	0	0	0	0	20.02	0	116.2	0	0	51.17
65	ENSMUSG00000005148.7	Klf5	Kruppel-like factor 5	protein_coding	0	0	0	0	0	124.25	0	321.89	234.74	0	111.93	144.92	138.07	0	0	0	244.01	37.26	32.16	8.87	0	474.88	78.46	0	79.49	116.29	69.61	0	42.67	56.86	198.97	437.6	155.81	67.91	0	47.89	268.54	0	534.11	87.24	28.89	0	78.22	456.58	444
35	ENSMUSG00000005150.16	Wdr83	WD repeat domain containing 83	protein_coding	0	84.12	0	0	135.46	0	0	160.46	174.39	0	97.57	0.18	0	0	0	0	119.7	64.16	0	74.88	0	8.41	0	0	0	0	0	0.34	19.03	125.04	47.62	89.54	0	0	0	257.31	85.9	0	138.03	215.36	0	63.22	96.18	0.29	0
89	ENSMUSG00000005161.15	Prdx2	peroxiredoxin 2	protein_coding	929.39	1016.58	966.28	398.4	408.8	704.94	352.68	465.03	980.83	0	321.84	218.39	347.4	310.69	0	0	202.39	445.79	421.25	214.59	808.12	185.49	333.45	124.58	504.66	435.86	6.53	950.75	283.77	702.6	415.44	234.62	70.02	225.01	1277.1	871.99	612.73	152.38	319.58	207.18	406.4	200.92	245.56	290.47	325.85
51	ENSMUSG00000005198.15	Polr2a	polymerase (RNA) II (DNA directed) polypeptide A	protein_coding	0	0	0	17.82	33.28	0	0	10.35	13	47.25	0	2.38	27.91	13.03	26.09	13.09	34.62	17.59	27.1	7.19	0	18.23	0	0	0	9.45	0	0	1.87	0	4.05	0	0	4.33	1.04	0	10.21	131.2	0.56	7.34	10.51	5.32	15.89	0.62	0
0	ENSMUSG00000005202.2	Shbg	sex hormone binding globulin	protein_coding	0	0	0	0	0	0	0	0	0	0	0	0	0	0	0	0	0	0	0	0	0	0	0	0	0	0	0	0	0	0	0	0	0	0	0	0	0	0	0	0	0	0	0	0	0
42	ENSMUSG00000005204.12	Senp3	SUMO/sentrin specific peptidase 3	protein_coding	141.96	36.38	0	28.98	0	65.81	0	155.8	0	0	0	84.84	0	0	120.25	0	0	0	78.28	0	0	0	0.84	536.34	0	23.7	0	0	28.95	0	4.13	53.02	0	0.91	0	0	0	0	80.73	55.04	25.31	0	85.63	143.97	46.63
1	ENSMUSG00000005220.10	Corin	corin	protein_coding	0	0	0	0	0	0	0	0	0	0	0	0.97	0	0	0	0	0	0	0	0	0	0	0	0	0	0	0	0	0	0	0	0	0	0	0	0	0	0	0	0	0	0	0	0	0
3	ENSMUSG00000005225.15	Plekha8	pleckstrin homology domain containing, family A (phosphoinositide binding specific) member 8	protein_coding	0	0	0	0	0	0	0	0	0	0	0	0	0	0	0	0	0	2.42	0	0	0	0	0	0	0	0	0	0	0	0	0	0	0	0	0	0	0	0	0	0	0	0	0	0	0
0	ENSMUSG00000005232.11	G6pc2	glucose-6-phosphatase, catalytic, 2	protein_coding	0	0	0	0	0	0	0	0	0	0	0	0	0	0	0	0	0	0	0	0	0	0	0	0	0	0	0	0	0	0	0	0	0	0	0	0	0	0	0	0	0	0	0	0	0
6	ENSMUSG00000005233.16	Spc25	SPC25, NDC80 kinetochore complex component, homolog (S. cerevisiae)	protein_coding	0	0	0	0	0	5.06	0.46	0	0	0	0	0	0	0	0	0	0	0	150.74	0	0	0	0	0	0	0	0	0	29.42	0	0	0	0	0	0	0	0	0	0	0	0	44.16	0	0	0
1	ENSMUSG00000005237.13	Dnah2	dynein, axonemal, heavy chain 2	protein_coding	0	0	0	0	0	0	0	0	0	0	0	0	0	0	0	0	0	0	0	0	0	0	0	0	0	0	0	0	0	0	0	0	0	0	0	0	0	0	0	0	0	0	0	0	0
60	ENSMUSG00000005251.14	Ripk4	receptor-interacting serine-threonine kinase 4	protein_coding	0	0	212.65	0	381.42	0	17.95	0	24.75	0.27	0	75.62	228.89	548.36	144.66	0	2.78	0.22	12.61	60.8	182.66	72.71	210.31	0	0	280.1	0	118.5	74.32	0	137.58	57.6	180.96	206.68	0	112.62	126.04	183.67	0	161.01	101.61	0	0	109.18	392.37
53	ENSMUSG00000005262.12	Ufd1l	ubiquitin recognition factor in ER-associated degradation 1	protein_coding	0	0	0	51.09	76.83	0	159.34	0	0	0	99.78	91.68	101.31	49.14	2.13	0	0	51.04	2.82	0	0	124.5	79.68	107.11	0	4.74	0	0	42.37	15.8	24.61	281.99	28.5	0	0	4.4	0	221.5	19.38	0	0	0	55.22	60.78	0
1	ENSMUSG00000005267.13	Zfp287	zinc finger protein 287	protein_coding	0	0	0	0	0	0	0	0	0	0	0	0	0	0	0	0	0	0	0	0	0	0	0	0	0	0	0	0	0	0	0	0	0	0	0	0	0	0	0	0	0	0	0	0	0
22	ENSMUSG00000005268.20	Prlr	prolactin receptor	protein_coding	0	0	0	0	0	3.93	0	0	0	0	0	37.56	0	0	0	0	0	0	0	0	0	0	0	0	0	0	0	0	80.87	0	23.21	0.04	0	0	81.59	0	0	0	7.44	22.36	0	0	0	22.95	0
49	ENSMUSG00000005299.6	Letm1	leucine zipper-EF-hand containing transmembrane protein 1	protein_coding	0	73.9	0	0	108.72	90	151.58	151.35	0.88	0	0	42.69	129.2	0	0	0	0	0	29.55	108.07	0	99.29	0	0	0	126.07	134.53	0	119.32	84.29	0	15.76	0	0	0	0	0	239.05	109.45	54.88	0	5.94	0	0	55.53
49	ENSMUSG00000005312.14	Ubqln1	ubiquilin 1	protein_coding	63.87	0	0	0	55.64	31.73	12.97	0.33	0	45.54	2.05	0	0	0	0	0	44.08	88.97	18.04	0	0	0	0	0	0	1.65	43.22	0	74.01	12.98	41.28	0	0	0	0	0	13.71	0	185.71	72.97	67.35	0	109.81	23.36	181.7
0	ENSMUSG00000005320.9	Fgfr4	fibroblast growth factor receptor 4	protein_coding	0	0	0	0	0	0	0	0	0	0	0	0	0	0	0	0	0	0	0	0	0	0	0	0	0	0	0	0	0	0	0	0	0	0	0	0	0	0	0	0	0	0	0	0	0
0	ENSMUSG00000005338.13	Cadm3	cell adhesion molecule 3	protein_coding	0	0	0	0	0	0	0	0	0	0	0	0	0	0	0	0	0	0	0	0	0	0	0	0	0	0	0	0	0	0	0	0	0	0	0	0	0	0	0	0	0	0	0	0	0
0	ENSMUSG00000005339.10	Fcer1a	Fc receptor, IgE, high affinity I, alpha polypeptide	protein_coding	0	0	0	0	0	0	0	0	0	0	0	0	0	0	0	0	0	0	0	0	0	0	0	0	0	0	0	0	0	0	0	0	0	0	0	0	0	0	0	0	0	0	0	0	0
73	ENSMUSG00000005354.15	Txn2	thioredoxin 2	protein_coding	383.91	122.98	202.46	219.55	281.09	230.62	54.08	0	0	581.86	0	44.58	191.61	205.02	184.02	0	340.21	390.37	33.07	143.04	0	0	0	219.22	226	221.09	91.7	277.42	339.99	312.32	251.23	74.84	76.61	108.93	0	138.62	139.3	233.91	264.52	154.02	216.48	425.62	239.34	14.18	98.03
16	ENSMUSG00000005355.8	Casp14	caspase 14	protein_coding	0	0	0	0	0	64.86	0	0	0	0	0	24.74	0	0	0	0	0	0	62.63	0	0	0	0	0	0	65.04	0	0	0	0	0	0	37.25	0	0	0	20.41	0	0	0	0	0	0	0	233.55
0	ENSMUSG00000005357.8	Slc1a6	solute carrier family 1 (high affinity aspartate/glutamate transporter), member 6	protein_coding	0	0	0	0	0	0	0	0	0	0	0	0	0	0	0	0	0	0	0	0	0	0	0	0	0	0	0	0	0	0	0	0	0	0	0	0	0	0	0	0	0	0	0	0	0
9	ENSMUSG00000005360.14	Slc1a3	solute carrier family 1 (glial high affinity glutamate transporter), member 3	protein_coding	0	0	0	37.36	0	0	0	0	0	0	0	0	0	0	0	0	2.93	0	0	0	0	0	0	0	80.47	0	0	0	71.78	0	31.3	0	0	0	0	0	0	0	0	0	0	0	22.79	0	0
27	ENSMUSG00000005362.14	Crbn	cereblon	protein_coding	40.31	0	0	68.68	0	0	0	0	301.32	0	0	10.42	0	107.63	0	0	0	0	0	0	0	0	0	0	0	0	0	0	20.09	0	25.68	82.16	0	0	0	0	58.52	0	0	18.57	0	0	0	0	2.79
1	ENSMUSG00000005364.11	Il5ra	interleukin 5 receptor, alpha	protein_coding	0	0	0	0	0	0	0	0	0	0	0	0	0	0	0	6.99	0	0	0	0	0	0	0	0	0	0	0	0	0	0	0	0	0	0	0	0	0	0	0	0	0	0	0	0	0
33	ENSMUSG00000005370.3	Msh6	mutS homolog 6	protein_coding	0	0	1.16	0	0	0	0	0.7	20.71	0	0	0.11	0	0	0	0	0	0	24.34	0.26	0	0	70.54	0	0.24	35.16	0	39.01	10.76	0	26.26	0.32	0	0	0	0	0	0	0	0	0	54.5	0	0	0.14
42	ENSMUSG00000005371.14	Fbxo11	F-box protein 11	protein_coding	0	0	33.25	0	0	1.06	1.93	0	74.82	109.87	0	1.11	0	0	0	4.04	78.89	0	0	0	0	0	0	0	80.79	78.79	176.7	0	2.46	113.31	30.01	44.21	71.12	39.8	0	0	8.64	0	19.55	1.94	2.22	0	39.54	3.53	72.57
5	ENSMUSG00000005373.13	Mlxipl	MLX interacting protein-like	protein_coding	0	0	0	0	0	0	59.63	0	0	0	0	21.85	0	0	0	0	0	0	84.62	10.74	0	0	0	0	0	0	0	0	0	0	0	0	0	0	0	0	0	0	0	0	0	0	0	0	0
16	ENSMUSG00000005374.13	Tbl2	transducin (beta)-like 2	protein_coding	0	0	0	0	0	0	0	0	0	0	0	64.7	0	0	0	0	0	0	0	0	0	0	0	0	0	0	0	0	20.36	62.3	0	7.32	58.44	0	0	0	0	0	0	0	0	0	0	0	0
42	ENSMUSG00000005378.17	Wbscr22	Williams Beuren syndrome chromosome region 22	protein_coding	95.53	0	142.01	52.94	0	97.19	164.08	250.78	0	0	87.13	22.46	78.88	0	0	639.59	0	0	0	1.13	0	0	0	0	268.01	102.7	0	0	41.39	0	57.25	0	200.34	0	0	0	0	0	0	0	0	0	0	5.41	0
0	ENSMUSG00000005397.7	Nid1	nidogen 1	protein_coding	0	0	0	0	0	0	0	0	0	0	0	0	0	0	0	0	0	0	0	0	0	0	0	0	0	0	0	0	0	0	0	0	0	0	0	0	0	0	0	0	0	0	0	0	0
18	ENSMUSG00000005410.5	Mcm5	minichromosome maintenance complex component 5	protein_coding	0	0	0	0	79.94	223.41	0	0	0	0	0	0	0	0	0	0	0	0	185.89	0	0	0	0	99.92	0	0	0	0	67.01	0	33.14	0	1.46	210.09	0	0	0	0	0	0	0	325.92	0	0	0
9	ENSMUSG00000005413.7	Hmox1	heme oxygenase 1	protein_coding	0	0	0	0	0	0	0	0	0	0	0	0	0	0	0	0	0	0	0	0	0	0	0	246.22	0	0	0	0	130.75	0	0	0	0	0	0	0	0	0	0	0	0	0	92.46	210.27	0
50	ENSMUSG00000005417.17	Mprip	myosin phosphatase Rho interacting protein	protein_coding	96.79	0	5.23	94.38	15.39	0	0.84	75.1	0	65.04	0	47.56	156.67	0	0	0	113.7	0	82.5	43.33	0	0	13.8	43.16	0	28.88	33.58	0	13.85	0	65.38	36.46	25.97	0.9	0	103.95	40.27	158.86	45.1	12.87	91.26	0.26	32.02	97.49	143.99
45	ENSMUSG00000005442.13	Cic	capicua transcriptional repressor	protein_coding	17.47	0	0.47	0.44	0	0	5.44	0	3.63	2.91	15.86	0	0	0	0	0	75.09	26.57	40.92	0	69.53	21.04	13.19	20.83	0	0	0	0	2.38	0	0.21	17.03	0	0	0	23.98	11.94	0	0	0	0	6.65	0.6	4.58	15.3
61	ENSMUSG00000005447.12	Pafah1b3	platelet-activating factor acetylhydrolase, isoform 1b, subunit 3	protein_coding	0	0	0	32.4	38.63	225.67	0	605.64	526.95	160.57	0	52.13	0	0	121.76	0	491.85	57.78	225.55	182.52	0	252.63	110.96	163.1	227.54	31.37	230.1	267.35	0	98.04	40.96	145.7	56.6	372.02	0	352.56	98.23	0	154.76	393.65	147.64	309.13	110.53	74.61	59.78
0	ENSMUSG00000005465.8	Il27ra	interleukin 27 receptor, alpha	protein_coding	0	0	0	0	0	0	0	0	0	0	0	0	0	0	0	0	0	0	0	0	0	0	0	0	0	0	0	0	0	0	0	0	0	0	0	0	0	0	0	0	0	0	0	0	0
37	ENSMUSG00000005469.9	Prkaca	protein kinase, cAMP dependent, catalytic, alpha	protein_coding	0	51.82	0	12.82	10.97	15.37	0	0	0	15.01	0	6.13	12.01	0	0	0	0	34.18	0	0	0	0	14.06	8.14	0	0	76.48	0	17.67	0	1.39	0	0	7.43	102.8	0	0	0	0	0	0	23.47	15.01	11.7	0
7	ENSMUSG00000005470.8	Asf1b	anti-silencing function 1B histone chaperone	protein_coding	0	0	0	0	0	58.82	0	0	0	0	0	0	0	0	0	0	0	0	269.68	0	0	0	0	0	0	0	0	129.75	9.34	0	0	0	0	0	0	0	0	0	0	0	0	0	0	0	0
0	ENSMUSG00000005474.9	Myl10	myosin, light chain 10, regulatory	protein_coding	0	0	0	0	0	0	0	0	0	0	0	0	0	0	0	0	0	0	0	0	0	0	0	0	0	0	0	0	0	0	0	0	0	0	0	0	0	0	0	0	0	0	0	0	0
50	ENSMUSG00000005481.17	Ddx39	DEAD (Asp-Glu-Ala-Asp) box polypeptide 39	protein_coding	0	0	37.54	0	135.39	75.15	211.85	0	11.6	0	0	58.98	0	0	0	0	0	140.47	227.4	90.92	0	153.91	99.53	33.65	21.31	29.69	201.22	128.14	130.04	0	73.86	0	16.32	0.24	0	158.89	13.16	0	0	143.05	0	105.03	77.16	153.16	192.45
89	ENSMUSG00000005483.9	Dnajb1	DnaJ heat shock protein family (Hsp40) member B1	protein_coding	116.2	293.48	2729.38	76.66	115.16	145.43	45.84	287.2	861.04	215.92	626.61	812.2	770.33	2163.81	1071.68	0	2351.62	4663.14	84.44	655.82	2786.05	1351.05	678.94	1235.34	1573.75	378.35	771.85	305.04	267.42	149.47	391.39	432.23	1017.22	1938.38	241.74	348.53	311.21	130.97	1302.12	871.46	670	201.91	966.52	280.8	2406.62
0	ENSMUSG00000005493.15	Msh4	mutS homolog 4	protein_coding	0	0	0	0	0	0	0	0	0	0	0	0	0	0	0	0	0	0	0	0	0	0	0	0	0	0	0	0	0	0	0	0	0	0	0	0	0	0	0	0	0	0	0	0	0
18	ENSMUSG00000005501.14	Usp40	ubiquitin specific peptidase 40	protein_coding	0	0	0	48.53	0	0	0	0	0	0	56.75	23.51	0	0	0	0	0	0	0	0	0	99.07	0	0	0	0	4.3	6.84	5.77	0	4.77	0	0	0	0	0	0	22.63	0	0	0	65.21	5.54	49.26	0
0	ENSMUSG00000005503.8	Evx1	even-skipped homeobox 1	protein_coding	0	0	0	0	0	0	0	0	0	0	0	0	0	0	0	0	0	0	0	0	0	0	0	0	0	0	0	0	0	0	0	0	0	0	0	0	0	0	0	0	0	0	0	0	0
21	ENSMUSG00000005505.12	Kbtbd4	kelch repeat and BTB (POZ) domain containing 4	protein_coding	11.77	111.94	0	0	0	0	0	0	0	0	0	32.83	0	0	0	0	0	0	0	0	0	0	0	0	0	88.36	0	0	4.45	0	17.72	0	69.11	0	0	0	0	0	0	0	31.49	80.3	0	0	0
63	ENSMUSG00000005506.16	Celf1	CUGBP, Elav-like family member 1	protein_coding	0	0	7.8	36.12	26.41	0	0.17	33.95	101.22	0.22	44.64	0.2	103.25	0	0	0	0	5.91	59.04	45.04	273.09	16.37	0	20.66	0.63	1.98	20.61	0	48.16	0	32.28	43.35	66.49	0	0	0	18.43	242.84	0	1.86	14.29	60.43	92.03	6.01	0.27
73	ENSMUSG00000005510.9	Ndufs3	NADH dehydrogenase (ubiquinone) Fe-S protein 3	protein_coding	213.24	317.59	157.37	201.04	269.97	78.24	281.39	212.37	87.61	165.28	124.44	92.69	103.52	137.14	0	0	125.09	0	116.33	129.65	574.83	116.9	0	423.42	195.03	93.54	133.42	229.05	264.09	104.94	222.7	83.48	37.87	162.54	0	105.35	362.83	240.86	78.55	67.28	61.19	509.4	297.74	165.04	0
49	ENSMUSG00000005514.14	Por	P450 (cytochrome) oxidoreductase	protein_coding	122.36	0	0	113.75	0	81.69	73.14	2.48	0	7.12	0	0	102.78	191.76	0	0	0.49	61.87	0	0	0	0	115.52	0	92.62	0	66.94	0	513.89	0	73.39	58.25	0	68.39	0	0	0	7.11	80.41	5.68	0	157.08	15.61	82.19	0
19	ENSMUSG00000005533.9	Igf1r	insulin-like growth factor I receptor	protein_coding	14.55	0.72	0	0	0	0	0.9	0	3.84	0	0	11.16	9.96	0	0	0	0	12.63	4.48	17.68	0	0	0	0	0	0	0	7.6	0	0	0.07	0	0	0	0	0	0	23.79	0	3.21	0	0	0	0	5.9
33	ENSMUSG00000005534.9	Insr	insulin receptor	protein_coding	0	74.54	0	70.97	0	0	154.99	113.12	0	0	0	3.02	0	0	0	0	0	0	0	0	0	0	0	0	0	67.76	0	0	42.63	1.07	19.95	0	45.01	109.62	0	0	5.89	0	0	4.74	12.86	0	60.21	0	0
0	ENSMUSG00000005540.9	Fcer2a	Fc receptor, IgE, low affinity II, alpha polypeptide	protein_coding	0	0	0	0	0	0	0	0	0	0	0	0	0	0	0	0	0	0	0	0	0	0	0	0	0	0	0	0	0	0	0	0	0	0	0	0	0	0	0	0	0	0	0	0	0
2	ENSMUSG00000005547.14	Cyp2a5	cytochrome P450, family 2, subfamily a, polypeptide 5	protein_coding	0	0	0	0	0	0	0	0	0	0	0	0	0	0	0	0	0	0	0	0	0	0	0	0	0	0	0	0	0	0	0	0	0	0	0	0	0	0	0	0	0	0	0	0	139.97
0	ENSMUSG00000005553.13	Atp4a	ATPase, H+/K+ exchanging, gastric, alpha polypeptide	protein_coding	0	0	0	0	0	0	0	0	0	0	0	0	0	0	0	0	0	0	0	0	0	0	0	0	0	0	0	0	0	0	0	0	0	0	0	0	0	0	0	0	0	0	0	0	0
64	ENSMUSG00000005566.13	Trim28	tripartite motif-containing 28	protein_coding	144.47	0	156.84	88.6	0	104.55	66.35	21.12	0	358.9	0	78.97	19.45	0	197.75	0	364.88	135.55	320.03	99.45	0	0	0	118.95	0	0	221.2	136.63	71.8	79.48	35.74	0	185.58	210.14	0	0	74.24	136.49	0	49.88	162.34	18.82	235.59	6.17	133.05
24	ENSMUSG00000005575.15	Ube2m	ubiquitin-conjugating enzyme E2M	protein_coding	16.43	0	0	0	0	0	0	0	0	0	0	0	76.89	0	129.32	0	0	33.39	182.39	0	0	0	0	0	0	65.03	0	0	7.86	0	28.69	0	0	0	0	12.58	1.47	0	0	0	172.17	0	0	0	0
2	ENSMUSG00000005580.11	Adcy9	adenylate cyclase 9	protein_coding	0	0	0	0	0	0	0	0	0	0	0	0	0	0	0	0	0	0	0	0	0	0	0	0	0	0	0	0	0	0	0	0	0	0	0	0	0	0	0	0	0	0	0	0	0
3	ENSMUSG00000005583.16	Mef2c	myocyte enhancer factor 2C	protein_coding	0	1.32	0	0	0	0	0	0	0	0	0	0	0	0	0	0	0	0	0	0	0	0	0	0	0	0	0	0	0	0	0	0	0	150.6	0	0	0	0	0	0	0	0	0	0	0
48	ENSMUSG00000005609.15	Ctr9	CTR9 homolog, Paf1/RNA polymerase II complex component	protein_coding	77.03	42.59	0	72.72	0	0	0	8.67	92	0	259.31	19.61	0.34	0	203.42	0	199.94	35.06	3.29	37.27	0	0	27.67	0	0	0	0	185.51	18.01	0	3.36	0	58.21	63.55	0	0	39.84	0	97.65	106.06	0	31.8	26.19	28.48	2.53
91	ENSMUSG00000005610.16	Eif4g2	eukaryotic translation initiation factor 4, gamma 2	protein_coding	111.17	306.57	253.56	212.78	125.93	256.02	162.34	294.27	474.31	80.55	381.93	312.06	591.58	223.51	432.52	402.53	244.6	216.37	329.04	168.42	119.71	291.36	262.06	84.51	142.4	104.77	118.51	130.93	220.68	182.21	129.78	114.67	131.94	318.74	0	183.86	377.87	90.05	241.62	261.87	286.22	165.93	102.66	153.99	414.44
0	ENSMUSG00000005611.15	Mrvi1	MRV integration site 1	protein_coding	0	0	0	0	0	0	0	0	0	0	0	0	0	0	0	0	0	0	0	0	0	0	0	0	0	0	0	0	0	0	0	0	0	0	0	0	0	0	0	0	0	0	0	0	0
29	ENSMUSG00000005615.14	Pcyt1a	phosphate cytidylyltransferase 1, choline, alpha isoform	protein_coding	0	0	0	48.82	0	0	0	0	23.24	59.7	58.57	0	0	0	0	0	5.69	0	0	0	0	0	51.99	0	0	0	0	0	12.23	0	54.82	0	7.3	1.57	0	0	0	0	35.69	0	0	0	0	48.85	0
34	ENSMUSG00000005621.11	Zfp592	zinc finger protein 592	protein_coding	0	0	74.38	41.41	0.14	0	0	0	0	0	89.27	0	0.77	93.28	0	4.02	16.92	62.46	10.72	56.46	0	86.53	0	0	0	46.76	0	0	20.32	0	57.16	16.92	0	0	0.48	0	0	5.37	2.21	0	3.32	0	16.51	53.52	7.27
75	ENSMUSG00000005625.15	Psmd4	proteasome (prosome, macropain) 26S subunit, non-ATPase, 4	protein_coding	113.9	201.45	234.98	324.44	0	252.28	301.28	426.86	82.22	0	388.94	211.64	110.83	202.48	0	0	1.11	0	61.01	54.72	0	179.37	434.86	219.57	164.78	0	166.57	138.51	307.92	0	164.87	44.77	112.21	234.94	0	296.71	386.74	427.63	0	0	117.34	260.61	22.05	119.29	161.9
7	ENSMUSG00000005628.12	Tmod4	tropomodulin 4	protein_coding	0	0	0	0	0	0	0	0	0	0	0	0	0	0	0	0	0	0	0	0	0	0	0	0	0	0	0	0	0	0	0	0	0	0	0	0	147.17	0	0	0	0	0	0	0	0
0	ENSMUSG00000005640.11	Insrr	insulin receptor-related receptor	protein_coding	0	0	0	0	0	0	0	0	0	0	0	0	0	0	0	0	0	0	0	0	0	0	0	0	0	0	0	0	0	0	0	0	0	0	0	0	0	0	0	0	0	0	0	0	0
0	ENSMUSG00000005649.17	Cabp5	calcium binding protein 5	protein_coding	0	0	0	0	0	0	0	0	0	0	0	0	0	0	0	0	0	0	0	0	0	0	0	0	0	0	0	0	0	0	0	0	0	0	0	0	0	0	0	0	0	0	0	0	0
68	ENSMUSG00000005656.8	Snx6	sorting nexin 6	protein_coding	0	0	25.43	40.05	87.01	36.32	6.27	0	35.32	114.36	17.39	74.8	0	0	0	0	19.08	45.83	111.43	105.53	240.02	70.1	119.66	232.08	3.46	90.44	184.84	99.3	26.65	6.8	31.63	0	3.65	83.74	0	0	0	42.33	116.28	68.51	48.42	0	112.53	0	0
5	ENSMUSG00000005667.8	Mthfd2	methylenetetrahydrofolate dehydrogenase (NAD+ dependent), methenyltetrahydrofolate cyclohydrolase	protein_coding	0	0	0	0	0	0	0	4.03	0	0	0	0	0	0	0	0	0	0	0	0	0	0	0	0	0	0	0	0	2.97	0	0	0	0	0	0	0	0	0	0	0	0	0	35.63	0	0
4	ENSMUSG00000005672.12	Kit	KIT proto-oncogene receptor tyrosine kinase	protein_coding	0	0.21	0	0	0	0	0	0	0	0	0	0	0	0	0	0	0	0	0	0	0	0	0	0	0	0	0	0	0	0	0	0	0	457.61	0	0	0	0	0	0	0	0	14.37	0	0
33	ENSMUSG00000005674.9	Tomm40l	translocase of outer mitochondrial membrane 40 homolog-like (yeast)	protein_coding	95.06	0	60	25.96	8.19	0	0	0	0	195.55	0	63.04	0	0	0	0	0	135.86	0	0	0	106.43	0	0	55.74	0	0	0	60.97	0	19.11	60.64	15.31	99.12	0	0	60.3	0	0	0	34.36	105.98	0	0	0
3	ENSMUSG00000005677.14	Nr1i3	nuclear receptor subfamily 1, group I, member 3	protein_coding	0	0	0.49	1.06	0	0	0	0	0	0.86	0	0	0	0	0	0	0	0.35	0	0	0	0.29	0	0	0	0	0	0	0	0	0.28	0.43	0.38	0	0	0	0.43	0	0	0	0	0	0	0	0
0	ENSMUSG00000005681.12	Apoa2	apolipoprotein A-II	protein_coding	0	0	0	0	0	0	0	0	0	0	0	0	0	0	0	0	0	0	0	0	0	0	0	0	0	0	0	0	0	0	0	0	0	0	0	0	0	0	0	0	0	0	0	0	0
30	ENSMUSG00000005682.8	Pan2	PAN2 poly(A) specific ribonuclease subunit	protein_coding	0	0	0	0	0	0	0	0	78.26	0	0	12.82	11.03	32.26	0	0	0	0	0	41.93	0	0	0	0	0	15.11	0	0	20.42	0	9.28	0	19.26	51.38	0	0	0	0	0	0	0	52.83	0	0	0
80	ENSMUSG00000005683.7	Cs	citrate synthase	protein_coding	99.89	90.04	137.13	46.71	280.56	144.41	68.71	185.54	375.15	3.5	191	36.1	314.43	206.74	0	0	75.06	52.27	169.66	104.15	275.46	232.25	172.09	0	173.49	144.52	0	0	458.72	85.48	174.29	214.91	92.97	82.39	0	257.92	169.44	387.01	426.67	257.91	45.18	148.81	128.09	14.34	95.86
24	ENSMUSG00000005686.16	Ampd3	adenosine monophosphate deaminase 3	protein_coding	245	0	0	0	0	0	2.53	26.24	80.04	0	0	20.88	0	0	0	0	0	0	0	33.67	0	0	0	72.32	0	7.18	0	40.3	7	0	44.25	1.12	0	14.66	0	0	0	0	43.74	0	0	122.86	0	4.65	0
75	ENSMUSG00000005687.14	Bcas2	breast carcinoma amplified sequence 2	protein_coding	0	90.15	1.6	0	232.79	138.5	120.43	100.82	132.77	116.4	175.29	27.18	123.72	50.03	136.89	12.2	45.99	45	131.49	255.14	106.99	0	56.56	243.92	68.3	55.73	94.45	87.45	87.02	67.38	68.25	0	89.53	68.72	255.01	123.25	177.72	0	120.6	0	60.17	352.22	81.5	159.14	298.03
0	ENSMUSG00000005696.11	Sh2d1a	SH2 domain containing 1A	protein_coding	0	0	0	0	0	0	0	0	0	0	0	0	0	0	0	0	0	0	0	0	0	0	0	0	0	0	0	0	0	0	0	0	0	0	0	0	0	0	0	0	0	0	0	0	0
26	ENSMUSG00000005698.15	Ctcf	CCCTC-binding factor	protein_coding	7.19	0	0	0	0	0	0	0	0	0	0	0	0	0	32.65	0	0	0	38.41	0	0	0	0	0	0	2.34	0	0	0.23	33.07	0	5.16	0	0	0	82.91	4.87	0	39.65	0	0	0	0	0	27.17
13	ENSMUSG00000005699.15	Pard6a	par-6 family cell polarity regulator alpha	protein_coding	0	0	0	0	0	0	40.11	0	0	0	0	0	0	0	0	0	0	0	0	0	0	0	0	0	0	0	0	0	0	100.05	24.94	0	0	0	0	0	0	0	0	26.49	0	0	0	89.1	0
1	ENSMUSG00000005705.10	Agrp	agouti related neuropeptide	protein_coding	0	0	0	0	0	0	0	0	0	0	0	0	0	0	0	0	0	0	0	0	0	0	0	0	0	0	0	0	0	0	0	0	0	0	0	0	0	0	0	0	0	0	0	0	0
0	ENSMUSG00000005716.16	Pvalb	parvalbumin	protein_coding	0	0	0	0	0	0	0	0	0	0	0	0	0	0	0	0	0	0	0	0	0	0	0	0	0	0	0	0	0	0	0	0	0	0	0	0	0	0	0	0	0	0	0	0	0
27	ENSMUSG00000005718.7	Tfap4	transcription factor AP4	protein_coding	10.71	2.28	14.95	0	20.39	0	34.82	0	0	11.61	0	0	0	0	0	0	0	0	26.83	8.14	0	0	0	0	0	0	0	24.8	1.54	0	0	0	0	15.38	0	0	2.42	0	0	7.27	4.16	3.28	6.3	0	20.33
80	ENSMUSG00000005732.14	Ranbp1	RAN binding protein 1	protein_coding	237.56	2.68	93.57	146.11	439.28	249.53	285.43	83.66	59.51	270.61	81	91.55	210.41	198.39	115.69	0	0	140.12	641.04	106.91	0	0	137.71	346.57	350.96	264.22	164.32	0.98	137.77	259.99	293.95	171.34	316.19	55.52	0	82.84	258.89	539.4	126.83	112.34	158.63	328.16	137	64.32	180.91
6	ENSMUSG00000005763.15	Cd247	CD247 antigen	protein_coding	28.49	0	0	0	0	0	0	0.86	0	0	0	0	36.55	0	0	0	0	0	0	0	0	0	0	0	6.17	0	0	0	0	0	0	0	0	0	0	0	0	0	0	0	0	0	0	0	0
17	ENSMUSG00000005774.12	Rfx5	regulatory factor X, 5 (influences HLA class II expression)	protein_coding	0	46.15	0	0	52.81	0	0	0	0	0	0	0	0.36	0	0	0	5.23	0	0	0	0	0	0	51.99	53.13	0	0	0	10.19	0	19.52	0	0	0	0	0	0	0	0	0	15.51	0	39.56	0	0
82	ENSMUSG00000005779.12	Psmb4	proteasome (prosome, macropain) subunit, beta type 4	protein_coding	620.36	772.19	352.69	185.61	214.91	530.82	235.35	392.3	387.42	23.16	525.15	281.02	140.05	255.89	398.4	0	978.97	349.66	482.38	124.79	0	207.94	288.31	291.98	294.25	181.93	879.97	0	609.73	533.32	449.11	281.92	204.17	512.71	0	0	593.1	246.74	495.63	232.11	195.77	762.52	366.27	3.25	808.88
0	ENSMUSG00000005800.2	Mmp8	matrix metallopeptidase 8	protein_coding	0	0	0	0	0	0	0	0	0	0	0	0	0	0	0	0	0	0	0	0	0	0	0	0	0	0	0	0	0	0	0	0	0	0	0	0	0	0	0	0	0	0	0	0	0
13	ENSMUSG00000005802.12	Slc30a4	solute carrier family 30 (zinc transporter), member 4	protein_coding	0	0	0	0	0	0	0	0	0	0	0	0	0	0	0	0	0	0	0	0	0	0	0	0	0	0	0	0	0	0	0	0	0	15.68	0	0	0	0	0	0	23.19	0	14.75	0	0
1	ENSMUSG00000005803.14	Sqrdl	sulfide quinone reductase-like (yeast)	protein_coding	0	0	0	0	0	0	0	0	0	0	0	0	0	0	0	0	0	0	0	0	0	0	0	0	0	0	0	0	0	0	0	0	0	0	0	0	0	0	0	0	0	0	0	0	0
25	ENSMUSG00000005804.14	Bloc1s6	biogenesis of lysosomal organelles complex-1, subunit 6, pallidin	protein_coding	0	0	135.06	0	0	0	85.68	0	0	0	0	44.81	0	0	0	0	0	141.64	64.5	0	0	0	0	0	0	0	0	0	15	231.02	7.96	0	0	116.46	0	108.38	16.75	0	131.02	0	0	155.04	94.92	237.64	0
30	ENSMUSG00000005813.12	Metap1	methionyl aminopeptidase 1	protein_coding	0	0	0	72.4	79.62	0	0	0	0	0	0	0	122.48	0	23.63	0	32.65	0	14.69	50.05	3.11	84.29	0	0	0	0	0	0	19.2	97.64	0	0	0	0	0	0	0	0	0	0	0	0	25.52	0	0
56	ENSMUSG00000005823.8	Gpr108	G protein-coupled receptor 108	protein_coding	0	65.92	157.47	59.07	77.06	76.58	0	0	66.65	0	0	134.08	168.4	0	58.4	191.32	0	0	157.01	15.01	0	0	77.36	103.26	0	0	46.14	155.18	50.48	90.79	14.9	17.9	1.25	0	0	67.59	7.33	0	0	110.06	0	64.05	27.2	84.64	0
0	ENSMUSG00000005824.6	Tnfsf14	tumor necrosis factor (ligand) superfamily, member 14	protein_coding	0	0	0	0	0	0	0	0	0	0	0	0	0	0	0	0	0	0	0	0	0	0	0	0	0	0	0	0	0	0	0	0	0	0	0	0	0	0	0	0	0	0	0	0	0
4	ENSMUSG00000005836.8	Gata6	GATA binding protein 6	protein_coding	0	0	0	0	0	0	0	0	0	0	0	0	0	0	0	0	0	0	0	0	0	0	0	0	0	0	0	0	0	0	0	0	0	0	0	0	0	0	0	18.45	0	0	0	0	0
60	ENSMUSG00000005846.11	Rsl1d1	ribosomal L1 domain containing 1	protein_coding	0	114.97	134.48	59.27	0	0	64.71	0	76.93	259.78	0	15.2	168.04	0	221.64	0	128.88	26.48	73.65	56.4	0	0	101.41	0	0	39.07	101.68	111.45	20.09	118.05	26.1	44.76	104.3	0	0	44.39	45.73	0	41.7	65.87	91.6	93.33	74.15	98.46	0.33
0	ENSMUSG00000005864.7	Cnga2	cyclic nucleotide gated channel alpha 2	protein_coding	0	0	0	0	0	0	0	0	0	0	0	0	0	0	0	0	0	0	0	0	0	0	0	0	0	0	0	0	0	0	0	0	0	0	0	0	0	0	0	0	0	0	0	0	0
24	ENSMUSG00000005871.14	Apc	adenomatosis polyposis coli	protein_coding	0	0	0	0	0	0	0	0	1.86	0	0	0	36.67	0	0	0	0	0	8	0	0	0	23.33	0	0	0	0	0.14	1.19	0	0	0	2.51	0	0	0	0	50.99	0	0.79	1.63	0	0	0	10.11
90	ENSMUSG00000005873.5	Reep5	receptor accessory protein 5	protein_coding	130.32	41.94	41.18	255.88	102.87	232.35	89.01	143.01	246.47	144.76	276.28	245.8	239.08	23.08	93.52	138.99	269.79	126.47	190.42	37.81	116.83	58.79	109.33	126.78	329.55	170.14	303.71	114.63	382.71	84.51	135.12	167.97	274.03	97	2.53	88.3	70.82	264.82	176.3	595.42	129.26	131.01	144.46	171.39	148.37
81	ENSMUSG00000005881.13	Ergic3	ERGIC and golgi 3	protein_coding	214.19	123.53	507.15	216.75	459.75	0	80.86	107.51	235.49	629.19	109.54	195.12	325.23	490.23	232.25	0	479.45	412.74	170.99	144.61	367.47	322.11	300.67	0	223	190.63	124.07	257.26	158.87	515.2	0	268.19	90.51	289.87	125.39	407.48	215.03	323.15	292.61	223.04	363.35	347.22	514.36	197.88	271.58
31	ENSMUSG00000005882.18	Uqcc1	ubiquinol-cytochrome c reductase complex assembly factor 1	protein_coding	0	0	0	0	0	76.03	0	0	1.7	0	0	0	126.43	0	7.68	0	0	13.05	276.75	105.02	0	0	0	0	0	0	0	0	50.98	0	132.99	0	67.67	0	0	141.09	43.79	0	0	0	81.17	0	0	26.81	0
1	ENSMUSG00000005883.15	Spo11	SPO11 meiotic protein covalently bound to DSB	protein_coding	0	0	0	0	0	0	0	0	0	0	0	0	0	0	0	0	0	0	0	0	0	0	0	0	0	0	0	0	0	0	0	0	0	0	0	0	0	0	0	0	0	0	0	0	0
32	ENSMUSG00000005886.14	Ncoa2	nuclear receptor coactivator 2	protein_coding	0	0	67.29	0	0	0	0	0	0	0	0	22.19	10.53	0	90.67	0	0	0	0	0	0	26.08	0.25	0	19.06	0	0	0	0	1.28	0.9	0	0	0	0	0	0	0	0	21.96	36.08	40.29	9.66	0.43	3.67
0	ENSMUSG00000005891.6	Prl4a1	prolactin family 4, subfamily a, member 1	protein_coding	0	0	0	0	0	0	0	0	0	0	0	0	0	0	0	0	0	0	0	0	0	0	0	0	0	0	0	0	0	0	0	0	0	0	0	0	0	0	0	0	0	0	0	0	0
1	ENSMUSG00000005892.4	Trh	thyrotropin releasing hormone	protein_coding	0	0	0	0	0	0	0	0	0	0	0	0	0	0	0	0	0	0	0	0	0	0	0	0	0	0	0	0	0	0	0	0	0	0	0	0	0	0	0	0	0	0	0	0	0
19	ENSMUSG00000005893.14	Nr2c2	nuclear receptor subfamily 2, group C, member 2	protein_coding	0	0	0	0	0	0	2.06	0	0	0	0	0.61	0	34.59	0	0	0	0	0.83	0	0	0	8.74	0	0	0	0	77.21	1.43	0	34.5	0	0	4.43	0	0	0	0	0	0	0	0	4.37	46.67	31.19
18	ENSMUSG00000005897.14	Nr2c1	nuclear receptor subfamily 2, group C, member 1	protein_coding	0	0	45.49	13.03	0	1.3	0	3.93	0	23.33	0	0	117.75	0	59.82	0	0	0	0	0	0	0	0	0	0	0	0	0	0	0	0	0	0	0	0	0	0	0	0	0	0	0	5.22	0	0
36	ENSMUSG00000005899.12	Smpd4	sphingomyelin phosphodiesterase 4	protein_coding	0	0	0	85.27	0	0	10.06	80.02	0	0	192.39	48.8	0	96.11	0	0	0	57.11	84.28	64.33	0	124.27	0	0	0	0	0	11.99	32.86	0	34.3	0	15.87	0	0	0	0	216.65	0	56.46	0	14.7	8.42	0	0
17	ENSMUSG00000005907.14	Pex1	peroxisomal biogenesis factor 1	protein_coding	0	0	188.29	0.17	39.39	0	0	0.13	0	0	0	0	78.11	0	0	0	0	0	0	0	0	0	0	0	85.1	0	0	0	23.62	0	0	0	16.96	0	0	0	0	0	0	0	0	0	0	0	0
0	ENSMUSG00000005917.15	Otx1	orthodenticle homeobox 1	protein_coding	0	0	0	0	0	0	0	0	0	0	0	0	0	0	0	0	0	0	0	0	0	0	0	0	0	0	0	0	0	0	0	0	0	0	0	0	0	0	0	0	0	0	0	0	0
51	ENSMUSG00000005936.18	Kctd20	potassium channel tetramerisation domain containing 20	protein_coding	0	0	0	54.33	106	5.67	0	63.49	0	0	118.91	37.01	0	0	100.95	0	0	99.98	105.72	0	0	0	59.34	0	0	0	0	125.48	15.02	224.53	8.38	43.08	45.26	0	0	61.69	65.63	0	0	0	48.52	0	0	0	16.34
2	ENSMUSG00000005947.11	Itgae	integrin alpha E, epithelial-associated	protein_coding	0	0	0	0	0	0	0	0	0	0	0	0	0	0	0	0	0	0	0	0	0	0	0	0	0	0	0	0	0	0	0	0	0	0	0	0	0	0	0	0	0	0	0	0	0
12	ENSMUSG00000005949.9	Ctns	cystinosis, nephropathic	protein_coding	0	0	0	0	0	0	0	0	0	0	104.93	34.61	0	0	0	0	0	25.08	0	0	0	0	0	98.75	0.42	0	0	0	0	0	0	0	38.38	0	0	0	0	0	0	0	0	0	8.17	0	0
1	ENSMUSG00000005950.14	P2rx5	purinergic receptor P2X, ligand-gated ion channel, 5	protein_coding	0	0	0	0	0	0	0	0	0	0	0	0	0	0	0	0	0	0	0	0	0	0	0	0	0	0	0	0	0	0	0	0	0	0	0	0	0	0	0	0	0	0	0	0	0
3	ENSMUSG00000005951.13	Shpk	sedoheptulokinase	protein_coding	0	0	71.65	0	0	0	0	0	0	0	0	0	0	0	0	0	30.88	0	0	0	0	0	0	0	85.35	0	0	0	0	0	0	0	0	0	0	0	0	0	0	0	0	0	0	0	0
1	ENSMUSG00000005952.15	Trpv1	transient receptor potential cation channel, subfamily V, member 1	protein_coding	0	0	0	0	0	0	0	0	0	0	0	0	0	0	0	0	0	0	0	0	0	0	0	0	0	0	0	0	0	0	0	0	0	0	0	0	0	0	0	0	0	0	0	0	0
26	ENSMUSG00000005958.14	Ephb3	Eph receptor B3	protein_coding	0	0	78.99	0	0	0	0	43.01	14.01	0	0	27.64	0	0	0	0	16.97	44.97	23.9	0	0	0	0	0	0	0	0	0	0	0	35.3	0	39.54	0	200.32	126.77	39.11	0	0	0	67.25	37.71	43.92	0	87.83
59	ENSMUSG00000005968.14	Tuft1	tuftelin 1	protein_coding	0	128.2	86.23	0	81.36	0	71.9	46.05	0	0	121.76	0	85.26	0	0	0	92.37	0	26.83	68.34	0	221.98	80.25	84.64	103.18	0	0	121.42	6.59	125.99	45.21	0	210.15	0	1.75	50.67	44.06	0	131.55	51.29	107.73	225.17	7.94	66.64	210.32
33	ENSMUSG00000005973.6	Rcn1	reticulocalbin 1	protein_coding	113.07	0	18.93	0	0	50.88	58.93	0.28	63.39	0	47.7	0	0	0	0	0	56.1	0	52.87	77.76	0	71.77	65.75	0	26.63	0	0	0	40.37	0	71.42	0	27.76	0	0	0	128.06	0	0	0	0	0	18	0	0
4	ENSMUSG00000005980.15	Dnase1	deoxyribonuclease I	protein_coding	0	0	0	0	43.89	0	0	0	0	0	0	0	0	0	0	0	0	0	0	0	0	0	0	0	0	0	0	0	0	0	0	0	0	0	0	0	0	0	0	0	31.59	0	0	0	0
62	ENSMUSG00000005981.11	Trap1	TNF receptor-associated protein 1	protein_coding	0	13.76	0	23.73	195.77	9.96	51.3	130.92	0	161.64	0	0	0	94.38	58.49	0	2.21	44.14	14.37	200.46	0	0	1.87	0	40.14	73.32	0	382.02	105.58	0	65.99	3.34	91.13	0	0	0	54.52	0	148.39	106.67	185.4	91.93	44.45	113.81	7.06
49	ENSMUSG00000005982.13	Naa60	N(alpha)-acetyltransferase 60, NatF catalytic subunit	protein_coding	0	9.77	0	0	1.54	100.74	38.46	69.6	0	0	0	60.97	156.51	0	0	0	0	210.55	18.65	0	2.95	0	105.48	0	28.2	0	163.08	0	44.58	194.28	119.92	233.66	22.04	35.29	0	1.15	116.06	227.17	42.64	47.16	28.32	0	0	0	0
7	ENSMUSG00000005983.15	1700037C18Rik	RIKEN cDNA 1700037C18 gene	protein_coding	0	0	0	0	0	0	0	0	0	0	0	63.82	143.48	0	0	0	0	0	0	64.23	0	0	0	0	0	0	0	0	0	0	0	0	0	0	0	0	0	0	0	0	0	308.86	0	0	0
7	ENSMUSG00000005986.15	Ankrd13d	ankyrin repeat domain 13 family, member D	protein_coding	0	5.17	0	0	8.28	0	0	0	0	0	0	0	0	0	0	0	0	0	0	0	0	0	0	0	0	0	0	0	1.27	0	0	0	0	0	0	0	0	0	0	0	0	0	0	0	0
4	ENSMUSG00000005994.14	Tyrp1	tyrosinase-related protein 1	protein_coding	0	0.26	0	0	0	0	0	0.23	0	0	0	0	0	0	0	0	0	0	0	0	0	0	0	0	0	0	0	0	0	0	0	0	0	388.17	0	0	0	0	0	0	0	0	371.49	0	0
63	ENSMUSG00000006005.17	Tpr	translocated promoter region, nuclear basket protein	protein_coding	53.85	0	56.9	25.29	0	60.84	38.37	15.63	20	0	0	205.87	21.21	4.25	48.12	439.68	4.47	32.7	117.44	0.29	0	0	0	24.43	0	56.17	51.95	0	8.42	49.27	23.83	30.51	73.39	9.24	0	83.12	33.6	35.48	102.59	0	57.12	39.13	37	66.38	0
0	ENSMUSG00000006007.14	Pdc	phosducin	protein_coding	0	0	0	0	0	0	0	0	0	0	0	0	0	0	0	0	0	0	0	0	0	0	0	0	0	0	0	0	0	0	0	0	0	0	0	0	0	0	0	0	0	0	0	0	0
24	ENSMUSG00000006010.14	BC003331	cDNA sequence BC003331	protein_coding	0	0	0	0	0	68.81	79.43	0	0	0	94.22	0	87.97	0	0	0	0	0	27.67	0	0	0	0	0	0	0	0	0	20.89	0	28.41	0	0	110.26	0	0	0	0	0	0	0	0.53	0	0	137.83
2	ENSMUSG00000006014.16	Prg4	proteoglycan 4 (megakaryocyte stimulating factor, articular superficial zone protein)	protein_coding	0	0	0	0	0	0	0	0	0	0	0	0	1.75	0	0	0	0	0	0	0	0	0	0	0	0	0	0	0	0	0	0	0	0	0	0	0	0	0	0	0	0	0	0	0	0
19	ENSMUSG00000006019.15	Dhx34	DEAH (Asp-Glu-Ala-His) box polypeptide 34	protein_coding	0	21.32	0	52.92	0	0	0	0	0	0	95.55	32.54	0	0	102.14	11.95	0	63.09	0	0	5.15	0	58.41	0	0	0	75.84	0	21.66	0	0	0	0	0	0	0	0	86.61	0	34.95	0	0	0	0	0
27	ENSMUSG00000006021.5	Kptn	kaptin	protein_coding	0	0	131.61	53.27	124.91	0	0	0	0	0	0	0	85.94	0	0	0	0	0	37.16	0	0	0	0	110.06	132.36	0	0	0	15.71	0	104.85	0	0	0	0	0	0	0	114.24	0	0	0	0	6.9	0
74	ENSMUSG00000006024.12	Napa	N-ethylmaleimide sensitive fusion protein attachment protein alpha	protein_coding	18.34	366.93	0	93.24	168.19	0	69.06	534.22	189.69	317.5	80.01	25	395.26	0	0	0	19.19	153.56	194.45	107.99	325.36	136.04	118.66	176.12	0	0	0	119.16	276.11	219.64	46.4	81.93	330.31	0	0	299.78	208.31	0	249.25	202.87	214.22	0	266.34	104.02	181.71
67	ENSMUSG00000006050.11	Sra1	steroid receptor RNA activator 1	protein_coding	69.08	0	139.98	64.41	0	104.21	413.61	35.58	349.56	211.62	370.69	72.33	0	181.6	0	31.18	0	179.39	153.56	102.41	0.84	0	137.01	420.65	158.71	0	0	194.74	134.89	337.73	136.76	0	281.34	0	51.45	0	219.67	239.03	0	116.09	227.04	128.32	105.4	0	0
0	ENSMUSG00000006056.13	Calcoco2	calcium binding and coiled-coil domain 2	protein_coding	0	0	0	0	0	0	0	0	0	0	0	0	0	0	0	0	0	0	0	0	0	0	0	0	0	0	0	0	0	0	0	0	0	0	0	0	0	0	0	0	0	0	0	0	0
91	ENSMUSG00000006057.15	Atp5g1	ATP synthase, H+ transporting, mitochondrial F0 complex, subunit C1 (subunit 9)	protein_coding	720.51	648.48	746.15	602.1	589.14	888.42	1117.57	147.66	141.15	505.06	256.38	332.88	531.2	628.87	219.03	0	472.38	792.2	651.9	309.95	319.95	614.46	872.05	700.37	414.85	390.24	411.16	642.88	1475.57	960.95	598.54	164.45	509.86	809.79	392.67	903.85	755.24	1214.33	711.57	207.38	1082.72	1019.02	623.31	742.46	114.4
19	ENSMUSG00000006058.10	Snf8	SNF8, ESCRT-II complex subunit, homolog (S. cerevisiae)	protein_coding	0	65.11	0	0	46.78	0	0	0	0	0	65.33	40.94	0	0	0	0	0	5.17	125.89	0	0	0	0	0	0	0	0	0	15.77	0	23.36	9.05	0	0	0	0	0	0	0	60.07	0	0	0	0	0
72	ENSMUSG00000006095.12	Tbcb	tubulin folding cofactor B	protein_coding	259.28	140.83	89.53	50.88	0	428.59	61.3	0	100.26	0	133.74	107.03	216.66	0	140.64	0	23.51	231.96	129.71	84.62	671.42	0	208.73	145.89	103.54	0	0	0	84.74	273.53	112.14	66.43	117.29	413.24	36.77	320.87	186.12	161.91	0	0	160.66	129.44	124.91	287.54	250.36
45	ENSMUSG00000006127.9	Inpp5k	inositol polyphosphate 5-phosphatase K	protein_coding	169.49	0	0	0	0	272.77	116.06	0	167.69	178.27	94.49	105.11	250.72	0	0	0	3.15	0	0	0	0	0	0	0	464.68	0	82.5	0	43.25	96.46	86.26	0	0	0	0	0	57.57	87.98	0	47.47	0	101.38	3.94	136.85	120.82
54	ENSMUSG00000006134.3	Crkl	v-crk avian sarcoma virus CT10 oncogene homolog-like	protein_coding	0	0	42.3	0	33.21	38.62	14.6	0	0	0	43.8	44.06	0	26.14	0	0	3.49	50.75	86.13	0	88.01	61.1	22.18	82.08	0	0	16.93	54.89	14.42	0.21	11.22	36.41	70.95	0.47	0.93	101.97	26.58	29.06	138.7	24.45	40.92	14.91	19.59	0	0
1	ENSMUSG00000006143.12	Upk3bl	uroplakin 3B-like	protein_coding	0	0	0	0	0	0	0	0	0	0	0	0	0	0	0	0	0	0	0	0	0	0	0	0	0	0	0	0	0	0	0	0	0	0	0	0	0	0	0	0	0	0	0	0	0
16	ENSMUSG00000006154.13	Eps8l1	EPS8-like 1	protein_coding	0	0	0	0	80.02	0	0	0	0	0	0	0	0	0	147.06	0	0	0	0	43.71	0	0	0	0	0	0	0	217.75	0	0	0	0	42.47	0	0	0	0.66	0	0	0	0	0	0	0	0
22	ENSMUSG00000006169.19	Clint1	clathrin interactor 1	protein_coding	32.59	0	34.38	39.13	49.06	0	0	0	0	0	0	0	0	0	0	0	0	12.35	0	0	0	0	0	0	0	63.11	0	0	12.47	0	20.13	0	0.75	0	0	0	0	0	0	0	0	0	29.3	0	0
6	ENSMUSG00000006179.8	Prss16	protease, serine 16 (thymus)	protein_coding	0	0	0	0	0	0	0	0	0	0	147.45	0	0	0	0	0	0	0	0	0	0	0	0	0	0	0	0	0	0	0	0	0	0	0	0	181.05	12.3	0	0	0	0	0	0	0	0
36	ENSMUSG00000006191.17	Cdkal1	CDK5 regulatory subunit associated protein 1-like 1	protein_coding	0	41.94	0	0	0	0	35.14	0	0	110.38	0	5.09	0	0	0	0	0	7.08	0	0	0	0	12.62	0	46.06	0	106.26	0	12.37	0	19.68	0	39.83	0	0	0	71.16	191.23	0	71.51	0	0	0	62.86	36.19
0	ENSMUSG00000006200.3	Rhox6	reproductive homeobox 6	protein_coding	0	0	0	0	0	0	0	0	0	0	0	0	0	0	0	0	0	0	0	0	0	0	0	0	0	0	0	0	0	0	0	0	0	0	0	0	0	0	0	0	0	0	0	0	0
0	ENSMUSG00000006204.5	5430419D17Rik	RIKEN cDNA 5430419D17 gene	protein_coding	0	0	0	0	0	0	0	0	0	0	0	0	0	0	0	0	0	0	0	0	0	0	0	0	0	0	0	0	0	0	0	0	0	0	0	0	0	0	0	0	0	0	0	0	0
84	ENSMUSG00000006205.13	Htra1	HtrA serine peptidase 1	protein_coding	90.67	57.64	292.19	0	298.75	630.49	172.56	91.46	1290.66	461.56	532.56	386.02	308.42	415.17	469.54	10.67	694.39	152.61	270.15	258.01	123.57	152.61	299.47	531.32	587.48	190.63	753.5	143.6	16.79	437.69	834.53	287.9	276.64	525.17	0	500.08	119.99	437.69	425.27	286.12	719.42	0	790.27	588.73	252.02
26	ENSMUSG00000006215.12	Zbtb17	zinc finger and BTB domain containing 17	protein_coding	0	0	71.3	0	0	0	0	22.43	0	0	0	2.21	0	0	0	473.53	0	0	0	0	0	0	0	0	0	39.97	0	0	15.22	0	46.05	0	37.32	0	0	0	107.58	0	54.62	0	0	56.82	0	0	0
0	ENSMUSG00000006216.10	Clcnkb	chloride channel, voltage-sensitive Kb	protein_coding	0	0	0	0	0	0	0	0	0	0	0	0	0	0	0	0	0	0	0	0	0	0	0	0	0	0	0	0	0	0	0	0	0	0	0	0	0	0	0	0	0	0	0	0	0
0	ENSMUSG00000006218.4	Fam131c	family with sequence similarity 131, member C	protein_coding	0	0	0	0	0	0	0	0	0	0	0	0	0	0	0	0	0	0	0	0	0	0	0	0	0	0	0	0	0	0	0	0	0	0	0	0	0	0	0	0	0	0	0	0	0
2	ENSMUSG00000006219.12	Fblim1	filamin binding LIM protein 1	protein_coding	0	0	0	0	0	0	0	0	0	0	0	0	0	0	0	0	0	0	0	0	0	0	0	0	0	0	0	0	8.48	0	0	0	0	0	0	0	0	0	0	0	0	0	0	0	0
0	ENSMUSG00000006221.7	Hspb7	heat shock protein family, member 7 (cardiovascular)	protein_coding	0	0	0	0	0	0	0	0	0	0	0	0	0	0	0	0	0	0	0	0	0	0	0	0	0	0	0	0	0	0	0	0	0	0	0	0	0	0	0	0	0	0	0	0	0
0	ENSMUSG00000006235.5	Epor	erythropoietin receptor	protein_coding	0	0	0	0	0	0	0	0	0	0	0	0	0	0	0	0	0	0	0	0	0	0	0	0	0	0	0	0	0	0	0	0	0	0	0	0	0	0	0	0	0	0	0	0	0
3	ENSMUSG00000006241.15	Ccdc159	coiled-coil domain containing 159	protein_coding	108.96	0	0	0	0	0	0	0	0	0	0	0	0	0	0	0	0	0	0	0	0	0	0	0	0	0	0	0	0	0	0	0	0	0	0	0	0	0	0	0	0	0	0	0	0
32	ENSMUSG00000006262.15	Mob1b	MOB kinase activator 1B	protein_coding	0.42	8.34	4.88	0	0	0	0	0	0	0	0	0.88	1.41	0	0	0	0	0	2.48	0	1.22	0	0	0	0	0.32	0.08	44.28	3.06	3.25	0	15.96	1.25	0	0	0.96	13.88	0	0	0	0	0	0.26	0	0
10	ENSMUSG00000006269.7	Atp6v1b1	ATPase, H+ transporting, lysosomal V1 subunit B1	protein_coding	0	75.77	0	0	0	0	0	0	0	166.44	0	0	0	0	0	0	0	19.14	0	0	0	0	0	0	0	0	0	0	0	0	0	0	0	0	0	0	0	0	0	0	53.11	89.04	0	0	0
0	ENSMUSG00000006270.7	Vax1	ventral anterior homeobox 1	protein_coding	0	0	0	0	0	0	0	0	0	0	0	0	0	0	0	0	0	0	0	0	0	0	0	0	0	0	0	0	0	0	0	0	0	0	0	0	0	0	0	0	0	0	0	0	0
42	ENSMUSG00000006273.14	Atp6v1b2	ATPase, H+ transporting, lysosomal V1 subunit B2	protein_coding	0	72.35	106.95	62.17	0	54.17	0	0	0	0	0	36.65	0	0	0	0	107.16	0.28	0	33.33	0	0	172.9	280.08	0	0	0.3	0	13.39	0	39.42	0	52.44	0	0	100.73	30.91	0	57.92	0	0	19.13	33.21	82.66	0
41	ENSMUSG00000006276.9	Eps15l1	epidermal growth factor receptor pathway substrate 15-like 1	protein_coding	0	51.23	0	0	25.63	0	0	0	0	0	0	16.48	27.8	43.87	44.38	0	0	0	0	0	0	0	0	48.51	0	0	22.3	0	12.06	30.61	7.77	0	25	0	0	0	23.48	0	0	32.88	43.01	0	0	49.52	9.22
13	ENSMUSG00000006281.7	Tep1	telomerase associated protein 1	protein_coding	0	0	0	0	0	28.84	0	25.15	0	0	0	17.19	0	0	0	0	0	0	6.56	0	0	0	0	0	0	14.64	0	0	1.09	0	0	0	0	0	0	0	0	0	0	0	0	0	4.57	0	0
36	ENSMUSG00000006288.7	Ttc5	tetratricopeptide repeat domain 5	protein_coding	51.28	0	0	0	55.01	0	0	0	0	148.87	0	0	0	0	0	0	200.52	129.32	0	177.53	0	0	0	0	0	89.98	0	161.62	38.41	231.89	86.55	43.63	18.27	205.45	0	0	0	0	0	0	51.04	116.56	0	0	130.54
62	ENSMUSG00000006289.14	Osgep	O-sialoglycoprotein endopeptidase	protein_coding	29.92	0	148.62	0	349.22	136.65	86.03	0	0	0	3.39	177.22	0	0	35.65	0	80.12	214.4	116.86	356.39	0	0	0	660.86	348.46	84.1	0	343.29	49.83	149.82	197.78	0	63.64	0.54	0	0	119.61	215.37	170.29	279.13	290.33	181.22	126.82	466.07	208.45
80	ENSMUSG00000006299.13	Aamp	angio-associated migratory protein	protein_coding	66.77	23.29	190.79	134.61	217.88	77.9	198.64	116.25	260.9	7.17	0	285.38	399.89	6.32	237.01	0	322.8	172.93	184.82	71.13	0	214.03	412.5	175.63	633.8	116.2	163.9	111.06	179.54	500.97	312.83	0.57	182.43	209.63	0	34.49	435.39	424.88	0	296.04	100.08	306.29	51.91	94.29	146.57
80	ENSMUSG00000006301.17	Tmbim1	transmembrane BAX inhibitor motif containing 1	protein_coding	0	128.9	0	72.43	141.47	332.57	69.07	406.66	307.6	119.53	215.68	241.88	131.9	239.37	218.05	0	205.79	85.96	0	132.22	37.1	0	175.69	98.22	0	238.08	92.25	116.77	11.32	0	109.29	131.89	74.49	172.19	1.57	217.94	281.07	150.88	45.21	251.55	192.26	0	189	76.27	298.22
88	ENSMUSG00000006304.14	Arpc2	actin related protein 2/3 complex, subunit 2	protein_coding	339.13	185.26	724.03	218.16	393.3	706.07	312.55	989.29	721.62	580.12	1149.28	646.16	775.68	358.42	432.65	0	273.15	564.56	830.93	213.66	569.21	1165.37	753.8	1344.76	633.15	367.82	361.01	313.68	135.26	481.63	236.38	404.29	245.46	357.95	3.1	600.03	686.3	136.52	876.79	171.45	245.84	544.73	247.76	699.02	556.49
23	ENSMUSG00000006307.16	Kmt2b	lysine (K)-specific methyltransferase 2B	protein_coding	0	0	0	0	0	0	0	0	0	0	0	5.6	0	0	0	0	4.33	10.69	0	0	0	2.94	2.09	0	0	0	0	49.86	0	0	13.39	4.66	5.44	0	0	0	0	0	0	0	67.84	0	0	0	0
1	ENSMUSG00000006310.10	Zbtb32	zinc finger and BTB domain containing 32	protein_coding	0	0	0	0	0	0	0	0	0	0	0	0	0	0	0	0	0	0	0	0	0	0	0	0	0	0	0	0	0	0	0	0	0	0	0	0	0	0	0	0	0	0	0	0	0
0	ENSMUSG00000006311.8	Etv2	ets variant 2	protein_coding	0	0	0	0	0	0	0	0	0	0	0	0	0	0	0	0	0	0	0	0	0	0	0	0	0	0	0	0	0	0	0	0	0	0	0	0	0	0	0	0	0	0	0	0	0
0	ENSMUSG00000006313.4	Upk1a	uroplakin 1A	protein_coding	0	0	0	0	0	0	0	0	0	0	0	0	0	0	0	0	0	0	0	0	0	0	0	0	0	0	0	0	0	0	0	0	0	0	0	0	0	0	0	0	0	0	0	0	0
69	ENSMUSG00000006315.8	Tmem147	transmembrane protein 147	protein_coding	120.14	484.69	112.33	0	237.76	0	324.29	0	0	274.48	1.38	151.49	0	0	436.79	0	261.33	194.78	145.46	134.73	0	0	239.53	12.39	278.68	0	381.78	0	508.74	0	463.19	4.81	78.97	0	0	288.76	346.77	552.27	315.77	64.63	639.85	143.25	77.42	0	133.86
91	ENSMUSG00000006333.14	Rps9	ribosomal protein S9	protein_coding	2719.86	4569.96	3087.47	3108.84	5539.38	1634.23	3515.63	2155.86	1357.49	1784.12	1583.89	2541.36	2207.79	3194.5	2688.32	0	2124.06	3195.45	2796.75	2772.78	3594.57	2550.58	2915.73	1612.65	2983.9	3245.17	2501.28	3523.29	1789.99	3020.14	2552.55	3453.11	3225.31	3673.43	2037.68	2001.64	2815	3328.19	2808.14	2327.33	3725.11	2648.7	2469.89	2062.45	2156.07
35	ENSMUSG00000006335.16	Tfpt	TCF3 (E2A) fusion partner	protein_coding	71.09	0	0	0	0	121.26	66.92	0	94.18	175.16	23.93	15.34	0	0	0	0	86.39	0	1.07	0	0	53.56	0	0	0	0	0	0	30.16	0	0	60.95	0	0	0	0	34	0	10.07	36.14	0	0	6.77	0	0
28	ENSMUSG00000006342.14	Susd2	sushi domain containing 2	protein_coding	0	0	0	0	0	99.19	0	51.46	6.72	0	0	195.9	0	55.51	0	0	0	0	0	28.75	0	0	0	0	0	129.38	0	0	0	0	76.79	59.43	151.94	0	0	0	398.22	0	0	189.26	0	0.19	0	0.46	187.76
5	ENSMUSG00000006344.16	Ggt5	gamma-glutamyltransferase 5	protein_coding	0	0	0	0	0	0	0	0	0	0	0	9.91	0	0	0	0	0	0	0	0	0	0	0	0	0	0	0	0	0	0	0	0	0	0	0	0	0	0	0	40.87	0	0	0	0	0
0	ENSMUSG00000006345.10	Ggt1	gamma-glutamyltransferase 1	protein_coding	0	0	0	0	0	0	0	0	0	0	0	0	0	0	0	0	0	0	0	0	0	0	0	0	0	0	0	0	0	0	0	0	0	0	0	0	0	0	0	0	0	0	0	0	0
87	ENSMUSG00000006356.10	Crip2	cysteine rich protein 2	protein_coding	138.72	487.27	680.28	358.2	101.72	684.6	706.08	367.39	608.81	170.87	112.97	665.36	383	347.56	225.19	319.99	1596.79	996.39	218.44	1819.65	231.76	265.55	581.32	639.76	53.65	275.07	430.42	299.3	257.74	441.46	431.28	123.25	376.19	431.44	752.07	1440.04	637.02	73.51	837.06	927.8	886.43	645.85	938.03	882.79	0
76	ENSMUSG00000006360.11	Crip1	cysteine-rich protein 1 (intestinal)	protein_coding	3681.34	866.38	716.37	0	442.2	6277.78	5964.19	32.92	1423.48	3586.84	528.52	150.39	274.71	5938.44	3660.51	0	2914.7	4870	2511.51	7453.93	3330.31	133.07	267.63	5301.54	0	0	3956.34	2561.23	0	3095.87	885.82	756.33	0	3691.14	1531.54	412.19	724.87	2778.57	147.81	290.06	3350.2	1126.75	2285.91	533.63	0
4	ENSMUSG00000006362.15	Cbfa2t3	core-binding factor, runt domain, alpha subunit 2, translocated to, 3 (human)	protein_coding	0	0	0	0	0	0	0	0	0	0	0	0	0	0	0	0	0	0	37.68	0	0	0	0	0	0	0	0	0	0	0	0	0	0	8.25	0	0	0	0	0	0	0	0	0	0	0
42	ENSMUSG00000006369.14	Fbln1	fibulin 1	protein_coding	165.16	202.87	331.08	0	75.78	0	215.78	0	0	4.9	0	0	0	81.02	163.67	0	0	367.1	10.37	172.61	174.93	0	0	101.27	0	0	106.9	252.78	0	103.06	0	0	0	171	34.6	9.31	0.89	145.32	0	0	122.53	427.05	112.81	0	0
62	ENSMUSG00000006373.10	Pgrmc1	progesterone receptor membrane component 1	protein_coding	288.82	0	265.96	283.45	304.63	75.84	0	0	0	0	87.02	369.68	778.57	408.3	1.16	0	0	0	89.04	128.03	372.17	0	475.55	0	444.36	0	99.18	344.37	368.9	251.86	238.23	104.53	98.04	50.75	0	163.8	325.65	457.42	163.76	96.75	74.6	142.63	336.94	0	252.59
54	ENSMUSG00000006378.13	Gcat	glycine C-acetyltransferase (2-amino-3-ketobutyrate-coenzyme A ligase)	protein_coding	1.2	46.9	0	0	53.43	0	151.24	0	102.96	381.24	75.93	56	0	0	242.51	567.71	81.71	354.12	0	89.26	131.73	0	0	125.36	0	0	97.68	145.62	11.25	0	0	35.53	31.55	0	0	0	289.06	140.54	0	0	248.29	25.56	62.96	0	78.01
0	ENSMUSG00000006386.15	Tek	endothelial-specific receptor tyrosine kinase	protein_coding	0	0	0	0	0	0	0	0	0	0	0	0	0	0	0	0	0	0	0	0	0	0	0	0	0	0	0	0	0	0	0	0	0	0	0	0	0	0	0	0	0	0	0	0	0
0	ENSMUSG00000006389.12	Mpl	myeloproliferative leukemia virus oncogene	protein_coding	0	0	0	0	0	0	0	0	0	0	0	0	0	0	0	0	0	0	0	0	0	0	0	0	0	0	0	0	0	0	0	0	0	0	0	0	0	0	0	0	0	0	0	0	0
59	ENSMUSG00000006390.15	Elovl1	elongation of very long chain fatty acids (FEN1/Elo2, SUR4/Elo3, yeast)-like 1	protein_coding	0	366.36	0	0	108.23	142.53	0	133.39	0	224.17	186.82	61.13	109.96	0	0	0	223.6	72.17	99.66	23.75	0	389.94	121	0	196.77	256.09	132.16	0	71.61	0	261.18	390.52	18.26	342.21	0	2.34	91.67	0	119.54	0	162.07	304.21	82.83	321.25	0
36	ENSMUSG00000006392.16	Med8	mediator complex subunit 8	protein_coding	0	0	145.67	54.5	0	106.58	0	0	156.44	170.2	0	58.97	0	0	0	0	14.21	86.56	186.16	0	0	0	0	0	0	0	34.24	0	58.62	0	91.59	135.77	0	0	0	18.57	71.06	0	109.86	0	0	93.84	0	0	0
14	ENSMUSG00000006398.15	Cdc20	cell division cycle 20	protein_coding	0	0	0	0	4.41	0	0	0	0	0	0	1.68	0	2.47	0	0	0	0	94.57	1.02	0	0	0	0	0	0	0	0	31.99	0	0	0	0	0	0	130.94	5.25	0	0	0	56.24	0	0	0	0
0	ENSMUSG00000006403.12	Adamts4	a disintegrin-like and metallopeptidase (reprolysin type) with thrombospondin type 1 motif, 4	protein_coding	0	0	0	0	0	0	0	0	0	0	0	0	0	0	0	0	0	0	0	0	0	0	0	0	0	0	0	0	0	0	0	0	0	0	0	0	0	0	0	0	0	0	0	0	0
22	ENSMUSG00000006411.12	Pvrl4	nectin cell adhesion molecule 4	protein_coding	73.74	0	43.56	0	0	0	0	0	0	130.21	0	0	0	0	0	306.85	0	47.16	0	0	0	0	7.64	0	0	118.87	0	0	19.06	0	0	0	26.06	0.29	0	0	1.84	0	0	90.95	55.8	0	0	0	0
64	ENSMUSG00000006412.10	Pfdn2	prefoldin 2	protein_coding	37.85	62.84	38.05	0	144.79	7.94	42.59	89.07	24.67	91.55	0	18.85	96.38	0	27.83	0	83.28	128.09	58.19	42.7	0	159.31	48.99	60.71	0	10.22	0	29.78	14.37	29.87	17.98	44.44	44.77	0	130.9	109.1	22.13	61.4	0	9.1	0	19.79	40.08	155.04	26.06
63	ENSMUSG00000006418.17	Rnf114	ring finger protein 114	protein_coding	2.09	0	180.46	103.61	0	0	47.35	151.43	180.76	0	0	106.53	112.73	0	146.67	0	0	219.33	188.4	87.57	0	0	100.75	279.97	0	89.19	0	248.38	85.61	83.5	184.83	92.69	57.8	141.81	0	235.95	72.23	207.12	241.61	167.69	31.23	117.66	286.76	201	0
45	ENSMUSG00000006423.15	C330007P06Rik	RIKEN cDNA C330007P06 gene	protein_coding	0	47.97	32.55	10.32	35.22	0.3	0	0	0.48	75.82	24.03	10.95	0	0	75.83	0	0	16.27	0	0	44.59	0	3.77	0	0.63	45.55	0	0	13.28	0	0	32.65	0	57.61	0	0	0	0	0	0	21.39	61.53	0	53.24	33.59
3	ENSMUSG00000006435.15	Neurl1a	neuralized E3 ubiquitin protein ligase 1A	protein_coding	0	0	0	0	0	0	0	0	0	0	0	0	0	0	0	0	0	0	0	0	0	0	0	0	0	0	0	0	0	0	0	0	6.06	0	0	0	0	0	0	0	0	0	0	0	0
58	ENSMUSG00000006442.10	Srm	spermidine synthase	protein_coding	313.04	240.02	1.54	287.44	0	211.99	296.43	21.93	163.61	161.84	0	164.28	75.91	0	339.22	0	0	62.21	0	72.79	263.01	311.69	53.26	105.91	0	0	0	0	18.09	154.09	118.77	0	97.17	0	0	120.46	177.09	187.23	0	68.03	127.31	201.53	172.43	97.3	0
47	ENSMUSG00000006445.3	Epha2	Eph receptor A2	protein_coding	0	0	0	1.16	0	83.25	0	14.61	0.4	0	0	19.3	121.6	0	0	0	51.61	60.38	20.3	1.14	192.63	237.41	0	0	0	45.96	0	0	21.79	0	0	0	22.49	71.14	0	0	45.02	0	73.08	0	0	0	86.6	142.56	103.41
38	ENSMUSG00000006456.10	Rbm14	RNA binding motif protein 14	protein_coding	0	0	29.45	0	115.4	0	59.34	0	0	0	0	0	0	0	13.4	0	88.4	43.3	57.35	133.29	0	0	56.8	0	0	0	0	175.41	8.71	0	5.44	0	0	75.39	0	0.81	52.45	0	45.87	74.53	50.65	67.9	0	0	0
0	ENSMUSG00000006457.3	Actn3	actinin alpha 3	protein_coding	0	0	0	0	0	0	0	0	0	0	0	0	0	0	0	0	0	0	0	0	0	0	0	0	0	0	0	0	0	0	0	0	0	0	0	0	0	0	0	0	0	0	0	0	0
2	ENSMUSG00000006462.6	A530013C23Rik	RIKEN cDNA A530013C23 gene	lincRNA	0	0	0	4.92	0	0	0	0	0	0	0	0	0	0	0	0	0	0	0	0	0	0	0	0	0	0	0	0	7.73	0	0	0	0	0	0	0	0	0	0	0	0	0	0	0	0
7	ENSMUSG00000006463.13	Zdhhc24	zinc finger, DHHC domain containing 24	protein_coding	0	0	0	53.43	66.1	0	0	0	0	0	0	0	0	0	0	0	0	0	0	0	0	0	0	0	0	0	0	90.74	0	0	0	0	0	0	0	101.45	8.05	0	0	0	0	0	0	0	0
4	ENSMUSG00000006464.8	Bbs1	Bardet-Biedl syndrome 1 (human)	protein_coding	0	0	0	0	0	0	0	0	19.72	0	0	0	0	0	0	0	0	0	0	0	0	0	0	0	0	0	0	0	3.93	0	0	0	0	0	0	0	0	0	0	0	0	0	0	0	0
2	ENSMUSG00000006469.13	Slc34a3	solute carrier family 34 (sodium phosphate), member 3	protein_coding	0	0	0	0	0	0	0	0	0	0	0	0	0	0	0	0	0	0	0	0	0	0	0	0	0	0	0	0	0	0	0	0	0	0	0	0	0	0	0	0	0	0	0	0	0
47	ENSMUSG00000006471.17	Ndor1	NADPH dependent diflavin oxidoreductase 1	protein_coding	0	0	0	32.79	55.86	211.57	144.04	70.46	0	0	58.99	71.88	0	113.95	0	0	0	21.74	0	63.5	0	0	68.94	0	0	27.91	0	39.01	77.15	0	85.09	0	67.59	212.03	0	128.55	8.74	191.13	225.29	0	0	0	63.14	0	0
30	ENSMUSG00000006476.19	Nsmf	NMDA receptor synaptonuclear signaling and neuronal migration factor	protein_coding	0	0	133.92	89.26	36.34	0	0	0	105.39	190.64	0	0	63.13	280.83	168.68	404.71	0	103.04	0	0	0	0	0	0	33.4	0	95.99	0	0	201.7	0	0	0	308.09	0	0	0	0	0	0	72.12	0	142.56	0	0
0	ENSMUSG00000006488.16	Prl7a1	prolactin family 7, subfamily a, member 1	protein_coding	0	0	0	0	0	0	0	0	0	0	0	0	0	0	0	0	0	0	0	0	0	0	0	0	0	0	0	0	0	0	0	0	0	0	0	0	0	0	0	0	0	0	0	0	0
0	ENSMUSG00000006490.2	Prl8a9	prolactin family8, subfamily a, member 9	protein_coding	0	0	0	0	0	0	0	0	0	0	0	0	0	0	0	0	0	0	0	0	0	0	0	0	0	0	0	0	0	0	0	0	0	0	0	0	0	0	0	0	0	0	0	0	0
52	ENSMUSG00000006494.11	Pdk1	pyruvate dehydrogenase kinase, isoenzyme 1	protein_coding	131.77	98.72	148.11	95.25	2.97	159.14	332.14	275.71	96.9	0	0	51.47	306.34	0	126.12	51.09	0	0	6.07	41.26	0	96.35	94.5	0	62.45	0	0	0	37	184.43	0	103.51	0	0	0	0.87	4.78	51.38	0	0	4.28	170.02	23.54	0	15.88
86	ENSMUSG00000006498.16	Ptbp1	polypyrimidine tract binding protein 1	protein_coding	553.87	208.35	88.85	58.81	168.06	558.96	221.05	199.17	463.32	284.33	249.98	38.69	271.53	357.61	282.23	207.93	211.87	380.4	268.56	224.78	41.19	358.32	187.78	33.76	99.12	0	0	633.3	324.78	217.55	145.43	134.86	47.53	2.27	96.54	290.76	369.53	0	138.71	100.77	98.16	305.93	530.53	510.45	337.29
18	ENSMUSG00000006517.4	Mvd	mevalonate (diphospho) decarboxylase	protein_coding	0	0	0	0	0	0	11.7	0	0	0	0	0	0	0	151.15	0	0	13.19	0	40.07	0	0	0	0	0	0	0	140.25	497.39	0	0	0	0	0	0	0	0	0	73.72	0	115.09	0	106.3	19.8	0
25	ENSMUSG00000006519.10	Cyba	cytochrome b-245, alpha polypeptide	protein_coding	0	0	143.09	0	100.61	0	62.29	0	0	138.4	0	0	0	0	218.02	0	0	186.41	97.65	51.74	0	0	0	0	0	92.22	0	64.46	0	112.33	0	69.12	0	57.48	0	0	0	0	0	0	37.2	54.01	92.28	0	0
0	ENSMUSG00000006522.15	Itih3	inter-alpha trypsin inhibitor, heavy chain 3	protein_coding	0	0	0	0	0	0	0	0	0	0	0	0	0	0	0	0	0	0	0	0	0	0	0	0	0	0	0	0	0	0	0	0	0	0	0	0	0	0	0	0	0	0	0	0	0
13	ENSMUSG00000006526.11	Tmem110	transmembrane protein 110	protein_coding	0	0	0	0	0	0	2.2	0.85	0	0	0	0	0	0	0	0	0	48.67	10.98	0	0	0	82.81	1.34	0	0	0	0	0.5	0	0	55.9	0	0	0	0	0	0	0	0	0	0	0	0	87.12
16	ENSMUSG00000006527.14	Sfmbt1	Scm-like with four mbt domains 1	protein_coding	0	0	0	0	0	0	0	0	0	0	0	0	0	1.76	0	0	0	2.7	68.28	0	0	3.63	0	0	0	0	0	0	18.3	0.4	7.83	2.84	21.45	10.01	0	0	0	0	0	0	0	0	34.2	0	0
0	ENSMUSG00000006529.14	Itih1	inter-alpha trypsin inhibitor, heavy chain 1	protein_coding	0	0	0	0	0	0	0	0	0	0	0	0	0	0	0	0	0	0	0	0	0	0	0	0	0	0	0	0	0	0	0	0	0	0	0	0	0	0	0	0	0	0	0	0	0
0	ENSMUSG00000006538.10	Ihh	Indian hedgehog	protein_coding	0	0	0	0	0	0	0	0	0	0	0	0	0	0	0	0	0	0	0	0	0	0	0	0	0	0	0	0	0	0	0	0	0	0	0	0	0	0	0	0	0	0	0	0	0
2	ENSMUSG00000006542.13	Prkag3	protein kinase, AMP-activated, gamma 3 non-catatlytic subunit	protein_coding	0	0	0	0	0	0	0	0	0	0	0	0	0	0	0	0	0	0	0	0	0	0	0	0	0	0	0	0	0	0	0	0	0	0	0	0	0	183.8	0	65.69	0	0	0	0	0
0	ENSMUSG00000006546.3	Cryba2	crystallin, beta A2	protein_coding	0	0	0	0	0	0	0	0	0	0	0	0	0	0	0	0	0	0	0	0	0	0	0	0	0	0	0	0	0	0	0	0	0	0	0	0	0	0	0	0	0	0	0	0	0
1	ENSMUSG00000006567.11	Atp7b	ATPase, Cu++ transporting, beta polypeptide	protein_coding	0	0	0	0	0	0	0	0	0	0	0	0	0	0	0.6	0	0	0	0	0	0	0	0	0	0	0	0	0	0	0	0	0	0	0	0	0	0	0	0	0	0	0	0	0	0
0	ENSMUSG00000006570.3	Defb2	defensin beta 2	protein_coding	0	0	0	0	0	0	0	0	0	0	0	0	0	0	0	0	0	0	0	0	0	0	0	0	0	0	0	0	0	0	0	0	0	0	0	0	0	0	0	0	0	0	0	0	0
0	ENSMUSG00000006574.15	Slc4a1	solute carrier family 4 (anion exchanger), member 1	protein_coding	0	0	0	0	0	0	0	0	0	0	0	0	0	0	0	0	0	0	0	0	0	0	0	0	0	0	0	0	0	0	0	0	0	0	0	0	0	0	0	0	0	0	0	0	0
6	ENSMUSG00000006575.14	Rundc3a	RUN domain containing 3A	protein_coding	0	0	0	0	0	0	0	0	0	0	0	0	21.77	0	0	0	0	0	0	3.53	0	0	0	0	0	0	0	0	3.53	0	0	0	0	0	0	0	0	0	9.51	0	0	0	0	0	0
7	ENSMUSG00000006576.16	Slc4a3	solute carrier family 4 (anion exchanger), member 3	protein_coding	0	0	0	0	63.57	0	0	0	0	0	0	0	0	54.89	0	0	0	73.55	0	0	0	0	0	0	0	0	22.3	79	0	0	0	0	0	0	0	0	0	0	0	0	0	0	0	0	0
24	ENSMUSG00000006585.2	Cdt1	chromatin licensing and DNA replication factor 1	protein_coding	0	0	70.88	0	43.7	242.9	0	0	0	0	0	17.82	75.2	0	0	0	0	0	152.9	0	0	0	0	0	0	0	0	0	89.93	0	1.14	118.8	17.79	0.43	0	0	0	0	0	0	29.97	78.07	111.33	116.84	0
1	ENSMUSG00000006586.15	Runx1t1	runt-related transcription factor 1; translocated to, 1 (cyclin D-related)	protein_coding	0	0	0	0	0	0	0	0	0	0	0	0	0	0	0	0	0	0	0	0	0	0	0	0	0	0	24.93	0	0	0	0	0	0	0	0	0	0	0	0	0	0	0	0	0	0
3	ENSMUSG00000006587.5	Snai3	snail family zinc finger 3	protein_coding	0	0	0	0	47.93	0	223.91	0	0	0	0	0	0	0	0	0	0	0	0	0	0	0	0	0	0	0	0	0	53.31	0	0	0	0	0	0	0	0	0	0	0	0	0	0	0	0
77	ENSMUSG00000006589.7	Aprt	adenine phosphoribosyl transferase	protein_coding	890.77	716.19	432.94	237.29	422.12	342.37	549.68	310.16	43.39	411.59	82.95	123.09	0	270.71	450.2	0	72	508.07	270.76	202.32	702.89	0	499.26	96.35	0	0	345.34	460.7	26.62	134.53	474.34	195.01	164.53	89.03	0	398.78	172.49	307.04	4.95	140.48	432.03	1296.47	296.16	0	141.5
51	ENSMUSG00000006599.13	Gtf2h1	general transcription factor II H, polypeptide 1	protein_coding	0	0.5	71.3	0	27.64	75.06	57.07	14.36	97.45	0	45.72	0	0	136.81	0	0	0	104.52	0.62	0	0	27.53	103.55	0	0	61.52	0	0	82.07	0	23.59	35.85	44.37	0	0	0	0	118.18	0	46.67	84.21	0	34.35	109.07	37.62
6	ENSMUSG00000006611.14	Hfe	hemochromatosis	protein_coding	0	0	0	0	0	0	0	0	0	0	0	0	0	0	0	0	0	0	0	0	0	0	0	0	0	133.71	0	0	0	0	41.66	0	0	0	0	0	35.55	0	0	0	0	0	0	0	0
12	ENSMUSG00000006638.14	Abhd1	abhydrolase domain containing 1	processed_transcript	0	0	124.04	0	0	0	18.52	0	0	0	0	1.77	0	0	0	0	0	0	0	0	0	0	0	0	0	0	0	0	22.51	0	0	0	0	0	0	0	0	0	0	0	121.08	84.28	0	0	0
18	ENSMUSG00000006641.12	Slc5a6	solute carrier family 5 (sodium-dependent vitamin transporter), member 6	protein_coding	113.5	0	0	0	0	0	0	0	0	174.29	0	0	111.99	125.41	221.55	0	0	21.18	0	0	186.56	0	0	0	0	0	0	0	11.75	0	0	0	0	0	0	85.92	12.14	0	0	0	0	0	49.12	0	0
0	ENSMUSG00000006642.3	Tcf23	transcription factor 23	protein_coding	0	0	0	0	0	0	0	0	0	0	0	0	0	0	0	0	0	0	0	0	0	0	0	0	0	0	0	0	0	0	0	0	0	0	0	0	0	0	0	0	0	0	0	0	0
0	ENSMUSG00000006649.16	Nphs1	nephrosis 1, nephrin	protein_coding	0	0	0	0	0	0	0	0	0	0	0	0	0	0	0	0	0	0	0	0	0	0	0	0	0	0	0	0	0	0	0	0	0	0	0	0	0	0	0	0	0	0	0	0	0
1	ENSMUSG00000006651.7	Aplp1	amyloid beta (A4) precursor-like protein 1	protein_coding	0	0	0	0	0	0	0	0	0	0	0	0	0	0	0	0	0	0	0	0	0	0	0	0	0	0	0	0	0	0	0	0	0	0	0	0	0	0	0	0	0	0	0	0	0
59	ENSMUSG00000006673.14	Qrich1	glutamine-rich 1	protein_coding	0	0	0	71.8	0	0.3	83.03	0	66.48	253.47	28.7	95.62	137.14	0	19.16	0	6.4	73.18	0	45.54	0	38.8	3.2	0	80.35	0	0	164.02	94.89	94.61	12.81	22.39	0	0	0	114.86	10.28	0	0	119.17	0	0.7	30.98	83.09	95.43
0	ENSMUSG00000006675.10	P4htm	prolyl 4-hydroxylase, transmembrane (endoplasmic reticulum)	protein_coding	0	0	0	0	0	0	0	0	0	0	0	0	0	0	0	0	0	0	0	0	0	0	0	0	0	0	0	0	0	0	0	0	0	0	0	0	0	0	0	0	0	0	0	0	0
60	ENSMUSG00000006676.16	Usp19	ubiquitin specific peptidase 19	protein_coding	0	134.74	17.73	78.74	88.46	42.16	3	184.45	0.49	81.46	4.89	48.06	48.72	0	104.56	0	184.78	23.34	44.48	41.93	0	0	0	31.49	0	0	0	0	46.37	0	6.68	68.87	21.2	82.53	0	3.61	0.69	37.52	71.13	92.04	0	0	71.82	0	21.77
11	ENSMUSG00000006678.6	Pola1	polymerase (DNA directed), alpha 1	protein_coding	0	0	0	0	34.28	6.89	0	0	0	0	0	0	0	0	0	0	0	1.57	72.35	0	0	0	0	0	0	0	0	0	15.06	0	0	0	0	0	0	0	0	0	0	0	0	2.18	0	0	0
87	ENSMUSG00000006699.17	Cdc42	cell division cycle 42	protein_coding	81.97	225.84	0	186.26	158.28	446.62	185.22	298.5	410.66	538.03	244.92	334.01	195.09	100.5	432.8	0	533.83	205.12	340.31	90.29	116.94	764.12	268.88	243.49	99.84	199.01	231.97	139.45	217.27	172.94	213.66	330.88	306.34	323.39	0	297.24	423.49	6.75	719.41	287.87	111.84	259.47	323.85	595.75	209.95
23	ENSMUSG00000006705.12	Pknox1	Pbx/knotted 1 homeobox	protein_coding	0	0	0	0	0	0	0	0	0	0	0	0	0	0	0	0	0	0	0	0	0	13.92	0	70.33	0	0	0	0	9.24	0	0	36.51	0	71.44	0	0	0	0	1.53	0	0	0	0.97	54.26	0
1	ENSMUSG00000006711.15	D130043K22Rik	RIKEN cDNA D130043K22 gene	protein_coding	0	0	0	0	0	0	0	0	0	0	0	0	0	0	0	0	0	0	0	0	0	0	0	0	0	0	0	0	0	0	0	0	0	0	0	0	0	0	0	0	7.66	0	0	0	0
17	ENSMUSG00000006715.11	Gmnn	geminin	protein_coding	0	0	0	0	0	59.45	0	0	0	0	0	0	112.93	0	0	0	0	0	181.47	87.77	0	0	0	0	10.85	0	0	0	46	0	71.79	0	0	0	0	0	8.73	0	0	0	0	0	63.8	0	0
49	ENSMUSG00000006717.6	Acot13	acyl-CoA thioesterase 13	protein_coding	472.61	153.28	196.32	92.2	0	171.84	109.47	141.37	791.98	0	0	118.57	145.04	0	0	0	0	67.46	5.25	0	372.79	0	3.24	64.43	0	52.65	0	257	126.13	291.28	53.71	280.73	0	0	0	254.06	143.54	0	0	56.09	0	322.17	72.41	0	0
2	ENSMUSG00000006720.16	Zfp184	zinc finger protein 184 (Kruppel-like)	protein_coding	0	0	0	0	0	0	0	0	0	0	0	0	0	0	0	0	0	0	0	0	0	0	0	0	0	0	0	0	0	0	0	0	0	0	0	0	0	0	0	0	0	48.98	0	0	0
8	ENSMUSG00000006724.12	Cyp27b1	cytochrome P450, family 27, subfamily b, polypeptide 1	protein_coding	290.75	107.91	0	0	0	0	0	0	0	0	0	0	0	0	0	0	0	163.14	0	0	0	0	0	0	0	0	0	0	0	0	0	0	0	0	0	0	0	0	0	0	0	57.03	35.43	0	0
91	ENSMUSG00000006728.12	Cdk4	cyclin-dependent kinase 4	protein_coding	791.63	783.9	769.3	193.05	889.72	865.52	815.89	339.33	290.56	957.08	197.16	296.47	665.3	404.8	275.03	1337.28	1.58	1038.45	788.89	205.49	885.62	2.88	142.89	343.68	547.52	17.63	635.27	0	409.44	478.61	481.55	572	148.6	734.14	2.11	152.82	498.05	886.54	139.39	184.72	318.61	1269.88	613.2	588.64	530.71
29	ENSMUSG00000006731.9	B4galnt1	beta-1,4-N-acetyl-galactosaminyl transferase 1	protein_coding	0	0	0	0	0	63.96	47.57	0	0	77.48	0	88.47	0	0	0	0	0	7.69	0	0	0	0	0	0	46.48	0	0	0	38.74	0	31.71	0	35.54	120.03	0	0	0	150.65	0	0	43.6	50.28	23.49	0	0
33	ENSMUSG00000006732.14	Mettl1	methyltransferase like 1	protein_coding	31.46	0	0	0	0	45.36	136.21	0	61.48	0	0	0	0	0	0	0	0	35.98	0	0	0	0	0	0	0	0	0	0	6.08	105.28	16.19	0	18.94	0.55	0	0	0	10.25	0	0	111.06	60.42	11.64	0	0
59	ENSMUSG00000006736.8	Tspan31	tetraspanin 31	protein_coding	0	124.62	0	16.78	297.88	0	60.34	3.53	58.51	0	126.7	63.34	71.72	0	0	0	103.34	0	76.25	0	0	0	95.12	0	91.64	0	0	0	45.63	331.7	26.57	1.7	40.93	0	310.25	129.2	11.35	0	54.96	0	76.04	178.05	77.02	184.24	0
80	ENSMUSG00000006740.13	Kif5b	kinesin family member 5B	protein_coding	111.51	47.23	68.53	82.96	31.13	16.16	48.9	124.96	0	0	70.94	52.44	26.4	6.11	0	2.45	202.54	86.96	27.87	17.59	0	0.36	104.14	19.13	93.41	122.7	0.23	36.3	41.81	79	42.76	37.7	98.06	43.76	248.06	65.75	108.87	5.09	34.28	70.58	13.25	50	83.15	1.75	28.52
18	ENSMUSG00000006763.12	Saal1	serum amyloid A-like 1	protein_coding	125.57	0	0	0	0	53.58	0	0	0	0	0	4.94	0	0	0	0	0	36.84	0	0	0	0	0	0	0	0	0	0	23.76	0	60.43	2.11	0	0	0	0	0	0	0	0	0	58.49	36.67	58.98	58.68
0	ENSMUSG00000006764.8	Tph2	tryptophan hydroxylase 2	protein_coding	0	0	0	0	0	0	0	0	0	0	0	0	0	0	0	0	0	0	0	0	0	0	0	0	0	0	0	0	0	0	0	0	0	0	0	0	0	0	0	0	0	0	0	0	0
1	ENSMUSG00000006777.7	Krt23	keratin 23	protein_coding	0	0	0	0	0	0	0	0	0	0	0	0	0	0	0	0	0	0	0	0	0	0	0	0	0	0	0	0	0	0	0	0	0	0	0	0	0	0	0	0	0	0	0	0	0
14	ENSMUSG00000006782.16	Cnp	2',3'-cyclic nucleotide 3' phosphodiesterase	protein_coding	67.99	160.02	0	40.99	0	0	123.81	0	0	0	0	0	0	0	0	0	0	41.6	0	0	228.52	0	0	0	0	0	0	0	10.32	0	0	0	0	0	0	0	0	0	0	35.37	0	0	0	0	0
2	ENSMUSG00000006784.14	Ttc25	tetratricopeptide repeat domain 25	protein_coding	0	0	0	0	0	0	0	0	0	0	0	0	0	0	0	0	0	0	0	0	0	0	0	0	0	0	0	0	0	0	0	0	0	0	0	0	0	0	0	0	0	0	0	0	0
8	ENSMUSG00000006800.13	Sulf2	sulfatase 2	protein_coding	0	0	0	0	0	86.98	0	0	0	0	44.12	0	0	0	0	0	0	0	0	0	0	0	0	20.83	0	0	0	0	0	0	0	0	0	0	0	0	0	0	0	0	0	0	52.23	0	0
62	ENSMUSG00000006818.4	Sod2	superoxide dismutase 2, mitochondrial	protein_coding	17.25	0	0	8.53	30.84	0	21.85	18.09	0	0	31.28	0.24	0	37.64	48.92	0	0	18.56	10.33	9.82	58.04	0	0	24.18	0	33.21	0	0	138.24	0	8.86	4.09	15.29	0	0	72.02	48.17	0	30.48	81.77	89.25	34.31	15.4	37.82	58.47
15	ENSMUSG00000006850.7	Tmco6	transmembrane and coiled-coil domains 6	protein_coding	1.16	84.5	0	0	0	0	108.78	0	0	0	0	29.98	0	0	0	0	0	0	0	0	0	0	0	0	0	0	0	102.62	0	0	0	0	0	100.83	0	0	0	0	0	90.57	0	0	0	0	0
33	ENSMUSG00000006906.10	Stambp	STAM binding protein	protein_coding	0	0	0	49.48	104.63	0	0	15.27	2.1	39.51	0	0	20.63	0	0	0	0	47.41	0	0	0	0	0	0	0	0	0	87.57	34.59	0	0	0	0	0	0	141.57	8.58	0	0	53.47	32.8	0	0	61.24	0
33	ENSMUSG00000006920.14	Ezh1	enhancer of zeste 1 polycomb repressive complex 2 subunit	protein_coding	139.84	0	20.33	41.9	0.49	0	28.38	0	87.5	10.31	0	11.34	0	0	125.52	0	0	0	0	68.48	0	0	0	0.5	0	72.8	0	0	20.5	90.03	49.52	0	28.18	64.07	0	0	0	0	0	0	62.5	0	30.43	0	0
9	ENSMUSG00000006930.15	Hap1	huntingtin-associated protein 1	protein_coding	0	0	0	0	0	0	56.74	0	0	0	0	5.51	0	0	0	0	13.82	0	0	0	0	38.42	0	0	0	0	0	0	2.14	0	0	0	0.25	0	0	0	0	0	0	0	0	25.21	0	0	0
23	ENSMUSG00000006931.15	P3h4	prolyl 3-hydroxylase family member 4 (non-enzymatic)	protein_coding	0	0	0	0	0	83.82	47.42	0	0	82.5	0	0	0	0	0	0	165.57	45.82	0	42.3	0	0	0	69.46	0	0	0	0	0	0	0	41.54	0	0	0	0	40.25	141.04	0	0	30.14	11.63	45.66	0	0
75	ENSMUSG00000006932.16	Ctnnb1	catenin (cadherin associated protein), beta 1	protein_coding	62.32	302.23	790	66.36	165.73	36.39	217.79	0	61.45	152.24	0	183.32	135.27	142.83	390.79	1025.64	359.67	560.4	0	33.98	0	0	154.44	0	231.76	252.38	222.52	308.67	76.07	279.78	42.6	54.23	185.73	475.81	0	0	164.59	91.29	0	88.25	0	167.17	333.12	254.82	58.54
49	ENSMUSG00000006941.4	Eif1b	eukaryotic translation initiation factor 1B	protein_coding	0	89.22	117.98	0	110.24	139.5	90.86	98.6	0	0	0	37.55	0	116.56	80.43	0	0	57.37	207.88	58.22	0	102.27	198.03	0	0	0	173.11	70.14	0	0	0	0	0	0	0	118.33	9.31	0	0	0	91.39	299.78	18.22	48.02	0
0	ENSMUSG00000006948.7	Klk4	kallikrein related-peptidase 4 (prostase, enamel matrix, prostate)	protein_coding	0	0	0	0	0	0	0	0	0	0	0	0	0	0	0	0	0	0	0	0	0	0	0	0	0	0	0	0	0	0	0	0	0	0	0	0	0	0	0	0	0	0	0	0	0
3	ENSMUSG00000006958.13	Chrd	chordin	protein_coding	0	0	0	0	0	0	0	0	0	0	0	0	0	0	0	0	0	0	0	0	0	0	0	0	0	0	0	0	0	0	0	0	0	0	0	0	0	0	0	0	0	78.84	0	0	0
75	ENSMUSG00000006998.15	Psmd2	proteasome (prosome, macropain) 26S subunit, non-ATPase, 2	protein_coding	0	142.43	0	27.04	268.51	229.88	64.09	107.41	157.85	62.56	0	61.53	111.46	74.93	0	46.93	75.35	157.81	110.8	24.31	143.54	236.54	96.61	21.94	0	113.09	299.42	284.73	246.32	209.02	289.39	131.01	70.01	7.18	0	74.74	143.81	202.59	0	0	32.95	169.09	151.75	0	184.44
0	ENSMUSG00000007021.4	Syngr3	synaptogyrin 3	protein_coding	0	0	0	0	0	0	0	0	0	0	0	0	0	0	0	0	0	0	0	0	0	0	0	0	0	0	0	0	0	0	0	0	0	0	0	0	0	0	0	0	0	0	0	0	0
49	ENSMUSG00000007029.16	Vars	valyl-tRNA synthetase	protein_coding	89.78	233.34	57.08	58.83	41.38	137.85	28.51	0	0	0	0	50.49	95.56	39.56	0	0	0	11.75	54.73	0	0	0	0	20.8	0	0	63.5	177.53	74.82	0	120.5	0	44.23	0	0	145.92	55.59	343.95	0	0	62.24	74.47	0.19	64.49	122.25
2	ENSMUSG00000007030.8	Vwa7	von Willebrand factor A domain containing 7	protein_coding	0	0	0	2.44	0	0	0	10	0	0	0	0	0	0	0	0	0	0	0	0	0	0	0	0	0	0	0	0	0	0	0	0	0	0	0	0	0	0	0	0	0	0	0	0	0
2	ENSMUSG00000007033.4	Hspa1l	heat shock protein 1-like	protein_coding	0	0	0	0	0	0	0	0	0	0	0	7.46	0	0	0	0	0	0	0	0	0	0	0	0	0	0	0	0	0	0	0	0	3.59	0	0	0	0	0	0	0	0	0	0	0	0
1	ENSMUSG00000007034.15	Slc44a4	solute carrier family 44, member 4	protein_coding	0	0	0	0	0	0	0	0	0	0	0	0	0	0	0	0	0	0	0	0	0	0	0	0	0	0	0	0	0	0	0	0	0	0	0	0	0	0	0	0	0	0	0	0	0
4	ENSMUSG00000007035.15	Msh5	mutS homolog 5	protein_coding	0	0	0	0	0	0	0	0	0	0	0	0	0	0	0	0	0	0	0	3.52	0	0	0	0	0	0	0	103.23	0	0	0	0	0	0	0	0	0	0	0	0	0	0	0	0	0
50	ENSMUSG00000007036.15	Abhd16a	abhydrolase domain containing 16A	protein_coding	0	175.65	103.22	63.9	182.51	0	92.75	0	119.76	0	276.65	115.72	86.17	0	0	394.45	202.24	0	0	63.18	659	356.66	0	111.72	0	138.58	0	131.57	194.69	99.02	22.82	5.17	6.8	0	0	340.16	121.25	233.9	0	154.58	0	0	183.24	99.65	67.35
22	ENSMUSG00000007038.5	Neu1	neuraminidase 1	protein_coding	0	0	0	0	0	0	0	8.26	0	153.98	0	0	0	0	0	0	1.54	0	56.13	0	0	0	0	0	0	0	0	0	4.06	0	0	0	0	173.58	0	104.37	19.09	0	0	0	0	0	82.5	0	0
33	ENSMUSG00000007039.12	Ddah2	dimethylarginine dimethylaminohydrolase 2	protein_coding	115.37	85.37	0	0	0	0	47.68	117.88	0	0	0	0	0	0	18.47	0	0	65.75	149.29	121.12	247.35	0	57.05	0	0	0	216.42	0	0	72.51	3.52	0	0	0	0	115.74	29.55	156.09	0	53.55	0	91.86	168.26	0	13.97
86	ENSMUSG00000007041.9	Clic1	chloride intracellular channel 1	protein_coding	330.92	104.32	171.79	49.03	192.12	615.65	216.58	299.58	382.79	105.96	375.36	206.63	181.64	61.02	7.63	0	600.35	247.89	596.51	245.52	0	327.95	247.02	341.36	70.74	313.08	363.82	461.63	95.24	538.4	317.48	521.56	401.53	121.72	181.91	910.02	500.39	369.72	649.61	110.84	164.81	218.7	218.01	482.72	594.31
46	ENSMUSG00000007050.17	Lsm2	LSM2 homolog, U6 small nuclear RNA and mRNA degradation associated	protein_coding	102.36	0	105.8	0	78.6	133.6	0	86.8	0	181.1	174.92	25.32	9.97	87.66	4.57	0	282.51	157.98	161.77	0	0	0	82.76	189.07	0	0	0	91.31	47.74	109.69	171.69	0	36.85	0	0	58.86	13.03	0	82.59	0	0	0	105.7	0	65.46
7	ENSMUSG00000007080.14	Pole	polymerase (DNA directed), epsilon	protein_coding	0	0	0	0	0	140.71	0	0	0	0	0	0	0	0	0.44	0	0	0	181.69	0	0	0	0	0	0	0	0	0	0	0	0	0	33.15	0	0	0	0	0	0	0	0	0	0	0	0
0	ENSMUSG00000007097.14	Atp1a2	ATPase, Na+/K+ transporting, alpha 2 polypeptide	protein_coding	0	0	0	0	0	0	0	0	0	0	0	0	0	0	0	0	0	0	0	0	0	0	0	0	0	0	0	0	0	0	0	0	0	0	0	0	0	0	0	0	0	0	0	0	0
0	ENSMUSG00000007107.6	Atp1a4	ATPase, Na+/K+ transporting, alpha 4 polypeptide	protein_coding	0	0	0	0	0	0	0	0	0	0	0	0	0	0	0	0	0	0	0	0	0	0	0	0	0	0	0	0	0	0	0	0	0	0	0	0	0	0	0	0	0	0	0	0	0
0	ENSMUSG00000007122.11	Casq1	calsequestrin 1	protein_coding	0	0	0	0	0	0	0	0	0	0	0	0	0	0	0	0	0	0	0	0	0	0	0	0	0	0	0	0	0	0	0	0	0	0	0	0	0	0	0	0	0	0	0	0	0
6	ENSMUSG00000007207.10	Stx1a	syntaxin 1A (brain)	protein_coding	35.41	0	0	0	54.87	0	0	0	0	0	0	0	0	0	0	0	0	23.41	0	0	0	0	0	0	0	0	0	0	0	0	0	0	0	0	0	0	0	0	0	0	0	0	0	0	0
0	ENSMUSG00000007209.4	Ceacam9	carcinoembryonic antigen-related cell adhesion molecule 9	protein_coding	0	0	0	0	0	0	0	0	0	0	0	0	0	0	0	0	0	0	0	0	0	0	0	0	0	0	0	0	0	0	0	0	0	0	0	0	0	0	0	0	0	0	0	0	0
7	ENSMUSG00000007216.6	Zfp775	zinc finger protein 775	protein_coding	0	0	63.01	0	0	0	0	0	0	0	57.67	0	0	0	0	0	0	0	0	0	0	0	0	0	74.55	0	0	103.42	0	0	0	0	0	65.22	0	0	0	0	0	0	0	0	0	0	0
11	ENSMUSG00000007279.14	Scube2	signal peptide, CUB domain, EGF-like 2	protein_coding	0	0	0	12.41	0	0	0	0	0	0	0	40.57	0	0	0	0	0	0	0	0	0	0	0	0	0	0	0	0	0	62.85	20.07	0	65.26	0	0	0	0	0	0	0	0	0	0	0	0
38	ENSMUSG00000007338.9	Mrpl49	mitochondrial ribosomal protein L49	protein_coding	89.91	37.53	0	46.59	0	0	27.44	0	63.43	0	0	50.91	0	175.92	76.94	0	0	124.76	2.76	14.54	0	0	0	0	87.97	268.03	0	42.57	125.41	0	42.25	0	0	0	0	119.65	9.17	0	0	0	0	98.24	38.42	5.54	0
40	ENSMUSG00000007379.15	Dennd2c	DENN/MADD domain containing 2C	protein_coding	0	5.21	0	8.78	0	0	0	75.99	91.72	0	0	0.46	174.23	0	0	0	0	35.15	38.71	0	236.13	170.11	109.42	0	0	29.46	0	45.63	3.56	0	0.76	0.15	0	0	0	65.47	4.07	0	33.58	0	0	0	0.53	95.62	0
26	ENSMUSG00000007411.15	Mark3	MAP/microtubule affinity regulating kinase 3	protein_coding	79.18	0	0	6.87	0	1.49	0	0	0	0	78.63	0	65.55	9.73	0	0	39.99	0.23	13.58	0	0	0.41	0	0	0	0.89	0	0	0	0	2.76	0	0	15.35	0	0	0	0	68.38	0	0	0	0.42	0	0
51	ENSMUSG00000007415.15	Gatad1	GATA zinc finger domain containing 1	protein_coding	88.48	38.73	0	78.69	0	0	0	50.94	31.63	0	0	22.24	0	13.71	0	0	32.42	26.4	86.4	19.6	0	0	37.56	35.41	40.83	12.02	24.85	18.85	23.42	6.97	5.79	0	48.49	81.72	0	20.53	14.17	91.26	67.64	0	0	5.79	41.56	0	0
0	ENSMUSG00000007440.10	Pcdha11	protocadherin alpha 11	protein_coding	0	0	0	0	0	0	0	0	0	0	0	0	0	0	0	0	0	0	0	0	0	0	0	0	0	0	0	0	0	0	0	0	0	0	0	0	0	0	0	0	0	0	0	0	0
0	ENSMUSG00000007457.3	2310003L06Rik	RIKEN cDNA 2310003L06 gene	protein_coding	0	0	0	0	0	0	0	0	0	0	0	0	0	0	0	0	0	0	0	0	0	0	0	0	0	0	0	0	0	0	0	0	0	0	0	0	0	0	0	0	0	0	0	0	0
64	ENSMUSG00000007458.14	M6pr	mannose-6-phosphate receptor, cation dependent	protein_coding	0	136.48	96.86	0	81.31	86.04	105.53	0	128.78	62.13	169.91	44.3	71.58	5.89	6.56	0	0	106.97	94.98	41.8	0	59.33	0	0	0	67.01	3.26	0	123.39	0	132.99	0	48.45	243.59	0	23.93	36.3	55.48	49.34	122.71	0	73.74	79.88	75.75	98.01
49	ENSMUSG00000007476.18	Lrrc8a	leucine rich repeat containing 8A	protein_coding	0	0.31	0	10.5	4.95	17.34	6.67	0	27.41	0	14.65	0	3.8	0	28.77	0	0.29	0	0	15.55	0	0	0	0	34.04	9.1	0	0	13.94	0	6.99	22.35	24.15	0	0	4.79	0.23	0	17.37	12.07	17.76	8.33	13.96	0	39.13
4	ENSMUSG00000007480.3	Mc5r	melanocortin 5 receptor	protein_coding	0	0	0	29.38	0	0	0	0	0	0	0	0	0	0	0	0	0	0	0	0	0	0	0	0	0	0	0	0	46.32	0	0	0	0	0	0	0	0	0	0	0	0	0	0	0	0
84	ENSMUSG00000007564.14	Ppp2r1a	protein phosphatase 2, regulatory subunit A, alpha	protein_coding	265.16	95.59	229.32	129.36	171.08	269.39	361.48	104.1	278.85	253.48	384.5	55.45	71.89	429.7	260.19	0	283.39	309.74	113.49	157.79	487.89	90.9	299.11	0	321.76	194.19	245.57	213.63	162.03	331.26	73.79	233.81	144.9	193.58	16.07	59.98	221.62	176.4	77.59	281.66	219.03	349.98	76.17	303.25	153.05
30	ENSMUSG00000007570.15	Fance	Fanconi anemia, complementation group E	protein_coding	0	0	0	0	0	89.09	0	0	0	0	167.1	79.52	80.11	0	0	0	0	0	0	89.26	0	133.13	0	0	0	46.12	0	0	97.24	0	101.23	121.02	109.18	0	0	0	192.3	0	0	0	0	98.71	92.84	0	0
24	ENSMUSG00000007589.8	Tinf2	Terf1 (TRF1)-interacting nuclear factor 2	protein_coding	0	0	0	0	0	0	0	0	0	41.81	0	0	1.83	0	0	0	86.16	24.91	135.56	0	0	0.43	0	0	65.68	0	0	0	33.4	56.8	0	0	10.28	8.48	0	0	0	109.53	0	9.09	0	0	0	0	0
0	ENSMUSG00000007591.14	Tssk4	testis-specific serine kinase 4	protein_coding	0	0	0	0	0	0	0	0	0	0	0	0	0	0	0	0	0	0	0	0	0	0	0	0	0	0	0	0	0	0	0	0	0	0	0	0	0	0	0	0	0	0	0	0	0
0	ENSMUSG00000007594.9	Hapln4	hyaluronan and proteoglycan link protein 4	protein_coding	0	0	0	0	0	0	0	0	0	0	0	0	0	0	0	0	0	0	0	0	0	0	0	0	0	0	0	0	0	0	0	0	0	0	0	0	0	0	0	0	0	0	0	0	0
31	ENSMUSG00000007603.8	Dus3l	dihydrouridine synthase 3-like (S. cerevisiae)	protein_coding	0	85.66	0	0	109.61	51.28	0	0	0	87.41	0	92.2	0	0	0	0	0	12.15	80.33	0	229.37	0	0	0	0	0	0	123.83	15.19	0	3.23	0	2.61	85.5	0	0	0	12.23	0	0	41.54	0	65.16	0	0
13	ENSMUSG00000007610.15	Gtpbp3	GTP binding protein 3	protein_coding	0	0	84.51	0	55.82	0	0	0	0	0	0	0	0	0	0	75.22	0	0	0	0	0	0	100.82	0	0	0	0	0	15	0	21.54	0	0	101.08	0	0	34.14	0	0	0	0	0	0	0	0
32	ENSMUSG00000007613.15	Tgfbr1	transforming growth factor, beta receptor I	protein_coding	29.66	0	0.51	0	23.6	3.36	13.77	0	10.11	0	30.98	61.77	0	0	0	5.41	0	0	0.09	8.57	0	0	0	0	0	0	0	0.32	6.12	0	0	0	14.85	42.66	0	0	0	0	0	0	19.11	0	1.65	25.6	0
26	ENSMUSG00000007617.17	Homer1	homer scaffolding protein 1	protein_coding	0	0	0	0	0	0	0	10.78	0	0	0	0.57	0	84.25	0	0	0	0	0	1.21	0	19.54	0	0	0	0	0	0	1.59	0	3.65	0	16.98	0	0	0	0	0	8.02	0	26.65	0	10.12	17.36	0
4	ENSMUSG00000007646.13	Rad51c	RAD51 paralog C	protein_coding	0	0	0	0	0	0	0	0	0	0	0	83.05	0	0	0	0	0	0	0	50.14	0	0	0	0	0	0	0	0	11.96	0	0	0	0	0	0	0	0	0	0	0	0	0	0	0	0
0	ENSMUSG00000007653.12	Gabrb2	gamma-aminobutyric acid (GABA) A receptor, subunit beta 2	protein_coding	0	0	0	0	0	0	0	0	0	0	0	0	0	0	0	0	0	0	0	0	0	0	0	0	0	0	0	0	0	0	0	0	0	0	0	0	0	0	0	0	0	0	0	0	0
81	ENSMUSG00000007655.16	Cav1	caveolin 1, caveolae protein	protein_coding	277.86	696.6	441.66	187.9	179.27	820.34	570.25	615.51	469.49	817.48	402.6	474.24	755.43	743.17	59.71	0	768.9	784.82	0	110.42	255.91	116.3	158.1	1009.95	227.06	0	942.51	915.75	93.16	820.85	216.72	166.45	526.2	116.78	1.47	378.26	81.8	0	438.51	282.57	107.69	105.4	317.18	358.19	72.56
82	ENSMUSG00000007656.13	Arpp19	cAMP-regulated phosphoprotein 19	protein_coding	367.25	65.54	402.29	49.83	12.47	40.81	284.89	0	137.76	549.91	0	166.34	202.05	0	76.05	0	133.62	59.16	400.81	299.42	0	3.47	343.97	150.52	74.21	243.63	228.13	4.43	154.06	111.5	92.79	166.4	99.39	102.08	0	279.99	126.79	129.44	175.2	177.12	281.69	60.99	0.79	405.06	170.32
40	ENSMUSG00000007659.18	Bcl2l1	BCL2-like 1	protein_coding	109.22	49.05	101.68	45.09	32.74	0	0	0	0	110.31	0	1.86	0	0	0	0	0	0	0	0.97	0	0	154.57	79.06	83.81	0	75.53	26.97	11.44	0	51.58	2.57	27.26	50.27	0	0	45.44	0	0	37.53	86.43	55.83	0	101.75	0
36	ENSMUSG00000007670.9	Khsrp	KH-type splicing regulatory protein	protein_coding	17.94	0	0.5	0	0.78	0.99	0.11	0	0	2.42	0.69	0.46	0	0.26	12.43	0	0	0	2.33	3.36	0.4	0.17	0	0	9.56	0	0.18	7.29	0	0	1.44	0.92	2.68	0	0	10.74	0.48	0	0	5.45	0	1.24	0.18	0	0.3
3	ENSMUSG00000007682.5	Dio2	deiodinase, iodothyronine, type II	protein_coding	0	0	0	0	0	0	0	0	0	0	0	0	0	0	0	0	0	0	0	0	0	0	0	0	2.26	0	0	0	0	0	0	0	0	0	0	0	0	0	0	0	0	0	0	0	0
59	ENSMUSG00000007721.5	Ccdc124	coiled-coil domain containing 124	protein_coding	68.5	73.65	182.69	232.99	0	0	176.39	137.11	152.72	0	123.79	87.32	0	0	0	0	0	13.93	0	56.39	265.68	0	151.01	217.68	0	45.88	166.62	0	115.36	45.64	137.19	0	186.65	289.38	0	112.36	209.37	666.74	235.64	80.7	109.49	307.64	43.52	0	379.49
83	ENSMUSG00000007739.10	Cct4	chaperonin containing Tcp1, subunit 4 (delta)	protein_coding	93.85	190.64	363.67	287.33	379.79	360.48	178.1	106.14	78.84	501.37	118.24	320.79	139.21	266.1	170.55	0	343.82	194.45	186.62	120.7	567.49	198.02	100.15	338.48	451.83	157.23	472.37	71.75	229.11	217.76	86.64	471.56	367.01	394.38	0	313.69	272.7	111.67	89.76	447.17	323.28	200.82	237.18	395.13	485.1
35	ENSMUSG00000007777.9	0610009B22Rik	RIKEN cDNA 0610009B22 gene	protein_coding	0	0	0	43.64	94.33	78.49	0	0	142.46	0	0	0	118.85	0	131.26	0	0	0	174.22	0	0	0	0	369.59	92.82	0	159.83	0	32.76	0	41.72	39.15	86.43	0	0	0	0	0	0	58.98	0	0	96.01	0	0
2	ENSMUSG00000007783.9	Cpt1c	carnitine palmitoyltransferase 1c	protein_coding	0	0	0	0	0	0	0	0	0	0	0	0	0	60.36	0	0	0	0	0	0	0	0	0	0	0	0	0	0	0	0	0	0	0	0	0	0	0	0	0	0	0	0	0	0	0
0	ENSMUSG00000007805.4	Twist2	twist basic helix-loop-helix transcription factor 2	protein_coding	0	0	0	0	0	0	0	0	0	0	0	0	0	0	0	0	0	0	0	0	0	0	0	0	0	0	0	0	0	0	0	0	0	0	0	0	0	0	0	0	0	0	0	0	0
46	ENSMUSG00000007812.16	Zfp655	zinc finger protein 655	protein_coding	0	0	76.56	0	0	0	40.76	0	1.54	0	52.89	0	100.04	0	0	0	31.22	150.81	0	151.34	0	0	83.17	0	0	200.52	0	0	166.76	0	21.72	55.54	41.96	277.62	0	194.49	4.83	0	58.16	172.87	37.36	0	164.76	63.58	0
89	ENSMUSG00000007815.13	Rhoa	ras homolog family member A	protein_coding	110.42	190.49	122.02	67.03	41.02	193.17	108.41	247.66	277.77	191.23	213.43	210.83	130.71	182.92	224.15	0	87.03	108.86	239.63	53.46	167.04	305.69	242.49	95.29	21.83	81.63	124.67	255.54	129.04	188.1	267.66	231.82	182.23	198.95	0	231.98	156.47	240.67	120.82	61.99	199.63	57.33	201.32	300.32	189.91
69	ENSMUSG00000007817.14	Zmiz1	zinc finger, MIZ-type containing 1	protein_coding	19.4	11.56	0	30.71	8.51	33.49	113.1	31.24	8.74	0.18	7.75	4.15	12.49	4.62	0	0	22.35	16.78	4.11	16.37	0	0	7.31	0	23.53	0	15.81	0	13.41	30.02	15.47	1.92	14.21	33.02	4.77	12.43	0.88	49.47	31.49	41.44	0	35.79	14.36	34.65	32.27
10	ENSMUSG00000007827.10	Ankrd26	ankyrin repeat domain 26	protein_coding	0	0	0	0	1.46	0	0	0	0	0	0	0	0	2.43	0	0	0	0	0	0	0	0	0	0	0	0	0	0	0.06	0	0	0	0	0	0	0	0	0	46.46	0	46.16	0	0	0	0
39	ENSMUSG00000007833.13	Aldh16a1	aldehyde dehydrogenase 16 family, member A1	protein_coding	139.46	0	40.3	74.72	0	0	119.33	0	152.18	93.2	0.35	19.89	296.28	70.52	175.78	0	0	0	2.39	64.16	0	0	0	21.62	0	0	0	0	47.44	0	36.07	81.59	0	0	0	0	0	0	0	0	0	0	0	0	0
51	ENSMUSG00000007836.6	Hnrnpa0	heterogeneous nuclear ribonucleoprotein A0	protein_coding	82.9	0	0	0	0	34.24	10.94	4.13	0	0	0	6.59	0	24.74	55.89	46.56	0	17.32	30.75	11.85	67.35	0	0	45.99	31.03	0	0.28	59.85	4.22	7.54	7.17	22.64	32.57	0	0	46.6	25.69	1.73	0	0	0	1.89	1.35	0	21.23
40	ENSMUSG00000007837.10	Prrg2	proline-rich Gla (G-carboxyglutamic acid) polypeptide 2	protein_coding	0	0	0	121.57	172.83	0	65.48	65.29	0	120.31	0	43.47	151.38	0	0	0	0	0	0	0	0	0	0	0	0	23.76	0	27.57	42.78	0	19.6	43.74	40	0	0	165.64	66.85	0	41.26	32.18	44.15	20.72	0	0	0
83	ENSMUSG00000007850.16	Hnrnph1	heterogeneous nuclear ribonucleoprotein H1	protein_coding	590.55	210.64	111.55	643.25	315.53	202.8	0	135.53	665.64	63.73	488.84	329.13	199.53	0	307.97	0	215.57	510.03	176.93	256.31	0	394.74	260.42	566.51	107.5	439.08	314.22	154.96	138.14	295.29	70.92	202.42	201.89	307.68	0	532.26	112.82	38.26	295.92	789.71	274.99	247.59	349.45	953.82	300.41
41	ENSMUSG00000007867.8	Ift43	intraflagellar transport 43	protein_coding	0	0	405.37	116.24	0	54.34	65.06	0	118.85	0	0	38.54	83.25	102.72	0	0	23.79	129.27	35.95	0	0	111.57	101.96	0	0	83.99	0	0	49.18	93.02	34.56	0	22.76	0	0	0	0	0	0	100.99	0	0	0	22.67	0
84	ENSMUSG00000007872.3	Id3	inhibitor of DNA binding 3	protein_coding	198.77	1616.28	1156.4	0	1169.93	50.25	1016.21	106.83	288.5	0	92.39	310.92	250.21	1635.11	1731.2	0	445.2	3002.47	290.74	5174.69	2481.21	261.5	952.36	1437.56	0	1263.79	2543.68	209.79	322.51	1229.59	567.96	490.66	578.01	669.64	1330.2	86.45	287.94	352.74	242.63	1569.67	3934.1	1.47	1721.17	187.2	1315.19
0	ENSMUSG00000007877.2	Tcap	titin-cap	protein_coding	0	0	0	0	0	0	0	0	0	0	0	0	0	0	0	0	0	0	0	0	0	0	0	0	0	0	0	0	0	0	0	0	0	0	0	0	0	0	0	0	0	0	0	0	0
55	ENSMUSG00000007880.16	Arid1a	AT rich interactive domain 1A (SWI-like)	protein_coding	35.67	15.04	11.67	33.67	29.75	9.1	0	0	64.81	0	4.45	45.23	30.79	12.65	91.61	48.94	48.61	5.14	0	10.46	0	16.12	0	3.16	0	0	0	37.26	11.72	0	24.59	2.01	9.53	12.26	0.43	0.3	25.91	0	61.5	4.3	6.89	0	21.8	9.56	27.1
23	ENSMUSG00000007888.15	Crlf1	cytokine receptor-like factor 1	protein_coding	0	0	0	0	0	69.53	112.48	182.72	0	0	46.74	0	0	0	0	0	55.75	116.76	173.29	0	0	0	0	0	75.57	35.66	0	0	0	0	158.3	127.69	0	71.91	0	203	49.67	0	99.8	0	0	0	0	510.68	126.18
83	ENSMUSG00000007891.15	Ctsd	cathepsin D	protein_coding	141.93	0	138.41	35.05	74.15	93.19	129.2	0	138.84	198.72	98.66	82.31	261.22	0	406.59	15.04	389.88	92.56	134.45	357.41	0	86.69	388.1	276.82	202.7	79.41	266.32	249.01	993.65	99.02	167.82	430.72	42.11	505.93	0	221.98	251.23	57.84	208.68	81.85	134.06	180.13	131.7	384.24	264.78
92	ENSMUSG00000007892.7	Rplp1	ribosomal protein, large, P1	protein_coding	5992.03	9609.71	5629.09	7687.58	9956.73	5594.44	9919.65	6453.84	3117.12	5961.34	4970.85	6039.24	4512.05	7617.8	6089.52	2920.63	5432.85	7369.42	7050.24	5994.81	7362.64	2013.9	6962.71	4006.6	6623.85	10323.8	7075.48	6082.3	6257.39	8207.01	7101.91	9950.6	8168.24	8687.96	5616.94	5633.31	7412.34	13224	9386.74	4379	11943.7	7910.89	7187.28	4609.1	5475.08
0	ENSMUSG00000007907.4	Cabs1	calcium binding protein, spermatid specific 1	protein_coding	0	0	0	0	0	0	0	0	0	0	0	0	0	0	0	0	0	0	0	0	0	0	0	0	0	0	0	0	0	0	0	0	0	0	0	0	0	0	0	0	0	0	0	0	0
4	ENSMUSG00000007908.14	Hmgcll1	3-hydroxymethyl-3-methylglutaryl-Coenzyme A lyase-like 1	protein_coding	2.05	0	0	0	0	0	0	0	0	0	0	0	0	0	0	0	0	0	0	0	0	1.39	0	0	0	0	0	0	0	0	0	0	0	0	0	0	0	75.31	0	0	0	0	0	0	0
0	ENSMUSG00000007944.8	Ttc9b	tetratricopeptide repeat domain 9B	protein_coding	0	0	0	0	0	0	0	0	0	0	0	0	0	0	0	0	0	0	0	0	0	0	0	0	0	0	0	0	0	0	0	0	0	0	0	0	0	0	0	0	0	0	0	0	0
0	ENSMUSG00000007946.10	Phox2a	paired-like homeobox 2a	protein_coding	0	0	0	0	0	0	0	0	0	0	0	0	0	0	0	0	0	0	0	0	0	0	0	0	0	0	0	0	0	0	0	0	0	0	0	0	0	0	0	0	0	0	0	0	0
13	ENSMUSG00000007950.8	Abhd8	abhydrolase domain containing 8	protein_coding	120.18	0	0	0	0	88.34	0	0	0	0	0	0	0	0	0	0	0	34.48	12.34	0	0	0	0	94.54	53.46	0	0	0	0	0	62.83	0	0	0	0	0	0	0	0	0	0	0	0	0	0
22	ENSMUSG00000007987.12	Ift22	intraflagellar transport 22	protein_coding	0	0	0	1	0	0	193.08	0	24.78	0	0	0	0	0	0	0	0	0	3.08	0	0	0	0	101.54	0	0	0	0	26.46	129.67	0	94.36	0	142.49	0	0	0	0	0	0	0	0	74.85	0	0
19	ENSMUSG00000007989.6	Fzd3	frizzled class receptor 3	protein_coding	0	0	0	30.49	0	0	0	0	0	0	0	21.77	0	0	0	0	0	1.28	0	0	0	0	0	0	0	0	0	0	6.2	0	14.35	0	43.64	65.53	0	0	0	0	0	1.74	0	0	16.45	0	0
3	ENSMUSG00000008028.15	1700008O03Rik	RIKEN cDNA 1700008O03 gene	protein_coding	0	0	0	0	0	7.62	0	0	0	0	0	0	0	0	0	0	0	0	0	0	0.76	0	0	0	0	0	0	0	0	0	0	0	0	0	0	0	0	0	0	0	0	0	0	0	0
26	ENSMUSG00000008035.12	Mid1ip1	Mid1 interacting protein 1 (gastrulation specific G12-like (zebrafish))	protein_coding	0	0	0	0	58.1	139.3	0	0	0	0	0	0	0	77	0	0	0	0	0	0	0	107.16	0	0	0	74.87	0	0	351.6	23.24	42.42	111.01	47.71	0	0	99.18	18.09	0	0	0	86.69	0	0	85.01	139.28
80	ENSMUSG00000008036.11	Ap2s1	adaptor-related protein complex 2, sigma 1 subunit	protein_coding	342.99	114.61	0	115.05	79.13	87.08	261.01	166.33	299.04	168.98	0	246.14	286.46	287.68	423.6	0	304.16	219.81	354.78	142.05	361.36	440.83	380.52	22.83	0	216.38	73.04	0	274.88	538.55	161.26	153.44	191.36	346.55	0	158	149.86	483.52	189.62	158.82	362.33	131.35	221.43	238.12	135.7
6	ENSMUSG00000008090.14	Fgfrl1	fibroblast growth factor receptor-like 1	protein_coding	0	0	0	0	70.32	0	0	0	0	0	0	0	0	0	0	0	0	0	0	0	0	0	3.75	0	0	0	0	0	0	0	0	0	0	7.75	0	0	0	0	0	0	0	0	79.45	0	0
0	ENSMUSG00000008129.14	4930432K21Rik	RIKEN cDNA 4930432K21 gene	protein_coding	0	0	0	0	0	0	0	0	0	0	0	0	0	0	0	0	0	0	0	0	0	0	0	0	0	0	0	0	0	0	0	0	0	0	0	0	0	0	0	0	0	0	0	0	0
3	ENSMUSG00000008136.14	Fhl2	four and a half LIM domains 2	protein_coding	0	0	0	0	0	0	0	0	0	177.46	0	0	0	0	0	0	0	0	0	0	0	0	0	14.82	0	0	0	0	0	0	0	0	0	0	0	0	0	0	0	0	0	0	0	0	0
67	ENSMUSG00000008140.17	Emc10	ER membrane protein complex subunit 10	protein_coding	184.07	239.58	0	88.35	145.07	3.27	140.12	0	0	0	77.55	63.03	52.3	0	129.66	0	5.03	74.54	59.82	62.53	198.42	0	104.69	0	91.74	0	0	0	156.74	93.46	123.95	53.82	199.95	1.11	0	70.03	111.78	363.3	66.79	233.47	154.23	217.1	135.72	74.06	148.13
3	ENSMUSG00000008153.11	Clstn3	calsyntenin 3	protein_coding	0	0	0	0	0	0	0	0	0	0	0	0	0	0	0	0	0	0	0	0	0	0	0	0	0	0	0	0	50.46	0	0	0	0	0	0	0	0	0	0	0	0	0	0	0	0
30	ENSMUSG00000008167.14	Fbxw9	F-box and WD-40 domain protein 9	protein_coding	0	0	0	36.97	88.37	0	0	18.46	0	0	0	113.52	122.55	73	0	0	0	0	69.6	89.42	0	0	0	0	59.34	0	0	288.23	18.78	0	43.89	0	0	0	0	0	73.3	0	0	0	0	0	47.15	125.12	0
1	ENSMUSG00000008193.13	Spib	Spi-B transcription factor (Spi-1/PU.1 related)	protein_coding	0	0	0	0	0	0	0	0	0	0	0	0	0	0	0	0	0	0	0	0	0	0	0	0	0	0	0	0	0	0	0	0	0	0	0	0	0	0	0	0	0	0	0	0	0
52	ENSMUSG00000008200.14	Fnbp4	formin binding protein 4	protein_coding	46.61	59.71	0	30.44	98.51	0	0	0	0	39.08	18.92	61.02	51.83	37.57	0	36.18	0	40.91	119.22	16.92	0	0	0	82.79	25.44	0	4.85	0	7.01	0	0	0	0	20.67	0	0	25.21	42.59	0	0	0	122.74	25.85	33.02	124.2
30	ENSMUSG00000008206.15	Cers4	ceramide synthase 4	protein_coding	0	195.09	0	94.3	0	0	82.56	0.25	0	0	0	0	0	0	25.05	0	0	68.5	0	195.34	0	0	0	0	0	0	151.9	224.89	1592.72	0	0	0	0	47.19	0	0	0	22.37	0	96.64	0	0	6.65	0	0
18	ENSMUSG00000008226.14	Scrn3	secernin 3	protein_coding	0	0	0	45.93	0	0	0	0	86.82	0	0	0	0	0	0	0	0	0	0	0	0	126.49	0	0	0	76.21	226.02	0	29.02	0	0	0	0	0	0	0	0	0	0	85.54	0	97.21	18.93	0	0
48	ENSMUSG00000008301.11	Phax	phosphorylated adaptor for RNA export	protein_coding	0	47.05	1.81	51.21	117.2	0	0	0	0	191.11	0	89.13	84.23	0	0	0	4.53	5.01	0	182.49	0	106.65	119.58	0	0	0	474.96	30.89	40.52	4.68	0	0	63.84	104.99	0	101.07	5.29	0	1.83	0	7.54	0	93.88	0	0
20	ENSMUSG00000008305.18	Tle1	transducin-like enhancer of split 1	protein_coding	0	0	0	54.41	0	0	33.15	0	0	0	0	0	0	0	62.32	0	0	0	0	18.41	0	0	0	33.52	89.19	0	0	0	18.73	0	0	0	0	97.95	0	0	0	0	24.1	37.21	0	0	0	0	0
6	ENSMUSG00000008307.11	1700109H08Rik	RIKEN cDNA 1700109H08 gene	protein_coding	0	0	0	0	0	0	0	0	0	0	0	0	0	0	0	0	0	0	0	0	0	24.26	0	0	0	0	0	0	0	0	1.28	0	0	5.55	0	0	0	0	0	0	0	0	0	0	0
2	ENSMUSG00000008318.9	Relt	RELT tumor necrosis factor receptor	protein_coding	0	0	0	0	0	0	0	128.64	0	0	0	0	0	0	0	0	0	0	0	0	0	0	0	0	0	0	0	0	0	0	0	0	0	0	0	0	0	0	0	0	0	0	57.77	0	0
59	ENSMUSG00000008333.12	Snrpb2	U2 small nuclear ribonucleoprotein B	protein_coding	62.73	5.04	88.27	54.01	99.61	116.52	0	4.37	0	175.68	0	0	190.8	69.16	0	0	114.95	75.67	21.63	22.21	351.62	38.1	0	0	62.38	39.61	0	142.59	17.22	162.97	46.27	0	18.18	300.07	0	145.94	44.28	171.75	0	130.48	54.25	0	21.66	85.51	36.97
91	ENSMUSG00000008348.9	Ubc	ubiquitin C	protein_coding	285.65	1913.35	357.75	401.69	644.9	900.68	395.98	1705.68	1093.38	1063.15	3259.47	824	1459.11	2922.61	1014.93	0	1574	2845.62	475.16	1620.93	2840.4	3886.41	1134.6	772.91	315.35	1227.16	2381.46	381.1	2639.24	364.4	617.31	1211.69	2782.25	2349.66	4.3	825.09	525.97	277.79	2497.03	1202.72	1719.04	300.83	2614.35	2991.81	1434.1
36	ENSMUSG00000008373.16	Prpf31	pre-mRNA processing factor 31	protein_coding	0	0	0	0	286.16	138.38	0	0.36	247.42	74.74	0	0	79.55	0	0	0	0	0	0	0	0	66.68	0	0	0	0	108.15	98.94	34.74	75.39	114.16	76.75	0	0	0	36.68	4.08	0	94.45	0	0	59.46	70.6	108.33	0
77	ENSMUSG00000008384.8	Sertad1	SERTA domain containing 1	protein_coding	0	294.62	385.34	85.41	373.24	332.16	123.36	631.75	321.34	0	311.53	162.01	653.49	776.37	399.81	0	749.86	669.27	342.85	992.22	676.16	1097.65	1106.34	0	110.15	432.11	194.04	0	262.84	0	169.8	386.53	374.59	358.82	0	135.52	209.33	0	826.45	922.72	402.48	79.78	1822.66	416.53	136.92
42	ENSMUSG00000008393.8	Carhsp1	calcium regulated heat stable protein 1	protein_coding	0	0	0	52.06	0	10.31	0	0	109.98	0	0	72.75	130.49	0	0	0	202.6	0	201.67	0.2	0	0	0	0	0	81.76	0	0	19.26	0	1.46	15.73	76.83	0	0	154.24	132.8	0	186.17	41.77	0	0	0	166.7	295.52
4	ENSMUSG00000008398.14	Elk3	ELK3, member of ETS oncogene family	protein_coding	0	2.65	0	0	0	0	0	0	0	0	0	0	0	0	0	0	0	0	0	0	0	0	0	0	0	0	0	0	0	0	0	0	0	0.21	0	0	0	0	0	0	0	0	0	0	0
34	ENSMUSG00000008429.7	Herpud2	HERPUD family member 2	protein_coding	0	0	92.87	0	65.27	2.96	0	0	0	0	0	67.51	0	55.05	0	0	100.07	0	2.46	8.18	0	2.56	50.46	0	77.85	0	0	0	0	0	0	0	0	46.13	0	0	0	0	0	0	0	9.02	0	0	0
41	ENSMUSG00000008435.15	Rdh13	retinol dehydrogenase 13 (all-trans and 9-cis)	protein_coding	2.61	0	0	5.34	0	0	0	36.21	0	0	2.47	1.38	0	66.55	0	0	0	9.98	16.55	0	166.43	124.06	30.15	0	0	0	0	0	9.14	0	3.07	0	34.38	0	0	31.35	2.28	251.7	84.86	24.38	1.4	119.39	139.49	0	0
0	ENSMUSG00000008438.3	Adam21	a disintegrin and metallopeptidase domain 21	protein_coding	0	0	0	0	0	0	0	0	0	0	0	0	0	0	0	0	0	0	0	0	0	0	0	0	0	0	0	0	0	0	0	0	0	0	0	0	0	0	0	0	0	0	0	0	0
61	ENSMUSG00000008450.7	Nutf2	nuclear transport factor 2	protein_coding	168	112.31	44.6	8.89	0	0.82	13.28	3.05	0	15.37	0.83	0	2.5	1.71	0	0	4.1	0	15.7	7.11	16.37	0	0	0	2.61	0	4.29	11.97	22.58	2.73	8.54	2.75	4.84	0	0	0	2.51	0	78.83	6.3	17.32	4.08	89.42	68.34	183.26
8	ENSMUSG00000008461.5	Fut1	fucosyltransferase 1	protein_coding	0	0	0	0	0	0	0	18.16	0	0	0	0	0	0	0	0	0	0	0	0	0	0	0	0	0	56.85	0	0	0	110.9	32.45	0	0	0	0	0	0	0	0	0	0	0	0	0	0
78	ENSMUSG00000008475.13	Arpc5	actin related protein 2/3 complex, subunit 5	protein_coding	0	130	40.69	122.86	159.11	324.86	142.5	227.34	104.18	0	142.83	120.78	275.2	74.98	78.66	0	48.43	40.66	155.82	163.56	222.93	309.26	192.1	346.03	482.87	285.21	247.97	14.87	112.44	192.37	112.01	219.66	234.68	265.59	388.01	58.44	244.37	0	4.16	97.53	2.6	98.71	103.69	202.66	81.79
0	ENSMUSG00000008482.8	Rnf151	ring finger protein 151	protein_coding	0	0	0	0	0	0	0	0	0	0	0	0	0	0	0	0	0	0	0	0	0	0	0	0	0	0	0	0	0	0	0	0	0	0	0	0	0	0	0	0	0	0	0	0	0
0	ENSMUSG00000008489.18	Elavl2	ELAV (embryonic lethal, abnormal vision, Drosophila)-like 2 (Hu antigen B)	protein_coding	0	0	0	0	0	0	0	0	0	0	0	0	0	0	0	0	0	0	0	0	0	0	0	0	0	0	0	0	0	0	0	0	0	0	0	0	0	0	0	0	0	0	0	0	0
2	ENSMUSG00000008496.18	Pou2f2	POU domain, class 2, transcription factor 2	protein_coding	0	0	0	0	0	0.14	0	0	0	0	0	0	2.2	0	0	0	0	0	0	0	0	0	0	0	0	0	0	0	0	0	0	0	0	0	0	1.39	0	0	0	0	0	0	0	0	0
17	ENSMUSG00000008540.11	Mgst1	microsomal glutathione S-transferase 1	protein_coding	0	140.24	0	898.33	0	0	0	0	0	0	0	118.13	0	0	0	0	0	0	0	0	0	0	0	0	0	45.96	0	0	6870.29	4.8	0	0	0	99.48	0	0	0	0	0	512.66	0	0	48.12	0	0
88	ENSMUSG00000008575.17	Nfib	nuclear factor I/B	protein_coding	119.15	3.96	20.79	104.09	48.56	41.48	52.92	16.03	77.16	57.31	0	42.94	1	20.98	101.71	0	29.02	90.68	28.8	19.61	10.74	22.02	27.63	103.9	13.31	6.8	123.37	129.2	39.11	42.92	45.71	11.32	21.62	41.34	40.02	27.49	11.42	186.28	11.8	45.81	52.2	125.97	31.28	57.42	16.19
0	ENSMUSG00000008590.4	Htr3b	5-hydroxytryptamine (serotonin) receptor 3B	protein_coding	0	0	0	0	0	0	0	0	0	0	0	0	0	0	0	0	0	0	0	0	0	0	0	0	0	0	0	0	0	0	0	0	0	0	0	0	0	0	0	0	0	0	0	0	0
45	ENSMUSG00000008601.12	Rab25	RAB25, member RAS oncogene family	protein_coding	176.33	317.2	112.81	302.72	0	136.46	0	510.79	116.04	0	334.57	48.27	0	0	0	0	460.9	219.43	0	0	0	199.46	0	0	0	561.56	0	0	36.52	0	236.92	0	71.93	63.75	11.79	0	740.04	0	77.54	0	0	0	0	708.88	782.06
58	ENSMUSG00000008604.11	Ubqln4	ubiquilin 4	protein_coding	15.02	1.1	0	34.28	0	26.1	26.99	0.18	65.87	4.4	0	21.55	0	24.15	58.3	0	1.49	54.42	34.14	15.3	4.16	43.83	24.99	0.32	0	20.61	15.7	100.54	9.68	0	27.34	22.74	5.74	0	0	0	18.81	0	0	47.32	10.68	13.14	49.28	45.17	0
1	ENSMUSG00000008658.15	Rbfox1	RNA binding protein, fox-1 homolog (C. elegans) 1	protein_coding	0	0	0	0	0	0	0	0	0	0	0	0	0	0	0	0	0	0	0	0	0	0	0	0	0	0	0	0	4.83	0	0	0	0	0	0	0	0	0	0	0	0	0	0	0	0
92	ENSMUSG00000008668.14	Rps18	ribosomal protein S18	protein_coding	5232.45	5761	2497.82	5404.39	6802.18	2348.89	4601.07	3527.12	2632.91	5388.52	2250.76	2980.87	2502.88	5598.33	4420.14	55.3	2620.22	4668.77	2744.57	3419.05	7414.16	1907.42	3289.6	1808.06	3642.95	5224.58	5486.06	3435.16	2476.48	5208.57	2856.61	2823.24	3664.14	3857.99	5793.37	2526.79	4068.02	9752.91	3517.86	3963.57	5427.42	6580.39	3703.71	2479.42	2786.15
91	ENSMUSG00000008682.13	Rpl10	ribosomal protein L10	protein_coding	2169.18	5295.16	1992.61	2926.31	3713.53	1852.1	3002.44	3726.88	2955.43	4374.11	2567.93	4080.69	2839.01	3653.05	2076.42	0	2100.41	2788.53	2281.81	2998.53	3588.3	3626.15	2050.46	2779.68	2770.64	3274.75	1879.66	1598.18	2539.91	3459.49	3967.13	3343.84	3405.27	3747.76	4310.32	2547.69	3815.42	2628.9	3080.45	3611.82	2911.18	3782.99	3239.61	2775.87	2780.91
92	ENSMUSG00000008683.16	Rps15a	ribosomal protein S15A	protein_coding	1999.1	1919.4	1701.88	2215.73	1260.03	756.3	1681.47	772.72	1226.9	1279.56	359.26	1755.11	727.87	1919.32	1650.09	3206.29	1580.72	1186.21	1036.4	923.75	2431.08	672.89	842.21	603.28	1381.12	2719.44	974.56	1609.98	1064.04	1650.98	1509.27	973.08	1594.74	1436.96	787.41	1476.18	1178.7	1988.12	1306.52	1258.68	1917.87	1403	1278.57	1413.19	1039.21
75	ENSMUSG00000008690.15	Ncaph2	non-SMC condensin II complex, subunit H2	protein_coding	0	72.5	0	61.62	146.27	123.87	147.62	363.97	0	212.48	2.2	405.42	303.19	71.97	31.82	0	245.95	56.05	128.4	92.75	0	0	99.92	0	184.62	190.07	291.98	3.76	164.39	44.69	73.26	62.56	207.55	91.2	0	246.3	156.21	324.64	342.69	195.17	216.29	0	92.54	0	257.41
55	ENSMUSG00000008730.17	Hipk1	homeodomain interacting protein kinase 1	protein_coding	0	14.78	0	22.99	17.02	11.77	0	50.49	0	44.36	62.43	3.85	0	0	37.73	0	23.26	35.94	0.94	0	0	0.08	15.91	0.9	0	10.77	0.09	42.05	11.05	41.19	25.81	31.94	54.97	3.21	0	10.77	2.48	0	6.49	85.76	0	23.72	34.86	0	0.81
4	ENSMUSG00000008734.8	Gprc5b	G protein-coupled receptor, family C, group 5, member B	protein_coding	0	0	0	0	0	0	0	0	0	0	0	0	0	0	0	0	0	0	0	0	0	0	0	0	0	0	0	0	0	0	0	0	0	0	0	0	0	0	0	0	0	0	0	0	0
54	ENSMUSG00000008763.16	Man1a2	mannosidase, alpha, class 1A, member 2	protein_coding	0	49	8.95	14.52	30.38	75.96	22.02	67.83	15.15	0	0	17.8	143.13	0	48.56	0	18.12	4.44	3.13	39.61	0	0	18.77	0	1.95	0	0	0	15.03	0	20.34	59.42	36.75	0	0	0	17.18	0.55	0	3.53	0	44.81	31.97	0	96.03
0	ENSMUSG00000008789.10	Ceacam5	carcinoembryonic antigen-related cell adhesion molecule 5	protein_coding	0	0	0	0	0	0	0	0	0	0	0	0	0	0	0	0	0	0	0	0	0	0	0	0	0	0	0	0	0	0	0	0	0	0	0	0	0	0	0	0	0	0	0	0	0
0	ENSMUSG00000008813.12	Tppp2	tubulin polymerization-promoting protein family member 2	protein_coding	0	0	0	0	0	0	0	0	0	0	0	0	0	0	0	0	0	0	0	0	0	0	0	0	0	0	0	0	0	0	0	0	0	0	0	0	0	0	0	0	0	0	0	0	0
32	ENSMUSG00000008822.15	Acyp1	acylphosphatase 1, erythrocyte (common) type	protein_coding	0	133.86	0	0	0	0	53.92	193.03	0	0	0	0	48.08	0	0	0	0	28.32	0	0	0	0	0	82.78	0	0	0	0	34.59	0	23.47	0	0	0	0	207.02	10.96	0	0	0	56.46	51.87	37.79	0	0
0	ENSMUSG00000008843.4	Cldn13	claudin 13	protein_coding	0	0	0	0	0	0	0	0	0	0	0	0	0	0	0	0	0	0	0	0	0	0	0	0	0	0	0	0	0	0	0	0	0	0	0	0	0	0	0	0	0	0	0	0	0
2	ENSMUSG00000008845.9	Cd163	CD163 antigen	protein_coding	0	0	0	0	0	0	0	0	0	0	0	0	0	0	0	0	0	0	0	0	0	0	0	0	0	66.6	0	0	0	0	0	0	0	0	0	0	0	0	0	0	0	0	0	0	0
57	ENSMUSG00000008855.17	Hdac5	histone deacetylase 5	protein_coding	57.01	53.75	0	0.4	42.74	63.04	82.62	128.91	63.89	0	64.84	0	185.86	38.1	0	0	114.98	25.01	55.75	14.26	0	0	120.63	0	28.9	0	64.17	68.16	62.48	0	44.49	45.45	0	0	0	132.18	123	0	63.34	34.6	100.78	0	55.46	86.34	65.57
62	ENSMUSG00000008859.7	Rala	v-ral simian leukemia viral oncogene A (ras related)	protein_coding	0	0	29.04	0	28.83	81.97	0.69	14.87	62.68	13.72	0	0	64.93	26.24	0	0	118.52	4.39	81.09	0	0	7.1	148.4	0	32.15	58.96	0	128.23	11.97	103.67	10.01	21.88	90.23	0	72.76	120.09	79.11	63.7	0	22.29	17.54	0	38.4	0	33.75
0	ENSMUSG00000008874.3	Clec3a	C-type lectin domain family 3, member a	protein_coding	0	0	0	0	0	0	0	0	0	0	0	0	0	0	0	0	0	0	0	0	0	0	0	0	0	0	0	0	0	0	0	0	0	0	0	0	0	0	0	0	0	0	0	0	0
70	ENSMUSG00000008892.11	Vdac3	voltage-dependent anion channel 3	protein_coding	100.06	98.66	140.75	250.69	251.55	0	165.79	133.52	273.11	215.02	156.83	184.19	264.08	44.29	0	0	208.4	173.09	68.96	42.77	0	0	434.38	491.07	126.4	82.75	526.87	148.67	120.33	0	0.27	101.57	0	236.79	0	0	138.61	0	67.28	74.56	52.68	309.87	338.78	112.77	121.93
0	ENSMUSG00000008932.9	Slc1a7	solute carrier family 1 (glutamate transporter), member 7	protein_coding	0	0	0	0	0	0	0	0	0	0	0	0	0	0	0	0	0	0	0	0	0	0	0	0	0	0	0	0	0	0	0	0	0	0	0	0	0	0	0	0	0	0	0	0	0
69	ENSMUSG00000008958.14	Vps72	vacuolar protein sorting 72	protein_coding	127.43	149.73	100.48	78.92	293.23	0	284.25	76.93	194.87	329.16	105.79	152.44	0	0	319.91	0	0	88.58	0	50.16	371.08	236.13	372.82	286.53	125.92	136.07	78.61	114.82	86.85	300.02	99.17	83.01	0	226.51	0	111.13	90.22	0	104.09	75.16	270.23	191.2	92.84	291.33	0
36	ENSMUSG00000008976.16	Gabpa	GA repeat binding protein, alpha	protein_coding	0	45.5	0	0	0	0	0	0	0	150.01	59.45	0	43.72	0	123.83	0	0	21.55	0	0	0	0	0	121.04	63.85	0	41.03	0	13.02	0	0	0	41.62	0	0	0.5	69.83	0	63.54	40.9	25.8	40.74	0	62.08	87.81
47	ENSMUSG00000008999.7	Bmp7	bone morphogenetic protein 7	protein_coding	2.48	0	96.99	11.19	56.47	0	0	62.73	0	67.89	57.83	60.1	39.81	111.01	0	0	0	0	0	0	47.37	0	1.82	0	0	0	0	185.72	8.47	50.66	0	0	23.56	0	0	0	0	0	50.04	127.15	1.14	51.14	24.33	39.51	0
90	ENSMUSG00000009013.5	Dynll1	dynein light chain LC8-type 1	protein_coding	150.24	288.27	644.23	63.62	366.35	961.94	142.48	1088.51	41.58	474.14	0	618.29	421.06	618	236.77	1985.71	234.96	724.53	1203.12	992.22	814.19	1378.02	499.03	264.08	529.27	804.29	720.63	0	117.3	354.54	865.84	207.9	602.32	313.9	201.54	2298.74	963.1	811.88	614.11	212.05	151.81	136.86	687.11	944.76	827.28
32	ENSMUSG00000009030.14	Pdcl	phosducin-like	protein_coding	0	0	0	40.47	0	0	0	0	0	0	0	0	0	0	0	0	0	0	100.63	0	0	0	0	0	0	0	0	50.03	15.04	0	0	0	19.15	51.27	0	0	49.06	0	131.06	0	0	0	25.99	0	0
43	ENSMUSG00000009035.13	Tmem184b	transmembrane protein 184b	protein_coding	0	2.74	79.63	0	0	127.11	0	115.43	76.83	205.25	157.53	38.88	102.02	0	0	0	0	3.96	0	0	0	0	14.5	8.83	172.09	0	0	0	10.85	0	35.12	0	0	8.02	0	0	0	146.49	90.98	155	183.89	64.57	0	81.08	6.11
0	ENSMUSG00000009047.3	Gm5965	predicted gene 5965	protein_coding	0	0	0	0	0	0	0	0	0	0	0	0	0	0	0	0	0	0	0	0	0	0	0	0	0	0	0	0	0	0	0	0	0	0	0	0	0	0	0	0	0	0	0	0	0
0	ENSMUSG00000009070.14	Rsph14	radial spoke head homolog 14 (Chlamydomonas)	protein_coding	0	0	0	0	0	0	0	0	0	0	0	0	0	0	0	0	0	0	0	0	0	0	0	0	0	0	0	0	0	0	0	0	0	0	0	0	0	0	0	0	0	0	0	0	0
45	ENSMUSG00000009073.16	Nf2	neurofibromin 2	protein_coding	59.19	48.95	0	25.23	63.78	0	0	0	0	61.31	0	0	36.15	0	0	0	2.05	37.24	0	0	0	0	21.27	53.79	97.5	0	0	75.47	53.54	0	64.17	0.29	25.47	44.39	0	36.64	34.28	65.82	0	0	91.68	56.01	0	0	142.26
2	ENSMUSG00000009075.2	Cabp7	calcium binding protein 7	protein_coding	0	0	0	0	0	0	0	0	0	0	0	0	0	0	0.82	0	0	0	0	0	0	0	1.02	0	0	0	0	0	0	0	0	0	0	0	0	0	0	0	0	0	0	0	0	0	0
29	ENSMUSG00000009076.10	Zmat5	zinc finger, matrin type 5	protein_coding	0	0	0	54.38	0	106.99	0	0	0	0	0	0	0	0	200.88	0	0	140.35	0	110.43	0	122.19	121.24	225.01	0	0	0	0	14.37	0	0	89.72	0	0	0	0	63.28	0	0	0	41.93	23.58	55.07	0	0
89	ENSMUSG00000009079.16	Ewsr1	Ewing sarcoma breakpoint region 1	protein_coding	243.26	119.14	205.43	91.48	373.39	114.7	240.3	272.04	461.51	198.13	0.45	462.25	225.19	584.57	13.91	629.59	348.44	250.15	172.13	134.47	231.15	545.21	430.19	77.56	260.91	121.56	124.54	323.73	276.52	1.87	222.25	99.16	281.53	223.64	207.2	640.39	487.95	0	295.84	184.68	65.84	216.39	168.28	45.1	305.44
56	ENSMUSG00000009090.17	Ap1b1	adaptor protein complex AP-1, beta 1 subunit	protein_coding	178.3	44.87	0	44.64	0	148.4	75.47	84.29	0	35.48	64.59	52.72	0	4.65	21.35	0	0	0	88.63	0	0	114.97	89.47	0	112.46	0	30.66	107.31	69.13	0	122.82	96.77	31.83	0	0	155.65	181.75	0	66.49	82.91	0	75.36	18.82	188.11	63.04
0	ENSMUSG00000009092.4	Derl3	Der1-like domain family, member 3	protein_coding	0	0	0	0	0	0	0	0	0	0	0	0	0	0	0	0	0	0	0	0	0	0	0	0	0	0	0	0	0	0	0	0	0	0	0	0	0	0	0	0	0	0	0	0	0
0	ENSMUSG00000009093.7	Gstt4	glutathione S-transferase, theta 4	protein_coding	0	0	0	0	0	0	0	0	0	0	0	0	0	0	0	0	0	0	0	0	0	0	0	0	0	0	0	0	0	0	0	0	0	0	0	0	0	0	0	0	0	0	0	0	0
43	ENSMUSG00000009097.9	Tbx1	T-box 1	protein_coding	5.94	128.85	202.69	17.6	66.27	0	62.83	0	0	0	0	0	0	29.93	153.22	0	0	253.15	0	151.45	668.31	0	0	196.65	0	0	139.42	319.15	28.21	65.25	0	0	0	151.84	438.87	0	0	377.26	0	17.7	93.65	399.01	203.16	0	0
0	ENSMUSG00000009108.15	Gnat2	guanine nucleotide binding protein, alpha transducing 2	protein_coding	0	0	0	0	0	0	0	0	0	0	0	0	0	0	0	0	0	0	0	0	0	0	0	0	0	0	0	0	0	0	0	0	0	0	0	0	0	0	0	0	0	0	0	0	0
46	ENSMUSG00000009112.4	Bcl2l13	BCL2-like 13 (apoptosis facilitator)	protein_coding	0	0	0	2.68	1.61	0	0	0	4.66	0	0	0.35	91.16	0	0	0	72.13	23.68	0	5.74	0	8.34	30.11	0	62.8	0	0	0	62.38	0	11.21	0	0	0	0	53.17	17.71	32.15	47.5	0	14.6	16.45	0	3.51	0
2	ENSMUSG00000009114.17	2610028H24Rik	RIKEN cDNA 2610028H24 gene	protein_coding	0	0	0	0	0	0	0	0	0	0	0	0	0	0	0	0	0	0	0	0	0	0	0	0	0	0	0	0	0	0	0	0	0	0	0	0	0	0	0	0	0	0	0	0	0
2	ENSMUSG00000009115.5	Spatc1l	spermatogenesis and centriole associated 1 like	protein_coding	0	0	0	16.96	0	0	0	0	0	0	0	0	0	0	0	0	0	0	0	0	0	0	0	0	0	0	0	0	0	0	0	0	0	0	0	0	0	0	0	0	0	0	0	0	0
0	ENSMUSG00000009145.6	Dqx1	DEAQ RNA-dependent ATPase	protein_coding	0	0	0	0	0	0	0	0	0.49	0	0	0	0	0	0	0	0	0	0	0	0	0	0	0	0	0	0	0	0	0	0	0	0	0	0	0	0	0	0	0	0	0	0	0	0
7	ENSMUSG00000009185.2	Ccl8	chemokine (C-C motif) ligand 8	protein_coding	0	181.27	0	0	0	0	0	0	0	0	0	0	0	0	0	0	257.77	0	0	150.97	0	0	702.64	0	0	136.63	0	0	0	0	0	1408.89	0	0	0	0	0	0	0	0	0	0	0	0	0
25	ENSMUSG00000009207.15	Lnp	lunapark, ER junction formation factor	protein_coding	0	0	0	0	0	0	0	0	0	0	0	0	52.67	13.25	0	0	0	0	0	0	0	0	0	77.34	0	0	0	3.7	5.1	1.98	22.04	61.78	0	20.26	0	0	3.69	0	40.12	0	0	0	0	91.6	0
1	ENSMUSG00000009210.10	Prr29	proline rich 29	protein_coding	0	0	0	0	0	0	0	0	0	0	0	0	0	0	0	0	0	16.44	0	0	0	0	0	0	0	0	0	0	0	0	0	0	0	0	0	0	0	0	0	0	0	0	0	0	0
0	ENSMUSG00000009214.9	Tmem8c	transmembrane protein 8C	protein_coding	0	0	0	0	0	0	0	0	0	0	0	0	0	0	0	0	0	0	0	0	0	0	0	0	0	0	0	0	0	0	0	0	0	0	0	0	0	0	0	0	0	0	0	0	0
0	ENSMUSG00000009216.7	Fam163b	family with sequence similarity 163, member B	protein_coding	0	0	0	0	0	0	0	0	0	0	0	0	0	0	0	0	0	0	0	0	0	0	0	0	0	0	0	0	0	0	0	0	0	0	0	0	0	0	0	0	0	0	0	0	0
1	ENSMUSG00000009246.14	Trpm5	transient receptor potential cation channel, subfamily M, member 5	protein_coding	0	0	0	0	0	0	0	0	0	0	0	0	0	0	0	0	0	0	0	0	0	0	0	0	0	0	0	0	0	0	0	0	0	0	0	0	0	0	0	0	0	0	0	0	0
22	ENSMUSG00000009248.5	Ascl2	achaete-scute family bHLH transcription factor 2	protein_coding	0	0	0	0	0	0	0	0	0	0	82.87	0	0	0	0	0	134.1	0	0	0	0	0	24.57	0	0	0	0	0	0	0	0	77.4	0	0	0	0	34.32	0	31.93	0	0	0	0	16.03	42.61
4	ENSMUSG00000009281.6	Rarres2	retinoic acid receptor responder (tazarotene induced) 2	protein_coding	0	0	0	0	0	0	0	0	0	0	0	0	0	0	0	0	0	0	0	0	0	0	0	2.24	0	0	0	0	0	0	0	0	0	0	0	0	0	0	0	0	0	0	0	0	0
69	ENSMUSG00000009291.12	Pttg1ip	pituitary tumor-transforming 1 interacting protein	protein_coding	0.89	106.28	0	36.71	112.95	205.05	0	149.74	172.49	303.1	185.27	0	217.32	427.52	314.55	0	674.05	72.86	4.07	95.93	138.52	4.38	0	167.95	0	259.21	44.62	0	88.52	0	81.06	179.79	74.65	714.06	0	179.71	88.34	0	110.8	139.19	230.04	112.55	261.15	38.75	0
5	ENSMUSG00000009292.17	Trpm2	transient receptor potential cation channel, subfamily M, member 2	protein_coding	0	0	0	0	0	0	0	0	0	0	0	0	0	0	0	0	0.54	0	0.24	0.25	0	0	0.18	0	0	0	0	0	0	0	0	0	0	0	0	0	0	0	0	0	0	0	0.62	0	0
55	ENSMUSG00000009293.17	Ube2g2	ubiquitin-conjugating enzyme E2G 2	protein_coding	0	80.9	0	0	33.89	105.77	104.99	210.8	13.31	119.93	468.29	76.15	490.48	0	0	0	0	210.36	0	136.43	0	0	132.38	0	113.39	1.55	0	139.9	149.04	162.41	0	232.25	39.12	0	0	0	105.81	0	0	0	71.73	69.46	0	106.78	0
0	ENSMUSG00000009350.13	Mpo	myeloperoxidase	protein_coding	0	0	0	0	0	0	0	0	0	0	0	0	0	0	0	0	0	0	0	0	0	0	0	0	0	0	0	0	0	0	0	0	0	0	0	0	0	0	0	0	0	0	0	0	0
1	ENSMUSG00000009356.12	Lpo	lactoperoxidase	protein_coding	0	0	0	0	0	0	0	0	0	0	0	0	0	0	0	0	0	0	0	0	0	0	0	0	0	0	0	0	0	0	0	0	0	0	0	0	0	0	0	0	0	0	0	0	0
30	ENSMUSG00000009376.15	Met	met proto-oncogene	protein_coding	0	0	0	16.94	0	51.09	0	0	31.6	0	28.98	0	0	0	0	0	0	0	0	0	0	104.77	24.62	26.51	0	0	0	0	0	0	0	38.7	1.41	6.16	0	0.36	12.05	0	48.19	0	0	6.44	0	99.61	0
0	ENSMUSG00000009378.3	Slc16a12	solute carrier family 16 (monocarboxylic acid transporters), member 12	protein_coding	0	0	0	0	0	0	0	0	0	0	0	0	0	0	0	0	0	0	0	0	0	0	0	0	0	0	0	0	0	0	0	0	0	0	0	0	0	0	0	0	0	0	0	0	0
0	ENSMUSG00000009394.13	Syn2	synapsin II	protein_coding	0	0	0	0	0	0	0	0	0	0	0	0	0	0	0	0	0	0	0	0	0	0	0	0	0	0	0	0	0	0	0	0	0	0	0	0	0	0	0	0	0	0	0	0	0
17	ENSMUSG00000009406.13	Elk1	ELK1, member of ETS oncogene family	protein_coding	19.08	0	0	0	0	0	0	0	0	0	0	4.08	0	0	0	0	0	0	0	0	0	7.37	47.87	0	0	0	0	0	0	0	0.1	0	0	0	0	0	0	0	0	0	0	0	0	6.45	0
3	ENSMUSG00000009418.15	Nav1	neuron navigator 1	protein_coding	0	0	0	0	0	0	0	0	0	0	0	0	0	0	0	0	0	0	0	0	0	0	0	0	0	0	0	0	0	0	0	0	0	0	0	0	0	0	0	0	0	0	2.61	0	0
41	ENSMUSG00000009470.16	Tnpo1	transportin 1	protein_coding	22.36	0	0	55.38	30.27	4.96	0	44.53	93.36	0	0	0	187.6	116.33	0	595.73	0.14	10.11	25.35	7.24	0	0.08	0	59.61	0	0	4.11	0	13.47	0	0.43	16.39	0	0	0.41	0	0	0	0	57.29	0	0	8.26	0	2.71
0	ENSMUSG00000009471.3	Myod1	myogenic differentiation 1	protein_coding	0	0	0	0	0	0	0	0	0	0	0	0	0	0	0	0	0	0	0	0	0	0	0	0	0	0	0	0	0	0	0	0	0	0	0	0	0	0	0	0	0	0	0	0	0
0	ENSMUSG00000009487.9	Otog	otogelin	protein_coding	0	0	0	0	0	0	0	0	0	0	0	0	0	0	0	0	0	0	0	0	0	0	0	0	0	0	0	0	0	0	0	0	0	0	0	0	0	0	0	0	0	0	0	0	0
37	ENSMUSG00000009535.13	Rnmt	RNA (guanine-7-) methyltransferase	protein_coding	52.76	5.05	113.38	0	0	52.6	0.59	67.54	0	0	0	1.77	0	3.98	0	0	0	166.94	0	0	0	0	0	0	78.3	12.41	0	0	25.17	76.68	37.07	0	52.1	0	0	0	20.67	0	0	0	27	0	21.84	27.83	1.56
0	ENSMUSG00000009545.14	Kcnq1	potassium voltage-gated channel, subfamily Q, member 1	protein_coding	0	0	0	0	0	0	0	0	0	0	0	0	0	0	0	0	0	0	0	0	0	0	0	0	0	0	0	0	0	0	0	0	0	0	0	0	0	0	0	0	0	0	0	0	0
76	ENSMUSG00000009549.14	Srp14	signal recognition particle 14	protein_coding	39.65	0	596.35	93.74	89.84	321.96	651.86	298.66	135.53	205.55	377.93	320	0	118.46	248.09	0	0	289.84	228.15	276.55	0	317.27	2.58	221.42	284.69	115.68	271.14	180.9	126.39	159.64	169.09	391.35	61.08	0	0	0	167.14	365.16	194.13	342.76	274.86	195.66	164.04	0	0
0	ENSMUSG00000009551.2	6330409D20Rik	RIKEN cDNA 6330409D20 gene	protein_coding	0	0	0	0	0	0	0	0	0	0	0	0	0	0	0	0	0	0	0	0	0	0	0	0	0	0	0	0	0	0	0	0	0	0	0	0	0	0	0	0	0	0	0	0	0
26	ENSMUSG00000009555.16	Cdk9	cyclin-dependent kinase 9 (CDC2-related kinase)	protein_coding	0	0	0	0	0	0	0	0	3.38	0	0	0	50.78	0	183.91	0	4.7	0	29.35	0	0	0	0	0	0	69.23	0	0	0	0	16.8	0	91.18	0	0	0	0	0	115.22	10.26	0	70.45	0	0	3.85
29	ENSMUSG00000009563.16	Tor2a	torsin family 2, member A	protein_coding	0	0	0	0	108.54	53.82	54.04	0	0	0	0	0	0	59.09	171.73	0	143.5	0	102.28	0	0	0	0	0	108.06	0	0	31.46	54.61	0	0	0	101.61	0	0	0	91.97	0	0	0	112.09	0	63.06	0	0
40	ENSMUSG00000009566.12	Fpgs	folylpolyglutamyl synthetase	protein_coding	0	0	0	0	153.2	102.63	339.76	0	0	0	0	70.85	62.66	103.16	0	0	141.97	138.2	0	45.06	0	55.91	0	0	0	0	0	0	0.81	132.17	88.77	69.65	0	21.27	0	0	0	148.67	0	43.53	149.43	0	66.82	58.66	0
51	ENSMUSG00000009569.14	Mkl2	MKL/myocardin-like 2	protein_coding	8.55	32.81	13.42	13.67	15.21	24.43	0	0	0	26.65	9.2	5.47	0	8.4	18.97	0	0	12.37	5.24	0	0	0	0	0	4.5	0	27.73	30.14	9.18	0	5.45	9.15	8.09	3.64	0	12.36	13.28	0	20.02	6.12	11.9	18.12	0	30.21	0
28	ENSMUSG00000009575.14	Cbx5	chromobox 5	protein_coding	0	0.67	0	12.69	0	141.37	0.96	8.48	0	0	0	108.26	0	0	35.25	0	39.28	0	147.33	0	0	0	0	0	0	0	0	0	0.82	5.82	0	0	13.75	0	0	0	0	43.81	0	0	0	0	11.61	0	0
0	ENSMUSG00000009580.15	Odam	odontogenic, ameloblast asssociated	protein_coding	0	0	0	0	0	0	0	0	0	0	0	0	0	0	0	0	0	0	0	0	0	0	0	0	0	0	0	0	0	0	0	0	0	0	0	0	0	0	0	0	0	0	0	0	0
2	ENSMUSG00000009585.17	Apobec3	apolipoprotein B mRNA editing enzyme, catalytic polypeptide 3	protein_coding	0	0	0	0	0	0	0	0	0	0	0	0	0	0	0	0	0	0	0	1.05	0	0	0	0	0	0	0	0	12.28	0	0	0	0	0	0	0	0	0	0	0	0	0	0	0	0
0	ENSMUSG00000009588.9	St6galnac1	ST6 (alpha-N-acetyl-neuraminyl-2,3-beta-galactosyl-1,3)-N-acetylgalactosaminide alpha-2,6-sialyltransferase 1	protein_coding	0	0	0	0	0	0	0	0	0	0	0	0	0	0	0	0	0	0	0	0	0	0	0	0	0	0	0	0	0	0	0	0	0	0	0	0	0	0	0	0	0	0	0	0	0
0	ENSMUSG00000009596.9	Taf7l	TATA-box binding protein associated factor 7 like	protein_coding	0	0	0	0	0	0	0	0	0	0	0	0	0	0	0	0	0	0	0	0	0	0	0	0	0	0	0	0	0	0	0	0	0	0	0	0	0	0	0	0	0	0	0	0	0
20	ENSMUSG00000009614.16	Sardh	sarcosine dehydrogenase	protein_coding	136.84	218.23	0	0	123.37	0	177.29	0.13	0	98.18	0	0	0	0	0	0	0	91.76	0	43.91	271.1	0	0	0	0	0	324.43	0	0	125.06	0	0	0	87.31	0	0	0	0	0	0	172.09	210.9	84.1	0	0
11	ENSMUSG00000009621.18	Vav2	vav 2 oncogene	protein_coding	0	0	60.38	0	0	0	0	0	0	0	0	0	0	0	0	0	0	0	0	0	0	0	0	0	59.2	0	2.57	0	12.22	0	0	0	0	33.68	0	0	0	0	0	0	0	0	0	55.75	0
0	ENSMUSG00000009628.14	Tex15	testis expressed gene 15	protein_coding	0	0	0	0	0	0	0	0	0	0	0	0	0	0	0	0	0	0	0	0	0	0	0	0	0	0	0	0	0	0	0	0	0	0	0	0	0	0	0	0	0	0	0	0	0
21	ENSMUSG00000009630.9	Ppp2cb	protein phosphatase 2 (formerly 2A), catalytic subunit, beta isoform	protein_coding	0	0	0	0	0	0	0	0	0	0	67.49	0	0	0	0	0	0	0	0	0.33	0	0	0	0	0	0	67.79	0	8.33	0	50.3	0	0	43.2	0	28.33	4.4	0	64.81	0	2.45	0	3.72	0	0
0	ENSMUSG00000009633.3	G0s2	G0/G1 switch gene 2	protein_coding	0	0	0	0	0	0	0	0	0	0	0	0	0	0	0	0	0	0	0	0	0	0	0	0	0	0	0	0	0	0	0	0	0	0	0	0	0	0	0	0	0	0	0	0	0
26	ENSMUSG00000009640.11	Dmap1	DNA methyltransferase 1-associated protein 1	protein_coding	0	0	0	15.67	116.45	0	0	0	0	0	166.37	0	0	0	0	0	0	0	0	0	0	0	0	120.17	117.5	0	0	0	0	0	25.85	0	0	0	0	0	0	0	84.59	0	70.01	138.5	0	0	0
0	ENSMUSG00000009646.13	Pla2g12b	phospholipase A2, group XIIB	protein_coding	0	0	0	0	0	0	0	0	0	0	0	0	0	0	0	0	0	0	0	0	0	0	0	0	0	0	0	0	0	0	0	0	0	0	0	0	0	0	0	0	0	0	0	0	0
35	ENSMUSG00000009647.13	Mcu	mitochondrial calcium uniporter	protein_coding	44.27	0	0	0	0	0	0	1.49	0	0	35.07	0	135.09	0	49.63	0	0	0	40.69	0	0	0	0	0	42.74	8.09	0	0	0.78	0	11.34	12.78	0	0	0	0	19.32	0	0	25.88	0	0	0	69.18	70.69
0	ENSMUSG00000009654.4	Oit3	oncoprotein induced transcript 3	protein_coding	0	0	0	0	0	0	0	0	0	0	0	0	0	0	0	0	0	0	0	0	0	0	0	0	0	0	0	0	0	0	0	0	0	0	0	0	0	0	0	0	0	0	0	0	0
0	ENSMUSG00000009670.11	Tex11	testis expressed gene 11	protein_coding	0	0	0	0	0	0	0	0	0	0	0	0	0	0	0	0	0	0	0	0	0	0	0	0	0	0	0	0	0	0	0	0	0	0	0	0	0	0	0	0	0	0	0	0	0
24	ENSMUSG00000009681.9	Bcr	breakpoint cluster region	protein_coding	0	0	0	0	0	0	0	0	0	0	0	0	0	0	0	0	1.28	10.11	0	11.1	0	0	0	0	0.15	9.22	0	0	0	0	1.11	15.4	7.36	0	0	0	0	0	0	0	7.44	0	14.73	14.23	0
9	ENSMUSG00000009687.14	Fxyd5	FXYD domain-containing ion transport regulator 5	protein_coding	0	0	0	0	0	0	0	0	0	0	0	0	0	0	0	0	0	0	418.25	1.49	0	0	0	0	0	183.01	0	0	0	0	0	0	0	0	0	0	0	0	0	0	0	0	0	0	0
2	ENSMUSG00000009731.4	Kcnd1	potassium voltage-gated channel, Shal-related family, member 1	protein_coding	0	0	0	0	0	0	0	0	0	0	0	0	0	0	0	0	0	0	0	0	0	0	0	0	0	0	0	0	0	0	0	0	0	0	0	0	0	0	0	0	0	0	0	0	0
18	ENSMUSG00000009733.8	Tfcp2	transcription factor CP2	protein_coding	0	27.84	127.26	25.04	5.2	0	0	0	1.97	0	0	0	0	0	0	0	0	0	0	0	0	0	0	53.95	0	0	5.6	0	0	0	0	0	0	0	0	0	0	104.89	0	0	0	0	0	0	0
0	ENSMUSG00000009734.17	Pou6f2	POU domain, class 6, transcription factor 2	protein_coding	0	0	0	0	0	0	0	0	0	0	0	0	0	0	0	0	0	0	0	0	0	0	0	0	0	0	0	0	0	0	0	0	0	0	0	0	0	0	0	0	0	0	0	0	0
13	ENSMUSG00000009739.16	Pou6f1	POU domain, class 6, transcription factor 1	protein_coding	0	0	0	0	0	10.86	37.07	0	0	0	0	0	0	0	0	0	0	0	0	0	0	0	0	0	0	0	0	65.29	0	0	0	0	0	0	0	0	0	0	27.43	0	0	16.42	10.58	0	0
34	ENSMUSG00000009741.14	Ubp1	upstream binding protein 1	protein_coding	57.13	0	0	0	22.91	0	25.12	42.29	70.79	0	0.46	0	0	0	0	635.88	0	0	0	24.46	0	0	0	0	49.23	0	0	0	2.87	0	0	0	6.2	67.07	0	0	0	0	0	14.4	0	0	0	0	0
20	ENSMUSG00000009772.15	Nuak2	NUAK family, SNF1-like kinase, 2	protein_coding	0	0	0	0	0	0	36.28	0	0	0	0	0	0	0	0	0	0	0	0	124.62	0	96.96	184.73	0	0	0	0	0	0	0	0	67.31	0	0	0	0	105.65	0	0	0	64.31	0	0	85.11	0
18	ENSMUSG00000009828.15	Ick	intestinal cell kinase	protein_coding	0	0	0	0	0	0	0	0	0	0.37	0	0	0	23.45	0	0	108.89	0	0	0	0	0	80.72	0	0	0	0	0	11.29	0	0	0	0	0	0	91.9	8.21	0	0	47.37	0	0	44.63	0	0
82	ENSMUSG00000009863.14	Sdhb	succinate dehydrogenase complex, subunit B, iron sulfur (Ip)	protein_coding	107.66	278.82	433.28	162.03	145.71	194.35	47.94	0	409.08	183.97	0	88.15	223.27	418.51	409.23	0	527.81	88.36	257.42	221.38	57.71	236.53	261.9	410.75	0	0	426.8	28.58	349.07	507.55	123.83	143.44	180.94	253.75	708.23	227.62	217.44	0	0	240.65	447.06	227.6	269.42	236.89	201.47
0	ENSMUSG00000009876.13	Cox4i2	cytochrome c oxidase subunit IV isoform 2	protein_coding	0	0	0	0	0	0	0	0	0	0	0	0	0	0	0	0	0	0	0	0	0	0	0	0	0	0	0	0	0	0	0	0	0	0	0	0	0	0	0	0	0	0	0	0	0
31	ENSMUSG00000009894.15	Snap47	synaptosomal-associated protein, 47	protein_coding	129.24	179.02	0	101.42	109.4	0	0	0	131.53	0	0	0	105.81	0	0	0	0	63.16	43.63	74.11	0	128.55	0	0	51.45	0	0	0	0	181.51	0	123.36	0	107.6	0	77.12	5.47	0	0	0	0	0	29.27	72.93	0
12	ENSMUSG00000009900.7	Wnt3a	wingless-type MMTV integration site family, member 3A	protein_coding	0	0	0	0	0	8.83	0	0	38.34	0	0	0	0	0	0	0	0	0	0	0	0	27.77	0	0	130.03	0	0	0	0	0	0	51.99	0	0	0	65.72	3.6	0	0	0	0	0	0	0	0
61	ENSMUSG00000009905.5	Kdsr	3-ketodihydrosphingosine reductase	protein_coding	23.07	41.34	56.63	0	22.98	12.28	24.72	0	0.56	60.08	0	37.91	12.15	16.12	46.98	0	22.85	0.14	0	10.51	35.93	0	26.01	0	0	38.25	24.9	23.07	14.41	1.02	0.12	4	0	0	0	0	23.17	0	8.28	0	51.03	0.49	18.09	0	55.03
56	ENSMUSG00000009907.17	Vps4b	vacuolar protein sorting 4B	protein_coding	0	0	0	25.24	62.92	115.65	0	4.32	41.8	0	101.26	0	43.81	164.88	0	0	0	0	101.38	0	0	117.26	0	2.02	59.97	56.32	0	0	79.72	0	28.21	0.5	21.13	179.49	0	0	4.86	0	96.7	1.59	21.32	0.72	16.61	17.24	27.57
92	ENSMUSG00000009927.8	Rps25	ribosomal protein S25	protein_coding	3582.07	3492.41	1068.18	1616.27	2140.73	1217.33	2514.43	1036.04	841.15	2061.33	1496.05	1802.63	1056.71	1604.65	1571.16	54.13	1391.07	1936.55	1522.91	2008.26	1241.43	1341.07	1516.49	1093.38	1142.5	2374.15	1952.22	2578.36	1278.53	2588.28	1717.56	1844.67	1983.69	2904.34	1064.27	2202.51	2311.28	1976.29	1481.33	2036.69	2239.07	2410.43	1787.67	1075.67	1229.71
0	ENSMUSG00000009941.10	Nxf2	nuclear RNA export factor 2	protein_coding	0	0	0	0	0	0	0	0	0	0	0	0	0	0	0	0	0	0	0	0	0	0	0	0	0	0	0	0	0	0	0	0	0	0	0	0	0	0	0	0	0	0	0	0	0
43	ENSMUSG00000009995.17	Taz	tafazzin	protein_coding	80.01	0	0	60.52	113.56	0	0	0.37	0	0	346.76	48.74	0	0	0	0	0	0	79.43	64.49	0	128.16	0	35.28	0	0	0	541.45	89.83	0	36.14	26.42	62.99	17.18	0	0	0	0	0	0	103.66	0	6.83	0	0
0	ENSMUSG00000010021.13	Kif19a	kinesin family member 19A	protein_coding	0	0	0	0	0	0	0	0	0	0	0	0	0	0	0	0	0	0	0	0	0	0	0	0	0	0	0	0	0	0	0	0	0	0	0	0	0	0	0	0	0	0	0	0	0
36	ENSMUSG00000010025.18	Aldh3a2	aldehyde dehydrogenase family 3, subfamily A2	protein_coding	14.04	0	94.04	53.59	0	0	0	116.75	0	0.32	1.28	67.93	0	0	0	0	0	49.95	136.04	52.96	0	0	0	79.73	0	0	0	0	32.93	0	28.97	0	0	82.03	0	1.66	0.32	7.05	0	88.41	43.76	23.97	102.08	41.47	82.05
1	ENSMUSG00000010044.12	Zmynd10	zinc finger, MYND domain containing 10	protein_coding	0	0	0	0	0	0	0	0	0	0	0	0	0	0	0	0	0	0	0	0	0	0	0	0	0	0	0	0	0	0	0	0	0	0	0	0	0	0	0	0	0	0	0	0	0
43	ENSMUSG00000010045.2	Tmem115	transmembrane protein 115	protein_coding	0	0	163.37	0	0	54.16	71.52	0	0	0	0	38.44	94.63	96.56	224.6	0	32.37	51.68	6.82	0	0	0	160.86	0	0	0	0	90	42.84	0	97.73	98.64	20.89	0	0	0	0	0	0	90.56	107.62	0	43.95	178.67	1.16
39	ENSMUSG00000010047.12	Hyal2	hyaluronoglucosaminidase 2	protein_coding	0	0	0	0	227.94	0	149.88	141.55	160.26	211.24	0	0	0	0	0	0	224.09	75.24	0	0	0	0	154.52	0	0	0	56.67	119.98	0.25	0	46.37	103.2	89.42	116.72	0	0	91.66	0	0	129.99	0	53.05	0	0	0
43	ENSMUSG00000010048.10	Ifrd2	interferon-related developmental regulator 2	protein_coding	0	0	47.32	0	44.21	0	30.78	0	0	0	0	0	0	0	46.21	0	0	0	11.04	17.31	0	0	0	0	6.96	0	9.21	0	14.2	87.33	26.78	0	10.18	0	0	0	0	136.54	0	26.86	15.01	80.07	0	0	0
34	ENSMUSG00000010051.15	Hyal1	hyaluronoglucosaminidase 1	protein_coding	0	49.87	88.84	21.02	0	63.6	45.4	87.69	0	0	121.36	0	0	0	0	0	0	0	0	37.36	0	0	146.7	90.72	0	0	0	59.72	13.89	68.96	36.3	41.25	4.61	0	0	0	0	0	98.35	0	28.45	0	0	0	0
24	ENSMUSG00000010054.4	Tusc2	tumor suppressor candidate 2	protein_coding	0	0	111.24	74.14	0	0	0	0	0	0	0	48.37	0	0	123.32	0	138.12	0	59.12	45.72	0	0	0	34.42	0	0	0	143.9	15.08	0	110.65	0	26.44	91.3	0	0	21.41	0	0	0	0	0	0	0	0
26	ENSMUSG00000010057.8	Nprl2	nitrogen permease regulator-like 2	protein_coding	0	0	0	94.42	0	0	0	141.52	0	0	119.11	10.1	0	0	0	0	185.81	136.71	0	0	0	177.95	0	0	0	0	0	0	22.55	0	39.45	0	82.71	0	0	0	0	143.29	0	0	0	0	54.13	0	0
0	ENSMUSG00000010064.15	Slc38a3	solute carrier family 38, member 3	protein_coding	0	0	0	0	0	0	0	0	0	0	0	0	0	0	0	0	0	0	0	0	0	0	0	0	0	0	0	0	0	0	0	0	0	0	0	0	0	0	0	0	0	0	0	0	0
3	ENSMUSG00000010066.15	Cacna2d2	calcium channel, voltage-dependent, alpha 2/delta subunit 2	protein_coding	0	0	0	0	0	0	0	0	0	0	0	0.96	0	0	0	0	0	0	0	0	0	0	0	0	0	0	0	0	0	0	0	0	0	0	0	0	0	0	0	0	0	0	0	0	0
62	ENSMUSG00000010067.13	Rassf1	Ras association (RalGDS/AF-6) domain family member 1	protein_coding	0	0	303.65	81.25	64.81	0	18.48	113.16	54.64	0	159.43	0	328.28	0	0	0	120.95	156.5	8.34	349.99	0	187.41	502.58	328.84	211.25	175.29	0	0	68.33	0	87.01	46.96	263.34	26.26	0	322.76	25.41	190.7	117.94	37.02	200.46	64.19	332.7	136.4	481.81
42	ENSMUSG00000010080.15	Epn3	epsin 3	protein_coding	0	0.17	0	75.31	0	70.94	0	50.25	30.55	31.83	0	42.56	0	0	73.74	0	0	84.82	0	0	65.09	0	90.45	88.82	40.4	98.82	0	0	11.13	0	27.01	0	0	61.05	0	67.58	66.44	0	0	87.67	0	56.46	3.41	60.27	32.19
1	ENSMUSG00000010086.17	Rnf112	ring finger protein 112	protein_coding	0	0	0	0	0	0	0	0	0	0	0	0	0	0	0	0	0	0	0	0	0	0	0	0	0	0	0	0	0	0	0	0	0	0	0	0	0	0	0	0	0	0	14.07	0	0
87	ENSMUSG00000010095.13	Slc3a2	solute carrier family 3 (activators of dibasic and neutral amino acid transport), member 2	protein_coding	241.03	237.6	125.39	369.32	379.6	209.23	351.1	153.75	569.21	220.08	240.83	9.63	177.41	108.46	250.75	938.68	338.65	216.23	209.88	188.24	229.89	409.53	291.12	135.75	504.09	2.41	440.61	343.34	359.96	412.28	332.74	371.19	210.02	119.88	481.41	258.23	220.65	710.9	0	390.89	260.46	186.53	513.3	154.82	0
78	ENSMUSG00000010097.13	Nxf1	nuclear RNA export factor 1	protein_coding	146.56	26.07	220.93	109.69	151.41	397.29	224.23	251.04	262.92	0	64.8	56.65	255.11	115.84	730.84	0	185.77	224.75	395.21	3.51	0	258.97	157.18	0	111.6	222.83	12.28	301.14	106.9	298.49	230.84	446.46	258.31	130.6	1078.66	459.84	340.58	0	0	257.55	57.81	352.73	336.9	107.36	872.34
63	ENSMUSG00000010110.17	Stx5a	syntaxin 5A	protein_coding	0	0	0	91.51	27.98	0	218.2	0	34.28	0	18.96	19.28	112.52	0	18.83	0	0	105.55	0	96.45	0	113.94	92.1	0	0.35	78.54	0	0	212.85	186.99	59.83	67.24	88.57	62.92	289.6	0	168.49	229.18	83.87	69.09	102.93	0	169.31	104.7	92.36
0	ENSMUSG00000010122.14	Slc47a1	solute carrier family 47, member 1	protein_coding	0	0	0	0	0	0	0	0	0	0	0	0	0	0	0	0	0	0	0	0	0	0	0	0	0	0	0	0	0	0	0	0	0	0	0	0	0	0	0	0	0	0	0	0	0
0	ENSMUSG00000010136.14	Pifo	primary cilia formation	protein_coding	0	0	0	0	0	0	0	0	0	0	0	0	0	0	0	0	0	0	0	0	0	0	0	0	0	0	0	0	0	0	0	0	0	0	0	0	0	0	0	0	0	0	0	0	0
0	ENSMUSG00000010142.12	Tnfrsf13b	tumor necrosis factor receptor superfamily, member 13b	protein_coding	0	0	0	0	0	0	0	0	0	0	0	0	0	0	0	0	0	0	0	0	0	0	0	0	0	0	0	0	0	0	0	0	0	0	0	0	0	0	0	0	0	0	0	0	0
1	ENSMUSG00000010154.6	Spire2	spire homolog 2 (Drosophila)	protein_coding	0	0	0	0	0	0	0	0	0	0	0	0	0	0	0	0	0	0	0	0	0	0	0	0	0	0	62.88	0	0	0	0	0	0	0	0	0	0	0	0	0	0	0	0	0	0
1	ENSMUSG00000010175.13	Prox1	prospero homeobox 1	protein_coding	0	0	0	0	0	0	0	0	0	0	0	0	0	0	0	0	0	0	0	0	0	0	0	0	0	0	0	0	0	0	0	0	0	0	0	0	0	0	0	0	0	0	0	0	0
49	ENSMUSG00000010205.10	Raver1	ribonucleoprotein, PTB-binding 1	protein_coding	61.97	25.04	2.63	2.22	0	40.55	46.7	0	43.17	0	0	0	0	0	82.2	0	0	0	0	14.45	0	0	0	14.15	72.97	0	0	37.29	39.75	1.2	11.41	0	9.65	13.29	0	57.72	5.11	0	0	4.26	0	48.85	32.23	0	0
54	ENSMUSG00000010277.7	2610507B11Rik	RIKEN cDNA 2610507B11 gene	protein_coding	0	34.66	17.86	44.79	0	0	0.18	0	1.44	0	42.98	46.62	0	0	0	0	0	60.98	39.28	0	0	0.62	51.16	0	99.96	0	32.09	0	11.25	0.11	23.29	41.6	1.08	63.46	0	99.14	26.53	176.81	7.17	29.54	34.99	61.48	0	0	0
20	ENSMUSG00000010290.7	AI597479	expressed sequence AI597479	protein_coding	0	53.22	0	0	66.88	0	0	0	0	0	16.35	0	0	0	0	0	0	0	3.99	0	81.18	0	0	0	0	0	0	0	0	0	0	0	32.61	0	0	0.74	0.28	166.16	0	0	41.21	29.72	0	1.71	49.71
4	ENSMUSG00000010307.5	Tmem86a	transmembrane protein 86A	protein_coding	0	0	0	0	0	0	0	0	0	0	0	0	0	0	0	0	0	0	0	0	0	0	0	0	0	94.89	0	0	0	0	0	0	0	0	0	0	0	0	0	0	0	0	0	0	110.22
1	ENSMUSG00000010311.15	Optc	opticin	protein_coding	0	0	0	0	0	0	0	0	0	0	0	0	0	0	0	0	0	0	0	0	0	0	0	0	0	0	0	0	0	0	0	0	0	0	0	0	0	0	0	0	0	0	0	0	0
0	ENSMUSG00000010342.16	Tex14	testis expressed gene 14	protein_coding	0	0	0	0	0	0	0	0	0	0	0	0	0	0	0	0	0	0	0	0	0	0	0	0	0	0	0	0	0	0	0	0	0	0	0	0	0	0	0	0	0	0	0	0	0
49	ENSMUSG00000010358.13	Ifi35	interferon-induced protein 35	protein_coding	0	20.45	51.48	0	51.54	81.31	81.01	0.64	500.89	199.58	114.32	0	100.55	41.05	0	0	1.48	125.42	0	0	0	0	113.15	0	0	128.99	0	126.51	97.38	0	0	0	0	56.29	12.69	136.84	7.26	280.47	193.5	0	0	0	79.92	0	0
34	ENSMUSG00000010362.9	Rdm1	RAD52 motif 1	protein_coding	0	0	0	53.23	0	74.97	120.85	0	0	0	114.41	0	0	0	178.09	0	0	69.43	366.2	0	0	0	0	0	0	93.02	0	74.33	21.11	0	0	174.17	0	0	0	355.02	49.39	113.75	0	0	0	0	94.94	0	0
81	ENSMUSG00000010376.14	Nedd8	neural precursor cell expressed, developmentally down-regulated gene 8	protein_coding	190	517.55	333.76	354.45	533.66	328.54	860.63	463.47	604.38	393.77	0	332.17	287.45	251.35	0	0	340.09	377.49	289.62	392.95	0	656.02	578.57	303	118.33	0	0	182.77	234.88	370.07	538.91	492.19	208.52	0	628.99	232.98	340.06	366.77	102.02	148.45	211.6	654.17	525.33	101.17	123.64
32	ENSMUSG00000010392.8	Gosr1	golgi SNAP receptor complex member 1	protein_coding	63.77	25.84	0	0	0	80.46	10.56	54.92	0	0	112.5	0	0	0	0	0	0	41.34	4.57	21.02	0	0	0	0	0	74.29	0	1.02	39.23	35.31	0	0	0	0	0	75.46	78.64	0	0	0	0	0	36.22	68.51	0
83	ENSMUSG00000010406.11	Mrpl52	mitochondrial ribosomal protein L52	protein_coding	600.64	305.25	261.63	176.43	132.3	212.68	1069.31	396.29	0	5.04	24.24	134.22	96.07	427.98	339.72	0	117.06	318.91	301.66	192.18	945.03	191.01	749.55	161.47	0	31.99	253.23	469.19	183.78	178.51	828.56	457.14	238.08	442.03	0	116.11	424.65	705.89	33.79	257.71	544.75	802.48	519.58	552.72	230.42
0	ENSMUSG00000010435.6	Spaca7	sperm acrosome associated 7	protein_coding	0	0	0	0	0	0	0	0	0	0	0	0	0	0	0	0	0	0	0	0	0	0	0	0	0	0	0	0	0	0	0	0	0	0	0	0	0	0	0	0	0	0	0	0	0
32	ENSMUSG00000010453.12	Kansl3	KAT8 regulatory NSL complex subunit 3	protein_coding	0	16.98	0	0	0	0	0	0	0	0	0	0	0	100.07	84.82	0	0	0	0	50.65	0	0	0	0	0	68.23	71.22	81.79	4.7	0	8.3	23.69	70.61	55.63	0	0	35.71	0	0	0	3.64	0	0	0	7.17
0	ENSMUSG00000010461.14	Eya4	EYA transcriptional coactivator and phosphatase 4	protein_coding	0	0	0	0	0	0	0	0	0	0	0	0	0	0	0	0	0	0	0	0	0	0	0	0	0	0	0	0	0	0	0	0	0	0	0	0	0	0	0	0	0	0	0	0	0
0	ENSMUSG00000010476.13	Ebf3	early B cell factor 3	protein_coding	0	0	0	0	0	0	0	0	0	0	0	0	0	0	0	0	0	0	0	0	0	0	0	0	0	0	0	0	0	0	0	0	0	0	0	0	0	0	0	0	0	0	0	0	0
2	ENSMUSG00000010492.10	Uckl1os	uridine-cytidine kinase 1-like 1, opposite strand	antisense	0	0	0	0	0	0	0	0	0	0	0	0	0	0	0	0	0	0	0	0	0	0	0	0	0	0	0	0	0	0	0	0	0	0	0	0	0	58.14	0	0	0	0	0	0	0
0	ENSMUSG00000010505.15	Myt1	myelin transcription factor 1	protein_coding	0	0	0	0	0	0	0	0	0	0	0	0	0	0	0	0	0	0	0	0	0	0	0	0	0	0	0	0	0	0	0	0	0	0	0	0	0	0	0	0	0	0	0	0	0
47	ENSMUSG00000010517.7	Faf1	Fas-associated factor 1	protein_coding	0	0	4.42	0	0	80.84	35.44	0	0	2.79	49.56	14.53	0	0	0	0	0	0	28.95	0	14.36	63.88	72.51	5.82	0	0	54.36	96.8	16.35	0	4.73	36.2	33.06	22.76	0	31.7	45.35	45.88	0	0	0	1.83	56.29	0	0
0	ENSMUSG00000010529.5	Gm266	predicted gene 266	protein_coding	0	0	0	0	0	0	0	0	0	0	0	0	0	0	0	0	0	0	0	0	0	0	0	0	0	0	0	0	0	0	0	0	0	0	0	0	0	0	0	0	0	0	0	0	0
18	ENSMUSG00000010538.14	Tsacc	TSSK6 activating co-chaperone	protein_coding	0	0	106.8	0	91.12	0	17.62	0	0	0	22.71	0	0	0	0	0	0	37.85	0	0	0	0	0	0	0	0	0	0	23.28	0	0	0	0	0	0	13.61	5.18	0	0	0	0	0	33.45	0	0
31	ENSMUSG00000010554.14	Mettl16	methyltransferase like 16	protein_coding	86.7	0	0	36.42	116.87	0	0	6.33	0	0	0	0	9.6	0	0	0	0	40.97	0	2.13	0	0	109.35	0	0	0	79.97	0	19.92	0	0	0	0	0	0	0	54.3	228.54	0	22.5	0	0	0	0	0
0	ENSMUSG00000010592.8	Dazl	deleted in azoospermia-like	protein_coding	0	0	0	0	0	0	0	0	0	0	0	0	0	0	0	0	0	0	0	0	0	0	0	0	0	0	0	0	0	0	0	0	0	0	0	0	0	0	0	0	0	0	0	0	0
8	ENSMUSG00000010601.13	Apol7a	apolipoprotein L 7a	protein_coding	0	0	0	0	0	0	0	0	202.73	0	0	0	65.06	0	0	0	39.35	0	0	0	0	0	0	0	0	0	0	0	0	0	0	0	0	0	0	0	51.19	0	0	0	0	0	0	0	0
46	ENSMUSG00000010607.8	Pigyl	phosphatidylinositol glycan anchor biosynthesis, class Y-like	protein_coding	150.45	0	172.84	0	287.66	0	167.08	0	180.38	177.54	142.88	118.64	0	70.03	0	1945.17	0	0	0	63.52	0	0	0	0	104.44	92.86	0	0	175.11	186.77	68.72	135.59	28.35	0	0	314.9	49.22	0	0	0	126.8	90.7	48.14	0	130.88
85	ENSMUSG00000010608.15	Rbm25	RNA binding motif protein 25	protein_coding	210.17	13.55	135.19	83.42	167.02	53	92.49	38.56	0	0	134.85	91.29	157.02	58.16	188.86	0	124.87	44.35	143.95	81.3	13.7	103.73	82.55	239.23	83.7	99.87	119.18	91.56	75.05	182.78	76.65	172.82	156.63	152.6	79.66	0	48.94	34.22	29.95	73.88	171.72	51.89	33.94	145.97	0.8
5	ENSMUSG00000010609.15	Psen2	presenilin 2	protein_coding	0	0	0	0	0	0	65.98	0	0	0	0	0	0	0	0	0	0	0	0	0	0	0	0	0	0	0	0	0	0	0	0	0	0	0	0	0	0	0	0	0	0	0	0	0	0
7	ENSMUSG00000010651.4	Acaa1b	acetyl-Coenzyme A acyltransferase 1B	protein_coding	0	0	0	0	0	0	0	0	0	0.73	0	0	0	0	0	0	0	0	0	0	0	0	0	0.83	0	0	0	0	450.24	0.85	0	0	0	0	0	0	0	0	0	0	0	0	0	0	0
27	ENSMUSG00000010660.2	Plcd1	phospholipase C, delta 1	protein_coding	0	0	0	80.53	0	0	0	0	78.35	0	0	0.18	0	0	0	0	0	0	0	50.34	0	0	0	0	0	0	0.56	0	15.89	0	0	55.79	2.88	129.59	283.85	0	45.55	0	214.73	48.02	0	0	0.27	0	96.27
23	ENSMUSG00000010663.4	Fads1	fatty acid desaturase 1	protein_coding	0	65.62	154.86	0	0	0	5.66	0	0	122.27	0	0	0	0	0	0	0	119.69	0	0	148.77	0	0	0	0	0	127.63	97.67	0	0	0	0	0	0	0	0	0	0	0	0	41.23	64.11	158.11	0	0
26	ENSMUSG00000010721.15	Lmbr1	limb region 1	protein_coding	0	0	0	14.51	0	0.91	79.33	11.4	0	1.84	0	0.14	0	5.65	0	0	0	0	1.59	44.43	0	0	0	0	0	0	0	0	17.22	0	7.51	48.61	0	0	0	0	43.87	0	31.8	0	0	75.65	0	44.38	0
12	ENSMUSG00000010751.14	Tnfrsf22	tumor necrosis factor receptor superfamily, member 22	protein_coding	0	7.39	0	0	0	0	0	0	0	0	0	0	0	0	0	0	0	0	0	0	0	0	0	0	0	0	82.33	54.6	0	0	0	0	0	0	0	0	0	0	0	0	0	0	31.18	0	33.93
29	ENSMUSG00000010755.16	Cars	cysteinyl-tRNA synthetase	protein_coding	0	0	0	31.95	0	0	0	0	0	0	115.61	0	67.74	0	0	0	0	55.96	0	38.92	0	0	77.22	0	0	16.22	0	0	18.74	0	41.63	0	0	0	0	0	0	159.73	0	0	58.67	0	39.01	0	0
15	ENSMUSG00000010760.4	Phlda2	pleckstrin homology like domain, family A, member 2	protein_coding	164.23	0	0	0	0	58.07	158.48	0	0	0	0	0	40.41	0	0	0	0	0	0	11.18	0	498.44	0	0	0	0	0	0	0	0	0	0	0	0	0	0	0	0	0	0	0	0	0	0	0
0	ENSMUSG00000010796.11	Asz1	ankyrin repeat, SAM and basic leucine zipper domain containing 1	protein_coding	0	0	0	0	0	0	0	0	0	0	0	0	0	0	0	0	0	0	0	0	0	0	0	0	0	0	0	0	0	0	0	0	0	0	0	0	0	0	0	0	0	0	0	0	0
0	ENSMUSG00000010797.6	Wnt2	wingless-type MMTV integration site family, member 2	protein_coding	0	0	0	0	0	0	0	0	0	0	0	0	0	0	0	0	0	0	0	0	0	0	0	0	0	0	0	0	0	0	0	0	0	0	0	0	0	0	0	0	0	0	0	0	0
0	ENSMUSG00000010803.12	Gabra1	gamma-aminobutyric acid (GABA) A receptor, subunit alpha 1	protein_coding	0	0	0	0	0	0	0	0	0	0	0	0	0	0	0	0	0	0	0	0	0	0	0	0	0	0	0	0	0	0	0	0	0	0	0	0	0	0	0	0	0	0	0	0	0
1	ENSMUSG00000010825.17	Grid2ip	glutamate receptor, ionotropic, delta 2 (Grid2) interacting protein 1	protein_coding	0	0	0	0	0	0	0	0	0	0	0	0	0	0	0	0	0	0	0	0	0	0	0	0	0	0	0	0	0	0	0	0	0	0	0	0	0	0	0	0	0	0	0	0	0
2	ENSMUSG00000010830.7	Kdelr3	KDEL (Lys-Asp-Glu-Leu) endoplasmic reticulum protein retention receptor 3	protein_coding	0	0	0	0	0	0	0	0	0	0	0	0	0	0	0	0	0	0	0	0	0	0	0	0	0	0	0	0	0	0	0	0	0	0	0	0	0	0	0	0	0	0	0	0	0
0	ENSMUSG00000010841.13	1700006E09Rik	RIKEN cDNA 1700006E09 gene	protein_coding	0	0	0	0	0	0	0	0	0	0	0	0	0	0	0	0	0	0	0	0	0	0	0	0	0	0	0	0	0	0	0	0	0	0	0	0	0	0	0	0	0	0	0	0	0
28	ENSMUSG00000010911.12	Apip	APAF1 interacting protein	protein_coding	416.93	131.2	0	0	0	66.1	237.9	0	0	0	0	0	0	0	0	0	171.82	81.56	0	294.81	0	0	0	0	0	0	0	159.5	22.06	122.9	48.78	0	0	173.25	0	0	0	13.99	0	0	85.43	95.68	104.2	0	0
29	ENSMUSG00000010914.10	Pdhx	pyruvate dehydrogenase complex, component X	protein_coding	0	0	0	1.57	0	0	0	0	0	4.41	0	0	0	81.97	0	0	13.7	70.1	15.18	38.72	0	0	0	0	0	0	95.17	148.42	24.92	0	0	0	0	0	0	0	0	0	0	0	0	0	0	0	2.01
21	ENSMUSG00000010936.10	Vac14	Vac14 homolog (S. cerevisiae)	protein_coding	0	0	0	0	0	0	0	40.1	51.71	0	0	0	41.68	0	0	0	0	0	65.22	0	0	6.45	0	34.59	0	0	94.52	0	13.88	0	11.51	0	0	0	0	0	0	0	0	0	0	0	21.43	0	0
1	ENSMUSG00000011008.13	Mcoln2	mucolipin 2	protein_coding	0	0	0	0	0	0	0	0	0	0	0	0	0	0	0	0	0	0	0	0	0	0	0	0	0	0	0	0	0	0	0	0	0	0	0	0	0	0	0	0	0	0	0	0	0
1	ENSMUSG00000011034.6	Slc5a1	solute carrier family 5 (sodium/glucose cotransporter), member 1	protein_coding	0	0	0	0	0	0	0	0	0	0	0	0	0	0	0	0	0	0	0	0	0	0	0	0	0	0	0	0	0	0	0	0	0	0	0	0	0	0	0	0	0	0	0	0	0
0	ENSMUSG00000011052.6	1700049J03Rik	RIKEN cDNA 1700049J03 gene	antisense	0	0	0	0	0	0	0	0	0	0	0	0	0	0	0	0	0	0	0	0	0	0	0	0	0	0	0	0	0	0	0	0	0	0	0	0	0	0	0	0	0	0	0	0	0
49	ENSMUSG00000011096.16	Akt1s1	AKT1 substrate 1 (proline-rich)	protein_coding	49.98	45.03	59.8	0	136.83	0	85.53	0	0	147.97	104.08	50.55	0	0	0	0	0	34.67	0	52.53	0	0	56.46	0	106.68	30.84	73.95	208.65	68.34	43.09	0	41.34	84.15	61.61	0	0	0	0	0	75.41	92.02	47.18	55.15	34.9	0
75	ENSMUSG00000011114.17	Tbrg1	transforming growth factor beta regulated gene 1	protein_coding	266.76	79.79	326.45	89.95	103.52	168.89	104.09	95.04	120.61	183.76	123.18	151.94	52.74	0	12.7	170.77	162.14	93.6	80.71	111.1	0	52.48	250	319.38	216.05	18.88	124.67	146.02	274.5	117.53	136.49	0.65	149.23	113.39	0	219.4	149.65	0	175.26	102.59	97.46	0	186.08	191.23	317.77
2	ENSMUSG00000011118.3	Panx3	pannexin 3	protein_coding	0	0	0	0	0	0	0	0	0	0	0	0	0	0	0	0	0	0	0	0	0	0	0	0	0	0	0	0	72.91	0	0	0	0	0	0	0	0	0	0	0	0	0	0	0	0
2	ENSMUSG00000011148.13	Adssl1	adenylosuccinate synthetase like 1	protein_coding	0	0	0	0	0	0	0	0	0	0	0	0	0	0	0	0	0	0	0	0	0	0	0	0	0	0	0	0	0	0	0	0	0	0	0	0	0	0	0	0	0	0	0	0	0
0	ENSMUSG00000011154.16	1700026D08Rik	cilia and flagella associated protein 161	protein_coding	0	0	0	0	0	0	0	0	0	0	0	0	0	0	0	0	0	0	0	0	0	0	0	0	0	0	0	0	0	0	0	0	0	0	0	0	0	0	0	0	0	0	0	0	0
31	ENSMUSG00000011158.7	Brf1	BRF1, RNA polymerase III transcription initiation factor 90 kDa subunit	protein_coding	0	0	44.93	29.13	0	0	40.23	60.46	0	0	0	7.26	0	0	14.84	0	0	0	0	2.92	0	0	0	0	0	65	0	0	31.78	0	18.19	0	0	0	0	0	29.24	76.97	0	0	48.04	9.8	0	0	71.71
0	ENSMUSG00000011171.11	Vipr2	vasoactive intestinal peptide receptor 2	protein_coding	0	0	0	0	0	0	0	0	0	0	0	0	0	0	0	0	0	0	0	0	0	0	0	0	0	0	0	0	0	0	0	0	0	0	0	0	0	0	0	0	0	0	0	0	0
46	ENSMUSG00000011179.7	Odc1	ornithine decarboxylase, structural 1	protein_coding	0	0	64.34	33.58	163.3	75.19	120.52	49.42	0	137.99	0.37	6.03	0	0.41	14.56	0	51.83	48.78	0	193.51	0	0.28	15.21	43.05	0	0	311.95	0	0	59.02	0	106.89	50.88	0	0	0	0	249.37	0	0	68.13	69.09	81.08	59.16	14.82
11	ENSMUSG00000011254.16	Thg1l	tRNA-histidine guanylyltransferase 1-like (S. cerevisiae)	protein_coding	0	0	61.44	0	0	0	0	20.72	0.76	0	0	0	0	0	0	0	0	0	0	0	0	0	0	0	0	0	0	0	19.69	0	0	0	0	0	0	0	0	0	0	0	25.18	0	0	87.72	0
2	ENSMUSG00000011256.16	Adam19	a disintegrin and metallopeptidase domain 19 (meltrin beta)	protein_coding	0	0	0	0	0	0	0	0	0	0	0	0	0	0	0	0	0	0	0	0	0	0	0	0	0	0	0	0	0	0	0	0	0	0	0	0	0	0	0	0	0	0	0	0	0
38	ENSMUSG00000011257.19	Pabpc4	poly(A) binding protein, cytoplasmic 4	protein_coding	5.18	83.33	0	3.86	2.13	0	10.29	0	0	0	0	0	0	0	156.35	0	105.82	3.07	44.46	0	0	0	1.39	0	68.7	0	0	0	1.17	0	5.77	0	0	0	0	2.53	4.37	8.5	0	106.06	0	0	45.64	0	1.01
26	ENSMUSG00000011263.15	Exoc3l2	exocyst complex component 3-like 2	protein_coding	0	54.25	0	0	0	0	25.06	15.41	0	0	0	0	0	0	0	0	0	0	0	0	0	0	0	0	0	50.92	0	92.63	0	93.3	0	0	0	64.4	0	0	0	0	0	20.83	75.47	0	71.21	0	0
35	ENSMUSG00000011267.7	Zfp296	zinc finger protein 296	protein_coding	0	0	0	0	100.26	0	563.58	0	0	0	0	213.27	0	530.04	0	0	0	90.59	3.97	126.27	0	76.87	0	0	134.4	0	0	6.44	0	125.21	135.07	75.88	0	0	0	0	0	0	0	79.02	75.33	0	8.11	0	0
1	ENSMUSG00000011305.11	Plin5	perilipin 5	protein_coding	0	0	0	0	0	0	0	0	0	0	0	0	0	0	0	0	0	0	0	0	0	0	0	0	0	0	0	0	0	0	0	0	0	0	0	0	0	0	0	0	0	0	0	0	0
27	ENSMUSG00000011306.6	Sugp1	SURP and G patch domain containing 1	protein_coding	97.92	0	84.82	0	0	0	0	0	0	0	24.87	0	0	0	0	0	0	0	0	0	0	0	0	81.14	30.83	0	0	42.14	18.73	0	0	0	0	77.05	0	84.38	4.88	0	0	0	0	0	7.69	128.37	39.72
0	ENSMUSG00000011349.5	Dmrtc2	doublesex and mab-3 related transcription factor like family C2	protein_coding	0	0	0	0	0	0	0	0	0	0	0	0	0	0	0	0	0	0	0	0	0	0	0	0	0	0	0	0	0	0	0	0	0	0	0	0	0	0	0	0	0	0	0	0	0
0	ENSMUSG00000011350.15	Gm5893	predicted gene 5893	processed_transcript	0	0	0	0	0	0	0	0	0	0	0	0	0	0	0	0	0	0	0	0	0	0	0	0	0	0	0	0	0	0	0	0	0	0	0	0	0	0	0	0	0	0	0	0	0
8	ENSMUSG00000011382.6	Dhdh	dihydrodiol dehydrogenase (dimeric)	protein_coding	0	0	0	15.07	0	0	0	0	0	0	0	0	0	0	0	177.66	0	0	0	0	0	0.82	0	0	0	0	0	0	0	0	0	0	0	0	0	0	1.75	0	0	0	0	0	0	0	0
13	ENSMUSG00000011427.15	Zfp790	zinc finger protein 790	protein_coding	0	0	0	0	0	0	0	0	0	9.29	0	31.03	0	0	0	0	0	0	0	0	0	0	0	0	0	0	0	0	0	0	0	0	0	0	0	41.79	3.82	33.13	0	8.12	0	0	0	0	17.95
0	ENSMUSG00000011463.5	Cpb1	carboxypeptidase B1 (tissue)	protein_coding	0	0	0	0	0	0	0	0	0	0	0	0	0	0	0	0	0	0	0	0	0	0	0	0	0	0	0	0	0	0	0	0	0	0	0	0	0	0	0	0	0	0	0	0	0
0	ENSMUSG00000011486.14	Slc25a41	solute carrier family 25, member 41	protein_coding	0	0	0	0	0	0	0	0	0	0	0	0	0	0	0	0	0	0	0	0	0	0	0	0	0	0	0	0	0	0	0	0	0	0	0	0	0	0	0	0	0	0	0	0	0
0	ENSMUSG00000011589.8	Fsd1	fibronectin type 3 and SPRY domain-containing protein	protein_coding	0	0	0	0	0	0	0	0	0	0	0	0	0	0	0	0	0	0	0	0	0	0	0	0	0	0	0	0	0	0	0	0	0	0	0	0	0	0	0	0	0	0	0	0	0
3	ENSMUSG00000011632.7	Pinlyp	phospholipase A2 inhibitor and LY6/PLAUR domain containing	protein_coding	0	0	0	0	0	0	0	0	0	0	0	0	0	0	0	0	0	0	0	0	0	0	0	0	0	0	0	0	0	0	0	0	0	0	0	0	0	0	0	0	0	0	0	0	0
32	ENSMUSG00000011658.14	Fuz	fuzzy planar cell polarity protein	protein_coding	0	0	0	12.7	0	44.66	0	39.17	0	0	61.03	0	56.52	0	0	0	0	0	0	34.62	0	69.78	58.75	0	0	0	0	2.85	0	0	26.84	0	3.7	0	0	100.6	11.19	2.88	0	0	50.72	60.64	15.27	0	21.82
1	ENSMUSG00000011751.16	Sptbn4	spectrin beta, non-erythrocytic 4	protein_coding	0	0	0	0	0	0	0	0	0	0	0	0	0	0	0	0	0	0	0	0	0	0	0	0	0	0	0	0	0	0	0	0	0	0	0	0	0	0	0	0	0	0	0	0	0
85	ENSMUSG00000011752.6	Pgam1	phosphoglycerate mutase 1	protein_coding	4.59	13.94	293.77	164.01	164.48	380.19	253.34	177.95	485.12	0.86	346.01	45.66	299.49	110.88	143.42	0	83.29	135.08	541.98	330.33	120.12	245.95	88.39	212.93	269.11	26.18	0	165.7	132.84	155.63	344.22	117.95	80.33	92.16	234.83	678.3	188.04	432.93	513.78	110.96	0	370.65	192.56	406.01	316.95
24	ENSMUSG00000011831.16	Evi5	ecotropic viral integration site 5	protein_coding	0	0	0	0	0	0	0	4.48	0	255.7	0	0	0	0	0	0	10.83	0	2.84	0	0	0	0	0	0	3.94	0	0	2.82	1.33	0	43.77	84.62	0	0	0	0	0	58.83	9.73	2.78	28.44	0	0	7.62
18	ENSMUSG00000011832.15	Evi5l	ecotropic viral integration site 5 like	protein_coding	0	0	0	0	0	0	0	93.94	0	0	0	0	0	0	0	0	0	31.87	0	23.84	0	0	147.23	0	6.73	0	0	0	19.4	0	0	53.27	0	0	0	0	29.96	0	0	18.38	0	0	0	0	0
26	ENSMUSG00000011837.3	Snapc2	small nuclear RNA activating complex, polypeptide 2	protein_coding	162.18	143.05	0	79.44	0	0	102.51	78.26	0	118.21	0	0	220.2	0	0	0	212.57	107.01	98.85	0	107.89	0	0	0	107.9	0	0	0	22.08	0	0	0	77.27	0	0	0	109.51	0	0	0	0	154.99	0	0	0
25	ENSMUSG00000011877.13	Git1	G protein-coupled receptor kinase-interactor 1	protein_coding	0	33.24	0	0.22	0	34.66	0	34.37	0	0	0	21.9	0	0	0	17.53	0	20.56	51.14	39.56	0	0	0	0	2.94	0	0	0.26	4.46	181.58	3.73	21.98	0	0	0	0	0	138.06	0	0	0	0	0	0	0
52	ENSMUSG00000011884.13	Gltp	glycolipid transfer protein	protein_coding	0	0	0	4.02	65.64	275.97	0	25.36	8.44	0	0	76.93	140.42	0	0	0	0	0	488.62	0	0	106.52	463.21	0	306.14	441.6	0	87.13	58.18	0	229.52	258.66	111.2	0	0	0	1339.47	0	114.81	217.44	0	0	0	98.64	905.6
63	ENSMUSG00000011958.17	Bnip2	BCL2/adenovirus E1B interacting protein 2	protein_coding	132.06	185.8	186.36	51.17	0	0	18.25	0	71.23	173.14	2.28	0	90.63	86.19	0	108.76	0.52	111.59	0	87.46	0	0	0	213.91	105.34	0	2.12	215.91	43.2	35.93	86.59	112.14	43.4	2.14	0	134.44	16.53	0	103.03	60.37	0	231.38	135.94	112.48	76.25
48	ENSMUSG00000011960.12	Ccnt1	cyclin T1	protein_coding	0	0	50.31	3.21	111.93	0	0	0	21.03	0	0	0	65.21	20.63	24.78	0	263.18	0	131.19	0	0	0	1.54	0	0	0	0	179.04	2.4	0	1.08	2.19	78.91	0	0	0	0	180.18	0	0	19.79	153.84	52.88	2.9	19.63
4	ENSMUSG00000012017.3	Scarf2	scavenger receptor class F, member 2	protein_coding	0	0	0	0	0	0	0	0	0	0	0	0	0	0	0	0	0	0	0	9.27	0	0	0	0	0	0	0	0	0	0	0	0	0	0	0	0	0	0	0	0	0	0	30.46	0	0
0	ENSMUSG00000012042.8	4930579F01Rik	RIKEN cDNA 4930579F01 gene	protein_coding	0	0	0	0	0	0	0	0	0	0	0	0	0	0	0	0	0	0	0	0	0	0	0	0	0	0	0	0	0	0	0	0	0	0	0	0	0	0	0	0	0	0	0	0	0
17	ENSMUSG00000012076.7	Brms1l	breast cancer metastasis-suppressor 1-like	protein_coding	0	0	0	47.09	0	100.5	0	0	0	0	0	0	0	0	0	0	0	74.79	0	0	0	3.04	0	0	0	0	0	0	0	0	20.21	0	0	0	0	0	0	0	152.84	0	0	72.35	5.92	0	0
53	ENSMUSG00000012114.16	Med15	mediator complex subunit 15	protein_coding	0	38.85	0	33.09	1.94	88.56	61.25	0	95.95	59.05	0	13.42	58.7	0	4.94	0	0	12.55	7.31	0	0	0	0	0	39.75	0	0	33.45	20.78	0	53.79	0	29.35	49.5	0	0	0	112.52	29.93	0	29.67	127.27	63.95	41.57	0
28	ENSMUSG00000012117.13	Dhdds	dehydrodolichyl diphosphate synthase	protein_coding	0	94.5	105.1	0	0	0	0	0	17.98	0	0	0	0	0	0	0	0	0	0	0	0	0	0	0	0	11.57	0	0	30.93	0	0	0	0	0	0	0	134.72	0	0	9.97	0	0	23.1	81.87	0
20	ENSMUSG00000012123.15	Aim1l	absent in melanoma 1-like	protein_coding	220.55	0	0	0	0	60.59	0	16.5	155.58	0	0	0	0	0	0	0	0	0	0.11	0	0	0	0	0	0	77.62	0	101.57	9.58	0	0	98.14	0	0	0	0	114.77	0	0	136.68	0	0	0	192.88	61.25
10	ENSMUSG00000012126.16	Ubxn11	UBX domain protein 11	protein_coding	0	67.94	0	0	0	0	0	0	0	0	0.98	0	0	0	0	0	5.85	0	0	0	0	0	0	0	0	0	0	0	0	0	0.36	0.25	0	0	0	1.35	0	0	0	0	0	0	0.37	0	0
1	ENSMUSG00000012187.13	Mogat1	monoacylglycerol O-acyltransferase 1	protein_coding	0	0	0	0	0	0	0	0	0	0	0	0	0	0	0	0	0	0	0	0	0	0	0	0	0	0	0	0	0	0	0	0	0	0	0	0	0	0	0	0	0	0	0	0	0
0	ENSMUSG00000012211.13	Tex22	testis expressed gene 22	protein_coding	0	0	0	0	0	0	0	0	0	0	0	0	0	0	0	0	0	0	0	0	0	0	0	0	0	0	0	0	0	0	0	0	0	0	0	0	0	0	0	0	0	0	0	0	0
0	ENSMUSG00000012282.2	Wnt8a	wingless-type MMTV integration site family, member 8A	protein_coding	0	0	0	0	0	0	0	0	0	0	0	0	0	0	0	0	0	0	0	0	0	0	0	0	0	0	0	0	0	0	0	0	0	0	0	0	0	0	0	0	0	0	0	0	0
39	ENSMUSG00000012296.15	Tjap1	tight junction associated protein 1	protein_coding	75.34	0	68.6	24.4	67.15	0	0	181.09	0	0	0	19.39	0	75.75	78.08	0	0	0	14.71	0	0	80.32	0	36.23	118.38	0	0	110.74	12.03	0	0	0	0	87.7	0	72.28	31.98	0	0	22.39	0	11.08	0	59.98	0
13	ENSMUSG00000012350.15	Ehf	ets homologous factor	protein_coding	0	0	0	0	0	0	0	0	0	0	28.51	0	97.04	0	0	0	0	0	0	0	0	0.37	0	0	9.84	379.39	0	0	0	0	0	0	54.28	0	0	0	0	0	0	19.72	0	0	0	0	0
0	ENSMUSG00000012396.12	Nanog	Nanog homeobox	protein_coding	0	0	0	0	0	0	0	0	0	0	0	0	0	0	0	0	0	0	0	0	0	0	0	0	0	0	0	0	0	0	0	0	0	0	0	0	0	0	0	0	0	0	0	0	0
91	ENSMUSG00000012405.15	Rpl15	ribosomal protein L15	protein_coding	1623.93	1737.66	1148.51	1174.32	1492.6	697.56	1132.21	1320.97	777.26	1835.35	829.82	1073.83	1139.41	1396.31	1116.15	0	682.5	1609.38	813.81	857.48	1339.31	1111.94	1231.43	481.04	1574.06	1283.85	1405.44	1621.79	658.14	1390.17	1225.06	889.96	1358.36	1316.7	652.21	926.12	1138.2	1258.56	1192.64	1047.84	1619.35	1901.08	833.28	780.63	1079.21
54	ENSMUSG00000012422.14	Tmem167	transmembrane protein 167	protein_coding	26.44	36.02	0	26.56	17.9	16.43	22.12	40.17	23.49	27.34	0	0	30.5	33.15	0	0	0	0	22.83	0	0	0	0	87.93	21.8	0	0	0	9.3	0	18.63	9.94	13.45	14.15	143.93	0	12.6	0	0	5.65	0	17.76	5.38	10.77	20.85
32	ENSMUSG00000012428.9	Steap4	STEAP family member 4	protein_coding	188.54	79.32	0.32	73.66	0	0	127.37	0	0	0	0	0.15	0	0	231.06	0	0	61.86	0	197.19	0	0	0	0	164.26	0	0.92	0	412.61	142.33	0	0	0	72.32	341.13	0	0	0	0	14.02	41.47	101.37	162.66	0	0
33	ENSMUSG00000012429.8	Mplkip	M-phase specific PLK1 intereacting protein	protein_coding	38.19	58.09	0	0	53.52	0	41.07	0	12.84	0	0	0	0	0	0	0	63.81	0	0	0	0	9.51	0	0	0	0	0	0	0.68	31.48	13.45	0	15.53	0	0	54.5	5.23	0	0	0	22.43	0	0	0	0
4	ENSMUSG00000012443.3	Kif11	kinesin family member 11	protein_coding	0	0	0	0	0	0	0	0	0	0	0	0	0	0	0	0	0	0	8.43	0	0	0	0	0	0	0	0	0	25.51	0	0	0	0	0	0	0	0	0	0	0	0	0	0	0	0
36	ENSMUSG00000012483.4	Rpa3	replication protein A3	protein_coding	4.31	0	0	34.96	0	153.18	80.02	0	0	0	0	0	0	0	0	0	0	0	86.71	0	309.91	1.51	275.35	0	0	118.04	0	0	78.02	0	120.97	0	96.94	0	0	0	62.44	183.82	0	0	0	0	43.39	95	113.58
4	ENSMUSG00000012519.14	Mlkl	mixed lineage kinase domain-like	protein_coding	0	0	0	0	0	0	0	0	0	0	0	0	0	0	0	0	0	0	0	0	0	0	0	0	0	0	0	0	3.09	0	0	0	0	0	0	0	0	0	0	0	0	0	0	0	0
0	ENSMUSG00000012520.10	Phox2b	paired-like homeobox 2b	protein_coding	0	0	0	0	0	0	0	0	0	0	0	0	0	0	0	0	0	0	0	0	0	0	0	0	0	0	0	0	0	0	0	0	0	0	0	0	0	0	0	0	0	0	0	0	0
54	ENSMUSG00000012535.14	Tnpo3	transportin 3	protein_coding	0	0	0	38.58	0	33.25	62.61	47.42	1.05	80.96	41.7	0	0	4.71	62.74	0	21.67	68.54	15.08	79.1	0	145.67	0	0	45.99	1.17	0	0	37.25	0	118.7	41.49	117.6	20.35	0	73.8	37.8	85.37	0	60.37	85.1	0.15	34.34	110.08	0
15	ENSMUSG00000012609.18	Ttll5	tubulin tyrosine ligase-like family, member 5	protein_coding	84.99	11.76	0.24	0.36	0	67.2	0	0	0	0	0	0	0	0	0	0	0	0	0	0	0	0	0	0.81	0	0	0	0	4.48	0	0	0	0	0	0	0	0	0	0	0	0	30.69	0	46.1	0
13	ENSMUSG00000012640.16	Zfp715	zinc finger protein 715	protein_coding	19.05	0	0	8.47	0	0	0	0	69.25	0	0	0	0	0	0	0	0	0	0	84.06	0	0	69.62	0	0	0	0	0	13.84	0	0	0	0	0	0	15.61	0.46	0	0	0	0	0	12.33	0	0
0	ENSMUSG00000012705.16	Retn	resistin	protein_coding	0	0	0	0	0	0	0	0	0	0	0	0	0	0	0	0	0	0	0	0	0	0	0	0	0	0	0	0	0	0	0	0	0	0	0	0	0	0	0	0	0	0	0	0	0
0	ENSMUSG00000012777.14	Acpt	acid phosphatase, testicular	protein_coding	0	0	0	0	0	0	0	0	0	0	0	0	0	0	0	0	0	0	0	0	0	0	0	0	0	0	0	0	0	0	0	0	0	0	0	0	0	0	0	0	0	0	0	0	0
1	ENSMUSG00000012819.15	Cdh23	cadherin 23 (otocadherin)	protein_coding	0	0	0	0	0	0	0	0	0	0	0	0	0	0	0	0	0	0	0	0	0	0	0	0	0	0	0	54.36	0	0	0	0	0	0	0	0	0	0	0	0	0	0	0	0	0
91	ENSMUSG00000012848.14	Rps5	ribosomal protein S5	protein_coding	4329.8	4742.28	2434.64	3079.83	5542.19	2981.12	4665.52	3245.32	993.65	2989.84	2357.56	4101.68	2624.38	6944.15	4540.17	0	841.95	2751.31	2999.16	3757.56	3185.52	1214.61	2466.36	1952.32	3635.04	4578.77	4166.68	4464.63	2104.04	4123.99	2489.73	2754.9	4011.59	4643.8	5280.98	2471.3	3220.96	5027.94	3646.61	2456.51	3099.75	3246.74	4589.17	1783.57	3330.97
0	ENSMUSG00000012889.8	Podnl1	podocan-like 1	protein_coding	0	0	0	0	0	0	0	0	0	0	0	0	0	0	0	0	0	0	0	0	0	0	0	0	0	0	0	0	0	0	0	0	0	0	0	0	0	0	0	0	0	0	0	0	0
21	ENSMUSG00000013033.16	Adgrl1	adhesion G protein-coupled receptor L1	protein_coding	0	0	0	0	0	24.3	0	0	0	3.59	0	37.6	0	0	0	0	2.87	3.2	4.88	0	0	0	0	9.83	0	0	0	0	1.55	0	10.48	0	0	0	0	0	0	0	0	20.02	0	0	0	0	19.09
43	ENSMUSG00000013076.15	Amotl1	angiomotin-like 1	protein_coding	0	0	0	28.9	0	11.71	15.06	0	30.96	0	0	0	55.55	3.51	0	0	32.29	0	31.39	0	38.98	0	0	0	44.95	3.49	0	0	0.05	0	9.33	23.8	0	0	0	0	34.15	0	2.87	0	13.9	19.37	0	34.19	32.92
0	ENSMUSG00000013083.7	2200002J24Rik	RIKEN cDNA 2200002J24 gene	protein_coding	0	0	0	0	0	0	0	0	0	0	0	0	0	0	0	0	0	0	0	0	0	0	0	0	0	0	0	0	0	0	0	0	0	0	0	0	0	0	0	0	0	0	0	0	0
48	ENSMUSG00000013089.15	Etv5	ets variant 5	protein_coding	44.71	73.57	80.78	0	7.75	11.66	41.56	0	148.05	13.34	0	10.19	0	0	17.34	0	34.47	90.45	0	73.29	0	0	108.68	32.24	0	3.7	0	122.72	0	41.9	28.23	0	20.26	73.16	0	86.87	5.91	0	53.9	0	28.33	46.02	55.16	0.19	0
2	ENSMUSG00000013091.5	Tmem190	transmembrane protein 190	protein_coding	0	0	0	0	0	0	0	0	0	0	0	0	0	0	0	0	0	0	0	0	0	0	0	0	8.57	0	0	0	0	0	0	0	0	0	0	0	0	0	0	0	0	0	0	0	0
25	ENSMUSG00000013150.15	Gfod2	glucose-fructose oxidoreductase domain containing 2	protein_coding	47.28	0	0	0	0	66.77	0	0	37.9	62.82	0	80.06	0	0	0	0	0	0	0	0	0	0	0	0	0	0	93.9	0	12.26	0	0	38.97	0	0	0	70.18	2.65	0	0	0	0	0	0	0	0
12	ENSMUSG00000013155.9	Enkd1	enkurin domain containing 1	protein_coding	0	0	0	0	0	93.87	0	0	0	0	0	0	0	0	0	0	0	0	0	0	0	0	0	0	0	0	0	0	0.8	0	0	0	0	0	0	0	0	0	0	0	7.52	97	0	0	0
1	ENSMUSG00000013158.5	4933405L10Rik	RIKEN cDNA 4933405L10 gene	protein_coding	0	0	0	0	0	0	0	0	0	0	0	0	0	0	0	0	0	0	0	0	0	0	0	0	0	0	0	0	0	0	0	0	0	0	0	0	0	0	0	0	0	0	0	0	0
79	ENSMUSG00000013160.7	Atp6v0d1	ATPase, H+ transporting, lysosomal V0 subunit D1	protein_coding	0	137.28	27.52	24.6	60.65	149.44	64.05	4.03	45.14	0	11.81	23.09	147.29	32.44	87.5	0	0	29.93	56.75	40.1	0	37.07	19.09	52.25	81.3	42.01	70.34	72.92	90.43	76.61	68.89	74.82	0	195.78	153.66	61.26	104.98	81.64	22.42	39.15	16.8	29.03	85.24	78.3	45.77
70	ENSMUSG00000013236.16	Ptprs	protein tyrosine phosphatase, receptor type, S	protein_coding	58.95	0	19.68	82.75	50.02	25.18	83.47	0.1	2.21	76.26	0	77.07	42.7	63.59	94.46	0	37.01	34.87	5.27	56.02	4.24	0	38.66	25.53	54.09	0	52.99	0	28.28	50.48	12.66	23.3	6.91	3.45	38.29	76.79	6.1	229.19	1.26	2.54	30.54	13.11	81.38	37.47	0
40	ENSMUSG00000013275.9	Slc41a1	solute carrier family 41, member 1	protein_coding	0	10.16	0	0	0	0	22.89	62.3	44.95	0	13.87	29.97	0	0	0	0	0	25.56	52.08	0	0	0	42.71	48.85	0	0	0	0	0	67.62	0	0	39.85	0	0	0	17.54	4.73	0	44.25	35.9	0	34.83	16.61	0
0	ENSMUSG00000013338.16	Fer1l4	fer-1-like 4 (C. elegans)	protein_coding	0	0	0	0	0	0	0	0	0	0	0	0	0	0	0	0	0	0	0	0	0	0	0	0	0	0	0	0	0	0	0	0	0	0	0	0	0	0	0	0	0	0	0	0	0
0	ENSMUSG00000013353.10	4931406B18Rik	RIKEN cDNA 4931406B18 gene	protein_coding	0	0	0	0	0	0	0	0	0	0	0	0	0	0	0	0	0	0	0	0	0	0	0	0	0	0	0	0	0	0	0	0	0	0	0	0	0	0	0	0	0	0	0	0	0
1	ENSMUSG00000013367.5	Iglon5	IgLON family member 5	protein_coding	0	11.81	0	0	0	0	0	0	0	0	0	0	0	0	0	0	0	0	0	0	0	0	0	0	0	0	0	0	0	0	0	0	0	0	0	0	0	0	0	0	0	0	0	0	0
0	ENSMUSG00000013415.9	Igf2bp1	insulin-like growth factor 2 mRNA binding protein 1	protein_coding	0	0	0	0	0	0	0	0	0	0	0	0	0	0	0	0	0	0	0	0	0	0	0	0	0	0	0	0	0	0	0	0	0	0	0	0	0	0	0	0	0	0	0	0	0
0	ENSMUSG00000013418.8	B4galnt2	beta-1,4-N-acetyl-galactosaminyl transferase 2	protein_coding	0	0	0	0	0	0	0	0	0	0	0	0	0	0	0	0	0	0	0	0	0	0	0	0	0	0	0	0	0	0	0	0	0	0	0	0	0	0	0	0	0	0	0	0	0
6	ENSMUSG00000013419.6	Zfp651	zinc finger protein 651	protein_coding	0	0	0	0	15.2	0	0	0	0	0	0	0	0	0	0	0	0	0	0	0	0	0	0	0	0	0	0	0	0	0	0	0	0	0	0	0	0	0	0	0	0	0	7.64	0	0
59	ENSMUSG00000013465.18	Nelfb	negative elongation factor complex member B	protein_coding	20.6	39.67	0	0	161.79	94.13	161.98	210.46	1.24	0	111.08	103.13	92.97	16.62	343.69	0	0	67.36	148.88	131.83	5.08	2.58	241.22	9.45	95.08	35.93	280.41	0	27.93	1.6	90.53	142.15	0	148.11	0	0	88.58	0	122.66	64.56	69.94	0	35.71	97.16	0
8	ENSMUSG00000013483.14	Card14	caspase recruitment domain family, member 14	protein_coding	0	0	0	0	0	35.47	0	0	0	0	0	0	0	0	0	0	0	0	0	0	0	0	0	0	0	0	0	0	10.21	0	0	0	66.83	0	0	0	24.02	0	0	0	0	0	0	0	20.74
26	ENSMUSG00000013495.15	Tmem175	transmembrane protein 175	protein_coding	0	37.54	0	0	0	63.94	116.01	91.59	161.28	67.02	149.97	0	0	139.93	0	0	51.78	0.34	0	0	0	0	0	0	0	0	0	0	16.48	0	56.92	0	6.13	146.95	0	1.63	77.32	0	0	0	0	0	75.1	0	0
1	ENSMUSG00000013523.13	Bcas1	breast carcinoma amplified sequence 1	protein_coding	0	0	0	0	0	0	0	0	0	0	0	0	0	0	0	0	0	0	0	0	0	0	0	0	0	0	0	0	21.67	0	0	0	0	0	0	0	0	0	0	0	0	0	0	0	0
30	ENSMUSG00000013539.13	Tango2	transport and golgi organization 2	protein_coding	0	180.63	0	18.16	0	0	0	0	0	105.93	157.39	90.39	0	0	0	0	0	0	0	88.34	0	0	0	199.84	248.81	0	0	0	24.15	0	0	125.45	84.91	0	2.65	0	0	0	0	80.45	0	36.15	0	94.23	0
0	ENSMUSG00000013562.12	4833413E03Rik	RIKEN cDNA 4833413E03 gene	lincRNA	0	0	0	0	0	0	0	0	0	0	0	0	0	0	0	0	0	0	0	0	0	0	0	0	0	0	0	0	0	0	0	0	0	0	0	0	0	0	0	0	0	0	0	0	0
0	ENSMUSG00000013584.5	Aldh1a2	aldehyde dehydrogenase family 1, subfamily A2	protein_coding	0	0	0	0	0	0	0	0	0	0	0	0	0	0	0	0	0	0	0	0	0	0	0	0	0	0	0	0	0	0	0	0	0	0	0	0	0	0	0	0	0	0	0	0	0
77	ENSMUSG00000013593.12	Ndufs2	NADH dehydrogenase (ubiquinone) Fe-S protein 2	protein_coding	400.77	168.02	359.75	255.61	502.77	167.88	419.06	0	135.6	258.71	166.45	0.85	367.64	174.41	602.97	0	415.4	118.21	201.38	146.16	373.04	541.92	492.64	109.08	332.33	0	157.57	3.3	313.15	249.4	116.02	152.7	195.79	119.25	0	230.78	325.88	160.92	0	480.99	228.32	306.58	225.35	19.88	0
0	ENSMUSG00000013611.14	Snx31	sorting nexin 31	protein_coding	0	0	0	0	0	0	0	0	0	0	0	0	0	0	0	0	0	0	0	0	0	0	0	0	0	0	0	0	0	0	0	0	0	0	0	0	0	0	0	0	0	0	0	0	0
66	ENSMUSG00000013622.15	Atraid	all-trans retinoic acid induced differentiation factor	protein_coding	1.25	0	0	166.49	255.33	214.41	314.68	318.42	431.5	482.61	1013.5	188.54	0	152.14	0	0	0	238.7	126.19	295.03	762.24	365.03	104	166.31	0	0	167.8	257.18	274.67	0	109.48	288.51	134.77	258.32	0	308.18	15.11	200.88	81.19	151.77	186.47	403.69	163.08	233.06	2.56
41	ENSMUSG00000013629.16	Cad	carbamoyl-phosphate synthetase 2, aspartate transcarbamylase, and dihydroorotase	protein_coding	122.45	41.75	0.15	0	0	0	14.15	0	0	0	0	0	0	2.38	75.31	0	0	174.88	44.19	0	57.38	0	0	72.32	0	6.41	0	0	9.95	70.42	27.75	17.38	0	2.33	0	0	0	234.47	51.84	0	0.62	44.7	3.23	0	0
0	ENSMUSG00000013643.13	Lypd8	LY6/PLAUR domain containing 8	protein_coding	0	0	0	0	0	0	0	0	0	0	0	0	0	0	0	0	0	0	0	0	0	0	0	0	0	0	0	0	0	0	0	0	0	0	0	0	0	0	0	0	0	0	0	0	0
27	ENSMUSG00000013646.17	Sh3bp5l	SH3 binding domain protein 5 like	protein_coding	0	0	0	0	0	0	0	0	109.76	0	0	36.68	34.97	0	0	0	121.41	0	0	0	0	0	75.52	0	0	62.75	0	0	24.38	0	0	0	0	0	0	0	38.82	0	54.71	62.22	10.63	15.39	0.72	0	0
0	ENSMUSG00000013653.2	1810065E05Rik	RIKEN cDNA 1810065E05 gene	protein_coding	0	0	0	0	0	0	0	0	0	0	0	0	0	0	0	0	0	0	0	0	0	0	0	0	0	0	0	0	0	0	0	0	0	0	0	0	0	0	0	0	0	0	0	0	0
46	ENSMUSG00000013662.5	Atad1	ATPase family, AAA domain containing 1	protein_coding	68.63	65.6	62.07	45.88	56.29	0	49.04	0.22	104.02	0	96.23	72.29	0	0	131.28	0	4.02	87.62	74.45	0	0	0	0	0	95.36	0	0	0	37.46	0	0	36.7	0	0	0	155.48	70.57	0	41.22	42.35	18.18	55.08	30.1	0	77.4
48	ENSMUSG00000013663.7	Pten	phosphatase and tensin homolog	protein_coding	0	2.84	0.81	0	0	0.23	0.42	3.4	0	0.56	0.11	0.05	0	12.82	0	0	8.84	0.18	69.86	0.07	0	0	5.81	79.6	0.48	0.34	0	0.1	0.46	64.93	1.14	0	20.54	1.06	0	30.02	15.01	0	22.29	11.86	0	0	8.58	1.11	14.94
0	ENSMUSG00000013668.9	4933402N03Rik	RIKEN cDNA 4933402N03 gene	protein_coding	0	0	0	0	0	0	0	0	0	0	0	0	0	0	0	0	0	0	0	0	0	0	0	0	0	0	0	0	0	0	0	0	0	0	0	0	0	0	0	0	0	0	0	0	0
39	ENSMUSG00000013698.12	Pea15a	phosphoprotein enriched in astrocytes 15A	protein_coding	29.88	0	0	39.32	0	0	0	0	0	0	73.51	0	0	12.49	0	0	7.05	0	0	20.92	0	0	0	107.84	65.23	28.2	0	0	40.83	131.36	57.47	0	0	0	0	0	36.12	50.24	0	36.52	35.5	0	14.8	0	0
76	ENSMUSG00000013701.12	Timm23	translocase of inner mitochondrial membrane 23	protein_coding	131.92	70.81	103.59	56.87	0	0	176.74	268.4	0	156.64	243.44	32.27	151.91	107.7	27.71	0	274.12	143.61	73.24	116.49	0	204.35	197.75	0	212.44	378.79	130.48	3.78	268.44	84.2	83.54	139.33	129.76	0	0	35.99	136.21	0	120.88	155.94	0	99.83	191.96	99.73	86.56
2	ENSMUSG00000013707.3	Tnfaip8l2	tumor necrosis factor, alpha-induced protein 8-like 2	protein_coding	0	0	0	0	0	0	0	0	0	0	0	58.29	0	0	0	0	0	0	0	0	0	0	0	0	0	145.49	0	0	0	0	0	0	0	0	0	0	0	0	0	0	0	0	0	0	0
54	ENSMUSG00000013736.16	Trnt1	tRNA nucleotidyl transferase, CCA-adding, 1	protein_coding	39.69	0	0	156.03	78.1	0	0	0	9.04	9.39	0	0	0	0	203.89	0	72.61	77.26	1.76	48.04	0	88.7	149.27	0	89.23	4.81	0	124.63	35.01	39.63	1.1	96.12	2.64	0	0	0	57.85	191.45	0	0	0	0	0	4.7	2.5
15	ENSMUSG00000013766.11	Ly6g6e	lymphocyte antigen 6 complex, locus G6E	protein_coding	126.27	0	0	0	0	0	0	0	0	0	0	0	0	0	0	0	0	0	3.39	0	0	0	0	0	0	519.66	0	0	55.1	0	0	0	131.67	0	0	0	121.77	0	0	0	0	0	0	0	295.2
43	ENSMUSG00000013787.15	Ehmt2	euchromatic histone lysine N-methyltransferase 2	protein_coding	77.11	0	0	80.99	0	6.66	0	33.02	0	0	0	102.87	0	0	162.03	1117.82	50.45	0	0	0	0	163.61	0	0	27.23	0	52.82	207.17	1.48	0	33.38	0.39	16.52	110.08	0	0	70.5	0	0	173.76	66.97	3.64	91.43	0	0
64	ENSMUSG00000013822.6	Elof1	ELF1 homolog, elongation factor 1	protein_coding	2.94	317.5	0	145.09	83.32	226.94	203.66	220.33	342.89	176.99	0	43.39	210.9	0	0	0	0	102.66	73.86	5.89	0	0	0	115.17	0	0	212.52	112.03	113.11	0	59.21	247.2	115.96	73.21	0	192.17	66.23	187.19	208.21	0	55.63	233.6	129.9	54.09	0
29	ENSMUSG00000013833.15	Med16	mediator complex subunit 16	protein_coding	0	0	0	121.67	0	112.91	0	114.44	0	164.39	165.7	0	0	0	0	0	0	54.52	23.6	41.71	0	0	0	70.81	0	0	100.43	0	11.28	0	57.63	0	0	0	0	0	0	0	0	65.37	0	0	191.23	0	29.19
0	ENSMUSG00000013846.9	St3gal1	ST3 beta-galactoside alpha-2,3-sialyltransferase 1	protein_coding	0	0	0	0	0	0	0	0	0	0	0	0	0	0	0	0	0	0	0	0	0	0	0	0	0	0	0	0	0	0	0	0	0	0	0	0	0	0	0	0	0	0	0	0	0
26	ENSMUSG00000013858.14	Tmem259	transmembrane protein 259	protein_coding	0	0	0	0	67.31	0	0	0	0	0	34.34	0	0	0	0	0	0	10.46	0	0	0	40.47	97.73	0	0	0	0	32.59	12.99	0	0	0	90.47	78.78	0	0	0	0	0	0	0	31.98	3.63	0	0
17	ENSMUSG00000013878.17	Rnf170	ring finger protein 170	protein_coding	0	0	0	0	0	0	0	86.53	0	0	0	0	182.59	0	0	0	0	0	0	0	0	65.4	21.41	0	0	0	83.22	0	10.82	120.35	0	0	30.93	0	0	0	0	0	0	0	0	0	0	0	16.26
1	ENSMUSG00000013921.14	Clip3	CAP-GLY domain containing linker protein 3	protein_coding	0	0	0	0	0	0	0	0	0	0	0	0	80.23	0	0	0	0	0	0	0	0	0	0	0	0	0	0	0	0	0	0	0	0	0	0	0	0	0	0	0	0	0	0	0	0
0	ENSMUSG00000013928.12	Thap8	THAP domain containing 8	protein_coding	0	0	0	0	0	0	0	0	0	0	0	0	0	0	0	0	0	0	0	0	0	0	0	0	0	0	0	0	0	0	0	0	0	0	0	0	0	0	0	0	0	0	0	0	0
0	ENSMUSG00000013936.12	Myl2	myosin, light polypeptide 2, regulatory, cardiac, slow	protein_coding	0	0	0	0	0	0	0	0	0	0	0	0	0	0	0	0	0	0	0	0	0	0	0	0	0	0	0	0	0	0	0	0	0	0	0	0	0	0	0	0	0	0	0	0	0
43	ENSMUSG00000013973.12	Dedd	death effector domain-containing	protein_coding	29.43	8.01	98.19	64.58	0	0	0	5.69	0	0	0	10.38	0	118.2	0	0	0	0	32.69	0	15.63	0	0	0	0	172.37	0	0	29.57	0	0	0	47.63	69.25	105.07	22.3	0	0	0	14.93	0	102.54	0	94.63	0.41
1	ENSMUSG00000013974.2	Mcemp1	mast cell expressed membrane protein 1	protein_coding	0	0	0	0	0	0	0	0	0	0	0	0	0	0	0	0	0	0	0	0	0	0	0	0	0	0	0	0	0	0	0	0	0	0	0	0	0	0	0	0	0	0	0	0	0
34	ENSMUSG00000013997.10	Nit1	nitrilase 1	protein_coding	25.6	0	0	36.44	0	71.43	0	0	135.29	0	19.72	38.34	0	0	0	0	0	55.57	0	154.53	0	0	0	0	0	0	0	0	35.77	0	34.86	0	72.05	0	9.19	118.63	13.21	0	0	49.61	0	0	0	0.5	0
0	ENSMUSG00000014030.15	Pax5	paired box 5	protein_coding	0	0	0	0	0	0	0	0	0	0	0	0	0	0	0	0	0	0	0	0	0	0	0	0	0	0	0	0	0	0	0	0	0	0	0	0	0	0	0	0	0	0	0	0	0
11	ENSMUSG00000014039.17	Prdm15	PR domain containing 15	protein_coding	0	0	0	0	0	0	0	0	45.03	0	0	0	0	99.42	0	0	0	0	0	0	0	0	0	0	0	0	0	0	11.95	49.68	0	0	0	0	0	0	8.81	0	0	0	0	0	0	0	0
18	ENSMUSG00000014074.17	Rnf168	ring finger protein 168	protein_coding	0	0	0	0	55.38	0	0	0	16.88	0	66.11	0	0	0	0	0	0	0	0	0	0	0	0	0	0	0	0	0	0.67	0	0	0.2	0	0	0	0	36.73	0	10.36	16.61	0	0	0	0	0
20	ENSMUSG00000014075.15	Tctex1d2	Tctex1 domain containing 2	protein_coding	0	0	0	0	0	0	78.77	0	0	0	0	0	0	0	122.58	0	0	5.23	0	0	0	0	0	144.68	0	0	38.29	21.23	26.71	0	0	0	0	4.86	0	0	0	202.12	0	11.31	0	82.25	2.36	0	0
68	ENSMUSG00000014077.13	Chp1	calcineurin-like EF hand protein 1	protein_coding	0	26.33	69.53	4.74	233.41	199.03	52.25	208.14	124.32	0	155.27	85.83	0	152.61	0	0	33.97	62.25	1.73	144.17	157.9	122.28	121.4	208.23	71.66	83.06	82.78	214.66	172.02	126.34	27.24	182.95	151.56	22.42	0	124.88	55.55	0	119.8	224.21	156.27	0	69.04	0	0
1	ENSMUSG00000014104.12	Sval2	seminal vesicle antigen-like 2	protein_coding	0	0	0	0	0	0	0	0	0	0	0	0	0	0	0	0	0	0	0	0	0	0	0	0	0	0	0	0	0	0	0	0	0	0	0	0	0	0	0	238.67	0	0	0	0	0
16	ENSMUSG00000014158.11	Trpv4	transient receptor potential cation channel, subfamily V, member 4	protein_coding	0	64.25	0	0	0	0	32.59	0	72.16	0	0	0	0	0	104.62	0	0	52.69	0	55.74	0	0	0	0	0	0	0	0	0	132.73	0	0	0	1.24	5.11	0	0	0	0	0	0	99.17	0	0	0
1	ENSMUSG00000014164.14	Klhl3	kelch-like 3	protein_coding	50.95	0	0	0	0	0	0	0	0	0	0	0	0	0	0	0	0	0	0	0	0	0	0	0	0	0	0	0	0	0	0	0	0	0	0	0	0	0	0	0	0	0	0	0	0
37	ENSMUSG00000014177.10	Tvp23b	trans-golgi network vesicle protein 23B	protein_coding	0	0	0	43.33	10.15	51.17	0	78.2	0	0	0	0	183.92	0	0	0	0	39.45	53.41	0	210.24	0	57.08	0	95.12	77.34	0	0	12.84	59.5	0	45.8	42.85	0	0	0	0	149.68	0	48.45	75.59	0	58.51	0	0
49	ENSMUSG00000014195.15	Dnajc7	DnaJ heat shock protein family (Hsp40) member C7	protein_coding	88.92	0	173.76	25.01	0	0	128.16	0	143.85	166.27	207.29	50.17	0	191.32	0	1100.87	384.38	45.22	180.57	260.59	0	73.28	0	105.72	1.01	0	0	466.77	92.47	0	1.05	0	0	130.32	0	83.78	52.41	0	0	0	0	0	0	93.9	196.55
0	ENSMUSG00000014198.15	Zfp385c	zinc finger protein 385C	protein_coding	0	0	0	0	0	0	0	0	0	0	0	0	0	0	0	0	0	0	0	0	0	0	0	0	0	0	0	0	0	0	0	0	0	0	0	0	0	0	0	0	0	0	0	0	0
70	ENSMUSG00000014226.10	Cacybp	calcyclin binding protein	protein_coding	192.55	86.28	0	143.22	163.88	37.41	76.95	76.9	96.21	0	72.46	0	58.26	191.12	275.45	0	101.52	85.19	106.25	53.51	0.82	0	62.55	416.09	195.54	125.43	0.36	89.24	47.1	130.61	170.7	120.2	145.64	58.75	0	257.19	53.2	269.29	0	146.57	105.84	116.04	237.94	121.65	93.68
22	ENSMUSG00000014232.14	Cluap1	clusterin associated protein 1	protein_coding	0	0	0	0	0	0	71.68	0	0	0	0	0	0	0	0	0	0	0	0	0	0	0	0	0	0	78.93	0	3.24	0	0	0	113.75	0	0	0	33.8	64.18	0	0	41.93	0	0	0	0	0
6	ENSMUSG00000014243.5	Zswim7	zinc finger SWIM-type containing 7	protein_coding	0	0	0	0	0	0	0	0	0	0	0	0	0	0	0	0	0	38.1	0	0	0	0	0	0	0	0	0	0	0	0	0	86.81	0	0	0	0	0	0	0	0	0	0	0	0	0
17	ENSMUSG00000014245.8	Pigl	phosphatidylinositol glycan anchor biosynthesis, class L	protein_coding	76.34	0	61.77	55.18	1.01	0	0	0	0	0.94	0	0.45	0	0	0	0	0	0	0	0	0	0	0	0	0	0	0	134.68	3.41	0	0	0	0	0	0	58.72	1.88	0	0	0	0	2.12	24.4	0	0
84	ENSMUSG00000014294.4	Ndufa2	NADH dehydrogenase (ubiquinone) 1 alpha subcomplex, 2	protein_coding	263.69	0	147.02	200.93	852.55	444.26	321.41	98.41	110.91	0	394.92	156.35	93.43	259.73	96.91	0	154.06	283.37	480.76	191.41	28.18	566.9	196.93	641.77	288.81	187.93	97.24	426.69	515.78	13.83	267.52	67.56	167.85	557.57	298.03	0	120.68	349.37	629.37	101	276.33	525.6	432.77	521.73	331.33
43	ENSMUSG00000014301.12	Pam16	presequence translocase-asssociated motor 16 homolog (S. cerevisiae)	protein_coding	0	15.73	0	31.55	127.91	0	63.13	105.97	0	0	0	3.59	14.23	48.41	0	0	0	51.84	0	65.89	0	0	131.84	8.79	0	0	0	0	51.42	34.89	40.38	127.04	48.99	0	0	0	65.43	148.2	0	0	16.37	205.47	15.57	0	0
5	ENSMUSG00000014303.13	Glis2	GLIS family zinc finger 2	protein_coding	0	0	0	0	0	0	0	0	0	0	0	0	0	0	0	0	0	0	0	0	0	0	0	0	0	0	0	0	0	0	0	0	0	0	0	0	23.64	0	0	0	0	0	0	0	0
90	ENSMUSG00000014313.14	Cox6c	cytochrome c oxidase subunit VIc	protein_coding	748.95	417.73	708.34	726.33	770.42	752.89	784.25	660.66	482.05	941.45	201.52	385.29	417.01	84.88	743.62	0	473.73	474.2	649.23	322.98	966.99	633.25	363.36	1179.34	738.92	899.31	278.39	143.67	1087.1	436.24	714.48	780.81	281.24	469.96	1232.18	543.32	657.7	250.69	581.15	331.91	1097.28	561.83	951.81	949.56	1325.13
0	ENSMUSG00000014329.14	Bicc1	BicC family RNA binding protein 1	protein_coding	0	0	0	0	0	0	0	0	0	0	0	0	0	0	0	0	0	0	0	0	0	0	0	0	0	0	0	0	0	0	0	0	0	0	0	0	0	0	0	0	0	0	0	0	0
34	ENSMUSG00000014349.7	Ube2z	ubiquitin-conjugating enzyme E2Z	protein_coding	0	0	86.82	32.16	0	80.64	0.11	41.35	0	0	45.22	0	0.36	0	0	0	74.3	39.03	0.27	0	0	0	0	0	0	60.4	0	0	0	0	13.27	14.11	30.62	0	0	30.89	3.14	0	41.54	27.21	0	0	0	46.52	18.8
0	ENSMUSG00000014351.12	Gip	gastric inhibitory polypeptide	protein_coding	0	0	0	0	0	0	0	0	0	0	0	0	0	0	0	0	0	0	0	0	0	0	0	0	0	0	0	0	0	0	0	0	0	0	0	0	0	0	0	0	0	0	0	0	0
32	ENSMUSG00000014353.14	Tmem87b	transmembrane protein 87B	protein_coding	0	50.05	0	0	0	36.5	0	0	54.58	0	0	0	75.57	0	0	0	48.99	0	0	0	0	19.29	6.15	0	0	0	0	0	2.61	0	0	0	47.99	0	0	0	0	156.39	0	0	0	0	4.59	0	45.92
62	ENSMUSG00000014355.10	Anapc1	anaphase promoting complex subunit 1	protein_coding	65.89	10.99	0	2.14	0	89	11.83	0	26.93	0.91	0	4.45	19.11	52.71	0	0	17.63	27.94	0	0.18	0	6.46	2.23	0.25	43.13	65.85	2.88	30.42	15	82.84	12.35	0	0	56.57	0	78.62	34.02	0	39.84	23.52	15.71	0.3	18.97	65.54	104.64
28	ENSMUSG00000014361.5	Mertk	c-mer proto-oncogene tyrosine kinase	protein_coding	82.81	0	0	0	0	0	100.56	0	0	56.81	0	0	0	0	1.38	0	0	8.28	0	53.64	0	0	0	0	0	0	0	4.49	7.6	0	0	0	7.07	0	0	0	0	24.89	0	54.23	17.29	19.64	3.92	0	0
64	ENSMUSG00000014402.14	Tsg101	tumor susceptibility gene 101	protein_coding	13	53.09	314.04	40.31	0	56.12	0	77.9	0	110.45	0	39.61	88.6	0	165.66	995.83	112.91	102.85	165.48	30.05	0	0	0	348.62	0	114.2	102.54	0	65.18	146.51	22.09	129.11	36.46	125.25	0	33.43	78.28	163.82	94.07	47.77	31.89	176.46	48.83	53.53	73.78
21	ENSMUSG00000014418.15	Hps5	HPS5, biogenesis of lysosomal organelles complex 2 subunit 2	protein_coding	0	0	0	0.34	0	0	137.44	0	21.74	0	0	0	0	0	13.38	0	0	21.52	0	0	0	0	0	0	0	9.92	0	0	28.64	0	8.46	0	0	0	0	0	0	0	0	0	0	0	1.45	0	0
42	ENSMUSG00000014426.8	Map3k4	mitogen-activated protein kinase kinase kinase 4	protein_coding	0	38.9	0	0.42	0.19	0	19.47	59.89	0	0	3.57	0.69	69.24	0	0	0	0	0	1.02	2.59	0	0	0.31	0	0	0	0	0	8.69	50.63	13.79	0	7.93	0	0	0	0	0	0.62	18.85	0	29.7	0	32.23	1.57
17	ENSMUSG00000014444.16	Piezo1	piezo-type mechanosensitive ion channel component 1	protein_coding	0	0	0	46.38	0	0	0	0	0	0	0	4	0	0	0	0	0	0	38.14	0	0	321.47	0	64.87	0	0	0	2.7	13.42	0	0	0	0	74.77	0	0	0	0	0	0	0	0	0	0	0
0	ENSMUSG00000014453.3	Blk	B lymphoid kinase	protein_coding	0	0	0	0	0	0	0	0	0	0	0	0	0	0	0	0	0	0	0	0	0	0	0	0	0	0	0	0	0	0	0	0	0	0	0	0	0	0	0	0	0	0	0	0	0
17	ENSMUSG00000014470.4	Rnf166	ring finger protein 166	protein_coding	0	78.44	0	0	0	0	72.47	0	0.97	0	0	0	0	0	100.53	0	0	0	0	0	0	0	0	0	0	0	0	0	3.46	0	0	0	0	0	0	30.65	4.7	0	0	0	0	0	2.12	0	0
11	ENSMUSG00000014496.7	Ankrd28	ankyrin repeat domain 28	protein_coding	0	0	0	0	0	0	4.16	0	0	0	19.36	0	0	0	0	0	0	0	0	0	0	19.28	40.34	0	0	0	0	0	1.32	0.31	0	0	0	25.79	0	0	0	0	0	0	0	0	4.22	0	0
21	ENSMUSG00000014498.9	Ankrd52	ankyrin repeat domain 52	protein_coding	0	0	0	0	0	29.8	0	0	50.68	0	0	0	0	0	0	4.44	0	27.35	0.32	0	0	0	52.78	0	0	0	0	0	2.59	0.36	4.69	0	0.75	0	0	0	0	53.24	0	0	10.4	32.74	0	0	0
10	ENSMUSG00000014503.14	Pkd2l2	polycystic kidney disease 2-like 2	protein_coding	0	0.28	0	0	0	0	0.22	0	0	0.87	0	0.62	0	0	0	0	0	0.38	0	2.37	0	0	0	0	0	0	0.72	0	0	0	0	3.88	0	0	0	2.43	0	0	0	0	0	0	0	0	0
54	ENSMUSG00000014504.16	Srp19	signal recognition particle 19	protein_coding	185.15	111.26	0	69.91	131.81	141.86	2.28	36.79	175.51	356.5	0	102.97	0	226.34	217.45	894.66	52.83	0	84.16	0	0	129.61	0	0	0	22.02	0	134.15	85.48	304.45	0	79.17	0	94.21	0	349.82	17.8	0	0	0	0	100.2	134.88	0	106.47
0	ENSMUSG00000014529.9	Tmbim7	transmembrane BAX inhibitor motif containing 7	protein_coding	0	0	0	0	0	0	0	0	0	0	0	0	0	0	0	0	0	0	0	0	0	0	0	0	0	0	0	0	0	0	0	0	0	0	0	0	0	0	0	0	0	0	0	0	0
1	ENSMUSG00000014542.3	Clec4f	C-type lectin domain family 4, member f	protein_coding	0	0	0	0	0	0	0	0	0	0	0	0	0	0	0	0	0	0	0	0	0	0	0	0	0	0	0	0	0	0	0	0	0	0	0	0	0	0	0	0	0	0	0	0	0
0	ENSMUSG00000014543.14	Klra17	killer cell lectin-like receptor, subfamily A, member 17	protein_coding	0	0	0	0	0	0	0	0	0	0	0	0	0	0	0	0	0	0	0	0	0	0	0	0	0	0	0	0	0	0	0	0	0	0	0	0	0	0	0	0	0	0	0	0	0
17	ENSMUSG00000014547.9	Wdfy2	WD repeat and FYVE domain containing 2	protein_coding	0	0	0	0	0	0	0	0	0	0	9.75	0	0	0	0	0	22.17	13.75	0	0	0	0	0	0	0	0	0	34.98	4.19	0	5.56	10.71	3.04	0	0	0	0	7.12	0	0	0	0	0	0	0
19	ENSMUSG00000014550.14	Rbsn	rabenosyn, RAB effector	protein_coding	0	0	62.23	0	0	0	0	0	0	0	0	0	0	0	17.53	0	0	26.8	0.65	0	0	0	0	0	0	0	0	0	6.54	55.15	0	0	32	35.63	0	0	0	57.97	0	0	0	0	0	0	0
56	ENSMUSG00000014551.8	Mrps25	mitochondrial ribosomal protein S25	protein_coding	176.29	0	66.98	13.28	104.28	0	135.52	25.09	43.28	112.44	0	29.15	35.32	125.1	69.54	0	0	67.32	0	0	0	186.66	280.55	0	0	0	0	0	12.84	32.94	35.17	114.03	0	133.86	0	0	54.77	2.17	30.67	20.31	126.55	275.01	42.35	81.76	24.55
55	ENSMUSG00000014554.13	Dguok	deoxyguanosine kinase	protein_coding	0	0	0	39.07	118.24	0	93.83	195.88	0	0	154.58	72.28	104.34	0	0	0	0	276.03	94.06	175.35	235.26	0	0	428.2	286.13	0	166.33	186.65	34.95	223.04	143.78	0	130.37	116.63	378.32	0	0	461.63	165.1	109.51	0	201.09	87.54	231.64	162.88
47	ENSMUSG00000014592.19	Camta1	calmodulin binding transcription activator 1	protein_coding	0	0	0	20.74	0	1.24	11.14	66.92	51.89	0	0	29.46	0	24.42	0	0	31.54	7.39	0	6.6	0	0	38.11	0	18.63	19.48	35.26	25.01	3.9	26.63	2.63	0	0.4	0	0	0	0	0	22.01	25.08	5.21	0	1.23	45.17	5.48
15	ENSMUSG00000014599.10	Csf1	colony stimulating factor 1 (macrophage)	protein_coding	0	0	0	0	8.08	0	0	0	0	0	0	0	0	0	0	0	0	0	0	0	27.05	0.23	0	0	0	0	0	0	0	0	27.18	0	0	0	10.26	0	22.17	0	0	36.26	33.55	0	20.53	0	0
37	ENSMUSG00000014601.13	Strip1	striatin interacting protein 1	protein_coding	99.09	0	78.8	36	69.39	0	89.91	0	75.42	0	0	37.01	0	0	0	0	37.47	103.19	0	26.47	0	0	59.52	0	10.42	0	0	0	12.59	0	17.19	105.78	55.75	0	0	61.71	7.55	0	0	20.75	0	0	0	46.89	0
0	ENSMUSG00000014602.15	Kif1a	kinesin family member 1A	protein_coding	0	0	0	0	0	0	0	0	0	0	0	0	0	0	0	0	0	0	0	0	0	0	0	0	0	0	0	0	0	0	0	0	0	0	0	0	0	0	0	0	0	0	0	0	0
0	ENSMUSG00000014603.2	Alx3	aristaless-like homeobox 3	protein_coding	0	0	0	0	0	0	0	0	0	0	0	0	0	0	0	0	0	0	0	0	0	0	0	0	0	0	0	0	0	0	0	0	0	0	0	0	0	0	0	0	0	0	0	0	0
66	ENSMUSG00000014606.14	Slc25a11	solute carrier family 25 (mitochondrial carrier oxoglutarate carrier), member 11	protein_coding	273.08	115.51	336.76	296.15	537.86	245.28	189.52	0	454.81	0	0	170.58	204.88	0	0	0	204.53	84.56	218.61	68.67	284.25	0	236.75	186.81	106.82	0	350.97	148.42	104.69	103.56	83.41	0	113.99	146.12	0	0	187.06	159.93	107.97	129.43	50.24	120.11	186.57	54.97	139.35
0	ENSMUSG00000014609.16	Chrne	cholinergic receptor, nicotinic, epsilon polypeptide	protein_coding	0	0	0	0	0	0	0	0	0	0	0	0	0	0	0	0	0	0	0	0	0	0	0	0	0	0	0	0	0	0	0	0	0	0	0	0	0	0	0	0	0	0	0	0	0
18	ENSMUSG00000014633.15	Cmc2	COX assembly mitochondrial protein 2	protein_coding	0	0	0	0	0	112.38	0	0	0	0	0	0	0	0	0	0	0	44.71	349.66	0	0	0	0	0	0	0	25.44	0	49.73	0	0	60.34	44.82	0	0	76.79	9.03	189.64	0	0	0	0	35.69	0	0
30	ENSMUSG00000014668.15	Chfr	checkpoint with forkhead and ring finger domains	protein_coding	75.13	0	0	52.6	0	104.35	0	0	0	9.16	0	24.34	78.55	0	0	0	196.14	0	0	61.29	0	93.32	0	0	0	0	0	0	32.29	0	36.12	49.58	0	0	0	0	66.37	0	0	0	0	0	9.03	86.6	0
0	ENSMUSG00000014686.7	Ceacam16	carcinoembryonic antigen-related cell adhesion molecule 16	protein_coding	0	0	0	0	0	0	0	0	0	0	0	0	0	0	0	0	0	0	0	0	0	0	0	0	0	0	0	0	0	0	0	0	0	0	0	0	0	0	0	0	0	0	0	0	0
11	ENSMUSG00000014704.10	Hoxa2	homeobox A2	protein_coding	0	0	0	0	0	0	0	0	0	0	0	0	0	0	3.65	518.09	0	34.08	0	60.25	0	0	0	0	0	0	0	0	7.8	0	0	0	0	219.79	0	0	0	0	8.12	0	0	0	0	0	0
0	ENSMUSG00000014725.14	Adam28	a disintegrin and metallopeptidase domain 28	protein_coding	0	0	0	0	0	0	0	0	0	0	0	0	0	0	0	0	0	0	0	0	0	0	0	0	0	0	0	0	0	0	0	0	0	0	0	0	0	0	0	0	0	0	0	0	0
0	ENSMUSG00000014747.6	Ankrd53	ankyrin repeat domain 53	protein_coding	0	0	0	0	0	0	0	0	0	0	0	0	0	0	0	0	0	0	0	0	0	0	0	0	0	0	0	0	0	0	0	0	0	0	0	0	0	0	0	0	0	0	0	0	0
60	ENSMUSG00000014748.13	Tex261	testis expressed gene 261	protein_coding	116.75	69.29	0	0	36.02	139.55	135	0	243.77	0	133.61	101.03	75.24	64.87	139.41	0	0	20.51	0	94.91	0	112.55	0	8.96	7.07	0	60.06	115.7	78.95	89.43	42.25	19.92	60.44	65.34	0	88	61.37	2.08	57.07	0	73.88	95.41	22.8	67.37	0
34	ENSMUSG00000014763.7	Fam120b	family with sequence similarity 120, member B	protein_coding	0	0	0	0	0	25.77	33.24	0	0	52.73	0	0	0	82.27	0	145.86	2.15	0	0	7.49	0	0	0	0	55.21	0	0	63.52	0.67	0	34.29	0	0.72	24.89	0	0	25.07	0	0	14.34	0	0	0	0	38.48
38	ENSMUSG00000014767.16	Tbp	TATA box binding protein	protein_coding	0	0	0.45	108.37	0	0	272	0	0.12	0.07	0	0.96	28.14	398.65	0	1.14	0	60.26	168.18	86.24	0	133.19	0	0	108.61	0	0	0	20.9	145.84	93.26	0	88.59	0	0	91.54	28.25	0	0	156.2	0	83.52	46.39	298.49	5.63
86	ENSMUSG00000014769.9	Psmb1	proteasome (prosome, macropain) subunit, beta type 1	protein_coding	221.27	591.27	467.24	438.19	572	368.24	378.22	409.86	636.18	183.44	347.62	527.06	390.59	545.84	355.74	0	201.51	250.93	825.8	436.38	0	604.68	324.17	279.51	118.12	294.71	269.95	214.34	404.82	296.23	238.74	53.1	141.32	443.6	630.23	625.17	667.51	0	179.39	442.76	243.29	339.8	279.5	501.71	338.19
33	ENSMUSG00000014771.12	Pdcd2	programmed cell death 2	protein_coding	0	32.83	284.18	95.59	0	62.64	0	0	131.27	174.14	0	0	0	0	0	791.93	0	61.43	61.32	91.83	0	0	0	22.29	0	0	0	0	26.85	0	30.02	0	0	0	0	73	12.43	0	0	58.06	0	0	0	0	0
34	ENSMUSG00000014773.13	Dll1	delta-like 1 (Drosophila)	protein_coding	79.37	55.55	0	116.48	0	77.05	0	0	0	0	253.46	0	64.72	0	0	0	0	0	0.15	51.27	0	56.08	40.55	129.19	0	0	0	0	83.25	0	19.04	0	2.98	0	0	152.52	5.88	0	169.83	133.18	0	66.14	271	0	0
4	ENSMUSG00000014776.6	Nol3	nucleolar protein 3 (apoptosis repressor with CARD domain)	protein_coding	0	0	0	0	0	0	0	0	0	0	0	0	0	0	0	0	0	0	0	0	0	0	0	0	0	0	0	0	0	0	0	16.4	0	0	0	0	0	0	0	0	0	0	0	0	0.22
1	ENSMUSG00000014778.10	Fhod1	formin homology 2 domain containing 1	protein_coding	0	0	0	0	0	10.55	0	0	0	0	0	0	0	0	0	0	0	0.19	0	0	0	0	0	0	0	0	0	0	0	0	0	0	0	0	0	0	0	0	0	0	0	0	0	0	0
0	ENSMUSG00000014782.15	Plekhg4	pleckstrin homology domain containing, family G (with RhoGef domain) member 4	protein_coding	0	0	0	0	0	0	0	0	0	0	0	0	0	0	0	0	0	0	0	0	0	0	0	0	0	0	0	0	0	0	0	0	0	0	0	0	0	0	0	0	0	0	0	0	0
1	ENSMUSG00000014786.7	Slc9a5	solute carrier family 9 (sodium/hydrogen exchanger), member 5	protein_coding	0	0	0	0	0	0	0	0	0	0	0	0	0	0	0	0	0	0	0	0	0	0	0	0	0	0	0	0	0	0	0	0	0	0	0	0	0	0	0	0	0	0	0	0	0
36	ENSMUSG00000014791.9	Elmo3	engulfment and cell motility 3	protein_coding	54.21	83.07	0	51.94	16.31	0	1.35	0	0	0	0	27.44	0	1.7	0	0	0	0	0	42.67	0	0	0.83	0	54.66	0	0	0	0	0	3.27	56.26	48.42	0	0	0	64.08	0	0	0	0	0	34.46	0	177.4
0	ENSMUSG00000014813.8	Stc1	stanniocalcin 1	protein_coding	0	0	0	0	0	0	0	0	0	0	0	0	0	0	0	0	0	0	0	0	0	0	0	0	0	0	0	0	0	0	0	0	0	0	0	0	0	0	0	0	0	0	0	0	0
4	ENSMUSG00000014837.14	4931428F04Rik	RIKEN cDNA 4931428F04 gene	protein_coding	0	0	0	0	0	0	0	0	0	0	0	0	0	0	0	0	0	0	0	0	0	0	0	0	0	0	0	0	7.63	0	0	0	0	0	0	0	0	0	0	0	0	0	0	0	0
52	ENSMUSG00000014846.12	Tppp3	tubulin polymerization-promoting protein family member 3	protein_coding	371.68	61.04	0	0	0	1545.11	0	1435.25	945.51	0	672.42	324.9	105.24	0	887.43	0	1287.14	0	566.64	309.85	0	143.36	0	701.46	0	298.75	318.22	0	0	380.31	42.91	220.26	3.04	0	0	707.58	52.94	0	405.93	0	0	0	265.73	922.04	0
23	ENSMUSG00000014850.15	Msh3	mutS homolog 3	protein_coding	0	30.68	0	47.77	74.04	0	56.85	74.56	104.2	0	0	0	0	0	0	0	0	0	0	0	0	0	0	0	0	0	0	0	10.69	0	6.51	0	0	0	0	0	0	0	0	0	0	34.49	0	77.2	0
0	ENSMUSG00000014852.16	Adamts13	a disintegrin-like and metallopeptidase (reprolysin type) with thrombospondin type 1 motif, 13	protein_coding	0	0	0	0	0	0	0	0	0	0	0	0	0	0	0	0	0	0	0	0	0	0	0	0	0	0	0	0	0	0	0	0	0	0	0	0	0	0	0	0	0	0	0	0	0
48	ENSMUSG00000014856.12	Tmem208	transmembrane protein 208	protein_coding	111.79	0	195.6	0	0	0	0	218.46	177.7	274.64	178.42	70.16	0	162.02	385.16	0	280.44	101.56	0	55.93	0	0	0	171.66	108	157.25	0	0	197.83	186.08	140.76	0	154.51	123.13	0	197.05	6.28	0	287.34	272.68	254.76	119.91	106.43	0	99.21
33	ENSMUSG00000014859.8	E2f4	E2F transcription factor 4	protein_coding	0	0	0	0	22.91	0	31.18	0	31.47	0	0	0	0	14.76	0	0	0	0	0	26.09	0	70.83	0	0	52.69	14.26	0	0	28.97	0	12.88	0	48.34	0	0	0	66.24	50.39	0	34.95	53.32	39.73	0	41.47	131.68
79	ENSMUSG00000014867.9	Surf4	surfeit gene 4	protein_coding	89.15	0	135.8	58.77	173.09	119.18	91.67	209.89	77.2	43.5	0	159.8	154.6	67	94.01	0	143.97	74.83	143.29	69.57	35.44	56.85	208.52	92.24	215.09	151.15	0	59.25	160.38	352.24	136.5	50.01	72.06	130.26	0	225.79	101.68	141.2	104.66	73.93	160.29	59.54	251.57	102.75	114.56
38	ENSMUSG00000014873.15	Surf2	surfeit gene 2	protein_coding	0	71.48	111.62	141.71	0	9.68	123.82	0	0	0	0	0	0	0	3.89	0	14.37	0	0	0	0	141.59	0	0	0	0	0	0	37.16	134.33	97.39	0	109.58	100.24	0	72.01	4.26	0	127.21	105.64	78.02	0	0	0	0
67	ENSMUSG00000014905.3	Dnajb9	DnaJ heat shock protein family (Hsp40) member B9	protein_coding	0	74.48	258.91	42.48	0	66.31	101.91	168.34	29.36	136.09	0	134.01	401.7	30.07	0	0	216.66	31.3	0	69.2	0	325.75	0	1515.04	49.66	187.93	0	86.82	24.39	0	0	66.34	196.07	142.14	0	123.7	7.81	0	53.68	167.44	143.68	116.44	179.74	80.09	7.69
17	ENSMUSG00000014907.9	Naf1	nuclear assembly factor 1 ribonucleoprotein	protein_coding	0	0	0	14.22	0	0	0	0.61	0	0	0	2.53	0	0	0	0	0	0	0	0	0	0	38.58	0	0	0	0	0	0	33.12	0	0	0	29.36	1.22	0	0	0	0	0	8.51	1.68	6.69	0	0
34	ENSMUSG00000014932.15	Yes1	YES proto-oncogene 1, Src family tyrosine kinase	protein_coding	15.09	33.77	0	0	0	0	5.59	0	0	0	0	42.07	0	102.35	0	0	0	5.31	4.4	0	0	0	0	0	0	53.62	0	0	0	0	0	0	0	0	0	53.93	4.94	0	27.74	39.51	19.71	0	40.88	0	0
65	ENSMUSG00000014956.15	Ppp1cb	protein phosphatase 1, catalytic subunit, beta isoform	protein_coding	0	76.63	0	0	0	143.81	49.45	0	83.19	166.45	0	116.06	0	149	0	0	109.93	0	122.42	21.93	17.06	0	4.89	79.92	250.75	803.23	226.52	0	24.73	158.19	108.27	54.13	209.64	0	0.59	119.16	7.23	0	68.09	130.6	2.73	33.14	79.2	9.03	71.33
58	ENSMUSG00000014959.12	Gorasp2	golgi reassembly stacking protein 2	protein_coding	0	89.97	23.84	5.2	87.7	0	193.5	0	0	0	0	39.33	2.57	0	182.26	0	179.68	70.61	133.52	79.95	184.12	336.43	0	465.85	200.2	19.04	133.31	0	70.89	102.99	167.88	59.34	51.82	121.93	326.87	0	151.64	0	82.69	0	77.97	174.3	93.2	66.95	85.93
21	ENSMUSG00000014980.14	Tsen15	tRNA splicing endonuclease subunit 15	protein_coding	0	33.87	117.71	58.93	131.81	112.26	94.04	137.13	0	0	0	0	0	0	0	0	0	0	0	69.96	0	0	0	166.31	0	0	0	166.69	11.49	0	0	0	0	123.75	0	0	0	0	0	0	0	126.44	0	0	0
0	ENSMUSG00000015001.17	Oc90	otoconin 90	protein_coding	0	0	0	0	0	0	0	0	0	0	0	0	0	0	0	0	0	0	0	0	0	0	0	0	0	0	0	0	0	0	0	0	0	0	0	0	0	0	0	0	0	0	0	0	0
53	ENSMUSG00000015002.16	Efr3a	EFR3 homolog A	protein_coding	23.38	0	85.83	12.28	0	5.03	0	43.24	15.8	110.46	78.22	0	41.63	0	50.22	0	38.43	47.72	0	83.36	0	0	129.01	17.4	32.09	42.98	0	88.78	60.59	0	14.74	0	0	70.51	0	0	10.42	0	1.88	6.85	17.26	88.34	18.36	0	0
52	ENSMUSG00000015013.8	Trappc2l	trafficking protein particle complex 2-like	protein_coding	0	248.64	173.44	15.62	225.57	48.85	298.78	0	8.33	0	0	23.24	823.45	0	0	0	88.6	236.38	162.72	211.85	0	0	0	451.09	0	0	0	0	45.86	0	123.57	30.56	139.91	417.96	0	0	0	0	150.97	183.08	177.46	271.16	76.8	90.76	0
22	ENSMUSG00000015016.7	Acsf3	acyl-CoA synthetase family member 3	protein_coding	74.16	0	85.46	38	0	0	51.48	0	25.75	0	0	0	0	0	104.49	0	0	0	0	21.65	0	0	24.6	0	0	0	0	0	17.83	56.85	0	0	0	0	0	0	57.21	0	0	27.7	45.56	0	0	0	0
33	ENSMUSG00000015023.7	Ddx19a	DEAD (Asp-Glu-Ala-Asp) box polypeptide 19a	protein_coding	0.79	0	0	0	1.47	4.83	0.84	0	0	0	5.24	2.81	8.3	0	8.66	0	0	0	0	6.51	0	8.63	0	0	0	0	11.98	0	0.54	5.97	2.57	0.93	3.01	0	0	0	0	0	0	0	0	0	1.99	0	6.41
13	ENSMUSG00000015027.10	Galns	galactosamine (N-acetyl)-6-sulfate sulfatase	protein_coding	0	0	0	0	83.47	28.88	0	0	129.41	0	0	0	0	0	0	0	0	47.32	0	0	0	0	0	0	0	0	0	50.21	12.48	111.32	0	0	0	0	0	0	0	0	0	0	0	80.09	0	0	0
0	ENSMUSG00000015053.14	Gata2	GATA binding protein 2	protein_coding	0	0	0	0	0	0	0	0	0	0	0	0	0	0	0	0	0	0	0	0	0	0	0	0	0	0	0	0	0	0	0	0	0	0	0	0	0	0	0	0	0	0	0	0	0
9	ENSMUSG00000015083.11	C8g	complement component 8, gamma polypeptide	protein_coding	0	0	0	0	0	0	0	0	0	3.12	0	0	0	0	0	48.98	0	1.24	0	0	0	3.34	0	0	0	0	0	0	0	0	49.66	0	0	0	0	0	0	0	0	0	0	0	0	0	0
35	ENSMUSG00000015085.8	Entpd2	ectonucleoside triphosphate diphosphohydrolase 2	protein_coding	0	117.58	0	0	0	194.18	14.54	0	0	0	0	2.05	105.95	0	523.96	0	0	0	27.82	0	0	0	59.36	0	194.97	109.71	0	0	0	109.37	72.42	134.91	0	0	0	0	125.68	179.22	0	113.47	0	0	62.61	107.93	98.13
47	ENSMUSG00000015087.14	Rabl6	RAB, member RAS oncogene family-like 6	protein_coding	0	0	0	24.19	44.68	107.27	56.49	0	0	0	82.84	1.31	90.07	0	0	0	0	98.6	2.75	0	0	0	0	0	3.25	0	95.31	0	15.3	0	12.22	0	38.95	70.24	0	0	57.65	0	20.31	0	47.54	0	45.47	0	0
4	ENSMUSG00000015090.13	Ptgds	prostaglandin D2 synthase (brain)	protein_coding	0	0	0	0	0	0	0	0	0	0	0	0	0	0	0	0	0	0	0	0	0	0	0	0	0	0	0	0	0	0	0	0	0	2790.79	0	0	0	0	0	0	0	0	176.51	0	0
88	ENSMUSG00000015092.9	Edf1	endothelial differentiation-related factor 1	protein_coding	99.69	145.42	218.93	514.95	104.09	442.04	62.58	999.33	956.49	290.04	544.09	237.61	483.41	341.07	281.38	0	576.69	113.69	492.49	286.73	535.56	1078.55	452.65	198.98	330.51	163.45	155.04	124.76	306.44	346.18	629.96	565.73	424.02	0	600.16	195.03	691.55	302.55	737.45	298.47	215.66	119.1	176.68	1020.09	355.8
28	ENSMUSG00000015093.15	Clic3	chloride intracellular channel 3	protein_coding	0	0	0	0	0	59	0	0	832.48	0	0	80.23	0	0	0	0	0	237.53	0	0	0	0	0	129.55	84.98	465.15	0	0	0	418.19	35.91	124.37	83.16	0	0	0	522.79	0	73.01	0	0	0	0	0	86.32
52	ENSMUSG00000015094.16	Npdc1	neural proliferation, differentiation and control 1	protein_coding	0	0	0	68.64	55.09	274.56	200.75	11.24	163.5	222.67	0	0	0	0	150.96	0	0	0	68.05	63.51	0	0.73	0	0	229.31	0	0	0	4.75	186.15	78.79	174.65	81.27	190.01	0	130.39	148.81	0	0	135.92	209.13	108.92	65.62	0	153.58
42	ENSMUSG00000015095.12	Fbxw5	F-box and WD-40 domain protein 5	protein_coding	0	0	0	104.61	93.86	146.04	0	0	172.22	315.18	188.17	87.6	0	0	0	2405.36	0	163.92	0	94.42	0	180.56	0	313.98	0	0	0	0	75.95	135.38	91.47	71.77	51.46	0	0	0	0	452.06	0	36.88	108.62	116.24	122.22	0	177.88
17	ENSMUSG00000015112.15	Slc25a13	solute carrier family 25 (mitochondrial carrier, adenine nucleotide translocator), member 13	protein_coding	28.97	0	0	0	0	95.11	0	0	0	0	0	0	0	0	0	2016.92	0	0	47.98	0	0	150.15	0	0	0	0	0	0	0	0	0	0	36.84	0	0	0	38.23	0	0	0	0	47.88	0	0	0
88	ENSMUSG00000015120.15	Ube2i	ubiquitin-conjugating enzyme E2I	protein_coding	329.4	419.59	131.68	223.28	236.49	50.38	381.23	43.98	169.97	405.81	723.74	184.86	278.79	200.8	199.07	174.23	57.79	271.55	61.7	184.26	426.85	294.41	381.81	0	215.43	29.83	201.17	207.58	276.28	216.27	260.52	149.78	164.37	142.65	88.45	284.6	409.59	0	213.87	214.84	279.17	315.89	254.75	169.76	352.13
28	ENSMUSG00000015126.9	Tsr3	TSR3 20S rRNA accumulation	protein_coding	130.81	0	21.51	27.7	0	0	180.77	8.24	0	0	0	31.33	0	0	0	0	0	38.46	0	0	0	0	0	136.59	131.38	0	0	29.7	29.17	0	0	0	0	0	0	0	0	237.78	0	0	85.57	0	0	0	224.87
15	ENSMUSG00000015127.14	Unkl	unkempt family like zinc finger	protein_coding	0	0	0	21.28	0	0	0	0	0	0	23.7	0.12	0	11.43	0	0	0	0	0	0	0	0	0	0	0	38.52	0	0	17.18	0	20	0	0	0	0	0	0	0	0	0	0	0	0	0	0
17	ENSMUSG00000015133.16	Lrrk1	leucine-rich repeat kinase 1	protein_coding	12.32	0	0	0	0	0	0	0	0	0	0	0	0	0	0	0	0	0	0	0	0	0	0	0	0	0	0	0	0	38.67	0	0	0	0	0	0	0	0	114.08	48.64	0	0	0	12.75	32.82
7	ENSMUSG00000015134.14	Aldh1a3	aldehyde dehydrogenase family 1, subfamily A3	protein_coding	0	0	0	0	0	0	0	0	0	0	1.38	0	0	0	2.98	0	0	0	0	0	0	0	0	0	0	0	0	0	0	0	0	1.03	0.61	0	0	0	0	0	0	0	0	0	0	0	0
35	ENSMUSG00000015143.14	Actn1	actinin, alpha 1	protein_coding	4.16	0	0	0	0	6.62	0.48	0	0	0	0	10.23	5.64	0	0	0	0	4.13	13.16	2.4	0	2.38	0	3.94	0	0	11.04	0.24	4.59	2.85	0	3.33	0	1.95	0	0	0	0	0	0	8.04	0	3.28	0	0
52	ENSMUSG00000015149.13	Sirt2	sirtuin 2	protein_coding	0	80.45	0	92.1	53.32	69.62	126.33	210.74	209.41	138.12	0	66.1	0	61.55	100.03	20.1	0	121.03	0	6.32	0	0	148.05	0	170.54	82.83	132.82	0	51.12	48.22	40.23	128.85	0	0	0	0	122.39	0	0	173.21	41.65	0	139.76	157.84	0
76	ENSMUSG00000015165.16	Hnrnpl	heterogeneous nuclear ribonucleoprotein L	protein_coding	42.87	39.26	6.42	6.63	59.75	2.18	21.34	6.34	3.52	38.19	1.56	2.97	9.63	0	47.59	0	21.34	0.35	130.58	5.47	0	275.09	124.32	0	108.45	0	78.03	6	34.74	0	16.06	4.65	23.9	42.89	0	48.24	93.41	29.75	7.14	27.74	0	22.15	2.15	6.76	75.42
59	ENSMUSG00000015176.9	Nolc1	nucleolar and coiled-body phosphoprotein 1	protein_coding	0	22.53	61.95	23.88	5.76	97.48	9.98	41	0	0	0	0	0	27.62	4.95	0	27.08	0	31.8	29.41	0	2.46	0	9.57	85.06	0	0	43.22	0.12	0	16.84	28.96	87.78	0	49.54	9.07	1.07	0	0.92	38.15	17.24	117.15	29.62	62.42	23.49
3	ENSMUSG00000015189.12	Casd1	CAS1 domain containing 1	protein_coding	0	0	0	0	0	0	0	0	0	0	0	6.9	0	0	112.77	0	0	0	0.14	0	0	0	53.04	0	0	0	0	0	0	0	0	0	0	0	0	0	0	0	0	0	0	0	0	0	0
8	ENSMUSG00000015202.13	Cnksr3	Cnksr family member 3	protein_coding	0	0	0	18.44	0	0	0	0	0	0	0	0	0	0	0	0	14.41	0	0	0	0	0	0	0	0	40.72	0	0	14.25	0	0	0	11.66	0	0	0	0	0	0	6.37	0	0	0	0	0
22	ENSMUSG00000015214.14	Mtmr1	myotubularin related protein 1	protein_coding	0	0	0	26.95	0	0	0	0	0	0	0	35.36	0	0	0	0	0	0	1.06	0	0	48.66	0	0	0	0	0	0	7.27	9.09	0.43	9.24	0	0	0	0.76	61.25	0	0	3.1	0	0	0	27.12	91.21
26	ENSMUSG00000015217.11	Hmgb3	high mobility group box 3	protein_coding	0	0	0	54.53	83.91	116.28	0	0	0	0	0	84.35	0	0	0	664.59	0	41.26	97.65	0	0	0	0	0	0	0	0	0	90.62	0	0	0	0	72.97	0	0	0	0	42.97	0	0	93.84	0	0	0
5	ENSMUSG00000015222.17	Map2	microtubule-associated protein 2	protein_coding	0	3.84	0	0	0	0	0	0	0	0	0	0	0	0	0	0	0	0	0	0	0	0	0	0	0	0	0	0	2.95	0	0	0	0	0	0	0	0	0	0	0	45.9	0	0	0	0
13	ENSMUSG00000015224.10	Cyp2j9	cytochrome P450, family 2, subfamily j, polypeptide 9	protein_coding	0	0	0	0	0	0	0	0	22.39	69.6	0	53.62	0	0	0	0	0	0	0	78.07	0	0	0	0	0	146.69	0	0	0	0	0	0	0	0	0	0	0	0	0	0	0	0	126.15	0	1.27
0	ENSMUSG00000015242.14	Nipsnap3a	nipsnap homolog 3A (C. elegans)	protein_coding	0	0	0	0	0	0	0	0	0	0	0	0	0	0	0	0	0	0	0	0	0	0	0	0	0	0	0	0	0	0	0	0	0	0	0	0	0	0	0	0	0	0	0	0	0
29	ENSMUSG00000015243.4	Abca1	ATP-binding cassette, sub-family A (ABC1), member 1	protein_coding	8.15	0	0	26.65	17.46	0	0	0	0.59	0	0	2.3	0	0	0	0	0.23	0	0	0	0	0	0	0	0	0	0	0	35.3	37.12	0	0	0.39	0	0	0	0	0	6.23	13.61	62.87	0	13.2	0	0.06
27	ENSMUSG00000015247.10	Nipsnap3b	nipsnap homolog 3B (C. elegans)	protein_coding	0	0	0	4.88	0	0	0	0	0	0	258.06	44.92	0	0	0	0	0	0	195.22	0	0	0	0	91.9	0	0	0	131.07	15.58	0	0	0	0	0	0	106.28	9.66	0	49.58	140.49	64.31	0	65.22	0	0
48	ENSMUSG00000015289.4	Lage3	L antigen family, member 3	protein_coding	201.35	84.23	0	0	259.21	179.36	56.22	0	186.08	1.74	91.44	96.42	0	266.83	0	0	0	73.3	166.18	44.48	0	0	0	306.48	91.17	65.77	0	0	39.69	120.46	6.3	66.65	26.28	0	6.43	0	0	0	0	0	0	94.36	52.08	0	0
50	ENSMUSG00000015290.15	Ubl4a	ubiquitin-like 4A	protein_coding	0	84.64	144.28	121.9	144.5	104	132.52	0	133.8	0	0	78.77	218.3	0	0	0	0	47.1	134.39	50.69	149.45	0	0	0	258.5	0	0	0	44.92	0	45.63	0	41.65	0	0	150.58	86.47	288.32	0	0	151.02	88.44	48.18	235.93	91.88
56	ENSMUSG00000015291.10	Gdi1	guanosine diphosphate (GDP) dissociation inhibitor 1	protein_coding	0	67.79	44.42	8.79	0	258.48	43.01	99.85	31.86	260.57	49.7	44.8	0	0	0	0	408.26	0.89	72.27	0	0	0	79.8	0	171.5	0	163.21	78.73	54.09	0	20.79	70.94	4.96	147.76	0	0	0	200.93	63.02	182.18	61.64	68.27	164.62	0	125.95
3	ENSMUSG00000015305.5	Sash1	SAM and SH3 domain containing 1	protein_coding	0	0	0	0	0	0	0	0	0	0	0	0	0	0	0	0	0	0	0	0	0	0	0	0	0	0	0	0	0.65	0	0	0	0	0	0	0	0	0	0	0	0	0	0	0	0
79	ENSMUSG00000015312.8	Gadd45b	growth arrest and DNA-damage-inducible 45 beta	protein_coding	58.86	95.85	547.26	0	161.49	344.09	78.07	395.21	423.27	174.09	1824.09	277.85	1530.23	67.36	1005.52	0	1872.5	659.54	270.22	495.77	229.49	617.15	1006.18	502.54	81.83	342.07	0	0	6.46	117.15	470.97	1119.32	984.75	90.97	0	184.11	90.75	0	1851.53	1104.93	1255.9	0.5	796.78	835.19	1620.42
0	ENSMUSG00000015314.10	Slamf6	SLAM family member 6	protein_coding	0	0	0	0	0	0	0	0	0	0	0	0	0	0	0	0	0	0	0	0	0	0	0	0	0	0	0	0	0	0	0	0	0	0	0	0	0	0	0	0	0	0	0	0	0
1	ENSMUSG00000015316.11	Slamf1	signaling lymphocytic activation molecule family member 1	protein_coding	0	0	0	0	0	0	0	0	0	0	0	0	0	0	0	0	0	0	0	0	0	0	0	0	0	0	0	0	0	0	0	0	0	0	0	0	0	0	0	0	0	0	0	0	0
11	ENSMUSG00000015335.16	Zdhhc12	zinc finger, DHHC domain containing 12	protein_coding	0	83.08	0	0	0	0	0	0	0	0	0	43.37	161.55	241.24	0	0	0	155.23	0	0	0	0	0	0	0	0	0	0	0	0	0	75.6	0	0	0	0	0	0	104.14	0	0	0	0	0	0
11	ENSMUSG00000015337.5	Endog	endonuclease G	protein_coding	0	0	0	0	0	0	0	0	0	0	0	0	0	0	0	0	0	0	0	0	0	0	0	0	0	0	0	0	11.61	0	0	0	82.79	0	0	0	0	0	0	0	0	77.76	15.02	0	0
1	ENSMUSG00000015340.10	Cybb	cytochrome b-245, beta polypeptide	protein_coding	0	0	0	0	0	0	0	0	0	0	0	0	0	0	0	3.14	0	0	0	0	0	0	0	0	0	0	0	0	0	0	0	0	0	0	0	0	0	0	0	0	0	0	0	0	0
64	ENSMUSG00000015341.16	Golga7	golgi autoantigen, golgin subfamily a, 7	protein_coding	151.18	80.29	136.67	116.43	3.17	43.3	106.99	95.24	29.93	0	0	80	99.45	140.19	359.94	0	0	66.45	91.84	8.84	0	110.74	0	69.06	0	0	0	286.87	22.14	0	27.98	0	15.94	0	2.16	0	39.88	566.16	40.32	39.62	0	294.25	99.43	77.86	87.74
0	ENSMUSG00000015342.6	Xk	X-linked Kx blood group	protein_coding	0	0	0	0	0	0	0	0	0	0	0	0	0	0	0	0	0	0	0	0	0	0	0	0	0	0	0	0	0	0	0	0	0	0	0	0	0	0	0	0	0	0	0	0	0
4	ENSMUSG00000015354.8	Pcolce2	procollagen C-endopeptidase enhancer 2	protein_coding	0	0	0	0	0	0	0	0	0	0	0	0	0	0	0	0	49.44	0	0	0	0	0	0	0	0	0	0	0	0	0	0	0	0	68.04	0	0	0	0	0	0	0	0	0	0	0
4	ENSMUSG00000015355.13	Cd48	CD48 antigen	protein_coding	0	0	0	0	0	0	0	0	0	0	0	0	0	0	0	0	0	0	0	0	0	0	0	0	0	162.07	0	0	0	0	0	0	0	0	0	0	0	0	0	0	0	0	0	0	0
59	ENSMUSG00000015357.10	Clpx	caseinolytic mitochondrial matrix peptidase chaperone subunit	protein_coding	0	95.6	0	55.35	55.54	59.6	15.53	0	146.7	19.05	90.02	23.66	0	130.08	0	0	120.8	5.85	0	0	0	15	161.77	0	97.88	86.04	163.84	85.25	74.65	99.63	16.93	99.59	12.54	0	0	51.6	51.49	0	0	143.65	75.21	0	30.28	0	0
45	ENSMUSG00000015363.13	Trabd	TraB domain containing	protein_coding	75.95	92.84	0	42.9	0.45	63.7	0	0	0	292.28	125.23	83.96	0	0	159.24	0	0	0	0	0	0	0	41.5	97.65	76.27	70	0	125.2	65.14	0	64.28	0	0	0	0	241.41	89.16	0	90.97	0	56.01	86.75	110.16	0	0
0	ENSMUSG00000015365.15	Mov10l1	Moloney leukemia virus 10-like 1	protein_coding	0	0	0	0	0	0	0	0	0	0	0	0	0	0	0	0	0	0	0	0	0	0	0	0	0	0	0	0	0	0	0	0	0	0	0	0	0	0	0	0	0	0	0	0	0
9	ENSMUSG00000015377.9	Dennd6b	DENN/MADD domain containing 6B	protein_coding	0	0	0	0	20.83	0	0	0	0	0	0	8.87	0	0	0	0	0	0	0	0	0	0	0	0	0	0	0	25.99	0	0	0	0	0	0	0	0	0	0	0	0	10.72	41.15	0	0	0
10	ENSMUSG00000015396.3	Cd83	CD83 antigen	protein_coding	0	0	0	0	0	0	0	0	0	0	0	2.74	0	0	0	0	0	0	91.9	0	0	0	0	0	0	72.88	0	0	0	0	23.54	0	0	0	0	0	0	0	0	0	0	0	0	0	0
0	ENSMUSG00000015401.12	Tmem27	transmembrane protein 27	protein_coding	0	0	0	0	0	0	0	0	0	0	0	0	0	0	0	0	0	0	0	0	0	0	0	0	0	0	0	0	0	0	0	0	0	0	0	0	0	0	0	0	0	0	0	0	0
6	ENSMUSG00000015405.15	Ace2	angiotensin I converting enzyme (peptidyl-dipeptidase A) 2	protein_coding	0	0	0	0	0	0	0	0	0	0	0	0	0	0	0	0	0	0	0	0	0	0	0	0	0	40.02	0	0	25.38	0	0	0	0	0	0	0	0	0	0	0	0	0	0	0	0
0	ENSMUSG00000015437.4	Gzmb	granzyme B	protein_coding	0	0	0	0	0	0	0	0	0	0	0	0	0	0	0	0	0	0	0	0	0	0	0	0	0	0	0	0	0	0	0	0	0	0	0	0	0	0	0	0	0	0	0	0	0
0	ENSMUSG00000015441.3	Gzmf	granzyme F	protein_coding	0	0	0	0	0	0	0	0	0	0	0	0	0	0	0	0	0	0	0	0	0	0	0	0	0	0	0	0	0	0	0	0	0	0	0	0	0	0	0	0	0	0	0	0	0
0	ENSMUSG00000015443.8	Gzmn	granzyme N	protein_coding	0	0	0	0	0	0	0	0	0	0	0	0	0	0	0	0	0	0	0	0	0	0	0	0	0	0	0	0	0	0	0	0	0	0	0	0	0	0	0	0	0	0	0	0	0
3	ENSMUSG00000015451.16	C4a	complement component 4A (Rodgers blood group)	processed_transcript	0	0	0	0	0	0	0	0	0	0	0	0	0	0	0	0	0	0	0	0	0	0	0	0	0	0	0	0	0	0	0	0	0	2.46	0	5.08	0	0	0	0	0	0	0	0	0
1	ENSMUSG00000015452.14	Ager	advanced glycosylation end product-specific receptor	protein_coding	0	0	0	0	0.71	0	0	0	0	0	0	0	0	0	0	0	0	0	0	0	0	0	0	0	0	0	0	0	0	0	0	0	0	0	0	0	0	0	0	0	0	0	0	0	0
53	ENSMUSG00000015461.15	Atf6b	activating transcription factor 6 beta	protein_coding	25.84	51.59	49.96	62.65	10.94	0	75.13	0	41.64	40.62	0	0	0	44.34	0	591.84	13.85	100.1	0	35.47	88.12	79.06	0	0	55.06	0	38.68	38.99	12.76	59.07	19.17	27.64	0	54.01	54.79	97.03	49.16	0	0	0	0	65.74	0	0	47.71
2	ENSMUSG00000015467.14	Egfl8	EGF-like domain 8	protein_coding	0	0	0	0	0	0	0	0	0	0	0	0	0	0	0	0	0	0	0	0	0	0	0	0	0	0	0	0	0	0	0	0	0	0	0	0	0	0	0	0	0	0	0	0	0
0	ENSMUSG00000015468.14	Notch4	notch 4	protein_coding	0	0	0	0	0	0	0	0	0	0.3	0	0	0	0	0	0	0	0	0	0	0	0	0	0	0	0	0	0	0	0	0	0	0	0	0	0	0	0	0	0	0	0	0	0	0
28	ENSMUSG00000015474.16	Ppt2	palmitoyl-protein thioesterase 2	protein_coding	0	0	0	0	0	0	22.98	0	0	0	35.5	0	1.53	0	0	0	0	7.52	5.35	37.34	0	169.01	0	0	0	44.79	0	3.63	12.28	0	0	0	2.56	0	0	0	14.65	0	0	0	0	0	10.93	0	0
0	ENSMUSG00000015476.6	Prrt1	proline-rich transmembrane protein 1	protein_coding	0	0	0	0	0	0	0	0	0	0	0	0	0	0	0	0	0	0	0	0	0	0	0	0	0	0	0	0	0	0	0	0	0	0	0	0	0	0	0	0	0	0	0	0	0
50	ENSMUSG00000015478.13	Rnf5	ring finger protein 5	protein_coding	107.28	0	107.9	2.73	65.97	0	0	70.94	197.85	0	203.07	0	0	0	0	0	0	71.88	0	0	0	80.64	79.63	81.74	0	0	0	187.42	147.37	162.5	47.39	59.2	27.65	62.91	242.34	0	0	0	186.89	115.48	40.77	72.87	0	63.08	21.52
1	ENSMUSG00000015484.3	Fam163a	family with sequence similarity 163, member A	protein_coding	0	0	0	0	0	0	0	0	0	0	0	0	0	0	0	0	0	0	0	0	0	0	0	0	0	0	0	0	0	0	0	0	0	0	0	0	0	0	0	0	0	0	0	0	0
41	ENSMUSG00000015488.14	Cacfd1	calcium channel flower domain containing 1	protein_coding	0.74	0	0	0	0	86.77	0	133.97	108.37	0	235.99	0	103.11	0	0	0	0	267.71	0	22.76	0	0	0	159.54	50.7	252.87	0	0	3.52	0	5.88	0	114.28	0	0	0	0	0	80.23	121.08	0	30.82	55.29	0	0
33	ENSMUSG00000015501.10	Hivep2	human immunodeficiency virus type I enhancer binding protein 2	protein_coding	0	0	0	21.52	0	4.28	0	0.06	19.57	0	0.1	0	20.65	0	0	0	180.23	0	0.97	0	0	21.45	1.02	0	74.92	87.7	0	0	1.81	0	23.75	0	4.95	17.27	0	0	0	0	0	0	0	0	0	0	12.09
0	ENSMUSG00000015519.12	2310057J18Rik	RIKEN cDNA 2310057J18 gene	protein_coding	0	0	0	0	0	0	0	0	0	0	0	0	0	0	0	0	0	0	0	0	0	0	0	0	0	0	0	0	0	0	0	0	0	0	0	0	0	0	0	0	0	0	0	0	0
43	ENSMUSG00000015522.18	Arnt	aryl hydrocarbon receptor nuclear translocator	protein_coding	0	0	0	0	26.3	73.96	39.99	0	96.68	0	34.54	22.69	0	0	0	0	125.41	0	0	0.97	0	0	0.58	0	0	0	0	57.58	10.73	0	12.6	9.79	0	1.27	0	0	37.27	98.63	0	3.39	5.82	0	16.03	0	0
11	ENSMUSG00000015533.8	Itga2	integrin alpha 2	protein_coding	0	0	0	0	0	1.86	0	20.67	6.72	0	0	0	0	0	0	0	0	0	0	0	0	0	0	0	0	0	0	0	0	0	0	0	0	0	0	20.86	1.14	0	0	0	0	0	0	0	0
39	ENSMUSG00000015536.14	Mocs2	molybdenum cofactor synthesis 2	protein_coding	0	205.06	0	148.79	0	0	61.55	140.22	14.89	0	171.56	0	0	0	0	0	11.85	85.04	0	0	0	147.19	0	0	0	0	0	303.28	218.69	126.12	48.12	0	0	0	0	173.84	14.8	0	0	156.2	110.55	0	56.44	0	146.24
30	ENSMUSG00000015542.17	Nat9	N-acetyltransferase 9 (GCN5-related, putative)	protein_coding	0	0	0	62.45	0	0	0	0	0	0	123.09	53.06	50.53	62.79	2.63	0	0	63.08	0	0	0	0	0	0	0	0	132.98	102.48	0	158.47	0	0	0	0	486.27	0	0	0	91.87	0	87.32	73.25	60.15	0	0
4	ENSMUSG00000015568.15	Lpl	lipoprotein lipase	protein_coding	0	0	0	0	0	0	0	0	0	0	0	0	0	0	0	0	0	0	0	0	0	0	0	0	0	0	0	2.73	248.94	0	0	0	0	53.42	0	0	0	0	0	0	0	0	0	0	0
80	ENSMUSG00000015575.14	Atp6v0e	ATPase, H+ transporting, lysosomal V0 subunit E	protein_coding	792.68	307.05	164	111.77	0	628.63	467.48	108.45	1038.11	263.7	344.42	201.07	532.24	0	342.92	0	255.11	514.81	0	396.51	0	415.58	682.22	808.25	706.63	537.04	0	0	261.67	813.99	227.38	922.79	329.9	94.26	1243.85	4.25	712.83	1032.03	424.55	195.13	113.08	551.3	286.06	627.27	607.09
0	ENSMUSG00000015579.4	Nkx2-5	NK2 homeobox 5	protein_coding	0	0	0	0	0	0	0	0	0	0	0	0	0	0	0	0	0	0	0	0	0	0	0	0	0	0	0	0	0	0	0	0	0	0	0	0	0	0	0	0	0	0	0	0	0
5	ENSMUSG00000015597.16	Zfp318	zinc finger protein 318	protein_coding	0	0	0	0	0	0	0	0	0	0	0	0	0	0	0	0	0	0	0.14	0	0	0	0	0	0	0	0	0	6.7	0	0	4.32	0	0	0	0	0	0	0	0	0	0	0	0	0
0	ENSMUSG00000015599.8	Ttbk1	tau tubulin kinase 1	protein_coding	0	0	0	0	0	0	0	0	0	0	0	0	0	0	0	0	0	0	0	0	0	0	0	0	0	0	0	0	0	0	0	0	0	0	0	0	0	0	0	0	0	0	0	0	0
32	ENSMUSG00000015605.5	Srf	serum response factor	protein_coding	0	0	0	0	14.72	0	0	9.86	0	0	0	11.06	0.35	23.83	0	0	7.45	0	3.34	0	0	0	0	0	41.47	0	0	0	23.17	0	5.52	31.11	29.86	0	0	0	0	0	70.48	17.69	5.06	0	0	1.07	0
83	ENSMUSG00000015619.10	Gata3	GATA binding protein 3	protein_coding	97.87	356.1	26.69	271.26	421.62	797.69	104.31	587.3	666.8	222.33	209.04	144.97	560.52	0	107.87	0	657.03	109.37	103.97	30.02	9.3	183.84	233.61	58.92	931.07	161.96	1.59	412.89	219.32	77.19	547.24	344.91	58.61	20	0	914.42	803.81	146.55	771.9	64.12	95.07	381.11	27.6	327.69	819.06
0	ENSMUSG00000015627.5	Gata5	GATA binding protein 5	protein_coding	0	0	0	0	0	0	0	0	0	0	0	0	0	0	0	0	0	0	0	0	0	0	0	0	0	0	0	0	0	0	0	0	0	0	0	0	0	0	0	0	0	0	0	0	0
49	ENSMUSG00000015647.9	Lama5	laminin, alpha 5	protein_coding	89.44	116.68	170.46	0.13	71.29	0	0	0	274.06	379.26	0	18.84	38.57	0	84.65	0	196.14	8.34	55.82	0	0	2.82	0	0	0.26	16.98	8.04	0	0	0	7.27	17.82	58.85	0	0	123.32	6.91	165.79	184.54	68.89	12.97	0	102.02	25.35	0
1	ENSMUSG00000015652.9	Steap1	six transmembrane epithelial antigen of the prostate 1	protein_coding	0	0	0	0	0	0	0	0	0	0	0	0	0	0	0	0	0	0	0	0	0	0	0	0	0	0	0	0	16.74	0	0	0	0	0	0	0	0	0	0	0	0	0	0	0	0
9	ENSMUSG00000015653.13	Steap2	six transmembrane epithelial antigen of prostate 2	protein_coding	0	0	0	0	0	0	0	0	0	0	0	41.45	0	0	0	0	0	0	41.87	0	0	0	0	0	0	0	0	92.54	0	0	0	0	26.42	0	0	0	0	0	0	6.23	0	0	2.06	0	0
90	ENSMUSG00000015656.16	Hspa8	heat shock protein 8	protein_coding	1718.69	2183.26	4304.57	323.81	749.34	1882.54	1365.71	484.37	435.56	1563.99	4050.83	1846.92	2466.11	2224.25	1981.23	0	1641.88	3899.56	2048.47	3099.3	7616.77	2079.34	2146.12	3265.87	1182.52	1916.06	2873.97	1354.28	846.8	1131.73	1686.87	1779.28	3012.94	2541.27	0	1047.13	1044.09	896.38	2076.5	2383.94	1688.84	1019.45	3753.57	2386.32	1641.51
11	ENSMUSG00000015659.12	Serac1	serine active site containing 1	protein_coding	0	0	0	0	67.47	0	0	0	0	0	0	0	0	34.06	0	0	0	0	0	0	0	0	0	2.17	71.42	0	0	0	4.11	0	0	0	0	0	0	0	1.69	0	0	3.79	0	0	7.31	0	0
1	ENSMUSG00000015665.8	Awat1	acyl-CoA wax alcohol acyltransferase 1	protein_coding	0	0	0	0	0	0	0	0	0	0	0	0	0	0	0	0	0	0	28.44	0	0	0	0	0	0	0	0	0	0	0	0	0	0	0	0	0	0	0	0	0	0	0	0	0	0
44	ENSMUSG00000015668.13	Pdzd11	PDZ domain containing 11	protein_coding	0	0	121.92	0	0	87.08	108.02	0	325.4	0	0	0	334.89	161.93	0	0	223.09	85.25	0	34.76	0	0	110.97	0	189.43	104.66	207.71	97.84	108.93	159.67	0	106.53	0	0	0	176.67	93.61	0	0	40.52	87.03	123.77	98.14	0	103.12
87	ENSMUSG00000015671.10	Psma2	proteasome (prosome, macropain) subunit, alpha type 2	protein_coding	224.46	461.13	459.23	48.66	203.61	248.27	635.03	152.96	650.18	411.02	740.97	339.84	291.07	203.61	295.95	0	703.73	611.77	392.1	395.63	403.58	401.51	717.49	157.78	504.58	369.48	0	269.74	733.7	315.37	314.85	283.06	72.72	331.85	168.24	374.95	413.39	1093.24	356.85	355.88	296.74	425.34	297.97	353.3	430.89
50	ENSMUSG00000015672.3	Mrpl32	mitochondrial ribosomal protein L32	protein_coding	0	0	87.75	0	108.01	83.49	205.01	0	0	0	0	21.15	18.46	0	302.95	0	0	4.09	60.37	28.86	312.69	0	0	0	147.62	58.52	0	373.04	29.27	0	48.31	4.9	116.73	144.21	469.29	0	40.81	181.69	0	89.53	29.21	0	52.63	252.57	0
28	ENSMUSG00000015697.14	Setdb1	SET domain, bifurcated 1	protein_coding	49.15	0	0	0	18.74	0	43.63	0	43.15	14.68	0	26.89	0	35.71	0	0	0	0	77.3	0	0	0	0	0	26.4	0	0	144.82	11.26	0	14.3	0	17.29	0	0	0	0	0	0	0	43.23	0	0	24.96	0
0	ENSMUSG00000015702.13	Anxa9	annexin A9	protein_coding	0	0	0	0	0	0	0	0	0	0	0	0	0	0	0	0	0	0	0	0	0	0	0	0	0	0	0	0	0	0	0	0	0	0	0	0	0	0	0	0	0	0	0	0	0
1	ENSMUSG00000015709.8	Arnt2	aryl hydrocarbon receptor nuclear translocator 2	protein_coding	0	0	0	0	0	0	0	0	0	0	0	0	0	0	0	0	0	0	0	0	0	0	0	0	0	0	0	0	0	0	0	0	0	0	0	0	0	0	0	0	0	0	0	0	0
24	ENSMUSG00000015711.8	Prune	prune exopolyphosphatase	protein_coding	0	21.3	0	0	0	0	0	15.61	0	73.74	0	27.28	2.36	0	0	0	45.57	26.9	0	0	0	0	0	0	0	0	0	0	7.24	0	0	0	0	0	0	0	0	0	0	0	10.76	0	0	27.02	0
43	ENSMUSG00000015714.11	Cers2	ceramide synthase 2	protein_coding	59.24	0	108.05	119.11	0	8.9	82.51	0	0	0	0	37.57	194.76	0	0	0	0	8.15	0	0	0	0	0	90.01	80.59	0	0	199.93	4.8	0	109.96	0	27.68	201.22	0	86.18	11.47	153.23	0	0	172.9	0	69.73	0	0
0	ENSMUSG00000015721.17	Nlrp5	NLR family, pyrin domain containing 5	protein_coding	0	0	0	0	0	0	0	0	0	0	0	0	0	0	0	0	0	0	0	0	0	0	0	0	0	0	0	0	0	0	0	0	0	0	0	0	0	0	0	0	0	0	0	0	0
76	ENSMUSG00000015733.13	Capza2	capping protein (actin filament) muscle Z-line, alpha 2	protein_coding	113.55	222.71	112.1	291.38	98.54	211.23	263.53	362.87	246.45	0	171.89	8.51	379.65	353.2	213.13	0	0	84.71	195.94	62.53	0	260.28	129.9	479.8	138.19	196.26	0	0	75.76	122.05	6	5.26	72.43	385.52	0	471	253.28	0	110.39	297.24	97.67	160.17	145.38	71.95	511.28
4	ENSMUSG00000015745.9	Plekho1	pleckstrin homology domain containing, family O member 1	protein_coding	0	0	0	0	0	0	0	0	0	0	0	0	0	0	0	0	0	0	0	0	0	0	0	0	0	0	23.03	0	0	0	8.87	0	0	0	0	0	0	0	0	0	0	0	33.87	0	0
19	ENSMUSG00000015747.5	Vps45	vacuolar protein sorting 45	protein_coding	0	0	0	47.18	0	0	0	0	94.32	0	0	0	0	0	0	0	373.19	0	283.09	0	0	0	1.3	0	0	0	0	0	12.72	0	0	0	0	0	0	0	0	0	0	51.14	0	0	0	0	79.5
19	ENSMUSG00000015748.13	Prpf3	pre-mRNA processing factor 3	protein_coding	0	0	0	28.74	41.21	0	84.3	0	0	0	0	0	0	0	0	0	0	0	0	0	0	0	0	0	258.96	0	0	0	0	0	51.3	0	38.5	0	0	0	0	0	0	67.45	0	0	0	0	0
43	ENSMUSG00000015749.12	Anp32e	acidic (leucine-rich) nuclear phosphoprotein 32 family, member E	protein_coding	181.79	0	0	42.71	0	0	40.88	119.25	174.66	0	0	0.14	0	78.3	0	0	29.92	3.33	51.89	80.62	0	0	0	226.06	93.62	0	0	0	38.16	49.39	0.31	35.12	54.04	0	0	0	35.07	0	0	0	55.87	0	12.99	0.68	0
36	ENSMUSG00000015750.15	Aph1a	aph1 homolog A, gamma secretase subunit	protein_coding	127.22	27.84	7.66	38.73	0	0	33.99	0	0	127.77	11.51	0	0	0	137.77	0	0	0	0	14.02	0	0	0	25.13	0	0	0	0	23.97	0	26.52	0	0	0	0	0.9	41.87	0	0	0	51.45	0	3.33	56.63	82.44
33	ENSMUSG00000015755.16	Tab2	TGF-beta activated kinase 1/MAP3K7 binding protein 2	protein_coding	0	0	0	31.94	0	8.51	0	23.08	0	0	0	0.11	0	0	0	506.98	82.96	21.42	32.42	0	0	0	0	5.64	0	0	0	0	7.55	0	0.54	0	41.22	0	0	27.46	1.32	0	0	0	0	0	0	41.9	40.31
42	ENSMUSG00000015757.10	Ppil4	peptidylprolyl isomerase (cyclophilin)-like 4	protein_coding	0	0	0	39.83	73.88	42.45	63.67	41.34	0	32.39	0	0	23.68	36.72	12.83	0	0	0	18.31	154.43	0	34.37	0	0	0	0	7.2	0	25.61	0	16.22	0	0	9.21	0	0	0.56	0	0	62.39	0	42.23	0	0	0
57	ENSMUSG00000015759.10	Cnih1	cornichon family AMPA receptor auxiliary protein 1	protein_coding	0	28.1	0	158.19	0	0	0	164.9	101.3	0	0	0	275.23	0	116.62	0	87.95	0	58.61	33.99	0	10.04	108.8	0	0	0	0	235.5	73.79	0	133.08	76.97	53.91	0	51.92	176.83	71.26	0	0	5.3	184.79	0	27.01	77.78	0
26	ENSMUSG00000015766.14	Eps8	epidermal growth factor receptor pathway substrate 8	protein_coding	81.01	38.15	0	14.13	32.01	0	71.04	0	0	59.24	0	0	0	307.29	0	0	0	0	0	22.16	72.58	0	0	10.19	0	0	0	50.48	0	85.44	0	0	0	0	0	0	0	135.79	0	0	30.13	0	21.17	0	0
33	ENSMUSG00000015776.12	Med22	mediator complex subunit 22	protein_coding	123.66	10.26	0	0	0	100.17	0	0	0	0	110.84	0	66.1	0	0	0	0	134.29	0	23.97	217.17	0	69.5	0	0	0	0	0	30.11	0	0	0	85.54	0	0	90.63	7.51	28.57	0	18.34	0	1.1	39.43	0	44.55
0	ENSMUSG00000015787.15	Abo	ABO blood group (transferase A, alpha 1-3-N-acetylgalactosaminyltransferase, transferase B, alpha 1-3-galactosyltransferase)	protein_coding	0	0	0	0	0	0	0	0	0	0	0	0	0	0	0	0	0	0	0	0	0	0	0	0	0	0	0	0	0	0	0	0	0	0	0	0	0	0	0	0	0	0	0	0	0
42	ENSMUSG00000015790.16	Surf1	surfeit gene 1	protein_coding	151.17	201.84	0	106.31	136.65	0	206.87	207.08	23.35	0	284.52	0	0	11	0	0	0	132.68	5.54	24.2	0	0	0	0	165.25	0	0	0	81.74	40.99	129.71	0	43.74	266.08	0	0	0	0	0	166.32	164.65	0	53.36	73.65	139.14
71	ENSMUSG00000015804.14	Med28	mediator complex subunit 28	protein_coding	0	0	141.03	0.49	79.69	438.81	136.39	319.04	191.32	238.55	163.11	125.81	28.12	427.76	218.87	0	0	197.9	91.26	177.75	0	0	156.58	70.3	203.83	109.93	0	117.16	58.54	383.69	85.71	85.14	165.47	268.65	1275.74	381.19	559.38	286.71	123.51	115.75	259.78	256.16	0	0	400.07
48	ENSMUSG00000015806.12	Qdpr	quinoid dihydropteridine reductase	protein_coding	522.51	115.95	285.75	56.86	120.33	0	288.66	0	0	0	0	88.73	0	31.79	422.02	0	0	233.43	125.96	141.97	0	177.5	264.79	0	183.93	94.52	0	0	167.26	250.86	64.29	97.22	0	75.36	0	0	0	0	124.02	23.83	0	217.72	123.61	0	153.5
3	ENSMUSG00000015812.7	Gnrh1	gonadotropin releasing hormone 1	protein_coding	0	0	0	0	0	0	0	0	0	0	0	0	0	0	0	0	0	0	0	0	0	0	0	0	0	0	0	0	4.52	0	0	0	0	0	0	0	0	0	0	0	0	0	0	0	0
0	ENSMUSG00000015829.13	Tnr	tenascin R	protein_coding	0	0	0	0	0	0	0	0	0	0	0	0	0	0	0	0	0	0	0	0	0	0	0	0	0	0	0	0	0	0	0	0	0	0	0	0	0	0	0	0	0	0	0	0	0
78	ENSMUSG00000015837.15	Sqstm1	sequestosome 1	protein_coding	0	177.54	0	0	11.15	243.62	12.56	393.21	150.76	0	463.03	286.98	883.34	0	281.67	0	280.84	177.35	129.54	355.95	393.35	546.37	351.11	104.91	219.73	336.01	353.75	215.61	315.27	28.21	65.28	539.55	641.71	1749.51	0	391.35	35.83	0	402.14	143.89	309.51	0	1180.11	2384.71	274.64
62	ENSMUSG00000015839.6	Nfe2l2	nuclear factor, erythroid derived 2, like 2	protein_coding	0	0	0	46.78	31.53	79.88	0.38	199.88	179.75	18.25	99.99	0	268.48	0	0	0	182.1	199.56	1.15	42.08	0	173.33	0	0	0	93.02	35.28	94.24	134.62	0	57.43	156.26	107.6	37.97	0	0	35.32	0	165.33	204.11	10.46	70.92	35.81	252.78	181.69
1	ENSMUSG00000015843.10	Rxrg	retinoid X receptor gamma	protein_coding	0	0	0	0	0	0	0	0	0	0	0	0	0	0	0	0	0	0	0	0	0	0	0	0	0	0	0	0	0	0	0	0	0	0	0	0	0	0	0	0	0	0	0	0	0
54	ENSMUSG00000015846.14	Rxra	retinoid X receptor alpha	protein_coding	0	17.84	19.64	47.84	7.34	79.21	21.68	0.12	0	0	25.69	37.78	55.88	0	0	0	30.28	0	36.17	2.25	0	0.69	17.56	45.32	0	58.69	0	60.73	23.55	34.46	0	0	21.69	0	0	0	29.81	0	0	5.85	0	12.59	2.11	0	0
9	ENSMUSG00000015850.11	Adamtsl4	ADAMTS-like 4	protein_coding	0	34.01	0	0	0	0	0	0	0	0	0	0	0	0	0	0	0	0	0	0	0	0	0	0	0	0	0	0	0	0	0	0	0	58.38	123.12	33.4	1.01	0	0	0	0	0	0	0	0
2	ENSMUSG00000015852.13	Fcrls	Fc receptor-like S, scavenger receptor	protein_coding	0	0	0	0	0	0	0	0	0	0	0	0	0	0	0	0	0	0	0	0	0	0	0	0	0	0	0	0	0	0	0	0	0	0	0	0	0	0	0	0	0	0	0	0	0
0	ENSMUSG00000015854.7	Cd5l	CD5 antigen-like	protein_coding	0	0	0	0	0	0	0	0	0	0	0	0	0	0	0	0	0	0	0	0	0	0	0	0	0	0	0	0	0	0	0	0	0	0	0	0	0	0	0	0	0	0	0	0	0
60	ENSMUSG00000015869.16	Prpsap1	phosphoribosyl pyrophosphate synthetase-associated protein 1	protein_coding	5.7	0	103.77	67.2	359.42	474.44	108.17	119.85	106.1	210.59	0	125.99	0	0	0	2547.48	135.11	108.68	84.16	35.81	0	0	58.94	0	0	150.88	36.69	117.55	102.89	0	139.27	109.08	68.25	129.32	0	258.48	105.25	0	144.69	0	81.14	307	77.53	257.31	123.12
1	ENSMUSG00000015879.8	Fam184b	family with sequence similarity 184, member B	protein_coding	0	0	0	0	0	0	0	0	0	0	0	0	0	0	0	3.55	0	0	0	0	0	0	0	0	0	0	0	0	0	0	0	0	0	0	0	0	0	0	0	0	0	0	0	0	0
5	ENSMUSG00000015880.13	Ncapg	non-SMC condensin I complex, subunit G	protein_coding	0	0	0	0	0	0	0	0	0	0	0	0	0	0	0	0	0	0	43.92	0	0	0	0	0	0	0	0	0	19.01	0	0	0	0	0	0	0	0	0	0	0	0	0	0	0	0
16	ENSMUSG00000015882.17	Lcorl	ligand dependent nuclear receptor corepressor-like	protein_coding	0	0	0	18.21	0	0	0	25.35	0	0	0	0	0	0	0	0	0	0.46	5.27	0	0	0	0	0	48.54	0	0	0	0	0	9.43	0	0	0	458.59	0	0	0	0	0	0	0	7.5	0	0
55	ENSMUSG00000015889.7	Lta4h	leukotriene A4 hydrolase	protein_coding	8.99	74.66	94.55	34.68	159.78	0	0	0	124.83	0	0	48.97	75.04	0	1.02	0	78.11	44.32	155.84	58.13	0	0	1.28	0	0	59.26	0	0	47.22	186.14	16.36	0	49.34	0	9.16	0	0	0	81.92	78.26	14.93	173.01	86.13	43.55	29.26
0	ENSMUSG00000015890.2	Amdhd1	amidohydrolase domain containing 1	protein_coding	0	0	0	0	0	0	0	0	0	0	0	0	0	0	0	0	0	0	0	0	0	0	0	0	0	0	0	0	0	0	0	0	0	0	0	0	0	0	0	0	0	0	0	0	0
89	ENSMUSG00000015932.8	Dstn	destrin	protein_coding	207.39	216.94	489.1	277.25	326.41	1075.04	179.2	621.99	661.03	433.91	1007.29	404.26	1191.39	140.48	616.1	0	1964.31	278.24	740.65	542.74	0	330.6	1311.97	1273.8	632.35	214.29	443.6	260.71	589.33	430.17	223.86	620.33	430.69	1.01	840.18	935.53	919.48	246.5	894.96	525.17	295.79	128.88	157.18	1708.46	1220.95
61	ENSMUSG00000015937.14	H2afy	H2A histone family, member Y	protein_coding	77.11	6.8	49	17.52	19.61	46.57	14.38	0	16.58	1.51	27.1	60.5	0	17.59	12.47	0	28.8	0	83.44	6.14	0	0	0	0	0	40.35	0	0	18.74	0	100.64	86.06	4.71	63.63	0	0	3.68	0	53.47	3.79	77.37	7.41	25.85	0	0
7	ENSMUSG00000015942.9	Gtf2ird2	GTF2I repeat domain containing 2	protein_coding	0	0	0	0	0	0	0	0	0	0	0	0	0	0	0	0	0	0	0	0	0	0	0	0	0	0	0	0.53	0	0	0	0	0	0	0	0	0	0	16.44	0	0	0	37.56	0	0
38	ENSMUSG00000015943.11	Bola1	bolA-like 1 (E. coli)	protein_coding	76.19	0	151.48	0	0	0	211.46	0	0	0	0	6.14	94.12	0	0	0	0	0	0	0	0	0	5.17	0	0	0	0	210.18	0	168.75	21.03	57.83	85.18	82.15	0	0	0	0	0	0	0	174.46	0	0	73.24
3	ENSMUSG00000015944.9	Gatsl2	GATS protein-like 2	protein_coding	0	0	0	0	0	0	0	0	0	0	0	0	0	0	0	0	0	0	0	0	0	0	0	0	0	0	0	0	0	0	0	0	0	0	0	0	0	0	0	0	0	0	0	0	0
0	ENSMUSG00000015947.10	Fcgr1	Fc receptor, IgG, high affinity I	protein_coding	0	0	0	0	0	0	0	0	0	0	0	0	0	0	0	0	0	0	0	0	0	0	0	0	0	0	0	0	0	0	0	0	0	0	0	0	0	0	0	0	0	0	0	0	0
0	ENSMUSG00000015950.13	Ncf1	neutrophil cytosolic factor 1	protein_coding	0	0	0	0	0	0	0	0	0	0	0	0	0	0	0	0	0	0	0	0	0	0	0	0	0	0	0	0	0	0	0	0	0	0	0	0	0	0	0	0	0	0	0	0	0
7	ENSMUSG00000015957.11	Wnt11	wingless-type MMTV integration site family, member 11	protein_coding	0	0	0	0	0	0	0	0	0	0	0	0	0	0	0	0	0	0	0	0	0	0	0	0	0	0	0	0	0	0	0	0	89.77	0	0	0	0	0	0	0	0	0	51.32	0	0
63	ENSMUSG00000015961.8	Adss	adenylosuccinate synthetase, non muscle	protein_coding	1	0	137.64	73.34	7.35	61.3	100.53	79.96	382.45	162.4	216.75	105.9	0.54	113.08	0	0	0	68.44	117.67	0	267.27	0	38.38	0	5.29	67.87	86.27	0	51.27	0	33.76	25.46	50.88	89.93	7.32	0	37.3	152.96	26.94	67.27	19.16	75.87	20.78	56.73	108.58
1	ENSMUSG00000015962.5	1700016C15Rik	RIKEN cDNA 1700016C15 gene	protein_coding	0	0	0	0	0	0	0	0	0	0	0	0	0	0	0	0	0	0	0	0	0	0	0	0	0	0	0	0	0	0	0	0	0	0	0	0	0	0	0	0	0	0	0	1.28	0
3	ENSMUSG00000015966.16	Il17rb	interleukin 17 receptor B	protein_coding	0	0	0	0	0	0	0	0	0	0	0	0.25	0	0	0	0	0	0	0	0	200.66	0	0	0	0	0	0	0	0	0	0	0	0	0	0	0	0	0	0	0	0	0	0	0	0
3	ENSMUSG00000015968.16	Cacna1d	calcium channel, voltage-dependent, L type, alpha 1D subunit	protein_coding	0	0	0	0	22.36	0	0	0	0	0	0	0	0	0	0	0	0	0	0	0	0	0	0	0	0	0	0	0	0	0	0	0	0	0	0	0	0	0	3.8	0	0	0	0	0	0
28	ENSMUSG00000015970.18	Chdh	choline dehydrogenase	protein_coding	0	0	0	24.98	0	23.72	0	0	0	0	61.03	2.81	0	0	0	0	12.36	0	18.67	0	0	38.08	17.37	0	74.33	0	22.76	0	20.75	0	0	24.72	9.51	0	0	0	0	0	112.53	10.12	0	0	0	0	0
24	ENSMUSG00000015971.4	Actr8	ARP8 actin-related protein 8	protein_coding	0	61.11	0.5	40.47	0	0	66.87	0	94.23	0	0	0	0	0	155.89	0	146.14	105.47	0	36.59	0	0	111.95	0	115.16	0	0	86.88	13.16	0	66.05	0	50.36	0	0	0	21.21	0	0	0	53.82	0	5.92	0	0
3	ENSMUSG00000015980.14	Lrrc27	leucine rich repeat containing 27	protein_coding	0	0	0	0	0	0	0	0	0	0	0	0	0	0	0	0	0	0	0	0	0	0	0	0	0	0	0	49.03	0	0	0	0	0	0	0	0	0	0	0	0	0	0	0	0	0
0	ENSMUSG00000015981.12	Stk32c	serine/threonine kinase 32C	protein_coding	0	0	0	0	0	0	0	0	0	0	0	0	0	0	0	0	0	0	0	0	0	0	0	0	0	0	0	0	0	0	0	0	0	0	0	0	0	0	0	0	0	0	0	0	0
51	ENSMUSG00000015994.9	Fnta	farnesyltransferase, CAAX box, alpha	protein_coding	0	0	1.14	0	0	108.59	0	122.56	0	0	116.75	67.97	0	0	0	0	0	78.92	116.97	83.29	298.35	0	0	0	224.91	91.75	0	135.09	67.7	15.46	139.27	265.73	80.07	134.63	0	0	216.89	187.76	0	228.96	42.87	143.35	49.3	0	249.97
38	ENSMUSG00000016018.3	Skiv2l2	superkiller viralicidic activity 2-like 2 (S. cerevisiae)	protein_coding	0	0	0	62.32	27.1	0	19.04	0	0	0	118.88	0	0	0	0	0	0	81.84	0	0	0	0	0	0	0	0	0	0	50.04	0	0	0	2.77	0	0	142.73	8.29	0	0	0	24.14	143.38	65.28	93.65	0
8	ENSMUSG00000016024.9	Lbp	lipopolysaccharide binding protein	protein_coding	0	0	0	1.55	0	0	0	0	0	0	0	0	0	0	0	0	0	0	0	51.96	0	0	0	0	0	0	16.36	0	15.69	0	0	0	0	0	0	0	0	0	0	17.88	0	0	0	0	0
45	ENSMUSG00000016028.9	Celsr1	cadherin, EGF LAG seven-pass G-type receptor 1	protein_coding	0	0	0	0	0	50.93	0.98	10.49	29.74	0	0	5.16	1.77	0	0	0	4.57	0	16.63	9.57	0	0	7.07	0.09	12.34	0	0.25	0	0	28.82	1.32	1.36	2.86	3.08	0	7.24	1.77	0	0	2.52	8.31	0	5.97	0	5.91
2	ENSMUSG00000016087.13	Fli1	Friend leukemia integration 1	protein_coding	0	0	0	0	0	0	0	0	0	0	0	0	0	0	0	0	0	0	0	0	0	0	0	0	0	0	0	0	0	0	0	0	0	0	0	0	0	0	0	0	0	0	0	0	0
4	ENSMUSG00000016128.14	Stard13	StAR-related lipid transfer (START) domain containing 13	protein_coding	0	0	0	0	0	81.03	0	0	0	0	0	0	0	0	0	0	0	0	0	0	0	0	0	0	0	0	0	0	9.26	0	0	0	0	0	0	0	0	0	0	0	0	0	0	0	0
0	ENSMUSG00000016150.15	Tenm1	teneurin transmembrane protein 1	protein_coding	0	0	0	0	0	0	0	0	0	0	0	0	0	0	0	0	0	0	0	0	0	0	0	0	0	0	0	0	0	0	0	0	0	0	0	0	0	0	0	0	0	0	0	0	0
1	ENSMUSG00000016179.11	Camk1g	calcium/calmodulin-dependent protein kinase I gamma	protein_coding	0	0	0	0	0	0	0	0	0	0	0	0	0	0	0	0	0	0	0	0	0	0	0	0	0	0	0	0	0	0	0	0	0	0	0	0	0	0	0	0	0	0	0	0	0
11	ENSMUSG00000016181.9	Diexf	digestive organ expansion factor homolog (zebrafish)	protein_coding	0	0	42	0	0	0	0	0	76.59	0	0	0	0	0	0	0	0	0	0	0	0	0	0	39.03	0	0	0	76.66	2.64	0	0	0	0	0	0	0	2.91	17.61	0	0	0	0	0	0	0
1	ENSMUSG00000016194.14	Hsd11b1	hydroxysteroid 11-beta dehydrogenase 1	protein_coding	0	0	0	0	0	0	0	0	0	0	0	0	0	0	0	0	0	0	0	0	0	0	0	0	0	0	0	0	0	0	0	0	0	0	0	0	0	0	0	0	0	0	0	0	0
0	ENSMUSG00000016200.13	Syt14	synaptotagmin XIV	protein_coding	0	0	0	0	0	0	0	0	0	0	0	0	0	0	0	0	0	0	0	0	0	0	0	0	0	0	0	0	0	0	0	0	0	0	0	0	0	0	0	0	0	0	0	0	0
16	ENSMUSG00000016206.6	H2-M3	histocompatibility 2, M region locus 3	protein_coding	0	0	0	0	0	0	0	0	177.2	0	7.93	0	0	0	0	0	0	0	0	0	0	218.85	128.88	0	0	0	0	0	0	0	58.4	0	0	0	0	0	0	0	0	11.34	0	0	0	139.67	0
9	ENSMUSG00000016239.11	Lonrf3	LON peptidase N-terminal domain and ring finger 3	protein_coding	0	0	0	0	0	0	0	0	0	0	0	0	0	0	0	0	0	21.17	0	0	0	0	0	0	0	0	0	0	0	0	0	0	20.21	0	0	0	0	0	0	0	0	0	0.98	0	0
91	ENSMUSG00000016252.7	Atp5e	ATP synthase, H+ transporting, mitochondrial F1 complex, epsilon subunit	protein_coding	1690.45	502.81	1395.65	860.2	938.44	777.03	523.98	1005.94	1289.44	810.04	219.43	610.84	456.76	703.75	668.58	0	1369.56	678.5	1131.13	432.78	251.96	556.86	628.49	636.77	200.94	566.54	1422.31	189.3	1132.8	510.66	882.37	589.12	917.57	1227.52	805.39	952.47	662.87	582.83	232.84	869.89	577.57	571.57	714.53	576.61	264.3
28	ENSMUSG00000016253.12	Nelfcd	negative elongation factor complex member C/D, Th1l	protein_coding	211.62	96.86	0	0	0	0	64.75	0	0	169.69	0	0	0	0	0	0	0	0	0	0	0	0	93.72	0	61.9	0	0	0	0	0	33.35	0	0	0	0	176.67	21.58	0	0	0	0	0	38.59	0	90.91
0	ENSMUSG00000016255.5	Tubb1	tubulin, beta 1 class VI	protein_coding	0	0	0	0	0	0	0	0	0	0	0	0	0	0	0	0	0	0	0	0	0	0	0	0	0	0	0	0	0	0	0	0	0	0	0	0	0	0	0	0	0	0	0	0	0
36	ENSMUSG00000016256.10	Ctsz	cathepsin Z	protein_coding	176.54	0	98.54	149.45	139.53	0	229.32	0	0	0	0	0	0	305.1	0	0	0	244.82	0	153.13	0	0	0	0	0	152.87	0	0	42.71	0	0	0	0	257.57	0	0	0	223.67	0	0	258.8	250.25	195.85	0	0
49	ENSMUSG00000016257.15	Slmo2	PRELI domain containing 3B	protein_coding	0	0	29.11	0	79.84	49.58	0	0	83.04	0	0	37.29	78.47	67.19	145.28	0	0	81.36	137.95	44.5	0	0	0	0	0	48.09	70.82	59.45	61.7	81.64	54.24	108.75	56.2	0	0	0	104.81	0	0	41.41	52.52	45.84	0	0	57.92
19	ENSMUSG00000016262.14	Sertad4	SERTA domain containing 4	protein_coding	0	60.09	0	0	0	0	0	0	0	0	0	44.23	4.8	0	0	0	9.35	0	0	11.98	0	0	0	143.64	0	0	0	73.87	0	67.42	48.48	0	0	0	0	0	0	0	0	0	0	0	0	0	0
13	ENSMUSG00000016283.13	H2-M2	histocompatibility 2, M region locus 2	protein_coding	0	0	0	0	0	0	0	434.75	0	0	0	0	96.48	0	0	0	0	0	0	0	0	2183.65	0	0	116.93	0	0	0	0	0	48.3	0	0	0	0	0	0	0	0	0	0	0	0	118.46	0
66	ENSMUSG00000016308.12	Ube2a	ubiquitin-conjugating enzyme E2A	protein_coding	0	103.79	0	148.18	163.2	0	120.69	350.51	0	0	0	422.55	134.61	0	334.03	0	214.61	141.69	79.43	50.43	0	368.98	374.76	0	0	265.43	173.67	0	124.32	130.32	111.06	129.1	77.59	0	0	203.47	79.46	0	23.15	111.87	72.68	0	147.1	459.52	306.65
91	ENSMUSG00000016319.3	Slc25a5	solute carrier family 25 (mitochondrial carrier, adenine nucleotide translocator), member 5	protein_coding	1292.02	772.97	485.36	944.59	253.86	609.07	513.58	1286.1	536.19	808.69	417.32	880.37	427.06	382.97	471.88	0	682.25	780.06	1056.34	514.81	795.17	538.85	695.98	1001.56	594.22	319.08	740.28	167.87	1227.65	537.24	678.46	322.79	821.63	587.99	510.75	1000.94	1355.13	1224.17	851.35	658.38	709.89	784.52	1406.39	473.47	454.28
0	ENSMUSG00000016327.9	Atp1b4	ATPase, (Na+)/K+ transporting, beta 4 polypeptide	protein_coding	0	0	0	0	0	0	0	0	0	0	0	0	0	0	0	0	0	0	0	0	0	0	0	0	0	0	0	0	0	0	0	0	0	0	0	0	0	0	0	0	0	0	0	0	0
63	ENSMUSG00000016344.14	Ppdpf	pancreatic progenitor cell differentiation and proliferation factor	protein_coding	319.53	243.55	75.37	0	241.53	0	155.43	87.3	326.12	117.7	80.12	105.23	0	97.1	0	0	0	236.5	0	120.39	0	0	272.77	0	179.13	200.58	135.4	0	41.99	38.51	147.86	211.14	98.05	397.28	0	0	52.74	309.42	121.25	19.27	207.39	0	90.06	0	321.91
0	ENSMUSG00000016346.17	Kcnq2	potassium voltage-gated channel, subfamily Q, member 2	protein_coding	0	0	0	0	0	0	0	0	0	0	0	0	0	0	0	0	0	0	0	0	0	0	0	0	0	0	0	0	0	0	0	0	0	0	0	0	0	0	0	0	0	0	0	0	0
0	ENSMUSG00000016349.10	Eef1a2	eukaryotic translation elongation factor 1 alpha 2	protein_coding	0	0	0	0	0	0	0	0	0	0	0	0	0	0	0	0	0	0	0	0	0	0	0	0	0	0	0	0	0	0	0	0	0	0	0	0	0	0	0	0	0	0	0	0	0
6	ENSMUSG00000016356.17	Col20a1	collagen, type XX, alpha 1	protein_coding	0	7.74	0	13.72	0	0	0	0	0	0	0	0	0	0	0	0	0	7.43	0	0	0	0	0	0	0	0	0	0	0	0	0	0	0	0	0	0	0	0	0	0	0	0	0	0	0
49	ENSMUSG00000016382.15	Pls3	plastin 3 (T-isoform)	protein_coding	0	0	0	118.57	0.56	147.87	83.9	76.28	13.84	0	0	10.59	0	0	0	0	0	83.64	0	0	0	15.18	0	50.07	0	71.43	111.9	126.18	143.84	149.47	27.84	0	70.01	0	0	87.95	77.68	19.03	0	156.91	0	2.92	0	131.05	99
1	ENSMUSG00000016386.15	Mpped2	metallophosphoesterase domain containing 2	protein_coding	0	0	0	0	0	0	0	0	0	0	0	0	0	0	0	0	0	0	0	0	0	0	0	0	0	0	0	0	0	0	0	0	0	0	0	0	0	0	0	0	0	0	0	0	0
29	ENSMUSG00000016409.4	Nkap	NFKB activating protein	protein_coding	0	0	0	0	0	67.8	0	0	0.37	0	0	0	0	31.03	0	0	71.11	27.97	31.58	0	0	0	0	0	0	18.79	0	47.34	7.84	0	18.59	21.29	0	0	0	0	0	0	32.86	0	10.15	0.13	0	32.95	4.28
81	ENSMUSG00000016427.7	Ndufa1	NADH dehydrogenase (ubiquinone) 1 alpha subcomplex, 1	protein_coding	1100.38	1196.72	632.25	1096.76	487.97	477.68	1176.79	165.8	1277.68	652.34	901.6	506.52	692.68	1600.38	1045.36	0	582.16	395.36	865.23	1190.42	1607.42	303.23	656.6	710	1439.05	986.3	1452.1	0	848.34	862.44	881.01	1133.23	379.79	506.79	474.44	770	470.49	339.77	184.86	183.12	583.59	694.79	1001.61	878.45	409.63
0	ENSMUSG00000016458.13	Wt1	Wilms tumor 1 homolog	protein_coding	0	0	0	0	0	0	0	0	0	0	0	0	0	0	0	0	0	0	0	0	0	0	0	0	0	0	0	0	0	0	0	0	0	0	0	0	0	0	0	0	0	0	0	0	0
13	ENSMUSG00000016477.17	E2f3	E2F transcription factor 3	protein_coding	0	0	0	0	0	36.74	0	0	0	67	0	0	0	0	0	0	0	0	42.42	0	0	0	0	0	0	3.1	0	0	0	0	0	0	0	0	0	0	0	0	9.1	0	0	0	0	0	0
53	ENSMUSG00000016481.15	Cr1l	complement component (3b/4b) receptor 1-like	protein_coding	0	151.4	0	0	0	136.83	93.45	333.8	370.61	0	0	75.91	145.45	0	0	0	0	3.56	0	27.38	0	448.82	117.96	0	146.33	0	171.46	303.25	29.86	133.73	38.91	16.32	130.89	0	0	154.38	141.96	236.56	0	151.35	79.43	251.93	0	267.41	130.22
40	ENSMUSG00000016487.15	Ppfibp1	PTPRF interacting protein, binding protein 1 (liprin beta 1)	protein_coding	82.35	0	0	16.95	0	0	48.7	8.86	0	0	0	35.11	77.1	0	0	0	0	0	0.68	0	0	0	20.64	0	0	0	0	0	23.75	58.27	1.82	0	0.68	33.57	0	0	0	0	27.12	34.64	0	0	0	63.62	0
1	ENSMUSG00000016493.13	Cd46	CD46 antigen, complement regulatory protein	protein_coding	0	0	0	0	0	0	0	0	0	0	0	0	0	0	0	0	0	0	0	0	0	0	0	0	0	0	0	0	0	0	0	0	0	0	0	0	0	0	0	0	0	0	0	0	0
10	ENSMUSG00000016494.9	Cd34	CD34 antigen	protein_coding	0	0	0	0	0	0	0	31.57	0	0	0	0	0	0	0	0	0	0	0	54.62	0	0	0	0	0	0	0	0	0	0	0	0	0	0	1961.94	0	0	138.7	0	0	0	73.39	0	0	0
53	ENSMUSG00000016495.12	Plgrkt	plasminogen receptor, C-terminal lysine transmembrane protein	protein_coding	175.4	79.04	0	374.06	112.24	183.32	82.64	0.75	0	0	0	0	24.81	168.86	0	0	109.14	15.5	93.82	66.7	173.89	0	0	0	0	223.73	0	0	171.92	0	0	151.35	0	57.9	254.43	0	102.91	0	131.32	60.82	0	143.83	0	0	86.99
15	ENSMUSG00000016496.7	Cd274	CD274 antigen	protein_coding	0	0	0	71.68	0	0	0	56.68	0	0	0	0	0	0	0	0	0	0	0	0	0	251.24	0	0	0	0	0	79.88	13.75	0	0	0	0	72.7	0	10.5	1.61	0	0	0	0	0	0	0	0
1	ENSMUSG00000016498.9	Pdcd1lg2	programmed cell death 1 ligand 2	protein_coding	0	0	0	0	0	0	0	0	0	0	0	0	0	0	0	0	0	0	0	0	0	0	0	0	0	0	0	0	0	0	0	0	0	0	0	0	0	0	0	0	0	0	0	0	0
42	ENSMUSG00000016503.16	Gtf3a	general transcription factor III A	protein_coding	89.92	0	215.16	209.79	270.7	100.14	117.15	120.98	0	0	0	0	105.4	0	0	0	0	0	0	0	256.25	0	0	103.6	0	0	0	0	117.03	95.25	57.57	0	42.09	0	0	0	0	0	0	0	58.71	158.43	170.07	0	0
21	ENSMUSG00000016510.11	Mtif3	mitochondrial translational initiation factor 3	protein_coding	0	0	0	116.46	0	77.63	0	0	115.01	199.54	0	0	0	0	156.88	766.24	146.84	0	0	0	1.11	0	99.48	0	0	0	0	0	11.72	0	0	0	0	0	0	0	0	0	169.5	0	0	0	0.15	0	0
48	ENSMUSG00000016520.7	Lnx2	ligand of numb-protein X 2	protein_coding	83.81	0	0	0	11.85	0	22.12	3.37	0	19.52	33.36	27.97	50.24	11.3	24.62	0	0	0	13.94	0	0	0	0	0	0	15.38	0	0	3.05	0	0.51	0	0	55.71	50.69	0	29.69	19.51	0	17.37	0	0	5.79	93.27	17.19
0	ENSMUSG00000016524.12	Il19	interleukin 19	protein_coding	0	0	0	0	0	0	0	0	0	0	0	0	0	0	0	0	0	0	0	0	0	0	0	0	0	0	0	0	0	0	0	0	0	0	0	0	0	0	0	0	0	0	0	0	0
9	ENSMUSG00000016526.8	Dyrk3	dual-specificity tyrosine-(Y)-phosphorylation regulated kinase 3	protein_coding	0	0	0	0	0	39.95	33.24	0	0	0	0	7.88	0	0	0	0	0	0	0	0	0	0	0	0	0	0	0	0	0	0	0	0	0	0	0	75.3	6.28	0	0	0	0	0	0	0	0
37	ENSMUSG00000016528.10	Mapkapk2	MAP kinase-activated protein kinase 2	protein_coding	92.63	0.47	0	0	0	78.96	12.96	0	0	0	0	0	0	78.97	0	0	74.75	0	18.66	0	0	0	0	0	0	0	0	0	28.05	1.76	22.44	123.3	0	0	78.34	0	0	169.05	0	0	0	0	14.31	66.76	19.81
1	ENSMUSG00000016529.5	Il10	interleukin 10	protein_coding	0	0	0	0	0	0	0	0	0	0	0	0	0	0	0	0	0	0	0.48	0	0	0	0	0	0	0	0	0	0	0	0	0	0	0	0	0	0	0	0	0	0	0	0	0	0
87	ENSMUSG00000016534.15	Lamp2	lysosomal-associated membrane protein 2	protein_coding	95.71	528.51	225.75	117.49	135.52	182.36	113.68	398.51	0	0	95.12	225.73	451.19	1.27	357.65	65.02	483.91	116.66	77.16	180.27	310.66	84.43	391.88	589.25	550.9	124.26	50.18	177.72	137.05	349.56	110.36	338.15	277.15	308.45	0	123.11	578.59	90.68	20.75	449.57	173.15	22.93	159.37	189.91	168.78
65	ENSMUSG00000016541.9	Atxn10	ataxin 10	protein_coding	85.04	0	15.38	64.78	43.9	291.31	43.99	92.12	60.61	0	120.44	0	189.19	0	42.72	0	0	42.6	179.2	45.93	503.32	0	49.26	58.94	0	0	104.25	0.76	64.89	0	37.95	85.44	44.8	0	0	102.89	115.87	0	47.09	0	19.61	138.71	116.18	94.87	179.33
14	ENSMUSG00000016552.13	Foxred2	FAD-dependent oxidoreductase domain containing 2	protein_coding	0	0	0	0	0	0	0	0	0	0	0	0	0	0	0	0	0	0	31.49	0	0	0	0	0	0	0	0	0	3.21	0	5.8	0	0	0	0	0	0	0	126.49	0	0	0	0	0	49.8
73	ENSMUSG00000016554.8	Eif3d	eukaryotic translation initiation factor 3, subunit D	protein_coding	95.02	57.84	156.43	69.04	154.21	75.64	141.52	0	168.7	72.72	147.82	43.13	0	180.73	93.98	0	237.68	166.02	149.75	172.42	262.69	0	161.58	68.2	0	156.25	395.85	0	84.77	0	170.9	137.88	128.59	23.82	0	93.47	198.66	85.57	55.97	191.46	60.59	262.2	163.94	294.55	216.03
91	ENSMUSG00000016559.14	H3f3b	H3 histone, family 3B	protein_coding	1129.57	233.07	2800.4	724.94	423.22	1170.8	868.41	2007.08	2300.49	1163.8	2606.41	3093.94	4574.9	1226.31	578.76	348.25	2301.51	1191.42	2276.03	2114.83	1988.95	4153.32	2505.32	2875.75	2015.47	2217.43	2167.68	447.12	2517.48	1477.47	1105.77	1135.44	1854.72	794.98	524.63	1648.64	1057.12	1288.64	1840.9	1222.37	1046.63	817.06	1558.51	1720.61	1630.91
32	ENSMUSG00000016619.9	Nup50	nucleoporin 50	protein_coding	0	0	0	0	0	0	0	0	0	0	0	29	0	0	0.83	0	0	6.67	0	0	0	73.68	0	40.28	0	29.5	0	0	23.21	0	0	0	0	0	0	0.53	36.15	0	0	0	0	0	73.78	41.76	31.39
0	ENSMUSG00000016624.15	Phf21b	PHD finger protein 21B	protein_coding	0	0	0	0	0	0	0	0	0	0	0	0	0	0	0	0	0	0	0	0	0	0	0	0	0	0	0	0	0	0	0	0	0	0	0	0	0	0	0	0	0	0	0	0	0
0	ENSMUSG00000016626.10	Nlrp14	NLR family, pyrin domain containing 14	protein_coding	0	0	0	0	0	0	0	0	0	0	0	0	0	0	0	0	0	0	0	0	0	0	0	0	0	0	0	0	0	0	0	0	0	0	0	0	0	0	0	0	0	0	0	0	0
50	ENSMUSG00000016637.6	Ift27	intraflagellar transport 27	protein_coding	197.33	61.67	296.22	73.93	0	85.88	0	0	0	24.67	110.9	0	98.49	92.16	87.47	0	0	80.98	74.5	0	0	0	0	8.85	0	0	0	80.87	5.38	0	3.3	72.63	0	0	0	0	144.86	0	52.26	0	80.25	145.29	69.91	0	0
[truncated: 29,260 more rows]
[truncated: 47 more columns]

## Sheet: scRNA-seq Mut Bulge P30
# of cells	ID	Gene	Name	Type	A10	A11	A12	A1	A2	A3	A5	A6	A7	A8	A9	B10	B11	B12	B1	B2	B3	B4	B5	B6	B7	B8	C10	C11	C12	C1	C2	C3	C4	C5	C6	C7	C8	C9	D10	D11	D12	D1	D2	D3	D4	D5	D6	D7	D8
[truncated: 31,002 more rows]
[truncated: 46 more columns]

[truncated: 1 more sheets: scRNA-seq Mut Bulge P56]
