# Supplementary material for: Signalling by senescent melanocytes hyperactivates hair growth
Source: Nature. 2023 Jun 21;618(7966):808–17. doi: 10.1038/s41586-023-06172-8 (PMC10284692; doi:10.1038/s41586-023-06172-8)
Supplement: Supplementary file 5 — Differential gene expression between bulge stem cell clusters as revealed by combined single-cell RNA-sequencing analysis of Tyr-NrasQ61K mutant and control mouse cells. [file 41586_2023_6172_MOESM5_ESM.xlsx]

## Sheet: Cluster C1
Gene	p_val	avg_logFC	p_val_adj	Cluster
Clca3a2	5.24736e-72	2.67499	7.91826e-68	C1
Ly6d	2.10132e-67	3.08367	3.17089e-63	C1
B2m	6.73239e-63	1.31394	1.01592e-58	C1
Serpinb2	4.26014e-60	3.27633	6.42855e-56	C1
Fam25c	2.32665e-55	2.52146	3.51092e-51	C1
Anxa8	3.35917e-55	2.0576	5.06898e-51	C1
H2-K1	2.26279e-54	1.22024	3.41456e-50	C1
Tacstd2	8.44169e-53	2.17001	1.27385e-48	C1
Krt80	2.81678e-50	0.783565	4.25052e-46	C1
H2-D1	2.71284e-49	1.29515	4.09368e-45	C1
Tmem45a	9.52203e-48	1.94338	1.43687e-43	C1
Anxa1	5.13808e-47	1.82815	7.75336e-43	C1
Ccl27a	1.03932e-45	2.2689	1.56833e-41	C1
Ndufa4l2	3.57192e-45	1.91862	5.39002e-41	C1
Rora	1.27578e-43	0.693127	1.92515e-39	C1
S100a11	4.49222e-43	1.0751	6.77875e-39	C1
Anxa2	8.67791e-43	1.23438	1.3095e-38	C1
Krt10	1.39446e-41	1.43347	2.10424e-37	C1
Calm5	8.52808e-40	2.29552	1.28689e-35	C1
Ly6a	9.11333e-39	2.07047	1.3752e-34	C1
Scin	1.38358e-38	0.88543	2.08783e-34	C1
Clca2	3.72567e-38	0.744852	5.62204e-34	C1
Chit1	5.6689e-38	1.70713	8.55437e-34	C1
Tgfbi	1.42189e-37	1.28065	2.14563e-33	C1
S100a10	6.71154e-37	1.13744	1.01277e-32	C1
Wnt3	1.37507e-36	0.595656	2.07499e-32	C1
Lgals3	3.27302e-35	1.34626	4.93899e-31	C1
Klf5	1.70217e-34	0.838653	2.56857e-30	C1
H2-Q7	1.03734e-33	1.30076	1.56535e-29	C1
Sox6	2.02489e-33	0.639813	3.05555e-29	C1
Oas1f	3.14767e-33	0.989776	4.74983e-29	C1
Sectm1a	3.62027e-33	0.780606	5.46299e-29	C1
Sfn	6.60034e-33	1.40595	9.95992e-29	C1
Acsbg1	8.63015e-33	1.20181	1.30229e-28	C1
Fcgbp	1.5603e-32	1.81091	2.3545e-28	C1
Bbox1	2.21714e-32	1.14587	3.34566e-28	C1
Plbd1	2.393e-32	1.07555	3.61103e-28	C1
Pkib	7.54219e-32	0.726668	1.13812e-27	C1
Cltb	4.05081e-31	0.698861	6.11267e-27	C1
Sat1	5.25295e-31	2.1464	7.9267e-27	C1
Ifi202b	1.02643e-30	1.18801	1.54888e-26	C1
Ovol1	2.1781e-30	1.68051	3.28675e-26	C1
Avpi1	2.42326e-30	1.53635	3.65669e-26	C1
Dusp1	5.93276e-30	1.18025	8.95253e-26	C1
Sema3d	8.42288e-30	0.273649	1.27101e-25	C1
Nfkbia	1.1568e-29	1.40312	1.74562e-25	C1
Slc22a4	1.29691e-29	0.710529	1.95704e-25	C1
Cdh13	2.86245e-29	0.816047	4.31943e-25	C1
Net1	6.42269e-29	0.637914	9.69184e-25	C1
Emp1	2.24011e-28	0.82382	3.38032e-24	C1
Prnp	6.02564e-28	0.921178	9.09269e-24	C1
Atf3	6.88001e-28	1.23537	1.03819e-23	C1
Capns2	1.71259e-27	1.21028	2.58429e-23	C1
Calm4	1.85506e-27	1.97149	2.79929e-23	C1
Chl1	2.25898e-27	0.546151	3.40881e-23	C1
Ptges	2.28467e-27	0.878009	3.44756e-23	C1
Krt77	3.37326e-27	1.48156	5.09024e-23	C1
Il1rn	8.04507e-27	0.999138	1.214e-22	C1
Skint7	1.16313e-26	0.518204	1.75517e-22	C1
Psmb8	1.68819e-26	1.31091	2.54748e-22	C1
Fosl1	4.38608e-26	1.55981	6.61859e-22	C1
Gata3	6.61459e-26	0.857073	9.98142e-22	C1
Gltp	8.04383e-26	0.970483	1.21381e-21	C1
Cd55	1.32194e-25	0.996054	1.99481e-21	C1
Bhlhe40	1.51113e-25	1.2071	2.2803e-21	C1
Il1r2	1.81848e-25	1.87559	2.74408e-21	C1
Nr1d1	6.18636e-25	0.725746	9.33521e-21	C1
Gnai1	9.07689e-25	0.49095	1.3697e-20	C1
Itm2b	9.97495e-25	0.885424	1.50522e-20	C1
Krt15	1.29382e-24	1.06698	1.95237e-20	C1
Gdpd2	1.46876e-24	0.559932	2.21636e-20	C1
Klk11	2.30786e-24	0.790699	3.48256e-20	C1
Ipmk	3.72949e-24	0.509873	5.6278e-20	C1
Gpt	4.0081e-24	0.675125	6.04822e-20	C1
Il33	6.33338e-24	0.845509	9.55707e-20	C1
Dgcr6	8.07142e-24	0.914601	1.21798e-19	C1
Rnh1	1.037e-23	0.84573	1.56483e-19	C1
Cxcl16	1.1736e-23	0.870163	1.77097e-19	C1
Slc2a1	1.31942e-23	0.729884	1.99101e-19	C1
H2-T23	1.47374e-23	0.812301	2.22387e-19	C1
Prss23	1.79267e-23	0.561344	2.70513e-19	C1
Ifrd1	1.79973e-23	1.62821	2.7158e-19	C1
Arhgdib	1.88702e-23	1.097	2.84751e-19	C1
Cst3	2.25211e-23	0.639561	3.39843e-19	C1
Urah	4.00267e-23	0.936824	6.04003e-19	C1
Tiparp	4.56041e-23	1.24635	6.88166e-19	C1
Anxa7	5.21529e-23	0.587025	7.86987e-19	C1
Tnfaip3	5.40906e-23	0.899823	8.16227e-19	C1
Fos	6.27239e-23	0.396625	9.46503e-19	C1
Trim7	1.29904e-22	0.276813	1.96026e-18	C1
Gm13306	2.71117e-22	1.36648	4.09116e-18	C1
Skint5	2.91855e-22	0.881162	4.40409e-18	C1
Rgcc	3.66373e-22	1.54322	5.52857e-18	C1
Il34	3.75878e-22	0.6855	5.67199e-18	C1
1810037I17Rik	3.99365e-22	0.58826	6.02642e-18	C1
Itpkc	6.65527e-22	0.782259	1.00428e-17	C1
Abcg1	9.91202e-22	0.274224	1.49572e-17	C1
Cd109	1.00394e-21	0.444996	1.51495e-17	C1
Tmsb4x	1.08325e-21	0.507139	1.63463e-17	C1
Tmprss4	1.11147e-21	0.572913	1.67721e-17	C1
Cdkn1a	1.37281e-21	1.14662	2.07157e-17	C1
Wnt10a	1.42072e-21	0.616563	2.14387e-17	C1
Krt16	1.81572e-21	1.95089	2.73991e-17	C1
Slc2a12	3.22558e-21	0.507643	4.86741e-17	C1
Ahnak2	3.69467e-21	0.369433	5.57526e-17	C1
Stap2	4.43652e-21	0.466543	6.6947e-17	C1
Iqgap1	5.43179e-21	0.338764	8.19657e-17	C1
Nfkbiz	7.60137e-21	0.762767	1.14705e-16	C1
Skint1	9.59205e-21	1.08315	1.44744e-16	C1
Adrb2	1.61077e-20	0.987616	2.43065e-16	C1
Pkp1	1.63834e-20	0.419124	2.47226e-16	C1
Fosb	1.72915e-20	0.83146	2.60929e-16	C1
Wnt7b	1.79522e-20	0.376995	2.70899e-16	C1
Tollip	2.35757e-20	0.753035	3.55757e-16	C1
Il6ra	5.33523e-20	0.28174	8.05086e-16	C1
Cdc42ep1	5.70318e-20	0.385073	8.6061e-16	C1
Prdx6	1.03144e-19	0.80101	1.55644e-15	C1
Fth1	1.16481e-19	0.906977	1.75769e-15	C1
Adam8	1.44537e-19	0.49773	2.18107e-15	C1
Ifitm3	1.57319e-19	1.31669	2.37395e-15	C1
Slco2a1	1.62989e-19	0.44246	2.45951e-15	C1
Sema3c	2.17932e-19	0.774229	3.2886e-15	C1
Tppp3	2.28007e-19	1.3874	3.44063e-15	C1
H2-T22	2.62789e-19	0.57107	3.96548e-15	C1
Dmkn	3.02743e-19	1.46808	4.5684e-15	C1
Clic1	3.64272e-19	0.637815	5.49687e-15	C1
Ppl	4.07008e-19	0.275608	6.14175e-15	C1
Uap1	4.09063e-19	0.880983	6.17276e-15	C1
Hcar2	4.58259e-19	0.791052	6.91513e-15	C1
1810011O10Rik	4.71125e-19	1.08787	7.10928e-15	C1
Hspb8	5.60286e-19	0.941986	8.45472e-15	C1
Plet1	6.58635e-19	1.29206	9.9388e-15	C1
Higd1a	1.86637e-18	0.58617	2.81635e-14	C1
H60c	2.01076e-18	0.504179	3.03423e-14	C1
Mgst3	2.24522e-18	0.638702	3.38804e-14	C1
Zfp36	3.11339e-18	0.858102	4.6981e-14	C1
Rcan1	3.17686e-18	0.777931	4.79389e-14	C1
Dapl1	3.20427e-18	0.949276	4.83524e-14	C1
Mt2	3.69342e-18	1.1224	5.57336e-14	C1
Dstn	4.9312e-18	0.591676	7.44118e-14	C1
Cav2	5.22746e-18	0.496574	7.88824e-14	C1
Ccnl1	7.41031e-18	0.843792	1.11822e-13	C1
Map1lc3b	7.85378e-18	0.557388	1.18514e-13	C1
Tnfrsf19	1.01375e-17	0.535284	1.52974e-13	C1
Col17a1	1.61533e-17	0.759622	2.43754e-13	C1
Bmp4	1.76714e-17	0.454945	2.66661e-13	C1
Mt1	1.82939e-17	0.684964	2.76055e-13	C1
Cpxm2	2.10629e-17	0.325529	3.1784e-13	C1
Eif6	2.20909e-17	0.599116	3.33352e-13	C1
Ifngr1	2.3705e-17	0.809669	3.57708e-13	C1
Acot9	2.96498e-17	0.951984	4.47415e-13	C1
Il17rc	3.32788e-17	0.831626	5.02177e-13	C1
Myc	3.40064e-17	1.03249	5.13156e-13	C1
Nr4a1	5.07461e-17	0.828899	7.65759e-13	C1
Cyp3a13	5.79803e-17	0.50377	8.74922e-13	C1
Trim16	6.53064e-17	0.52954	9.85474e-13	C1
Pla2g2f	7.27589e-17	0.589767	1.09793e-12	C1
H2-Q6	7.30277e-17	0.725257	1.10199e-12	C1
Lamb3	8.59026e-17	0.627045	1.29627e-12	C1
Ndrg1	9.13465e-17	0.818543	1.37842e-12	C1
Pqlc1	1.12081e-16	0.818327	1.6913e-12	C1
Scel	1.13391e-16	0.657079	1.71108e-12	C1
Gadd45b	1.18822e-16	1.1362	1.79303e-12	C1
Dsg1a	1.19153e-16	0.545128	1.79802e-12	C1
Csrnp1	1.58623e-16	0.384829	2.39363e-12	C1
Epgn	1.59092e-16	1.82257	2.4007e-12	C1
Dhx32	1.62173e-16	0.455684	2.44719e-12	C1
Pvrl2	3.6528e-16	0.582903	5.51208e-12	C1
Sh3bgrl3	3.69331e-16	0.675431	5.5732e-12	C1
Lmna	3.82768e-16	0.723858	5.77597e-12	C1
Gjb5	3.85754e-16	0.505178	5.82103e-12	C1
Klf3	4.05023e-16	0.454437	6.11179e-12	C1
Rab11a	5.58602e-16	1.0187	8.4293e-12	C1
Mgll	5.80126e-16	0.536929	8.7541e-12	C1
Bnip3	1.23204e-15	0.74411	1.85915e-11	C1
Tmem51	1.7094e-15	0.3883	2.57949e-11	C1
Perp	2.05667e-15	0.579525	3.10352e-11	C1
Lgals7	2.45654e-15	0.733038	3.70692e-11	C1
Gna14	2.6882e-15	0.281447	4.0565e-11	C1
Krt1	3.21768e-15	0.939839	4.85548e-11	C1
Pde4b	3.42005e-15	0.584179	5.16085e-11	C1
Ckmt1	3.53751e-15	0.764943	5.3381e-11	C1
Ptp4a2	3.60509e-15	0.778643	5.44008e-11	C1
Cav1	3.71892e-15	0.539518	5.61184e-11	C1
Anxa4	4.11836e-15	0.540679	6.2146e-11	C1
Klf6	6.09939e-15	0.600116	9.20398e-11	C1
Il20ra	1.08069e-14	0.420566	1.63075e-10	C1
Zc3hav1	1.21302e-14	0.323111	1.83045e-10	C1
1600014C10Rik	1.24775e-14	0.365167	1.88286e-10	C1
Mast4	1.29684e-14	0.275801	1.95693e-10	C1
Cdh1	1.67195e-14	0.520471	2.52297e-10	C1
Itga6	1.77128e-14	0.440997	2.67286e-10	C1
Popdc3	1.81645e-14	0.390534	2.74103e-10	C1
Sult5a1	2.17437e-14	0.710018	3.28112e-10	C1
Psmb9	2.21151e-14	0.61499	3.33716e-10	C1
Slc25a25	2.33945e-14	0.577451	3.53022e-10	C1
Aldh3b2	2.34305e-14	0.505078	3.53566e-10	C1
Hopx	3.3951e-14	0.291074	5.1232e-10	C1
Ocln	3.71182e-14	0.349068	5.60113e-10	C1
Klf4	3.92413e-14	0.403456	5.92151e-10	C1
Sgms1	4.12413e-14	0.437907	6.22331e-10	C1
Pfkp	4.30274e-14	0.521361	6.49284e-10	C1
Slc6a4	4.49827e-14	0.339389	6.78788e-10	C1
Ctsh	4.51775e-14	0.592118	6.81728e-10	C1
Wee1	5.02049e-14	0.359235	7.57592e-10	C1
Gpx1	6.56147e-14	0.560562	9.90126e-10	C1
Sfr1	6.86972e-14	0.576362	1.03664e-09	C1
Ackr4	7.79875e-14	0.342436	1.17683e-09	C1
Rnd3	7.85157e-14	0.683964	1.1848e-09	C1
Ccl27b	7.90584e-14	0.94868	1.19299e-09	C1
Serpinb7	8.77547e-14	0.797897	1.32422e-09	C1
Tanc1	9.51066e-14	0.316401	1.43516e-09	C1
Sh3d21	9.65954e-14	0.398026	1.45762e-09	C1
Gem	1.00493e-13	0.864342	1.51644e-09	C1
Ppp1r15a	1.11267e-13	0.798365	1.67902e-09	C1
Il20rb	1.32147e-13	0.645288	1.9941e-09	C1
Ano1	1.51909e-13	0.299293	2.29231e-09	C1
Sptlc3	1.7046e-13	0.407724	2.57225e-09	C1
Dusp22	1.75401e-13	0.550605	2.64681e-09	C1
4930523C07Rik	2.094e-13	0.564056	3.15985e-09	C1
Acsl1	2.82093e-13	0.330102	4.25679e-09	C1
Coq10b	3.18957e-13	0.872932	4.81306e-09	C1
Hmgcs1	3.87268e-13	0.55139	5.84388e-09	C1
Rab3d	4.96721e-13	0.415062	7.49551e-09	C1
Mir22hg	5.09772e-13	0.311051	7.69246e-09	C1
Rarres1	5.53505e-13	0.336209	8.35239e-09	C1
Dnajb1	5.7107e-13	0.831867	8.61745e-09	C1
Ubc	6.4019e-13	0.721468	9.66046e-09	C1
Prr13	6.68463e-13	0.463948	1.00871e-08	C1
Krt14	6.90628e-13	1.28286	1.04216e-08	C1
Krt32	7.64097e-13	0.560792	1.15302e-08	C1
Ptgs1	7.66251e-13	0.356025	1.15627e-08	C1
Baiap2	7.87155e-13	0.430396	1.18782e-08	C1
Dennd2c	7.94827e-13	0.445157	1.19939e-08	C1
Il15ra	7.99715e-13	0.329558	1.20677e-08	C1
Trim47	8.00264e-13	0.764743	1.2076e-08	C1
Ptpn14	8.50649e-13	0.252576	1.28363e-08	C1
Ivns1abp	9.20619e-13	0.571297	1.38921e-08	C1
Ptgs2	9.27218e-13	0.395315	1.39917e-08	C1
Rell1	1.14056e-12	0.292953	1.7211e-08	C1
Ecm1	1.15092e-12	0.535306	1.73673e-08	C1
Ggta1	1.25139e-12	0.454276	1.88834e-08	C1
Il13ra1	1.54679e-12	0.62284	2.33411e-08	C1
Ptp4a1	1.61933e-12	0.798422	2.44357e-08	C1
Bcl10	1.78697e-12	0.540983	2.69653e-08	C1
Pdlim2	1.90328e-12	0.433822	2.87205e-08	C1
Jup	1.97568e-12	0.62985	2.9813e-08	C1
Ndfip2	2.09807e-12	0.427032	3.16599e-08	C1
Ezr	2.37518e-12	0.538096	3.58414e-08	C1
Mef2a	2.71613e-12	0.379913	4.09864e-08	C1
Wsb1	3.13726e-12	0.786993	4.73413e-08	C1
Krt5	3.20203e-12	0.829646	4.83186e-08	C1
Smoc2	3.5163e-12	0.789258	5.30609e-08	C1
Cyp4b1	4.62278e-12	0.469405	6.97577e-08	C1
Ndel1	5.25283e-12	0.656267	7.92652e-08	C1
Dst	5.68611e-12	0.328631	8.58035e-08	C1
Stx11	6.12358e-12	0.313346	9.24049e-08	C1
Trex1	6.56481e-12	0.796214	9.9063e-08	C1
Nlrc5	6.77228e-12	0.258535	1.02194e-07	C1
Tmem43	7.34605e-12	0.557362	1.10852e-07	C1
Tnfrsf18	8.67937e-12	0.718096	1.30972e-07	C1
Dhrs7	8.97548e-12	0.340332	1.3544e-07	C1
Rab25	9.93649e-12	0.758007	1.49942e-07	C1
Cish	1.13288e-11	0.691648	1.70951e-07	C1
Irf6	1.17696e-11	0.600562	1.77604e-07	C1
Cyr61	1.25303e-11	0.59039	1.89082e-07	C1
Arc	1.8258e-11	0.568713	2.75513e-07	C1
Serpina3i	1.83801e-11	0.55988	2.77356e-07	C1
Npl	1.96877e-11	0.295827	2.97088e-07	C1
Dlk2	2.1765e-11	0.375393	3.28433e-07	C1
Pim3	2.65037e-11	0.702981	3.99941e-07	C1
Il12rb2	3.55135e-11	0.275307	5.35899e-07	C1
Socs3	3.86795e-11	0.592638	5.83673e-07	C1
Gltscr2	4.93651e-11	0.479606	7.4492e-07	C1
Hagh	5.19461e-11	0.569238	7.83867e-07	C1
H3f3b	5.38442e-11	0.599829	8.1251e-07	C1
AA986860	5.53792e-11	0.284285	8.35673e-07	C1
Sprr2a2	5.80247e-11	2.66663	8.75592e-07	C1
Slc31a2	6.03996e-11	0.510936	9.11431e-07	C1
Pdlim1	6.16848e-11	0.644263	9.30824e-07	C1
Palmd	6.561e-11	0.44523	9.90055e-07	C1
Ehd4	7.3496e-11	0.287708	1.10905e-06	C1
Il22ra2	7.65121e-11	0.286625	1.15457e-06	C1
Fam162a	7.93576e-11	0.681885	1.19751e-06	C1
Calm2	8.95602e-11	0.645261	1.35146e-06	C1
Map3k8	1.14402e-10	0.424214	1.72632e-06	C1
Klf11	1.55229e-10	0.297287	2.3424e-06	C1
Susd2	1.61519e-10	0.491891	2.43732e-06	C1
Klk8	1.64208e-10	0.607071	2.4779e-06	C1
Rap1b	1.92418e-10	0.455408	2.90359e-06	C1
Eif5	2.14901e-10	0.513691	3.24286e-06	C1
Junb	2.23883e-10	0.730001	3.37839e-06	C1
Igfbp3	2.5536e-10	1.57365	3.85338e-06	C1
Slc27a3	2.6853e-10	0.655711	4.05212e-06	C1
Ldha	2.76075e-10	0.506791	4.16598e-06	C1
Ccrl2	3.41944e-10	0.504316	5.15993e-06	C1
Mapkapk3	3.44976e-10	0.442602	5.20569e-06	C1
Fam57a	3.99299e-10	0.470594	6.02542e-06	C1
Fam129b	4.40576e-10	0.332129	6.6483e-06	C1
Ly6c1	4.96144e-10	0.765271	7.48681e-06	C1
Irf1	5.59996e-10	0.886841	8.45034e-06	C1
Tubb4b	5.89133e-10	0.722013	8.89002e-06	C1
Aldoa	5.9676e-10	0.551183	9.0051e-06	C1
Hbegf	6.16836e-10	0.431869	9.30805e-06	C1
Pfkl	7.08585e-10	0.318856	1.06925e-05	C1
Asap1	9.45256e-10	0.277136	1.42639e-05	C1
Pdzk1ip1	9.69236e-10	0.47758	1.46258e-05	C1
Bcar1	1.25235e-09	0.271237	1.8898e-05	C1
Ehd2	1.25976e-09	0.303267	1.90097e-05	C1
Fbxw7	1.46581e-09	0.354336	2.2119e-05	C1
Parp10	1.82346e-09	0.310964	2.7516e-05	C1
Cd9	1.96909e-09	0.25733	2.97136e-05	C1
Sun1	1.98855e-09	0.394067	3.00073e-05	C1
Hs3st6	2.09203e-09	0.42974	3.15688e-05	C1
Pcgf5	2.35022e-09	0.310625	3.54648e-05	C1
Pros1	2.54144e-09	0.254984	3.83504e-05	C1
Fam134b	2.68344e-09	0.380685	4.04931e-05	C1
Map2k3	3.45696e-09	0.483429	5.21656e-05	C1
Slc7a6	4.2755e-09	0.307062	6.45172e-05	C1
Myd88	4.29669e-09	0.475053	6.4837e-05	C1
Aldh3a1	5.82735e-09	0.954777	8.79348e-05	C1
Mfsd1	1.10985e-08	0.482649	0.000167477	C1
Paqr5	1.15581e-08	0.382479	0.000174411	C1
Trib1	1.19589e-08	0.301353	0.00018046	C1
Psme2	1.2251e-08	0.462689	0.000184868	C1
Gpr160	1.73789e-08	0.326694	0.000262248	C1
Errfi1	1.76118e-08	0.474802	0.000265762	C1
Jun	1.7847e-08	0.585786	0.000269311	C1
Rheb	1.90412e-08	0.353306	0.000287332	C1
Litaf	2.11762e-08	0.509511	0.000319549	C1
Actr3	2.20061e-08	0.537285	0.000332072	C1
Plek2	2.6077e-08	0.489604	0.000393502	C1
Car13	3.02728e-08	0.376532	0.000456817	C1
Casp4	3.07283e-08	0.363431	0.00046369	C1
Clic3	3.19969e-08	0.503897	0.000482833	C1
H3f3a	3.27484e-08	0.258363	0.000494173	C1
Gsn	3.40507e-08	0.647794	0.000513825	C1
Tmod3	3.8049e-08	0.258178	0.00057416	C1
Crlf1	3.93906e-08	0.268779	0.000594403	C1
Gjb4	4.11486e-08	0.505515	0.000620932	C1
Rab38	4.39553e-08	0.455872	0.000663285	C1
Nfkb1	4.47345e-08	0.253901	0.000675044	C1
Sde2	4.54014e-08	0.255337	0.000685107	C1
Arpc2	4.97096e-08	0.309187	0.000750118	C1
Crip2	6.13546e-08	0.477897	0.000925842	C1
Ccnd2	6.23002e-08	0.283528	0.00094011	C1
Ldlr	6.36591e-08	0.258911	0.000960616	C1
Rplp0	7.18184e-08	0.313556	0.00108374	C1
Tmem40	9.05037e-08	0.261209	0.0013657	C1
Acsl5	9.76378e-08	0.329536	0.00147335	C1
Ier3	1.01456e-07	0.574359	0.00153097	C1
Adh7	1.11631e-07	0.375411	0.00168452	C1
Traf5	1.22318e-07	0.399837	0.00184578	C1
Ywhaz	1.37628e-07	0.347144	0.00207681	C1
Taf13	1.5305e-07	0.492151	0.00230952	C1
Ostf1	1.65174e-07	0.260635	0.00249248	C1
Hmgn1	1.7921e-07	0.31702	0.00270428	C1
Actg1	1.81207e-07	0.578749	0.00273442	C1
Tmbim1	1.89371e-07	0.390949	0.00285761	C1
Usp18	2.08605e-07	0.352163	0.00314785	C1
Lrrfip2	2.09862e-07	0.318096	0.00316683	C1
Uqcrc1	2.2125e-07	0.36862	0.00333866	C1
Ralgds	2.2354e-07	0.336187	0.00337322	C1
Tsc22d1	2.37563e-07	0.642893	0.00358482	C1
Rbbp8	2.41798e-07	0.347831	0.00364873	C1
Zfp750	2.50112e-07	0.425141	0.00377419	C1
Tfap2c	2.98769e-07	0.27218	0.00450843	C1
Arl4a	3.72703e-07	0.367364	0.00562408	C1
Slc9a3r1	3.94108e-07	0.327729	0.00594709	C1
Pnrc1	4.11339e-07	0.567019	0.00620711	C1
Sphk1	4.70908e-07	0.252456	0.007106	C1
Dedd2	6.50873e-07	0.355623	0.00982168	C1
Carhsp1	7.82089e-07	0.267594	0.0118017	C1
Hsd3b7	7.85188e-07	0.508764	0.0118485	C1
Tmed5	8.20027e-07	0.294899	0.0123742	C1
Pmaip1	8.50042e-07	0.434974	0.0128271	C1
Ly6e	9.50345e-07	0.58869	0.0143407	C1
Cnn2	9.93103e-07	0.377947	0.0149859	C1
Psat1	1.04217e-06	0.348496	0.0157264	C1
Crb3	1.10206e-06	0.398151	0.0166301	C1
Abhd5	1.12821e-06	0.313708	0.0170246	C1
Sdc4	1.25974e-06	0.475317	0.0190094	C1
Foxn3	1.43961e-06	0.279646	0.0217238	C1
Tgif1	1.67284e-06	0.552216	0.0252431	C1
Cblc	1.91209e-06	0.275414	0.0288534	C1
Plk2	2.01906e-06	0.354746	0.0304676	C1
Vrk2	2.03372e-06	0.25505	0.0306889	C1
Sqstm1	2.29982e-06	0.493723	0.0347042	C1
Stat1	2.31714e-06	0.316601	0.0349657	C1
Nfe2l2	2.43659e-06	0.348848	0.0367681	C1
Ddx5	2.44315e-06	0.32088	0.0368671	C1
Tuba4a	2.45554e-06	0.379402	0.0370541	C1
Rtkn	2.53883e-06	0.30926	0.0383109	C1
Tsc22d3	2.98052e-06	0.315482	0.0449761	C1
Glud1	3.18438e-06	0.329973	0.0480523	C1
Spry1	3.27843e-06	0.311876	0.0494716	C1
Rab30	3.38742e-06	0.273261	0.0511161	C1
Sumo1	3.46461e-06	0.441493	0.052281	C1
Ell3	4.0386e-06	0.319034	0.0609424	C1
Nabp1	4.96968e-06	0.307399	0.0749924	C1
Tap1	5.39992e-06	0.348221	0.0814847	C1
Panx1	5.5934e-06	0.300618	0.0844044	C1
Mafk	5.77702e-06	0.279488	0.0871753	C1
Sptssa	5.99364e-06	0.397666	0.090444	C1
Hspb1	6.69374e-06	0.609484	0.101009	C1
S100a14	6.84097e-06	0.284224	0.10323	C1
Col7a1	7.03525e-06	0.259727	0.106162	C1
Herpud1	7.18639e-06	0.342655	0.108443	C1
Fas	7.31607e-06	0.354742	0.1104	C1
Cldnd1	7.8653e-06	0.360788	0.118687	C1
Fam213b	8.19355e-06	0.398813	0.123641	C1
D16Ertd472e	1.01935e-05	0.34483	0.15382	C1
Ripk4	1.0448e-05	0.38534	0.15766	C1
Eif1	1.38544e-05	0.331495	0.209063	C1
Gsto1	1.43142e-05	0.376951	0.216002	C1
Polr1d	1.61701e-05	0.293464	0.244008	C1
Lsr	1.69421e-05	0.307072	0.255657	C1
Serpinb5	1.70601e-05	0.413263	0.257437	C1
Serpinb6a	2.06717e-05	0.477398	0.311936	C1
Tor1aip2	2.09053e-05	0.323623	0.315461	C1
Gm26809	2.13383e-05	0.260031	0.321995	C1
Mill1	2.26748e-05	0.272851	0.342163	C1
Hist1h2bm	2.29817e-05	0.293549	0.346793	C1
Vamp3	2.35708e-05	0.279525	0.355683	C1
Tspo	2.39209e-05	0.439176	0.360966	C1
Tmem41b	2.52559e-05	0.343941	0.381111	C1
Eif1a	2.84984e-05	0.312923	0.430041	C1
Adipor1	2.90486e-05	0.271492	0.438343	C1
Cldn4	3.39807e-05	0.703312	0.512769	C1
Pmp22	3.49104e-05	0.576688	0.526798	C1
Dgka	3.62055e-05	0.303559	0.546341	C1
Sertad1	3.78659e-05	0.563473	0.571396	C1
Nt5c3	4.03074e-05	0.541108	0.608239	C1
Dbnl	4.0986e-05	0.263141	0.618479	C1
Osgin2	4.31799e-05	0.342617	0.651585	C1
Lad1	4.41305e-05	0.290213	0.66593	C1
Ptger4	4.89702e-05	0.27493	0.738961	C1
Churc1	4.95046e-05	0.484173	0.747025	C1
Oser1	4.99536e-05	0.433004	0.7538	C1
Ier2	5.21e-05	0.468111	0.786189	C1
Zfp36l1	5.23971e-05	0.279615	0.790672	C1
Tuft1	5.36037e-05	0.296906	0.80888	C1
Dnajb4	5.77262e-05	0.341751	0.871089	C1
Uck2	6.55792e-05	0.29819	0.989591	C1
Btg2	6.56713e-05	0.51837	0.99098	C1
Acbd4	9.00614e-05	0.356291	1	C1
Rab20	0.000111256	0.343276	1	C1
Jak1	0.000112819	0.251995	1	C1
Pgk1	0.000115193	0.329762	1	C1
Shisa5	0.000121399	0.303064	1	C1
Atp6v0b	0.000123188	0.292437	1	C1
Rbms1	0.000128904	0.32119	1	C1
Chmp2b	0.000141387	0.258904	1	C1
Sbds	0.000149765	0.27936	1	C1
Ankrd22	0.000208671	0.290953	1	C1
Icam1	0.000216096	0.60559	1	C1
1810058I24Rik	0.000224734	0.293767	1	C1
Wdr47	0.000241207	0.25693	1	C1
Zfand5	0.000241648	0.344215	1	C1
Fam213a	0.000249325	0.31343	1	C1
Tnfaip8	0.000271927	0.382935	1	C1
Atf4	0.000283567	0.323922	1	C1
Arhgap1	0.000344951	0.273295	1	C1
Ifi27	0.000449532	0.320607	1	C1
Arl4d	0.000527248	0.2953	1	C1
Fbxo6	0.000547997	0.288825	1	C1
Mpc2	0.000578832	0.353673	1	C1
Dnajb9	0.000607208	0.305678	1	C1
Apoc1	0.000616189	0.482062	1	C1
Adm	0.00066572	0.602291	1	C1
Arid5a	0.000714528	0.446241	1	C1
Tnfrsf12a	0.000850194	0.376098	1	C1
Zwint	0.0009513	0.298451	1	C1
Tpt1	0.00108731	0.251641	1	C1
Nfkbib	0.001097	0.265927	1	C1
2019-03-07	0.00112404	0.347458	1	C1
Gna15	0.00122802	0.252967	1	C1
Capza2	0.00127896	0.321802	1	C1
Sar1b	0.00127916	0.257014	1	C1
Azin1	0.00128243	0.301731	1	C1
Arhgap18	0.00129269	0.269509	1	C1
Rab1a	0.00155634	0.286747	1	C1
Zfp948	0.00157035	0.339446	1	C1
Cldn1	0.00157089	0.335959	1	C1
Tex30	0.00158109	0.285986	1	C1
Rab18	0.00181944	0.302818	1	C1
Nop58	0.00225738	0.440285	1	C1
Mtch2	0.00278385	0.285754	1	C1
Tpd52l2	0.00332441	0.255875	1	C1
Gjb3	0.00349949	0.269726	1	C1
Katna1	0.00359112	0.274921	1	C1
Ppp6c	0.00359401	0.315533	1	C1
Fgfr2	0.0040645	0.282687	1	C1
Stxbp3	0.00406708	0.262954	1	C1
Dnpep	0.00435837	0.255834	1	C1
2510002D24Rik	0.00490033	0.263112	1	C1
Cisd3	0.00575075	0.262873	1	C1
Fgfbp1	0.00595135	0.433187	1	C1
Tceb1	0.00656442	0.316795	1	C1
Elovl1	0.00772541	0.28725	1	C1

## Sheet: Cluster C2
Gene	p_val	avg_logFC	p_val_adj	Cluster
Dbi1	3.59465e-40	1.91815	5.42432e-36	C2
Krt171	4.47045e-36	1.99832	6.74591e-32	C2
Gja11	6.22525e-35	1.7564	9.39391e-31	C2
Sfrp11	5.03029e-34	1.04081	7.59071e-30	C2
S100a12	2.46967e-27	1.55985	3.72673e-23	C2
Insig21	9.92499e-26	1.62255	1.49768e-21	C2
Sepp11	3.37294e-25	1.69285	5.08977e-21	C2
Atp1b31	1.43006e-24	1.05724	2.15796e-20	C2
Nrep1	1.48523e-24	1.09748	2.24121e-20	C2
Cmah1	1.69948e-24	0.781459	2.56451e-20	C2
Ctsd1	1.85984e-24	0.998675	2.8065e-20	C2
Cald11	4.05275e-24	1.15044	6.1156e-20	C2
Idh11	4.96718e-24	1.24602	7.49547e-20	C2
Myo1b1	3.04932e-23	0.564679	4.60143e-19	C2
Sdc11	3.28593e-22	0.882144	4.95846e-18	C2
Sox91	5.248e-22	0.661546	7.91923e-18	C2
Ucp21	1.36318e-21	1.13306	2.05703e-17	C2
Kalrn	3.46698e-20	0.276149	5.23168e-16	C2
Rcn11	2.30574e-19	0.799929	3.47937e-15	C2
Mgst11	5.1476e-19	1.53913	7.76773e-15	C2
Pdzrn31	5.24946e-19	0.583173	7.92144e-15	C2
Trf	7.67212e-19	1.30328	1.15772e-14	C2
Cyp1b1	2.3413e-18	0.421837	3.53302e-14	C2
Ctsb1	2.39545e-18	0.596033	3.61473e-14	C2
Bpifc	7.25242e-18	0.954334	1.09439e-13	C2
Fnbp1l	2.87383e-17	0.38209	4.3366e-13	C2
Tnc1	3.90219e-17	0.694301	5.8884e-13	C2
Matn21	7.93738e-17	0.739083	1.19775e-12	C2
Pm20d1	1.57657e-16	0.295439	2.37905e-12	C2
Laptm4a1	1.97117e-16	0.634656	2.9745e-12	C2
S100a16	2.14858e-16	0.828263	3.24221e-12	C2
Tpm21	3.80197e-16	0.888527	5.73717e-12	C2
Myl61	6.27775e-16	0.828681	9.47312e-12	C2
Ptprv1	7.16777e-16	0.662374	1.08162e-11	C2
Fhl21	2.09201e-15	0.831391	3.15684e-11	C2
Heg1	5.78272e-15	0.26458	8.72613e-11	C2
Gstm51	1.18153e-14	1.13932	1.78293e-10	C2
Smtn1	3.45221e-14	0.468933	5.20939e-10	C2
Tmsb101	5.21183e-14	0.591843	7.86466e-10	C2
Fam132a1	5.96943e-14	0.977775	9.00786e-10	C2
Flrt31	9.80813e-14	1.00491	1.48005e-09	C2
Gm38392	1.94309e-13	0.294355	2.93213e-09	C2
Atp1a11	3.9951e-13	0.542332	6.02861e-09	C2
St3gal41	4.53961e-13	0.523451	6.85028e-09	C2
Mfge81	6.72337e-13	0.831008	1.01456e-08	C2
Gjb21	7.04178e-13	0.651813	1.06261e-08	C2
Krt6a1	9.27863e-13	1.7974	1.40014e-08	C2
Sdr16c5	1.10862e-12	0.8583	1.6729e-08	C2
Ptgr1	2.29627e-12	0.59888	3.46507e-08	C2
Acaa2	6.45162e-12	0.81918	9.73549e-08	C2
Rhbg1	7.20909e-12	0.582606	1.08785e-07	C2
Reep5	9.23789e-12	0.426066	1.394e-07	C2
Mgat4a	9.36223e-12	0.616166	1.41276e-07	C2
Apoe	1.15508e-11	1.33754	1.74301e-07	C2
Pfn21	1.50835e-11	0.942504	2.27609e-07	C2
Pthlh	2.38735e-11	1.75508	3.60252e-07	C2
Sep151	2.78045e-11	0.565479	4.1957e-07	C2
Phyh1	3.66755e-11	0.707938	5.53434e-07	C2
Shisa21	4.11525e-11	0.330096	6.20991e-07	C2
Lypd6b	5.52617e-11	0.717474	8.33899e-07	C2
Blmh1	7.06631e-11	0.713167	1.06631e-06	C2
Apobec11	7.59546e-11	0.561787	1.14616e-06	C2
Fxyd3	7.86734e-11	0.591036	1.18718e-06	C2
Fabp51	8.57179e-11	1.05347	1.29348e-06	C2
Dsp	9.35351e-11	0.617775	1.41144e-06	C2
BC016579	1.11826e-10	0.588747	1.68746e-06	C2
Crot1	1.20168e-10	0.763362	1.81333e-06	C2
Il11ra11	1.20267e-10	0.609549	1.81483e-06	C2
Sbsn	1.77916e-10	1.22345	2.68476e-06	C2
Sec62	1.92007e-10	0.309972	2.89739e-06	C2
Atp6v1g11	2.01325e-10	0.552492	3.038e-06	C2
Gjb61	2.33913e-10	0.978894	3.52975e-06	C2
Id41	2.57929e-10	0.453305	3.89215e-06	C2
Cxcl121	3.23043e-10	0.794555	4.87472e-06	C2
Spcs11	3.24373e-10	0.519392	4.89479e-06	C2
Stbd11	3.37855e-10	0.774003	5.09823e-06	C2
Malat11	4.58418e-10	0.709416	6.91753e-06	C2
Acot11	4.91939e-10	0.43402	7.42335e-06	C2
Cryab1	6.07657e-10	1.04832	9.16954e-06	C2
Osgin11	9.06457e-10	0.509948	1.36784e-05	C2
Oplah1	1.32657e-09	0.620419	2.0018e-05	C2
Cdc42ep31	2.01462e-09	0.521207	3.04006e-05	C2
Muc15	2.04259e-09	0.729585	3.08227e-05	C2
Adgrl3	2.06732e-09	0.258197	3.11959e-05	C2
S100a6	2.56533e-09	0.952901	3.87108e-05	C2
Celsr2	3.22698e-09	0.279459	4.86951e-05	C2
Anxa61	3.78039e-09	0.656678	5.70461e-05	C2
Mat2a1	4.63453e-09	0.969071	6.9935e-05	C2
Pycard	4.74672e-09	0.735339	7.16279e-05	C2
Atp6v1c1	4.86077e-09	0.526687	7.33491e-05	C2
Pja2	5.38139e-09	0.360837	8.12052e-05	C2
Btbd3	6.8709e-09	0.338467	0.000103682	C2
Elovl51	6.96448e-09	0.563214	0.000105094	C2
Filip1l1	7.29888e-09	0.545746	0.00011014	C2
Lasp11	7.54419e-09	0.432273	0.000113842	C2
Gsr1	9.0764e-09	0.42966	0.000136963	C2
Fkbp1a1	1.31392e-08	0.534686	0.000198271	C2
Alcam1	1.32584e-08	0.433341	0.000200069	C2
2019-03-02	1.57496e-08	0.610105	0.000237662	C2
Sardh1	1.67849e-08	0.895439	0.000253284	C2
C1d	2.10657e-08	0.397255	0.000317881	C2
Tpm11	2.43747e-08	0.402757	0.000367814	C2
Tril	2.52409e-08	0.252533	0.000380885	C2
Gpc41	2.59772e-08	0.575647	0.000391996	C2
Mllt41	3.01095e-08	0.518311	0.000454353	C2
9130008F23Rik	3.01134e-08	0.334785	0.000454411	C2
Hif1a	3.23951e-08	0.517998	0.000488842	C2
Pdlim71	4.27363e-08	0.439358	0.000644891	C2
Stard51	4.89737e-08	0.50554	0.000739013	C2
Rps27l1	4.95571e-08	0.481251	0.000747816	C2
Chn2	5.14418e-08	0.404107	0.000776256	C2
Pdrg11	5.75065e-08	0.523954	0.000867773	C2
Minos11	5.9608e-08	0.528886	0.000899485	C2
Ndufc11	6.60932e-08	0.570406	0.000997347	C2
Hspa4l1	7.88939e-08	0.460874	0.00119051	C2
Mmadhc1	8.11603e-08	0.52581	0.00122471	C2
Calm1	1.0629e-07	0.646827	0.00160392	C2
Tomm61	1.07229e-07	0.359106	0.00161808	C2
Ahcy1	1.08634e-07	0.505622	0.00163929	C2
Arpc1b1	1.20847e-07	0.644025	0.00182358	C2
Hsbp11	1.22606e-07	0.417392	0.00185013	C2
2010107E04Rik1	1.47145e-07	0.558525	0.00222042	C2
Mal2	1.64184e-07	0.600513	0.00247754	C2
Atp6v0c	1.68665e-07	0.390478	0.00254515	C2
1190002N15Rik1	1.72755e-07	0.349717	0.00260688	C2
Ost41	2.07312e-07	0.516197	0.00312833	C2
Ppp1cb	2.09575e-07	0.652503	0.00316248	C2
Hps3	2.38845e-07	0.278613	0.00360417	C2
Dclk1	2.53122e-07	0.312822	0.00381962	C2
Lhfpl11	2.57266e-07	0.612614	0.00388214	C2
Cd341	2.81915e-07	0.669939	0.00425409	C2
Casp11	2.88971e-07	0.637354	0.00436057	C2
Cab39	2.92917e-07	0.353324	0.00442011	C2
Myl12a1	2.9573e-07	0.376609	0.00446256	C2
Enah1	2.99494e-07	0.274209	0.00451937	C2
Rnase4	3.48294e-07	0.620976	0.00525575	C2
Hebp2	3.66163e-07	0.45658	0.0055254	C2
Scrg1	4.15532e-07	0.949511	0.00627037	C2
Cstb	4.60971e-07	0.913977	0.00695605	C2
Sostdc1	5.05369e-07	0.547873	0.00762602	C2
Csrp1	6.51817e-07	0.3948	0.00983592	C2
Ephb3	6.53939e-07	0.289086	0.00986793	C2
Dynll1	7.57167e-07	0.692976	0.0114257	C2
Spcs21	8.32975e-07	0.307175	0.0125696	C2
Eya21	8.77004e-07	0.339825	0.013234	C2
mt-Cytb	8.92527e-07	0.41774	0.0134682	C2
Cd2001	8.98063e-07	0.604959	0.0135518	C2
Arl1	9.73922e-07	0.512892	0.0146965	C2
Bloc1s11	1.05432e-06	0.547683	0.0159098	C2
Smox	1.06496e-06	0.41051	0.0160703	C2
Lgals11	1.06875e-06	0.813404	0.0161274	C2
Polb	1.17983e-06	0.562811	0.0178036	C2
Hspe11	1.18705e-06	0.599069	0.0179126	C2
Ppp1r3b	1.53037e-06	0.289549	0.0230933	C2
Usmg51	1.58603e-06	0.5438	0.0239332	C2
Pdcd5	1.61926e-06	0.596553	0.0244346	C2
Gm20186	1.93347e-06	0.476722	0.029176	C2
1810022K09Rik1	2.0387e-06	0.558703	0.030764	C2
Haus71	2.105e-06	0.414749	0.0317644	C2
Angptl2	2.78125e-06	0.367346	0.0419691	C2
Srpk2	2.9224e-06	0.351122	0.044099	C2
Slc27a1	2.9451e-06	0.348373	0.0444416	C2
Myl91	3.00574e-06	0.614329	0.0453567	C2
Tpm4	3.04475e-06	0.44944	0.0459453	C2
Lamp2	3.67364e-06	0.533661	0.0554353	C2
Tmem176b1	3.99494e-06	0.607256	0.0602836	C2
Denr	4.14708e-06	0.512185	0.0625794	C2
Srp14	4.36572e-06	0.39197	0.0658787	C2
Ssr21	5.10084e-06	0.364477	0.0769717	C2
Pdcd41	6.64076e-06	0.255386	0.100209	C2
Lap31	6.67538e-06	0.405405	0.100731	C2
Rrbp11	7.29734e-06	0.337027	0.110117	C2
Cox20	8.098e-06	0.579544	0.122199	C2
Psapl1	8.90351e-06	0.59647	0.134354	C2
mt-Nd4	8.90476e-06	0.430118	0.134373	C2
Bgn1	9.17908e-06	0.620119	0.138512	C2
Gm43079	1.00955e-05	0.480185	0.152341	C2
Map1lc3a	1.45532e-05	0.431586	0.219607	C2
Ctsc	1.46633e-05	0.491384	0.221269	C2
Lrig1	1.46947e-05	0.294854	0.221743	C2
mt-Nd6	1.47416e-05	0.455714	0.222451	C2
1110008P14Rik1	1.68148e-05	0.434302	0.253736	C2
Cox6c1	2.12635e-05	0.412454	0.320867	C2
Mif	2.22279e-05	0.444594	0.33542	C2
Vps36	2.37934e-05	0.278846	0.359042	C2
Tmbim6	2.41617e-05	0.3989	0.364601	C2
Sesn1	2.4672e-05	0.324228	0.3723	C2
Pfdn11	2.50503e-05	0.382637	0.378008	C2
Itm2c1	2.5177e-05	0.463965	0.379921	C2
Ppa21	2.58452e-05	0.482315	0.390005	C2
Fam84a	2.86505e-05	0.341322	0.432335	C2
Prss8	2.94033e-05	0.37157	0.443696	C2
Lamtor2	3.62112e-05	0.400262	0.546427	C2
Decr11	3.69251e-05	0.311858	0.5572	C2
Acot71	3.79694e-05	0.416744	0.572959	C2
Tspan311	3.91128e-05	0.384387	0.590213	C2
Atp13a21	3.91823e-05	0.299099	0.59126	C2
Tagln2	3.93599e-05	0.332566	0.593941	C2
Cd631	3.97929e-05	0.321247	0.600475	C2
Fndc11	4.00193e-05	0.434294	0.603892	C2
Atp6v1d	4.24671e-05	0.358151	0.640828	C2
Bnc21	5.05099e-05	0.461347	0.762195	C2
Igfbp41	6.01071e-05	0.796723	0.907016	C2
Cers4	6.02923e-05	0.278921	0.909811	C2
Col12a11	6.58847e-05	0.37472	0.994199	C2
Eva1a1	6.68335e-05	0.37232	1	C2
Gnmt1	6.71136e-05	1.47474	1	C2
Tpd52	7.05578e-05	0.346222	1	C2
Rasal2	7.24706e-05	0.274501	1	C2
Col18a11	8.16875e-05	0.459483	1	C2
Mycbp1	8.26364e-05	0.431949	1	C2
Atox11	8.34476e-05	0.311553	1	C2
Plekha1	8.57996e-05	0.313923	1	C2
Hadh	8.85272e-05	0.348107	1	C2
Pdia3	9.65809e-05	0.309565	1	C2
Bzw21	0.00010113	0.390472	1	C2
Gm16136	0.000105602	0.473561	1	C2
Ctnnb11	0.000112515	0.397706	1	C2
Serpinb51	0.000113708	0.531638	1	C2
Uqcrb	0.000115947	0.507169	1	C2
Adi11	0.000118287	0.410214	1	C2
Col16a11	0.000125048	0.478965	1	C2
Rnf13	0.000131607	0.461064	1	C2
Ywhaq	0.000131796	0.413769	1	C2
Stom	0.000133641	0.361229	1	C2
Atp5l	0.000135406	0.356527	1	C2
Alad	0.000142507	0.485915	1	C2
Snrnp271	0.000144844	0.309244	1	C2
Iah11	0.000146232	0.324555	1	C2
Prss22	0.000151527	0.284387	1	C2
Glt8d11	0.00015824	0.355616	1	C2
Gpr871	0.000174452	0.408605	1	C2
Lyrm21	0.000179706	0.547397	1	C2
Fam234a	0.000193301	0.31156	1	C2
Plagl1	0.000210481	0.427272	1	C2
Dynlt1b1	0.000217231	0.486892	1	C2
Prps1	0.000219302	0.412918	1	C2
Mrps331	0.000230065	0.418101	1	C2
mt-Nd5	0.000248807	0.388091	1	C2
Ppp3r1	0.000266889	0.275935	1	C2
Gstm6	0.000267076	0.330283	1	C2
Timp31	0.000285689	0.512478	1	C2
Epcam	0.000288837	0.492233	1	C2
Atp5j	0.000291371	0.413161	1	C2
Spcs3	0.000302394	0.25157	1	C2
Ndrg21	0.000313808	0.376409	1	C2
S100a141	0.000331466	0.353574	1	C2
Postn1	0.000333355	0.31005	1	C2
Slc37a31	0.000356068	0.262162	1	C2
Ndufb6	0.000389244	0.495477	1	C2
Gm47371	0.000408071	0.413239	1	C2
Ccnd1	0.000446083	0.29096	1	C2
Far1	0.000455298	0.285184	1	C2
Slc39a61	0.000456977	0.350832	1	C2
Ndufa31	0.000462261	0.308645	1	C2
Capg	0.000496001	0.47201	1	C2
Vps29	0.000564009	0.364428	1	C2
Selm1	0.000576448	0.338141	1	C2
Itfg1	0.000581195	0.281178	1	C2
Psmd71	0.000602255	0.344418	1	C2
Adtrp	0.000641569	0.308099	1	C2
Ppp1r14c	0.000646579	0.348567	1	C2
Arpc1a	0.000672543	0.293885	1	C2
Ube2v2	0.000729792	0.502218	1	C2
Alkbh7	0.000746287	0.28477	1	C2
Pnkd	0.000812939	0.283116	1	C2
Cpne81	0.000860573	0.453218	1	C2
Tbcd1	0.000873219	0.287215	1	C2
Fis11	0.000884792	0.357449	1	C2
Son1	0.000894939	0.291257	1	C2
Mrpl331	0.000901275	0.370127	1	C2
Acad91	0.00096156	0.405186	1	C2
Ifitm10	0.00110277	0.355337	1	C2
Tax1bp31	0.00112467	0.429481	1	C2
Rhov	0.00132418	0.513897	1	C2
Pqlc3	0.00132862	0.388905	1	C2
Skap2	0.00144383	0.328574	1	C2
Polr2k	0.0014471	0.398165	1	C2
Atp6ap11	0.00146969	0.361691	1	C2
Chmp5	0.00155482	0.382368	1	C2
Ece11	0.0015922	0.276823	1	C2
Aldh3a21	0.00164702	0.312865	1	C2
Gm373761	0.00165792	0.340032	1	C2
Tmsb4x1	0.00166109	0.312952	1	C2
Bcap31	0.0017035	0.29973	1	C2
Cox7b	0.0017444	0.280967	1	C2
Ckap5	0.0017586	0.265052	1	C2
BC003331	0.0017587	0.304275	1	C2
Anxa31	0.0017923	0.284021	1	C2
Ap2s11	0.00189421	0.355734	1	C2
Hsp90b1	0.00198097	0.316406	1	C2
Rab341	0.00208272	0.289071	1	C2
Gatsl31	0.00226587	0.263698	1	C2
Tma7	0.00242568	0.367687	1	C2
Hmgn3	0.0026964	0.334559	1	C2
Apoc11	0.00284874	0.301296	1	C2
Ndufb2	0.00291942	0.270696	1	C2
Sgk11	0.00293156	0.436382	1	C2
Glrx3	0.00303265	0.264711	1	C2
Srp72	0.0031183	0.283182	1	C2
Pla2g7	0.00330085	0.281526	1	C2
Laptm4b	0.00336481	0.263974	1	C2
Sparc1	0.00342927	0.441967	1	C2
Gstt3	0.0035047	0.315219	1	C2
Sec61b1	0.00357616	0.310594	1	C2
Vcpkmt1	0.00368246	0.327311	1	C2
Pnrc21	0.00396681	0.334369	1	C2
Angptl41	0.00463448	0.49315	1	C2
Rsu1	0.00464549	0.257447	1	C2
Ctsf1	0.00467535	0.26776	1	C2
Gtf2e2	0.00476638	0.286605	1	C2
Slc16a71	0.00496264	0.333738	1	C2
Isoc11	0.00516945	0.253702	1	C2
Ostc1	0.00532867	0.354047	1	C2
Dsc3	0.00536004	0.287119	1	C2
1300002E11Rik	0.00542005	0.375666	1	C2
Ggh	0.00555789	0.254794	1	C2
Lamtor5	0.00556536	0.320956	1	C2
Cbs1	0.00559255	0.405055	1	C2
Psmb7	0.00563504	0.271038	1	C2
Agrn1	0.00581639	0.281918	1	C2
Mettl23	0.00591345	0.353731	1	C2
Cetn3	0.00593034	0.31067	1	C2
Top2b	0.00596961	0.260501	1	C2
Rnasek	0.00605965	0.295757	1	C2
Bnip3l	0.00631763	0.411167	1	C2
Ramp21	0.00643234	0.379927	1	C2
1110032A03Rik	0.00645863	0.373619	1	C2
Gng51	0.00655744	0.30985	1	C2
Smim11	0.00662345	0.313761	1	C2
Nek61	0.0067062	0.257445	1	C2
Psma4	0.00682158	0.320596	1	C2
Myeov2	0.00759179	0.278868	1	C2
Tardbp	0.00801605	0.294572	1	C2
Trafd1	0.00810751	0.262524	1	C2
Aplp21	0.00836318	0.298151	1	C2
Hspd11	0.00841834	0.309497	1	C2
mt-Nd4l	0.00849655	0.262206	1	C2
Ctsz1	0.00886537	0.30392	1	C2
Ndufa1	0.00903031	0.299878	1	C2
Galt1	0.00912487	0.257401	1	C2
Kras	0.00933463	0.25179	1	C2
Fah1	0.00979964	0.272622	1	C2

## Sheet: Cluster C3
Gene	p_val	avg_logFC	p_val_adj	Cluster
Crip12	4.57131e-33	2.23896	6.89811e-29	C3
Ptn2	5.27941e-32	1.59126	7.96663e-28	C3
Fam13a	7.23551e-27	0.785369	1.09184e-22	C3
Tgm5	7.9229e-27	1.17722	1.19557e-22	C3
Gm266191	8.13607e-27	0.662421	1.22773e-22	C3
Lef1	1.27296e-26	0.417203	1.92089e-22	C3
Fbln12	2.57538e-26	0.97782	3.88625e-22	C3
Slc38a42	6.91454e-23	0.914432	1.0434e-18	C3
Gm9731	6.99552e-23	1.11512	1.05562e-18	C3
Abi3bp1	7.12517e-23	0.989059	1.07519e-18	C3
Il31ra	2.50537e-21	0.385429	3.78061e-17	C3
Rasgef1b1	5.43359e-21	1.06305	8.19928e-17	C3
Gm102601	5.79307e-21	1.64418	8.74174e-17	C3
Cldn10	1.09138e-18	1.06456	1.64689e-14	C3
Gm285921	2.94693e-18	0.73816	4.44692e-14	C3
Slc7a2	4.18253e-18	0.388977	6.31143e-14	C3
Gpha21	5.22602e-18	2.00834	7.88606e-14	C3
Runx1	7.73204e-18	0.43551	1.16676e-13	C3
Dmd1	8.40379e-18	1.12472	1.26813e-13	C3
Ctgf	1.78018e-17	0.981884	2.68629e-13	C3
Id12	4.85299e-17	1.57793	7.32317e-13	C3
Fgfr11	6.14153e-17	0.780252	9.26756e-13	C3
Tcf121	1.13837e-16	0.785954	1.7178e-12	C3
Rpl131	1.77816e-16	0.597196	2.68324e-12	C3
Pir	2.69057e-16	0.774553	4.06007e-12	C3
Phlda1	4.20341e-16	0.426712	6.34294e-12	C3
Vwa2	2.09389e-15	0.268151	3.15967e-11	C3
Lmo1	2.34272e-15	0.968195	3.53517e-11	C3
Adamts11	2.35133e-15	1.03741	3.54816e-11	C3
Wif1	3.96824e-15	1.05801	5.98808e-11	C3
Nr3c1	4.17134e-15	0.529984	6.29455e-11	C3
Mfap21	4.21442e-15	1.18531	6.35956e-11	C3
Tspan18	4.54586e-15	0.592852	6.8597e-11	C3
Mtmr7	5.11937e-15	0.470246	7.72512e-11	C3
Ftl11	5.99305e-15	0.735786	9.04351e-11	C3
Myzap1	9.04013e-15	0.603433	1.36416e-10	C3
Pdgfc	9.73489e-15	0.460889	1.46899e-10	C3
Bag3	2.35016e-14	0.602503	3.5464e-10	C3
Rpl181	2.39479e-14	0.540184	3.61374e-10	C3
Ephb4	2.9652e-14	0.381307	4.47448e-10	C3
Serpinb11	4.7708e-14	1.16145	7.19914e-10	C3
Rpl262	4.09055e-13	0.583859	6.17265e-09	C3
Rps18-ps31	4.44521e-13	0.520064	6.70782e-09	C3
Enox1	5.50134e-13	0.261574	8.30152e-09	C3
Npnt	5.70589e-13	0.530023	8.61019e-09	C3
Gm102631	9.91362e-13	0.53758	1.49597e-08	C3
Clec11a	1.12216e-12	0.319204	1.69334e-08	C3
Rpl361	1.35981e-12	0.54596	2.05196e-08	C3
Spry2	1.69733e-12	0.311393	2.56127e-08	C3
Rassf91	1.82697e-12	0.51831	2.7569e-08	C3
Rps151	2.31229e-12	0.587835	3.48925e-08	C3
Fkbp11	2.48988e-12	0.740342	3.75723e-08	C3
Rpl37a1	2.56785e-12	0.543985	3.87488e-08	C3
Tcf4	3.51869e-12	0.354297	5.30971e-08	C3
Kitl	5.46487e-12	0.340382	8.24648e-08	C3
Calml31	5.86995e-12	0.811176	8.85775e-08	C3
Gm424181	6.00927e-12	0.611331	9.06799e-08	C3
Lifr	1.09689e-11	0.348421	1.65521e-07	C3
Rps14	1.15535e-11	0.496391	1.74342e-07	C3
Odc1	1.47781e-11	0.514133	2.23001e-07	C3
Pik3r1	1.63723e-11	0.519236	2.47058e-07	C3
Rpl91	2.88876e-11	0.558453	4.35914e-07	C3
Tob11	4.446e-11	0.481161	6.70902e-07	C3
Hpgd	4.48925e-11	0.602138	6.77428e-07	C3
Col1a2	9.35252e-11	0.383568	1.4113e-06	C3
Dkk31	1.19525e-10	0.609035	1.80363e-06	C3
Oaz21	1.25346e-10	0.675304	1.89147e-06	C3
Samd12	1.69958e-10	0.364192	2.56467e-06	C3
Rps212	1.9204e-10	0.670073	2.89788e-06	C3
Rps31	2.06038e-10	0.498147	3.10912e-06	C3
Cpe	2.31747e-10	0.910671	3.49707e-06	C3
Ndrg22	3.00908e-10	0.625853	4.5407e-06	C3
Tuba1a	3.0456e-10	1.08432	4.59582e-06	C3
Rps161	3.51082e-10	0.493937	5.29783e-06	C3
Lrrn3	3.99362e-10	0.381979	6.02637e-06	C3
Insig1	4.51139e-10	0.35394	6.80769e-06	C3
Moxd11	4.67196e-10	0.654755	7.04999e-06	C3
Plac9b	4.77489e-10	0.427927	7.20531e-06	C3
Gm269171	6.91849e-10	0.964327	1.044e-05	C3
Rpl10a1	8.16022e-10	0.5137	1.23138e-05	C3
Rpsa1	9.29711e-10	0.578522	1.40293e-05	C3
Aprt1	9.78532e-10	0.709609	1.47661e-05	C3
Id21	1.6403e-09	0.907996	2.47521e-05	C3
Rpl81	1.67632e-09	0.536746	2.52956e-05	C3
Fgf1	1.88413e-09	0.290396	2.84315e-05	C3
2410006H16Rik	1.895e-09	0.904923	2.85955e-05	C3
Dtx31	1.92183e-09	0.377654	2.90005e-05	C3
Pcyox1l	2.09728e-09	0.307393	3.1648e-05	C3
Zbtb20	2.1111e-09	0.389713	3.18565e-05	C3
Ccnd3	2.41582e-09	0.674333	3.64548e-05	C3
Npc2	2.66736e-09	0.302887	4.02505e-05	C3
Fos2	2.85775e-09	1.28999	4.31234e-05	C3
Rpl141	3.32263e-09	0.472548	5.01386e-05	C3
Nfix	3.39076e-09	0.505736	5.11666e-05	C3
Srebf2	3.90809e-09	0.286669	5.89731e-05	C3
Rpl35a1	4.06323e-09	0.544166	6.13142e-05	C3
Dct	5.56815e-09	1.956	8.40234e-05	C3
Txnip	6.0226e-09	0.6578	9.08811e-05	C3
Rpl36a	8.39103e-09	0.536348	0.000126621	C3
Pltp	9.63772e-09	0.490747	0.000145433	C3
Fau	1.0951e-08	0.395957	0.000165251	C3
Rplp11	1.20729e-08	0.555154	0.00018218	C3
Edn21	1.21211e-08	0.570499	0.000182908	C3
Rpl61	1.37692e-08	0.512928	0.000207778	C3
Eps8	1.39352e-08	0.310402	0.000210283	C3
Rpl18a1	1.52675e-08	0.331549	0.000230387	C3
Scnn1b	1.53689e-08	0.375949	0.000231917	C3
Cpne7	1.6736e-08	0.417267	0.000252546	C3
Emp3	1.79145e-08	0.636434	0.00027033	C3
Rpl13a	1.90758e-08	0.416518	0.000287854	C3
Rpl111	2.42175e-08	0.465019	0.000365443	C3
2019-09-09	2.52455e-08	0.386192	0.000380954	C3
Ltbp1	2.59325e-08	0.268644	0.000391321	C3
Tenm4	3.09442e-08	0.260878	0.000466948	C3
Rps27	3.33694e-08	0.403357	0.000503544	C3
Cyba	3.8382e-08	0.475545	0.000579184	C3
Cadm11	3.97815e-08	0.579734	0.000600303	C3
Rpl12	5.34965e-08	0.44405	0.000807262	C3
Rps101	5.5479e-08	0.505095	0.000837178	C3
Rps7	5.61652e-08	0.409051	0.000847533	C3
Rps22	5.95116e-08	0.51816	0.00089803	C3
Rpl371	6.21452e-08	0.428772	0.000937771	C3
Rpl31	7.27073e-08	0.364771	0.00109715	C3
Ccdc31	7.74708e-08	0.769983	0.00116903	C3
Rps51	7.84987e-08	0.524856	0.00118455	C3
Rpl7	8.56948e-08	0.422392	0.00129314	C3
Trib2	8.98279e-08	0.286093	0.0013555	C3
Fasn	1.0346e-07	0.434705	0.00156122	C3
Tbx11	1.11464e-07	0.462422	0.00168199	C3
Rps281	1.12691e-07	0.476923	0.00170051	C3
Ier22	1.1473e-07	0.856898	0.00173128	C3
Rps4x1	1.1968e-07	0.518831	0.00180597	C3
Gm98431	1.27462e-07	0.449988	0.00192341	C3
Rps12-ps31	1.28467e-07	0.471502	0.00193856	C3
Lhx21	1.44873e-07	0.385173	0.00218613	C3
Junb2	1.56746e-07	0.809832	0.00236529	C3
Csgalnact1	1.61644e-07	0.320762	0.0024392	C3
Maged11	1.73617e-07	0.538351	0.00261988	C3
Atf7ip	1.79801e-07	0.300605	0.0027132	C3
Etv41	1.94828e-07	0.435969	0.00293996	C3
Rps6	2.02217e-07	0.404999	0.00305145	C3
Bcam1	2.03722e-07	0.621974	0.00307417	C3
Rps241	2.28e-07	0.500677	0.00344052	C3
Gm28875	2.37571e-07	0.618977	0.00358495	C3
Gm101161	2.89678e-07	0.335345	0.00437124	C3
Rpl9-ps62	2.94734e-07	0.385177	0.00444753	C3
Rpl381	2.96213e-07	0.41904	0.00446985	C3
Csad	3.08612e-07	0.435368	0.00465696	C3
Gm100731	3.27045e-07	0.341225	0.0049351	C3
Sod11	3.39957e-07	0.565021	0.00512995	C3
Bmp21	3.4841e-07	0.398016	0.00525751	C3
Rplp22	3.4842e-07	0.46958	0.00525766	C3
Hpcal1	3.56485e-07	0.461345	0.00537936	C3
Rpl42	3.65978e-07	0.469003	0.00552261	C3
Id31	3.66383e-07	0.986824	0.00552872	C3
Alcam2	4.30875e-07	0.313979	0.00650191	C3
Sh3bgrl2	4.95705e-07	0.287563	0.00748019	C3
Lgr51	5.06319e-07	0.448246	0.00764035	C3
Gcat1	5.30665e-07	0.511574	0.00800773	C3
Rpl32	5.52322e-07	0.405066	0.00833455	C3
Tmem254b	5.71109e-07	0.297196	0.00861804	C3
Tmem254a	5.71109e-07	0.297196	0.00861804	C3
Rpl221	6.07095e-07	0.492256	0.00916106	C3
Rpl282	6.30025e-07	0.444495	0.00950707	C3
Ank	6.70597e-07	0.373955	0.0101193	C3
Rpl171	6.72752e-07	0.374267	0.0101518	C3
Gns	6.78882e-07	0.323874	0.0102443	C3
Eif4a2	8.63066e-07	0.663025	0.0130237	C3
Tmem254c1	9.06543e-07	0.527108	0.0136797	C3
Mapk7	9.73274e-07	0.285545	0.0146867	C3
Cav12	1.54648e-06	0.736618	0.0233365	C3
Rpl341	1.56935e-06	0.415518	0.0236815	C3
Emb	1.606e-06	0.662856	0.0242345	C3
Firre	2.1946e-06	0.285976	0.0331165	C3
Slc35f2	2.2043e-06	0.271891	0.0332629	C3
Krtcap31	2.21443e-06	0.579797	0.0334158	C3
Kremen2	2.34632e-06	0.336632	0.035406	C3
Gm2000	2.37673e-06	0.334595	0.0358648	C3
Fbrsl1	2.45327e-06	0.262288	0.0370199	C3
Mycn	2.48758e-06	0.334433	0.0375375	C3
Fosb2	2.52606e-06	0.46319	0.0381183	C3
Rps29	2.9407e-06	0.31903	0.0443752	C3
Htra11	2.97219e-06	0.614912	0.0448504	C3
Vamp2	3.04296e-06	0.297944	0.0459183	C3
Rps171	3.15931e-06	0.438603	0.047674	C3
Rgs21	3.44307e-06	0.654274	0.0519559	C3
Gm26532	3.54029e-06	0.526468	0.053423	C3
Rps19	3.6107e-06	0.355912	0.0544855	C3
Nt5e	3.83565e-06	0.416571	0.05788	C3
Faap100	4.25437e-06	0.388365	0.0641984	C3
Aldh2	4.445e-06	0.51643	0.067075	C3
Slc35a4	4.4694e-06	0.46469	0.0674432	C3
Phlda3	5.3091e-06	0.496577	0.0801144	C3
Hdac11	5.31961e-06	0.318556	0.0802729	C3
Rpl33	5.68353e-06	0.489584	0.0857645	C3
Cd811	5.68534e-06	0.434665	0.0857918	C3
Ablim1	6.10977e-06	0.294115	0.0921964	C3
Gm9780	6.56739e-06	0.424374	0.0991018	C3
Syngr1	6.99673e-06	0.409313	0.105581	C3
Dusp62	7.0153e-06	0.661128	0.105861	C3
Egr11	7.69924e-06	0.767749	0.116182	C3
Hspb82	8.44496e-06	0.337425	0.127434	C3
Nisch1	8.79103e-06	0.378326	0.132657	C3
Socs32	9.48315e-06	0.840535	0.143101	C3
Trps1	1.01647e-05	0.265221	0.153386	C3
Rps121	1.04769e-05	0.530292	0.158096	C3
Pcbd2	1.08999e-05	0.29133	0.16448	C3
Rps91	1.23984e-05	0.368498	0.187091	C3
Tmem1071	1.28027e-05	0.449729	0.193192	C3
Rac3	1.28119e-05	0.53826	0.193331	C3
Pygb1	1.31337e-05	0.382931	0.198187	C3
0610010K14Rik1	1.35723e-05	0.475046	0.204806	C3
Efna3	1.4314e-05	0.383065	0.215998	C3
Slc43a1	1.56294e-05	0.327709	0.235847	C3
Nupr1	1.82331e-05	0.803458	0.275138	C3
Col6a1	1.9235e-05	0.278735	0.290255	C3
Hspa1b	1.95078e-05	0.606937	0.294372	C3
Atp13a22	2.09727e-05	0.329768	0.316479	C3
Fndc4	2.19695e-05	0.402612	0.331519	C3
Mtmr111	2.22925e-05	0.421039	0.336394	C3
Sox92	2.37054e-05	0.301813	0.357714	C3
Pfdn51	2.40859e-05	0.389985	0.363457	C3
Plch2	2.482e-05	0.419492	0.374533	C3
Megf6	2.58865e-05	0.30137	0.390627	C3
Gm11808	2.88546e-05	0.37945	0.435416	C3
Rps27rt1	2.91538e-05	0.366063	0.439931	C3
Rps23	2.96594e-05	0.336704	0.44756	C3
Grina1	3.40909e-05	0.472441	0.514431	C3
Mrpl52	3.81777e-05	0.45525	0.576102	C3
Zfp296	4.03536e-05	0.566592	0.608935	C3
Hspa2	4.20554e-05	0.336787	0.634617	C3
Rpl191	4.43055e-05	0.279035	0.66857	C3
Gyltl1b	4.4347e-05	0.502496	0.669196	C3
Fdft1	4.88511e-05	0.327438	0.737164	C3
Selenbp1	5.27354e-05	0.438884	0.795777	C3
Brd21	5.27779e-05	0.473371	0.796419	C3
Slc25a1	5.3115e-05	0.534309	0.801505	C3
Ramp22	5.43655e-05	0.430982	0.820376	C3
Rgs11	5.6462e-05	0.458279	0.852012	C3
Akr7a51	5.78618e-05	0.40643	0.873134	C3
Fn11	5.90892e-05	0.430182	0.891657	C3
Rhob	6.34077e-05	0.253686	0.956822	C3
Tspan17	6.80994e-05	0.350429	1	C3
Npdc1	6.98784e-05	0.463825	1	C3
Ifitm21	7.31357e-05	0.43821	1	C3
Boc	7.79968e-05	0.25314	1	C3
Nfu1	8.38916e-05	0.388371	1	C3
Tuba4a2	8.7211e-05	0.562512	1	C3
Aldoc	9.76472e-05	0.434172	1	C3
Wdr6	0.000107439	0.291065	1	C3
Hexb	0.000110003	0.379431	1	C3
Lefty1	0.000112828	0.319526	1	C3
Cirbp	0.00011468	0.390995	1	C3
Agrn2	0.000115396	0.283463	1	C3
Maged2	0.000117009	0.377058	1	C3
Mvd	0.000117814	0.411273	1	C3
Impdh21	0.000118457	0.481857	1	C3
Tmem141	0.000123691	0.27913	1	C3
Abhd14a	0.000125363	0.372493	1	C3
Eef1g1	0.000125812	0.334966	1	C3
Uba52	0.000131755	0.29935	1	C3
Rps81	0.000142654	0.388527	1	C3
Rps131	0.000143806	0.390186	1	C3
Nfil3	0.000149388	0.382258	1	C3
Mtch1	0.000150083	0.383694	1	C3
Angptl6	0.000152642	0.258921	1	C3
Cd632	0.000159425	0.51497	1	C3
Aqp31	0.0001603	0.399648	1	C3
Rpl21	0.000160723	0.308755	1	C3
Ddr1	0.000169941	0.389134	1	C3
Ubb	0.000184612	0.325628	1	C3
Plekhn1	0.000221472	0.251949	1	C3
Mia	0.00022318	0.40684	1	C3
Gas5	0.000226341	0.435163	1	C3
Tnfsf9	0.000267103	0.628163	1	C3
Snhg1	0.000268572	0.528493	1	C3
2019-06-02	0.000276319	0.671735	1	C3
Socs2	0.000278339	0.303387	1	C3
Zfp362	0.000286194	0.657728	1	C3
Pcyt2	0.000306147	0.47651	1	C3
Trp53i131	0.000307964	0.372308	1	C3
Nr4a12	0.000311647	0.756367	1	C3
Fkbp7	0.000313168	0.278622	1	C3
Nbl1	0.000315722	0.39364	1	C3
Klf42	0.000324154	0.280525	1	C3
S100a41	0.000339119	1.63536	1	C3
Rpl27a	0.000355118	0.261906	1	C3
Ncald	0.000365105	0.299615	1	C3
Nppc	0.000365309	0.734389	1	C3
Arl2	0.000369508	0.308804	1	C3
Emc101	0.000392698	0.284314	1	C3
Eef1a11	0.000398278	0.318286	1	C3
P3h2	0.000438808	0.281793	1	C3
Erdr1	0.000439975	0.335786	1	C3
Tmed41	0.000451554	0.291576	1	C3
Rps11	0.000456465	0.276566	1	C3
Mapk3	0.000457016	0.279502	1	C3
Vmac	0.000563808	0.301703	1	C3
Rhbdf1	0.000575599	0.347019	1	C3
Postn2	0.00058281	1.02739	1	C3
Fstl3	0.000585658	0.305715	1	C3
Rpl35	0.000595146	0.263321	1	C3
Col17a12	0.000637306	0.312528	1	C3
H2-Ke6	0.000687856	0.356511	1	C3
Use1	0.000727521	0.39224	1	C3
Gas1	0.000744148	0.296993	1	C3
Spint1	0.000798909	0.353935	1	C3
Ier32	0.000835108	0.763508	1	C3
Mad2l2	0.000873399	0.37721	1	C3
Rgs121	0.00088717	0.333883	1	C3
Kdelr1	0.000915663	0.387839	1	C3
Khk1	0.000926453	0.457671	1	C3
Nt5m	0.000928908	0.340507	1	C3
Spr	0.00095788	0.338313	1	C3
Rnf1872	0.00100369	0.373933	1	C3
Hist2h2aa2	0.00101542	0.316296	1	C3
Sirt3	0.00101579	0.300042	1	C3
Nsmf1	0.00104455	0.404379	1	C3
Dcaf8	0.00110717	0.289634	1	C3
Isyna11	0.00115512	0.404895	1	C3
Anxa62	0.00122652	0.279618	1	C3
Gamt	0.00125288	0.310348	1	C3
Snhg8	0.00125949	0.457133	1	C3
Colgalt1	0.00128751	0.281214	1	C3
Gnptg	0.00133215	0.265819	1	C3
Mafk2	0.00134917	0.362755	1	C3
Echdc21	0.00144258	0.516198	1	C3
Rps26	0.00147416	0.251893	1	C3
Tmem184c	0.00147972	0.312574	1	C3
Ano9	0.00152226	0.270894	1	C3
Slc19a1	0.001569	0.296584	1	C3
Pdk2	0.00158738	0.298589	1	C3
Mri1	0.00160913	0.335157	1	C3
Gadd45g1	0.00163987	0.686709	1	C3
Ngfrap11	0.00174708	0.288517	1	C3
Kars	0.0017519	0.266019	1	C3
Twf2	0.00176174	0.272158	1	C3
Grcc101	0.00178228	0.402999	1	C3
Idh2	0.00180672	0.381495	1	C3
Mzt2	0.00181097	0.276295	1	C3
Rpl7a	0.001835	0.334001	1	C3
Dguok	0.0018491	0.387913	1	C3
Slc50a11	0.00194458	0.423086	1	C3
Josd2	0.00197405	0.332036	1	C3
Plk3	0.0020398	0.315343	1	C3
Dbp1	0.00204766	0.364502	1	C3
Epb41l4aos1	0.00210471	0.373204	1	C3
H2-Ab1	0.00214442	0.71133	1	C3
R3hdm4	0.00216254	0.308122	1	C3
Dnph11	0.00220489	0.346425	1	C3
1110038F14Rik	0.00221392	0.289458	1	C3
Gstm21	0.00238974	0.317353	1	C3
Dync2li11	0.00243865	0.262583	1	C3
Tubb2a	0.00246707	0.658375	1	C3
Duoxa1	0.00254818	0.474986	1	C3
Cpne82	0.00258989	0.288837	1	C3
Cyb561	0.00269095	0.298468	1	C3
Scmh11	0.00269443	0.295341	1	C3
Tmem106c	0.00270603	0.274821	1	C3
Pisd	0.0027224	0.266671	1	C3
Kmt2e	0.00281941	0.345653	1	C3
Pdgfa	0.00295886	0.462923	1	C3
Rbm38	0.00302228	0.285705	1	C3
Slc25a29	0.00349691	0.261362	1	C3
Ctsz2	0.00351431	0.417164	1	C3
Ppp2r1b1	0.00352667	0.259928	1	C3
Hilpda	0.00356101	0.387987	1	C3
Nme31	0.00357496	0.399723	1	C3
Slc22a18	0.0035809	0.262472	1	C3
Arfip2	0.00372414	0.333795	1	C3
Ctsa1	0.00378024	0.302744	1	C3
Flywch2	0.00394221	0.344923	1	C3
Irf12	0.00399235	0.352585	1	C3
Bnip1	0.00422077	0.303125	1	C3
Rabac11	0.00431119	0.379742	1	C3
Senp3	0.00438129	0.25223	1	C3
Man2c1	0.00439476	0.332017	1	C3
Kazald1	0.00450502	0.298061	1	C3
Klhdc1	0.00451424	0.29026	1	C3
Fst	0.00457137	0.298926	1	C3
Mrps25	0.00477819	0.2592	1	C3
Commd41	0.00487164	0.387131	1	C3
Cyr612	0.00488425	0.849883	1	C3
1500012F01Rik	0.0048987	0.332635	1	C3
Bet1	0.0050474	0.36206	1	C3
Rab342	0.00513381	0.256428	1	C3
Acy1	0.00514901	0.279267	1	C3
Klf10	0.00522029	0.297803	1	C3
Limk21	0.00542583	0.294147	1	C3
Trmt1	0.00556785	0.280712	1	C3
3110040N11Rik	0.00561021	0.27477	1	C3
Ppp1r15a2	0.00570874	0.635728	1	C3
Atf42	0.00572474	0.315274	1	C3
Tmem63a	0.00594628	0.272158	1	C3
Snhg17	0.00598644	0.324449	1	C3
Lgals3bp	0.00600439	0.261318	1	C3
Blvrb	0.00654193	0.324933	1	C3
Ergic3	0.0066027	0.293446	1	C3
Lsm4	0.00680194	0.318892	1	C3
Igsf91	0.00688576	0.296948	1	C3
Eif3k	0.0071345	0.299869	1	C3
Slc39a8	0.0072487	0.25146	1	C3
Ift271	0.00735579	0.277377	1	C3
Plscr31	0.00747102	0.328366	1	C3
Xrcc11	0.00754805	0.305365	1	C3
Zfp958	0.00763818	0.476291	1	C3
Fkbp41	0.00773374	0.27118	1	C3
Ppic1	0.00778376	0.257522	1	C3
Hbegf2	0.00778542	0.590448	1	C3
Ddah21	0.00780788	0.29859	1	C3
Gstp11	0.00807366	0.307327	1	C3
Noxo1	0.00821703	0.356194	1	C3
Txndc51	0.00831584	0.25054	1	C3
Slc25a19	0.00838355	0.253233	1	C3
2410002F23Rik	0.00842852	0.315241	1	C3
Eef1b2	0.00843895	0.269568	1	C3
Snhg5	0.00848887	0.5331	1	C3
Shc1	0.00864627	0.262636	1	C3
Pygl	0.00867361	0.254781	1	C3
Lgals12	0.00885693	0.575266	1	C3
Setd6	0.00922427	0.269535	1	C3
Fam175a	0.00941655	0.307164	1	C3

## Sheet: Cluster C4
Gene	p_val	avg_logFC	p_val_adj	Cluster
Slc7a111	2.17264e-49	0.471484	3.27852e-45	C4
Slc39a103	2.36854e-47	2.53459	3.57412e-43	C4
Gjb23	6.62842e-36	1.79708	1.00023e-31	C4
Arl151	1.4464e-34	0.853706	2.18262e-30	C4
Flrt23	2.1326e-34	1.2344	3.2181e-30	C4
Slc7a82	3.05861e-32	1.79113	4.61545e-28	C4
Slc3a22	3.8527e-32	1.7045	5.81373e-28	C4
Slc1a32	6.77813e-32	1.29087	1.02282e-27	C4
Il11ra22	4.82803e-30	1.18484	7.2855e-26	C4
Vdr1	7.50921e-30	1.45224	1.13314e-25	C4
Tpm13	8.17591e-30	1.65481	1.23375e-25	C4
Fgf52	1.1182e-29	1.4746	1.68737e-25	C4
Slit31	1.68626e-29	0.611935	2.54457e-25	C4
Il11ra13	3.26395e-29	1.45713	4.9253e-25	C4
Porcn2	2.81521e-28	1.56974	4.24815e-24	C4
Cxcl142	7.62859e-28	1.56465	1.15115e-23	C4
Igfbp73	7.9901e-27	1.75654	1.20571e-22	C4
Aebp11	3.61489e-25	0.828031	5.45486e-21	C4
Ddit4l1	8.15302e-25	1.43901	1.23029e-20	C4
Fstl11	1.36016e-24	1.13419	2.05248e-20	C4
Nfib1	1.84718e-24	0.644052	2.78739e-20	C4
Ggact1	2.6529e-24	0.956813	4.00323e-20	C4
Adgrg12	2.7437e-24	1.07301	4.14025e-20	C4
Dapk21	2.76624e-24	1.14693	4.17425e-20	C4
Pxdn1	6.52546e-24	0.66557	9.84692e-20	C4
Gclc2	8.30317e-24	0.971524	1.25295e-19	C4
Ucp23	1.05613e-23	0.899282	1.5937e-19	C4
Cyp2s11	7.19333e-23	1.10212	1.08547e-18	C4
Sema3e	1.2464e-22	0.533929	1.88082e-18	C4
Lfng1	2.52543e-22	0.602486	3.81088e-18	C4
Msn2	2.87722e-22	1.06068	4.34172e-18	C4
Zyx2	6.12444e-22	1.14348	9.24178e-18	C4
Fads21	1.19463e-21	1.40094	1.8027e-17	C4
Slc7a12	1.20026e-21	0.946124	1.8112e-17	C4
Gclm2	1.6589e-21	1.29703	2.50328e-17	C4
Fzd11	1.99745e-21	0.80877	3.01415e-17	C4
Col4a12	1.43871e-20	0.710459	2.17101e-16	C4
Tm4sf12	1.46385e-20	1.43976	2.20895e-16	C4
Fblim12	2.14025e-20	0.846146	3.22964e-16	C4
Cux13	4.66384e-20	1.15193	7.03773e-16	C4
Smtn3	1.34475e-19	1.04194	2.02922e-15	C4
Bgn3	1.82185e-19	1.25925	2.74917e-15	C4
Specc1	2.38263e-19	0.515167	3.59539e-15	C4
Fbln5	3.18919e-19	0.457578	4.81249e-15	C4
Timp33	1.03053e-18	1.30972	1.55506e-14	C4
Pdlim73	2.28906e-18	0.828961	3.45419e-14	C4
Gm133052	2.44294e-18	1.38842	3.68639e-14	C4
Txnrd12	2.60531e-18	0.795122	3.93142e-14	C4
Tenm21	3.90753e-18	0.496783	5.89646e-14	C4
Creb52	4.06238e-18	0.755331	6.13012e-14	C4
Plbd21	6.73152e-18	0.868808	1.01579e-13	C4
Tnc3	9.38397e-18	0.331411	1.41604e-13	C4
Ggt11	1.22265e-17	1.04865	1.84498e-13	C4
Cbs3	1.23309e-17	1.00824	1.86073e-13	C4
Arglu11	1.34278e-17	0.579116	2.02625e-13	C4
Efna51	1.45222e-17	0.60807	2.1914e-13	C4
Ret	1.51549e-17	0.444818	2.28687e-13	C4
Lamb11	1.9096e-17	0.579136	2.88159e-13	C4
Itga1	2.25504e-17	0.297564	3.40285e-13	C4
Sh3bgrl1	3.54414e-17	0.945189	5.34811e-13	C4
Arhgap241	5.29442e-17	0.736325	7.98927e-13	C4
Marcksl11	7.45862e-17	0.976875	1.12551e-12	C4
App1	9.4226e-17	0.820364	1.42187e-12	C4
Serpinh11	1.09149e-16	0.676505	1.64706e-12	C4
Steap32	1.72121e-16	0.88448	2.5973e-12	C4
Pnp1	5.51177e-16	0.984674	8.31726e-12	C4
Lhfp1	9.20331e-16	1.18668	1.38878e-11	C4
Epas1	1.04497e-15	0.398519	1.57686e-11	C4
Igfbp42	1.08084e-15	0.942225	1.63099e-11	C4
Shoc2	1.08584e-15	0.399067	1.63854e-11	C4
Spon11	1.18147e-15	0.727835	1.78284e-11	C4
Fndc13	1.44333e-15	0.68212	2.17799e-11	C4
Angptl42	1.63153e-15	1.08524	2.46198e-11	C4
Lmcd1	1.66066e-15	1.14899	2.50593e-11	C4
Marcks1	1.73179e-15	0.649077	2.61328e-11	C4
Pxn1	2.45615e-15	0.515824	3.70634e-11	C4
Gja13	2.59051e-15	0.570561	3.90907e-11	C4
Slc29a11	2.61175e-15	1.16646	3.94113e-11	C4
Egfr	3.14046e-15	0.462125	4.73896e-11	C4
Rasl11a	3.18994e-15	0.885192	4.81362e-11	C4
Tagln1	4.34121e-15	1.3228	6.55089e-11	C4
Golim41	4.42031e-15	0.606093	6.67025e-11	C4
Col4a21	4.68473e-15	0.535885	7.06926e-11	C4
Col18a13	5.0951e-15	0.721131	7.68851e-11	C4
Sdc13	5.66074e-15	0.761166	8.54205e-11	C4
Slc25a451	5.83191e-15	0.75186	8.80036e-11	C4
Dag11	8.34312e-15	0.520026	1.25898e-10	C4
Bmp1	8.86904e-15	0.529147	1.33834e-10	C4
Serinc21	9.69681e-15	0.860198	1.46325e-10	C4
Axl1	1.02503e-14	0.696483	1.54677e-10	C4
Mfsd4	1.13312e-14	0.470751	1.70989e-10	C4
Myl92	1.29814e-14	1.404	1.95889e-10	C4
Ppap2b1	1.69026e-14	0.750217	2.5506e-10	C4
Gnmt3	2.12837e-14	0.972895	3.21171e-10	C4
Fhl12	2.56314e-14	0.996473	3.86778e-10	C4
Acer32	3.27647e-14	0.954933	4.9442e-10	C4
Anxa33	3.79689e-14	1.00924	5.72951e-10	C4
Slc25a52	3.82687e-14	0.668375	5.77474e-10	C4
Cbr22	5.76886e-14	0.80218	8.70521e-10	C4
Itgb11	6.02282e-14	0.724435	9.08844e-10	C4
Lamc3	7.24911e-14	0.251935	1.09389e-09	C4
Tcn21	2.23006e-13	0.798687	3.36516e-09	C4
Wipi11	2.39947e-13	0.575277	3.6208e-09	C4
Mical2	2.51851e-13	0.349585	3.80043e-09	C4
Fads11	2.61668e-13	0.81836	3.94856e-09	C4
Col12a12	2.70029e-13	0.316106	4.07474e-09	C4
Slc6a6	2.9799e-13	0.860858	4.49667e-09	C4
Gm124461	3.0767e-13	0.722087	4.64273e-09	C4
Lgr52	3.63137e-13	0.612797	5.47974e-09	C4
Ftl12	3.82812e-13	0.565845	5.77663e-09	C4
Apbb21	4.18766e-13	0.513132	6.31918e-09	C4
Ptch1	4.50388e-13	0.317911	6.79635e-09	C4
Slc16a72	6.45476e-13	0.625827	9.74023e-09	C4
Ltbp31	8.08033e-13	0.459338	1.21932e-08	C4
C530043K16Rik	8.11284e-13	0.35309	1.22423e-08	C4
Fam26e2	1.01478e-12	0.872065	1.53131e-08	C4
Eif4ebp11	1.18367e-12	0.878502	1.78615e-08	C4
Myef2	1.31721e-12	0.297142	1.98766e-08	C4
Kcnk2	1.43751e-12	0.340683	2.16921e-08	C4
Hmgb32	1.43783e-12	0.876721	2.16969e-08	C4
Cryab3	2.07797e-12	0.464142	3.13565e-08	C4
Maml2	2.26406e-12	0.301643	3.41647e-08	C4
Upk1b	3.29286e-12	0.60906	4.96892e-08	C4
Cntfr	3.54782e-12	0.30219	5.35366e-08	C4
Dlx32	4.40706e-12	0.703422	6.65026e-08	C4
Slc38a21	5.20126e-12	0.634188	7.8487e-08	C4
Gm101162	6.77973e-12	0.427525	1.02306e-07	C4
Lama51	8.27366e-12	0.788207	1.2485e-07	C4
Ilk1	8.38294e-12	0.860906	1.26499e-07	C4
Acox3	1.12057e-11	0.482346	1.69095e-07	C4
Paip1	1.89002e-11	0.378556	2.85204e-07	C4
Ckb1	1.92658e-11	1.02824	2.9072e-07	C4
Cdh31	2.89804e-11	0.529504	4.37314e-07	C4
Tbx12	2.91056e-11	0.774995	4.39203e-07	C4
Gm26892	2.9872e-11	0.275898	4.50768e-07	C4
Tpm23	3.0508e-11	0.925685	4.60365e-07	C4
Atp1b33	3.63018e-11	0.465919	5.47795e-07	C4
Stc1	3.89374e-11	0.356271	5.87566e-07	C4
Il1r1	4.31584e-11	0.341689	6.51261e-07	C4
Fam107b2	5.37918e-11	0.713806	8.11718e-07	C4
Cth1	6.68043e-11	0.63158	1.00808e-06	C4
Copz21	7.69874e-11	0.774925	1.16174e-06	C4
Vnn1	7.71125e-11	0.365852	1.16363e-06	C4
Snai22	9.31849e-11	0.754955	1.40616e-06	C4
Prkch	9.73974e-11	0.439947	1.46973e-06	C4
Ttyh2	1.15031e-10	0.378284	1.73581e-06	C4
Rmnd5b1	1.33369e-10	0.884427	2.01253e-06	C4
Slc39a14	1.83891e-10	0.331582	2.77492e-06	C4
Dlx21	2.89019e-10	0.434777	4.36129e-06	C4
Galt3	5.04426e-10	0.722962	7.61178e-06	C4
Bcam2	5.09531e-10	0.651547	7.68883e-06	C4
Dtnb1	5.26155e-10	0.521086	7.93968e-06	C4
Farp1	5.30259e-10	0.332244	8.00161e-06	C4
Gm373762	6.82734e-10	0.769838	1.03025e-05	C4
Ctsb3	9.01527e-10	0.54508	1.3604e-05	C4
Cnn31	1.16068e-09	0.887171	1.75147e-05	C4
Raph1	1.19169e-09	0.354951	1.79825e-05	C4
Ubl7	1.22476e-09	0.585582	1.84817e-05	C4
Nab2	1.33778e-09	0.271499	2.01871e-05	C4
Rasa11	1.53091e-09	0.770764	2.31015e-05	C4
Ndufa21	1.62046e-09	0.566075	2.44528e-05	C4
Ugt1a6a2	1.92668e-09	0.559362	2.90737e-05	C4
Cald12	2.1135e-09	0.530986	3.18926e-05	C4
Prkci	2.33019e-09	0.330061	3.51625e-05	C4
Atp1a13	2.64578e-09	0.463668	3.99249e-05	C4
Mgp1	2.95321e-09	0.739722	4.4564e-05	C4
Rai14	3.02142e-09	0.345581	4.55933e-05	C4
Hnrnpa2b11	3.68339e-09	0.56106	5.55824e-05	C4
Cbx31	3.78461e-09	0.625797	5.71098e-05	C4
Pdpn1	4.12379e-09	0.475353	6.2228e-05	C4
Selm2	4.17571e-09	0.58048	6.30114e-05	C4
Tns1	4.30598e-09	0.286974	6.49773e-05	C4
Cpne83	4.33578e-09	0.683535	6.54269e-05	C4
Tmem98	4.36266e-09	0.4096	6.58325e-05	C4
Trpv41	5.1843e-09	0.476096	7.82311e-05	C4
Slc39a11	5.62824e-09	0.514261	8.49301e-05	C4
Ror2	7.06145e-09	0.250999	0.000106557	C4
Cercam	7.13912e-09	0.30843	0.000107729	C4
Prkca	7.78027e-09	0.459068	0.000117404	C4
Slco4a11	8.52646e-09	0.727146	0.000128664	C4
Chst121	9.1307e-09	0.547322	0.000137782	C4
Tm2d21	1.05937e-08	0.763936	0.000159859	C4
Sep152	1.07657e-08	0.672018	0.000162455	C4
Pacsin2	1.2067e-08	0.460932	0.000182091	C4
Gm43519	1.42042e-08	0.557422	0.000214341	C4
Ano6	1.93346e-08	0.259719	0.000291759	C4
Hoxc13	1.97001e-08	0.289447	0.000297275	C4
Nxn	2.11603e-08	0.365763	0.000319309	C4
2610307P16Rik	2.14094e-08	0.491499	0.000323068	C4
Gpr873	2.15874e-08	0.777361	0.000325754	C4
Tmem176b2	2.35363e-08	0.469764	0.000355163	C4
Fermt21	2.36837e-08	0.390252	0.000357387	C4
Col16a13	2.6694e-08	0.608286	0.000402812	C4
Fgfbp13	2.78483e-08	0.714472	0.000420231	C4
Arl61	3.00063e-08	0.542772	0.000452796	C4
Lima1	3.07537e-08	0.383879	0.000464073	C4
Serpini1	3.17709e-08	0.322891	0.000479423	C4
Ube2e31	3.2252e-08	0.634428	0.000486683	C4
Slc1a4	3.30145e-08	0.453814	0.000498189	C4
Mmp141	4.31762e-08	0.433076	0.000651529	C4
Flrt32	4.47569e-08	0.409997	0.000675381	C4
Son2	4.65649e-08	0.474764	0.000702665	C4
Dusp101	4.89378e-08	0.443096	0.000738472	C4
Efnb1	5.64301e-08	0.281713	0.00085153	C4
Ptch21	6.0238e-08	0.390168	0.000908992	C4
Slc39a63	6.23372e-08	0.607203	0.000940668	C4
Tpst11	6.58149e-08	0.424054	0.000993147	C4
Ajuba	7.54561e-08	0.483165	0.00113863	C4
Xdh	7.56189e-08	0.279094	0.00114109	C4
Slc27a6	7.90453e-08	0.250113	0.00119279	C4
Ndufs52	8.27766e-08	0.498159	0.0012491	C4
Aplp22	8.70896e-08	0.538291	0.00131418	C4
Myl12a2	9.05968e-08	0.520149	0.00136711	C4
Sap302	9.2085e-08	0.495596	0.00138956	C4
Decr13	9.24367e-08	0.417344	0.00139487	C4
Sorbs3	9.62263e-08	0.317028	0.00145205	C4
Fam110a	1.06674e-07	0.557271	0.00160971	C4
Tm7sf3	1.16027e-07	0.273397	0.00175085	C4
Steap41	1.19269e-07	0.717556	0.00179977	C4
Mpdz	1.26002e-07	0.285001	0.00190137	C4
Fkbp1a2	1.38941e-07	0.488335	0.00209662	C4
Ampd31	1.40485e-07	0.48161	0.00211992	C4
Ethe11	1.61741e-07	0.65571	0.00244068	C4
Tmem53	1.63437e-07	0.639725	0.00246627	C4
Map4k4	2.00653e-07	0.32205	0.00302786	C4
Siva11	2.30269e-07	0.738379	0.00347476	C4
Tmem88	2.38299e-07	0.319844	0.00359593	C4
F31	2.452e-07	0.670505	0.00370006	C4
Tfap2b	2.72022e-07	0.2946	0.00410481	C4
Smim12	2.72654e-07	0.625167	0.00411435	C4
Apobec13	3.03564e-07	0.471474	0.00458077	C4
Actb1	3.06836e-07	0.56111	0.00463016	C4
Gpc43	3.13965e-07	0.528072	0.00473773	C4
Alpl	3.15503e-07	0.373267	0.00476094	C4
Flna1	3.33589e-07	0.554596	0.00503386	C4
Naa35	3.84262e-07	0.562372	0.00579852	C4
Cap1	3.85077e-07	0.276523	0.00581082	C4
Rsrp11	3.86993e-07	0.630542	0.00583972	C4
Bnc1	3.98042e-07	0.288662	0.00600645	C4
Ackr32	4.68442e-07	0.47235	0.00706879	C4
Trp53inp1	5.22924e-07	0.48112	0.00789092	C4
Oplah3	5.30762e-07	0.498107	0.0080092	C4
Bace1	5.61921e-07	0.306061	0.00847939	C4
Traf71	5.84344e-07	0.609103	0.00881776	C4
Spin1	5.88221e-07	0.322061	0.00887625	C4
Bnc22	5.8978e-07	0.646434	0.00889977	C4
Romo11	6.2595e-07	0.481659	0.00944558	C4
Sigmar1	6.33518e-07	0.52219	0.00955979	C4
Gpaa11	6.62372e-07	0.667532	0.00999519	C4
Mfge82	6.79992e-07	0.644497	0.0102611	C4
Oat1	7.74958e-07	0.559542	0.0116941	C4
Rab27b	8.12393e-07	0.295061	0.012259	C4
Ppp2cb	8.18252e-07	0.392757	0.0123474	C4
Timp21	9.31951e-07	0.375557	0.0140631	C4
Casp12	9.32e-07	0.460474	0.0140639	C4
Mlf21	9.93126e-07	0.482918	0.0149863	C4
Enpp11	1.05088e-06	0.332976	0.0158577	C4
Tnfrsf1a	1.07177e-06	0.509957	0.016173	C4
Taf10	1.12776e-06	0.433314	0.0170179	C4
Txndc171	1.14363e-06	0.534851	0.0172574	C4
Cxcl122	1.19206e-06	0.270364	0.0179882	C4
Ccdc1071	1.19431e-06	0.479754	0.0180222	C4
Ext21	1.24384e-06	0.49713	0.0187695	C4
Bcl2l1	1.29074e-06	0.356766	0.0194773	C4
Tax1bp32	1.30289e-06	0.629911	0.0196606	C4
mt-Atp61	1.33014e-06	0.607522	0.0200718	C4
Tspan41	1.46853e-06	0.540693	0.0221602	C4
Fto	1.48454e-06	0.291946	0.0224018	C4
Tmsb102	1.61686e-06	0.376175	0.0243984	C4
Gstm11	1.73402e-06	0.689567	0.0261664	C4
Cpxm1	1.76084e-06	0.496901	0.0265711	C4
Gabarapl1	1.78374e-06	0.422508	0.0269166	C4
Dfna5	1.84858e-06	0.277702	0.0278951	C4
Lgr41	2.24277e-06	0.400455	0.0338434	C4
Dusp63	2.27473e-06	0.669093	0.0343257	C4
Galk11	2.4154e-06	0.494979	0.0364484	C4
Hivep3	2.62748e-06	0.339385	0.0396487	C4
Lmo41	2.685e-06	0.504249	0.0405167	C4
Mff	2.78223e-06	0.539585	0.0419838	C4
Luzp1	2.80052e-06	0.314718	0.0422598	C4
Acta2	2.91077e-06	1.57679	0.0439235	C4
Cfl2	2.9448e-06	0.373157	0.044437	C4
Agrn3	2.98079e-06	0.517348	0.0449801	C4
Acot2	3.11632e-06	0.26523	0.0470252	C4
Birc6	3.23868e-06	0.370605	0.0488717	C4
Ing4	3.25737e-06	0.495621	0.0491537	C4
Arhgap291	3.41232e-06	0.44314	0.0514919	C4
Zscan26	3.4259e-06	0.256557	0.0516968	C4
Tceb21	3.76731e-06	0.438178	0.0568488	C4
Malat12	3.93574e-06	0.621046	0.0593903	C4
Pdcd42	3.99861e-06	0.28591	0.060339	C4
Tmem159	4.34789e-06	0.465231	0.0656096	C4
Ndufa42	4.56313e-06	0.496661	0.0688576	C4
Bcar3	5.04631e-06	0.316071	0.0761488	C4
Qsox11	5.05348e-06	0.344867	0.076257	C4
Cd633	5.14535e-06	0.444621	0.0776433	C4
Ccdc137	5.23483e-06	0.368357	0.0789936	C4
Pxdc11	5.36465e-06	0.505447	0.0809526	C4
BC022687	5.65575e-06	0.299804	0.0853453	C4
Fbln7	5.68038e-06	0.272293	0.0857169	C4
1190002N15Rik2	6.05865e-06	0.393469	0.0914251	C4
Sdf2	6.18622e-06	0.455758	0.09335	C4
Pdia41	6.35052e-06	0.471069	0.0958293	C4
Gpsm2	7.52402e-06	0.511618	0.113537	C4
Ccdc126	7.80461e-06	0.260777	0.117772	C4
Mllt3	7.97924e-06	0.331669	0.120407	C4
Cox7c1	8.26924e-06	0.350707	0.124783	C4
Mat2a3	8.40023e-06	0.579629	0.12676	C4
Hadha1	8.75558e-06	0.397127	0.132122	C4
Krt19	9.32928e-06	0.335338	0.140779	C4
Nisch2	9.65803e-06	0.371364	0.14574	C4
Wbp51	9.98313e-06	0.577707	0.150645	C4
Gm20388	1.02106e-05	0.254554	0.154078	C4
Ak1	1.02504e-05	0.432609	0.154678	C4
Psap1	1.0283e-05	0.395594	0.155171	C4
Itm2c2	1.03176e-05	0.492679	0.155693	C4
Lztfl1	1.04572e-05	0.42029	0.1578	C4
Myl63	1.09035e-05	0.544102	0.164533	C4
Oxct11	1.12558e-05	0.438737	0.16985	C4
Rac11	1.12779e-05	0.470399	0.170183	C4
Dgkz1	1.16937e-05	0.375141	0.176458	C4
Clic4	1.18687e-05	0.458383	0.179098	C4
Hyal2	1.19615e-05	0.512507	0.180499	C4
Rbbp9	1.40977e-05	0.482759	0.212734	C4
Usp501	1.48394e-05	0.512252	0.223926	C4
Otub11	1.53201e-05	0.389545	0.23118	C4
Cdo1	1.56275e-05	0.297554	0.235819	C4
Exosc41	1.65294e-05	0.436672	0.249428	C4
Stxbp4	1.84226e-05	0.316874	0.277997	C4
Dbn11	1.96287e-05	0.25448	0.296197	C4
Laptm4a3	2.05645e-05	0.379644	0.310318	C4
Hdgfrp2	2.23603e-05	0.334119	0.337417	C4
Lasp12	2.26368e-05	0.299377	0.341589	C4
Ikbip	2.35808e-05	0.354496	0.355835	C4
Eva1a2	2.40494e-05	0.415203	0.362906	C4
Rhoc1	2.52655e-05	0.506504	0.381257	C4
Vwa1	2.60635e-05	0.278407	0.393298	C4
Nradd1	2.73969e-05	0.513015	0.413419	C4
Cd93	2.86447e-05	0.320921	0.432249	C4
Snap471	2.89768e-05	0.469332	0.43726	C4
Snhg201	3.09998e-05	0.433027	0.467786	C4
Rab2a	3.20013e-05	0.418105	0.482899	C4
Bend5	3.25674e-05	0.289981	0.491442	C4
Podxl2	3.37577e-05	0.284398	0.509404	C4
Htra12	3.39757e-05	0.275415	0.512693	C4
Irx4	3.45553e-05	0.328965	0.521439	C4
Itga3	3.4586e-05	0.302069	0.521902	C4
Zfc3h1	3.48345e-05	0.379282	0.525652	C4
Il6st	3.48941e-05	0.272276	0.526552	C4
Snrpb2	3.64309e-05	0.378875	0.549742	C4
Prdx31	3.81243e-05	0.46097	0.575296	C4
Gstk11	3.81911e-05	0.595434	0.576303	C4
Scarb11	4.0115e-05	0.371995	0.605335	C4
Gtf2i	4.02262e-05	0.267035	0.607013	C4
Rnaset2a	4.05916e-05	0.279727	0.612528	C4
mt-Nd31	4.07678e-05	0.768475	0.615186	C4
Trpc4ap	4.09309e-05	0.285217	0.617648	C4
Gm47372	4.18858e-05	0.299045	0.632057	C4
Samd51	4.24186e-05	0.255503	0.640097	C4
Gm129401	4.27896e-05	0.493261	0.645695	C4
Prkar1a1	4.37176e-05	0.358865	0.659698	C4
Tcf7l21	4.44768e-05	0.267878	0.671155	C4
Dtx32	5.43742e-05	0.303389	0.820507	C4
Gjb63	5.51003e-05	0.523751	0.831464	C4
Mpi1	5.94871e-05	0.491674	0.89766	C4
Gga2	6.23597e-05	0.381505	0.941008	C4
Nedd41	6.71272e-05	0.366469	1	C4
Ctsz3	6.96998e-05	0.380475	1	C4
Lgmn1	7.12332e-05	0.358912	1	C4
Eif4g22	7.2958e-05	0.458384	1	C4
Eps8l21	7.32797e-05	0.309749	1	C4
Kdelr21	7.66306e-05	0.340818	1	C4
Efemp2	7.69852e-05	0.369932	1	C4
Echdc22	7.9054e-05	0.367773	1	C4
Gstp12	8.67629e-05	0.399078	1	C4
Hdac31	8.82246e-05	0.344303	1	C4
Cdip1	9.06723e-05	0.34621	1	C4
Chd6	9.23618e-05	0.267086	1	C4
Asns1	9.24999e-05	0.412333	1	C4
N4bp3	9.297e-05	0.386733	1	C4
Arf1	9.31849e-05	0.311908	1	C4
Fbxl61	0.000102697	0.379427	1	C4
Aldh3a22	0.000103596	0.350647	1	C4
Pan3	0.000105241	0.286706	1	C4
Ssr22	0.000106182	0.441988	1	C4
Ahcyl11	0.000108052	0.333841	1	C4
Ngfrap12	0.000110355	0.517896	1	C4
Ctnnal11	0.000110816	0.33435	1	C4
Ghr1	0.000112101	0.522813	1	C4
Rcn21	0.000113807	0.400392	1	C4
1110012L19Rik	0.000119024	0.469725	1	C4
Slc16a11	0.000131016	0.256526	1	C4
Brwd1	0.000131764	0.363867	1	C4
Atp5g11	0.000142671	0.297854	1	C4
Psmb32	0.000146808	0.409681	1	C4
Zranb2	0.000150583	0.403363	1	C4
Wtap1	0.000153569	0.399933	1	C4
Tmem91	0.000162468	0.350959	1	C4
Pld31	0.000164873	0.446602	1	C4
Elovl52	0.000171674	0.349387	1	C4
AI5068161	0.000172346	0.411646	1	C4
Ndfip1	0.00017338	0.26802	1	C4
Acot12	0.000176689	0.395511	1	C4
Rap2c	0.000178908	0.276121	1	C4
Gm5860	0.000179392	0.289858	1	C4
Isyna12	0.000180213	0.341199	1	C4
Ruvbl21	0.000190885	0.350862	1	C4
Bsg	0.000202002	0.337361	1	C4
Fn12	0.000203509	0.493447	1	C4
Snapc3	0.00020716	0.395751	1	C4
Rpl151	0.000218389	0.293591	1	C4
Fis12	0.000219005	0.429355	1	C4
Sct	0.000219949	0.399029	1	C4
Amotl2	0.000235945	0.312886	1	C4
Nme11	0.000237348	0.350542	1	C4
Med10	0.000239456	0.328856	1	C4
Rpp25l1	0.000240399	0.494195	1	C4
Anxa5	0.000241559	0.350903	1	C4
Renbp1	0.000242008	0.379475	1	C4
Aup1	0.000260246	0.380209	1	C4
Cs	0.000264262	0.382203	1	C4
mt-Co2	0.000272263	0.273497	1	C4
Mtap1	0.00027425	0.348666	1	C4
Gm133063	0.000277651	0.303939	1	C4
Ormdl31	0.000317077	0.356789	1	C4
Tmem50b	0.000356738	0.395093	1	C4
Cd99l2	0.00035931	0.271751	1	C4
Gpr108	0.000372394	0.252417	1	C4
Ptdss2	0.000377053	0.267506	1	C4
Cnpy31	0.000382619	0.377464	1	C4
Mrps26	0.000392411	0.354876	1	C4
Isoc12	0.000415626	0.327922	1	C4
Trim591	0.000425392	0.299731	1	C4
Csnk1e	0.000427744	0.350662	1	C4
Clta	0.000448785	0.399734	1	C4
Tspan32	0.000450894	0.451118	1	C4
Stard53	0.000456716	0.354743	1	C4
Maged12	0.000458476	0.384357	1	C4
Fcf1	0.000463138	0.371701	1	C4
Igsf81	0.000468138	0.449583	1	C4
Ndufs81	0.000477924	0.380022	1	C4
Dmd2	0.000506878	0.275237	1	C4
Psmc41	0.000521688	0.386169	1	C4
Igfbp6	0.000551614	0.355635	1	C4
Pla2g71	0.000553452	0.481528	1	C4
Ankra2	0.000564368	0.364647	1	C4
Rab343	0.00056873	0.418217	1	C4
Pfdn61	0.000578632	0.360478	1	C4
Fubp1	0.000608298	0.375425	1	C4
Epha1	0.000610661	0.272458	1	C4
Suclg1	0.000615409	0.251282	1	C4
Lamtor1	0.000623893	0.388092	1	C4
Pja1	0.000624194	0.392137	1	C4
Tia1	0.000626731	0.271147	1	C4
Dalrd31	0.000628764	0.351418	1	C4
Wdr11	0.000632861	0.454578	1	C4
Prkcsh1	0.000636475	0.341699	1	C4
Srsf1	0.000674519	0.407064	1	C4
Ube2i	0.00067792	0.302402	1	C4
Fam103a1	0.000689263	0.283163	1	C4
Plod3	0.00069147	0.274995	1	C4
Tmem2561	0.000692261	0.464356	1	C4
Ankrd16	0.000694623	0.392423	1	C4
Ctsf2	0.000717898	0.301869	1	C4
Cacfd1	0.000778445	0.318789	1	C4
Klhdc3	0.000789996	0.283323	1	C4
Sec131	0.000791706	0.413624	1	C4
Alg1	0.000794337	0.289952	1	C4
Vimp	0.00079909	0.349252	1	C4
Zfp664	0.000810505	0.340226	1	C4
Hnrnpab	0.000827826	0.270874	1	C4
Gaa	0.000849812	0.285047	1	C4
9430038I01Rik	0.000870935	0.253108	1	C4
Tmed91	0.000873021	0.324827	1	C4
Fabp53	0.000877678	0.531589	1	C4
Tnfrsf12a3	0.000889	0.497822	1	C4
Pnrc22	0.000912029	0.38994	1	C4
F11r	0.000928572	0.317359	1	C4
Pabpn1	0.000964075	0.314951	1	C4
Acat11	0.000976337	0.266993	1	C4
Pfn22	0.000986506	0.268511	1	C4
Vps52	0.0010717	0.25595	1	C4
Cuedc2	0.00108854	0.293647	1	C4
Gss1	0.00108915	0.399147	1	C4
Adk	0.00110037	0.346659	1	C4
Ctnnb12	0.00110668	0.298025	1	C4
Gnb1	0.00112	0.280413	1	C4
Rpl7l1	0.00112347	0.27325	1	C4
Klhl22	0.00112668	0.298496	1	C4
Casp61	0.00117026	0.323296	1	C4
Nhp21	0.0011793	0.329127	1	C4
Slc46a1	0.00119828	0.287274	1	C4
Tspyl1	0.00122265	0.260796	1	C4
Ugdh	0.00123775	0.34784	1	C4
Ext1	0.00124829	0.309004	1	C4
Mrps332	0.0012739	0.451854	1	C4
Vasn1	0.0012782	0.337192	1	C4
Fam195b1	0.00128132	0.4183	1	C4
Tm2d3	0.00131043	0.415445	1	C4
Sardh2	0.00132192	0.346659	1	C4
Tram1	0.00136149	0.276655	1	C4
Eci1	0.0014431	0.381579	1	C4
Tspan62	0.00147613	0.419651	1	C4
Iscu	0.00149214	0.310716	1	C4
Aig1	0.00160816	0.411106	1	C4
Glmp	0.00163232	0.415068	1	C4
Ets21	0.00164364	0.312267	1	C4
Eef1g2	0.0016512	0.266895	1	C4
Inip	0.00179993	0.326281	1	C4
Stk161	0.00180937	0.372513	1	C4
Irx21	0.00189484	0.439738	1	C4
Set1	0.00191701	0.265239	1	C4
Dcxr1	0.00193319	0.453572	1	C4
Stx61	0.00197128	0.281325	1	C4
Fdx11	0.0020719	0.329978	1	C4
Krtcap21	0.00210847	0.348907	1	C4
Ddb11	0.00213564	0.306506	1	C4
2010107E04Rik2	0.00216699	0.416916	1	C4
Pin4	0.00218769	0.275215	1	C4
Deb11	0.00219807	0.305941	1	C4
Mfsd101	0.00221685	0.299797	1	C4
Hmox21	0.00227564	0.360211	1	C4
Zfand6	0.00230696	0.387309	1	C4
Dmap1	0.00231937	0.284479	1	C4
Rab4b	0.00233734	0.284883	1	C4
Tcea1	0.00233745	0.269319	1	C4
Plscr32	0.00238596	0.312132	1	C4
Mbnl1	0.00240746	0.305829	1	C4
Acad81	0.00248927	0.331779	1	C4
Psmb51	0.00249005	0.359253	1	C4
Btf3l4	0.00250109	0.340174	1	C4
Aamdc	0.00250279	0.404444	1	C4
Taldo11	0.00257543	0.344785	1	C4
Eri3	0.00257686	0.293686	1	C4
Nsmf2	0.00260503	0.352328	1	C4
Apex1	0.0026395	0.4245	1	C4
Rad52	0.00267804	0.3184	1	C4
Coprs	0.00274039	0.296834	1	C4
Poldip21	0.00282982	0.352413	1	C4
Fkbp81	0.00284277	0.340503	1	C4
Wbp11	0.00286139	0.347427	1	C4
Metap1d1	0.00301077	0.300284	1	C4
Ift22	0.00304217	0.336527	1	C4
Psma7	0.00305509	0.284771	1	C4
Gps11	0.00312595	0.373656	1	C4
Ppib1	0.00319809	0.333707	1	C4
Ciapin11	0.00321276	0.519827	1	C4
Ap3m1	0.00321841	0.30812	1	C4
Hsp90b11	0.00332326	0.29482	1	C4
Yaf2	0.00332617	0.268353	1	C4
Larp7	0.00343166	0.256838	1	C4
Hras1	0.00346729	0.28828	1	C4
Slc25a3	0.0036064	0.274063	1	C4
Nucb21	0.003647	0.332867	1	C4
Txndc52	0.00371026	0.26721	1	C4
Ppcs	0.00371565	0.286529	1	C4
Wdr77	0.0037763	0.311676	1	C4
Ide	0.00385835	0.286284	1	C4
Slc35b1	0.00385876	0.300202	1	C4
mt-Nd1	0.0038602	0.316778	1	C4
Hsbp12	0.00387236	0.269339	1	C4
Arl8b	0.00391563	0.328808	1	C4
Yipf3	0.00391889	0.362118	1	C4
Cat	0.00392629	0.306074	1	C4
Slc25a41	0.0039516	0.303815	1	C4
Med31	0.00398741	0.275444	1	C4
Hexa1	0.00405968	0.328916	1	C4
9530068E07Rik	0.00411663	0.317871	1	C4
Aldh7a11	0.00419241	0.263526	1	C4
Rogdi1	0.00427123	0.308915	1	C4
Mcee	0.00427765	0.267098	1	C4
Dhrs7b	0.00436748	0.25853	1	C4
Mrpl201	0.00452071	0.360463	1	C4
Ndufs6	0.00458133	0.283241	1	C4
Sdcbp	0.00471109	0.33887	1	C4
Ece12	0.0047514	0.307838	1	C4
Hes11	0.0048943	0.341422	1	C4
2019-09-21	0.00496567	0.275257	1	C4
Sdhb1	0.00510131	0.329783	1	C4
Tns41	0.00518399	0.265638	1	C4
1300002E11Rik2	0.00523935	0.348549	1	C4
Hnrnph11	0.00526052	0.353267	1	C4
Hnrnpr	0.00536185	0.299107	1	C4
Ergic31	0.00541891	0.2791	1	C4
Tceal8	0.00547846	0.296591	1	C4
Rasl11b1	0.00562305	0.302164	1	C4
Tmem2421	0.00564272	0.260518	1	C4
Fam69a	0.00576275	0.268844	1	C4
Spon2	0.00595388	0.331833	1	C4
Tspan9	0.00596403	0.305783	1	C4
Pebp1	0.00604736	0.283847	1	C4
Cox6b21	0.0061317	0.308987	1	C4
Mccc11	0.00627862	0.303859	1	C4
Lias	0.00640637	0.274984	1	C4
Mthfsd	0.00660374	0.28886	1	C4
Hnrnpa11	0.00673956	0.286173	1	C4
Wbscr22	0.00691421	0.317006	1	C4
Kiz	0.00691885	0.271653	1	C4
Gcdh1	0.00710671	0.297228	1	C4
Ttc23	0.00720486	0.292766	1	C4
Timm21	0.00728198	0.26146	1	C4
Naa381	0.0076757	0.341131	1	C4
Ndufa32	0.00770073	0.340009	1	C4
Coq71	0.00779413	0.349609	1	C4
Cdk41	0.00785953	0.264628	1	C4
Gemin7	0.00807856	0.394516	1	C4
Ift571	0.00815545	0.323625	1	C4
Ssu721	0.00840319	0.26495	1	C4
Txnrd2	0.00842637	0.254823	1	C4
Slc25a391	0.00855057	0.340997	1	C4
Sdc43	0.00856307	0.274229	1	C4
Msx22	0.00879924	0.364149	1	C4
Pfdn12	0.00903673	0.298529	1	C4
1190007I07Rik	0.00925529	0.267894	1	C4
Morn2	0.0096066	0.293886	1	C4
1971-09-01	0.00965301	0.265425	1	C4
Ak61	0.00993298	0.308676	1	C4

## Sheet: Cluster C5
Gene	p_val	avg_logFC	p_val_adj	Cluster
Hist1h2ap4	1.11883e-46	3.92122	1.68831e-42	C5
Tubb52	8.45675e-35	1.99086	1.27612e-30	C5
Hmgb22	1.86957e-33	1.28379	2.82119e-29	C5
Mxd3	5.42089e-31	0.57868	8.18012e-27	C5
Stmn13	1.00824e-29	2.0632	1.52143e-25	C5
Ran1	1.68366e-25	1.14575	2.54065e-21	C5
Pbk	2.27119e-25	1.4926	3.42723e-21	C5
Ccna2	7.09251e-25	1.29498	1.07026e-20	C5
Birc5	1.21099e-24	1.61637	1.82738e-20	C5
Cdk1	1.86387e-24	2.17832	2.81258e-20	C5
2810417H13Rik	6.02611e-24	1.62991	9.09341e-20	C5
Aurkb	1.36042e-22	1.11519	2.05288e-18	C5
Tuba1b2	2.36227e-22	1.84996	3.56467e-18	C5
Rrm21	5.78237e-22	1.51342	8.7256e-18	C5
Top2a	1.85556e-21	1.22209	2.80004e-17	C5
Ranbp11	4.21429e-21	1.16351	6.35937e-17	C5
Esco2	9.8686e-21	0.361199	1.48917e-16	C5
H2afx1	1.57836e-20	1.21007	2.38174e-16	C5
Cenpm	2.36716e-20	0.921605	3.57205e-16	C5
Rad54l	7.34207e-20	0.325245	1.10792e-15	C5
Kif15	1.01949e-19	0.290112	1.53842e-15	C5
Ncaph	1.11829e-19	0.672899	1.6875e-15	C5
Kif11	1.89082e-19	0.587707	2.85324e-15	C5
H2afz2	2.28348e-19	1.60677	3.44577e-15	C5
Mki67	2.69189e-19	0.368053	4.06206e-15	C5
Nuf2	3.14957e-19	0.585673	4.7527e-15	C5
Gm10282	1.87767e-18	0.505495	2.83341e-14	C5
Cdc20	3.19687e-18	1.22469	4.82408e-14	C5
Cdca5	3.94593e-18	0.677247	5.95441e-14	C5
Clspn	4.12138e-18	0.460858	6.21916e-14	C5
Cenpn	4.24425e-18	0.42402	6.40457e-14	C5
Asf1b	4.27022e-18	0.708244	6.44376e-14	C5
Nusap1	4.53225e-18	0.530264	6.83917e-14	C5
Cdca3	5.02713e-18	1.41669	7.58595e-14	C5
Mad2l1	1.90312e-17	0.882972	2.8718e-13	C5
Melk	2.95682e-17	0.533354	4.46183e-13	C5
E2f8	3.3146e-17	0.340944	5.00173e-13	C5
Pa2g41	4.2866e-17	0.813173	6.46848e-13	C5
Hmgb11	4.58463e-17	1.03534	6.91821e-13	C5
Rad51	4.63599e-17	0.618852	6.9957e-13	C5
Krt28	5.18272e-17	1.88395	7.82072e-13	C5
Cks1b1	5.32938e-17	1.2404	8.04203e-13	C5
Tk11	1.14273e-16	1.5206	1.72439e-12	C5
Foxm1	1.2212e-16	0.256709	1.8428e-12	C5
Gm203901	1.2693e-16	0.831251	1.91537e-12	C5
Dut2	1.327e-16	1.1992	2.00244e-12	C5
Neil3	1.69726e-16	0.467288	2.56117e-12	C5
Tyms1	1.7116e-16	1.52508	2.5828e-12	C5
Ccdc34	2.2981e-16	0.473534	3.46783e-12	C5
Zwilch	2.86582e-16	0.434042	4.32452e-12	C5
Spag5	4.98912e-16	0.543129	7.52859e-12	C5
Kif2c	5.07175e-16	0.393145	7.65327e-12	C5
Rrm1	5.64597e-16	1.03748	8.51977e-12	C5
Pmf1	6.98231e-16	1.12981	1.05363e-11	C5
Kif22	8.29697e-16	0.927752	1.25201e-11	C5
Ncapg	8.395e-16	0.611945	1.26681e-11	C5
Dctpp11	1.04108e-15	1.07704	1.57099e-11	C5
Racgap1	1.13249e-15	0.772524	1.70893e-11	C5
Bub1	1.16084e-15	0.458535	1.75171e-11	C5
Ndc80	1.22209e-15	0.70871	1.84414e-11	C5
Anln	1.53993e-15	0.460135	2.32376e-11	C5
Plk1	1.67391e-15	0.616927	2.52593e-11	C5
Cdc45	2.39629e-15	0.703214	3.616e-11	C5
Ube2c	2.74192e-15	1.75798	4.13756e-11	C5
Spc24	3.04008e-15	0.817073	4.58748e-11	C5
Mcm5	3.22441e-15	1.03869	4.86563e-11	C5
Shcbp1	3.44049e-15	0.690003	5.19171e-11	C5
Ncapd2	4.34974e-15	0.544829	6.56376e-11	C5
Ncapg2	4.81528e-15	0.316803	7.26626e-11	C5
Pola2	5.35227e-15	0.619162	8.07657e-11	C5
AI5068162	6.10687e-15	1.24926	9.21527e-11	C5
Uhrf1	7.87739e-15	0.858145	1.1887e-10	C5
Rad51ap1	9.98404e-15	0.632609	1.50659e-10	C5
Smc2	1.12587e-14	0.946806	1.69894e-10	C5
Snrpf1	1.15671e-14	0.709428	1.74548e-10	C5
Cdca8	1.18858e-14	1.07364	1.79356e-10	C5
Mcm10	1.34319e-14	0.323359	2.02688e-10	C5
Rad18	1.81169e-14	0.515645	2.73385e-10	C5
Ska3	1.83686e-14	0.310171	2.77183e-10	C5
Incenp	2.70884e-14	0.426706	4.08764e-10	C5
Kif20a	3.38248e-14	0.473947	5.10416e-10	C5
Fam26e3	4.36391e-14	0.33282	6.58514e-10	C5
Cdc25c	4.71568e-14	0.284436	7.11597e-10	C5
Pcna1	7.44859e-14	1.10784	1.12399e-09	C5
Hells	7.57889e-14	0.5909	1.14365e-09	C5
Tacc3	7.75447e-14	0.862426	1.17015e-09	C5
Gm101841	7.83072e-14	0.905224	1.18166e-09	C5
Syce21	1.05728e-13	1.08511	1.59543e-09	C5
Ccnb2	1.32476e-13	0.906988	1.99907e-09	C5
Fbxo5	1.95159e-13	0.385794	2.94494e-09	C5
Mcm71	2.0306e-13	0.95295	3.06418e-09	C5
Bub1b	2.30955e-13	0.53841	3.48512e-09	C5
Depdc1a	2.64678e-13	0.287008	3.99399e-09	C5
Banf1	3.0082e-13	0.838636	4.53938e-09	C5
Ccnb1	3.25801e-13	0.923542	4.91634e-09	C5
Cenph	3.55598e-13	0.585846	5.36597e-09	C5
Sae11	3.58266e-13	0.850501	5.40624e-09	C5
Spc25	3.63247e-13	1.16621	5.48139e-09	C5
Cep55	3.67149e-13	0.406345	5.54027e-09	C5
Gmnn	3.90996e-13	1.0039	5.90012e-09	C5
Aurka	5.62739e-13	0.762264	8.49173e-09	C5
Mis18bp1	6.02327e-13	0.354887	9.08912e-09	C5
Eme1	6.27711e-13	0.251672	9.47216e-09	C5
Casc5	6.43503e-13	0.368298	9.71047e-09	C5
Exo1	7.18196e-13	0.394105	1.08376e-08	C5
Iqgap3	7.34336e-13	0.312633	1.10811e-08	C5
Hist1h4d	7.49947e-13	0.950903	1.13167e-08	C5
Cks22	7.65959e-13	1.20188	1.15583e-08	C5
Tpx2	7.7461e-13	0.592266	1.16889e-08	C5
Dnmt1	8.43358e-13	0.449121	1.27263e-08	C5
Hmgn21	8.60141e-13	1.10394	1.29795e-08	C5
Lig1	1.05632e-12	0.753534	1.59399e-08	C5
2700094K13Rik1	1.10921e-12	0.989014	1.67379e-08	C5
Cenpi	1.16116e-12	0.306659	1.75218e-08	C5
Ckap2	1.33155e-12	0.56518	2.00932e-08	C5
Ttk	1.57456e-12	0.383045	2.37601e-08	C5
Kntc1	1.69881e-12	0.418843	2.5635e-08	C5
Mthfd2	2.1824e-12	0.430627	3.29324e-08	C5
Nek2	2.21801e-12	0.297783	3.34698e-08	C5
Ankle1	2.40277e-12	0.320801	3.62577e-08	C5
Rbbp41	2.70177e-12	0.723595	4.07697e-08	C5
Uqcrq1	2.85275e-12	0.677179	4.3048e-08	C5
Dsn1	3.41937e-12	0.327815	5.15983e-08	C5
Rfc5	3.45548e-12	0.496922	5.21432e-08	C5
Sgol1	3.50597e-12	0.297102	5.2905e-08	C5
Snrpd11	3.71839e-12	0.83883	5.61106e-08	C5
Anp32b1	3.8392e-12	0.800567	5.79336e-08	C5
Kif23	3.92038e-12	0.366497	5.91585e-08	C5
Rbbp7	3.96049e-12	0.90366	5.97638e-08	C5
Ptma2	3.9965e-12	0.829766	6.03072e-08	C5
Cenpk	4.75043e-12	0.930398	7.1684e-08	C5
Atad2	5.00508e-12	0.262142	7.55267e-08	C5
Plk4	5.06829e-12	0.473219	7.64806e-08	C5
Tipin	5.35987e-12	1.01024	8.08805e-08	C5
Nudc	5.48047e-12	0.73147	8.27004e-08	C5
Snrpg1	6.23597e-12	0.784683	9.41007e-08	C5
Sapcd2	7.84643e-12	0.288103	1.18403e-07	C5
Fen1	7.8532e-12	0.789244	1.18505e-07	C5
Krt711	8.88e-12	3.51863	1.33999e-07	C5
Tmpo	9.31807e-12	0.536982	1.4061e-07	C5
Dnajc91	1.07103e-11	0.966779	1.61618e-07	C5
1190002F15Rik	1.57013e-11	0.722737	2.36932e-07	C5
Mycl1	1.7044e-11	0.731527	2.57194e-07	C5
Cux14	1.78601e-11	1.20594	2.69509e-07	C5
Rqcd1	1.81016e-11	0.544514	2.73153e-07	C5
Chtf18	2.07364e-11	0.381332	3.12913e-07	C5
Prc1	2.23781e-11	0.903414	3.37685e-07	C5
Poc1a	2.31299e-11	0.376494	3.4903e-07	C5
Ppia1	2.4264e-11	0.581102	3.66144e-07	C5
Ssrp11	2.42743e-11	0.696913	3.66299e-07	C5
Hist1h2ae	2.51239e-11	0.698776	3.79119e-07	C5
H2afy	2.73494e-11	0.580337	4.12703e-07	C5
Atp5g12	2.81631e-11	0.727837	4.24982e-07	C5
Cenpq	2.95056e-11	0.494242	4.45239e-07	C5
Mcm3	3.39927e-11	0.821937	5.12949e-07	C5
Troap	3.60675e-11	0.260556	5.44258e-07	C5
Ddx39	3.77186e-11	0.8818	5.69174e-07	C5
Dlx1	3.80361e-11	0.386415	5.73965e-07	C5
Rfc41	4.16095e-11	0.950733	6.27888e-07	C5
Ube2t	4.50558e-11	0.424673	6.79892e-07	C5
Ccne2	5.43933e-11	0.457787	8.20795e-07	C5
Tubg1	5.45893e-11	0.760925	8.23753e-07	C5
Krt25	5.537e-11	2.35613	8.35533e-07	C5
Cenpp	6.50039e-11	0.579497	9.80908e-07	C5
Hist1h2ag	6.52535e-11	0.385345	9.84675e-07	C5
Trip13	8.27345e-11	0.30454	1.24846e-06	C5
Ect2	9.85324e-11	0.516337	1.48685e-06	C5
Cbx32	1.02332e-10	1.05631	1.54419e-06	C5
Rbm3	1.05135e-10	0.712985	1.58648e-06	C5
Pold2	1.05305e-10	0.854702	1.58905e-06	C5
Gm81861	1.13961e-10	0.65521	1.71967e-06	C5
Mcm2	1.26068e-10	0.676401	1.90237e-06	C5
Krt27	1.29843e-10	2.46035	1.95934e-06	C5
Gm124462	1.32052e-10	0.40504	1.99266e-06	C5
Cct7	1.38039e-10	0.730559	2.08301e-06	C5
Mms22l	1.8105e-10	0.32022	2.73205e-06	C5
Dlx33	1.96482e-10	0.892355	2.96492e-06	C5
Slc25a53	2.32384e-10	0.71331	3.50668e-06	C5
Fabp54	2.45823e-10	1.50244	3.70946e-06	C5
Dhfr	2.46721e-10	0.323435	3.72301e-06	C5
Umps	2.5311e-10	0.449664	3.81943e-06	C5
Nme12	2.92187e-10	0.783612	4.4091e-06	C5
Usp1	3.01041e-10	0.457221	4.5427e-06	C5
Stip1	3.10733e-10	0.679133	4.68896e-06	C5
Snrpd2	3.41991e-10	0.39733	5.16064e-06	C5
Cdca2	3.48039e-10	0.357549	5.25192e-06	C5
Cenpu	3.99463e-10	0.358087	6.0279e-06	C5
Nup85	4.98749e-10	0.846856	7.52612e-06	C5
Snrpe1	5.2431e-10	0.738644	7.91184e-06	C5
Ncapd3	5.59113e-10	0.250046	8.43702e-06	C5
Steap1	5.64902e-10	0.567545	8.52437e-06	C5
Mphosph6	6.20839e-10	0.32126	9.36845e-06	C5
Cbx5	7.82272e-10	0.415044	1.18045e-05	C5
Nup37	8.11854e-10	0.654126	1.22509e-05	C5
Lrr1	8.33503e-10	0.263314	1.25776e-05	C5
Timeless	8.72297e-10	0.320306	1.3163e-05	C5
Pold1	8.93837e-10	0.553585	1.3488e-05	C5
Rangap1	9.44285e-10	0.580344	1.42493e-05	C5
Vrk1	9.83497e-10	0.332124	1.4841e-05	C5
Gapdh	1.01424e-09	0.615092	1.53049e-05	C5
Nop561	1.03664e-09	0.903684	1.56429e-05	C5
Nmral1	1.10464e-09	0.609288	1.6669e-05	C5
Hist1h2bj	1.11137e-09	0.30158	1.67706e-05	C5
Prim11	1.16699e-09	0.743218	1.76099e-05	C5
Gars	1.17966e-09	0.651483	1.7801e-05	C5
Hist1h2bk	1.19784e-09	0.347474	1.80754e-05	C5
Rad54b	1.22289e-09	0.285724	1.84535e-05	C5
Lbr	1.36068e-09	0.632046	2.05327e-05	C5
Cct3	1.39402e-09	0.604756	2.10357e-05	C5
Kpna22	1.46775e-09	0.786106	2.21483e-05	C5
Cnn32	1.49082e-09	1.0591	2.24965e-05	C5
Rpa1	1.50683e-09	0.752787	2.27381e-05	C5
Cox7c2	1.53275e-09	0.596211	2.31291e-05	C5
Hnrnpa12	1.53594e-09	0.703014	2.31774e-05	C5
Hn1	1.57704e-09	0.824086	2.37976e-05	C5
Acat12	1.74332e-09	0.6006	2.63066e-05	C5
Rnaseh2b	1.99776e-09	0.370257	3.01461e-05	C5
Gins1	2.00217e-09	0.55752	3.02127e-05	C5
Actl6a	2.08956e-09	0.702093	3.15315e-05	C5
Chaf1a	2.21209e-09	0.390746	3.33804e-05	C5
C1qbp	2.25757e-09	0.771089	3.40667e-05	C5
Anapc111	2.46019e-09	0.563382	3.71243e-05	C5
Dtymk1	2.73241e-09	0.839973	4.12321e-05	C5
Cdk42	2.74651e-09	1.03475	4.14448e-05	C5
Shmt21	2.8309e-09	0.659084	4.27183e-05	C5
Ppil1	3.0717e-09	0.672493	4.63519e-05	C5
Cmc2	3.20544e-09	0.714327	4.83701e-05	C5
Dbf4	3.74809e-09	0.35049	5.65587e-05	C5
Erh1	3.99813e-09	0.612939	6.03318e-05	C5
Ruvbl22	4.14097e-09	0.694048	6.24872e-05	C5
Bub3	4.24034e-09	0.750093	6.39868e-05	C5
Slbp	4.26378e-09	0.801293	6.43405e-05	C5
Mbd3	4.74358e-09	0.351322	7.15806e-05	C5
Dek	5.0287e-09	0.743348	7.58831e-05	C5
Ndc1	5.39456e-09	0.342734	8.14039e-05	C5
Aldh18a1	6.40114e-09	0.371569	9.65933e-05	C5
Mcm6	8.02171e-09	0.922327	0.000121048	C5
Tcf19	8.16845e-09	0.997031	0.000123262	C5
Sac3d1	8.54588e-09	0.312379	0.000128957	C5
Siah1b	8.67213e-09	0.295806	0.000130862	C5
Ciapin12	8.7936e-09	0.78101	0.000132695	C5
Lyar	9.38047e-09	0.457257	0.000141551	C5
Psmc3ip	9.90231e-09	0.549897	0.000149426	C5
Mrpl202	1.0587e-08	0.528316	0.000159758	C5
Prim2	1.06108e-08	0.484193	0.000160117	C5
Anp32e	1.06416e-08	0.560443	0.000160581	C5
Rpa2	1.07713e-08	0.668146	0.000162539	C5
Ccnf	1.09958e-08	0.336784	0.000165926	C5
Nup93	1.10503e-08	0.474251	0.00016675	C5
Timm50	1.1216e-08	0.815023	0.000169249	C5
Mybl2	1.16327e-08	0.308844	0.000175538	C5
Nhp22	1.27637e-08	0.820658	0.000192605	C5
Smc41	1.33464e-08	0.832327	0.000201397	C5
Rhno11	1.43794e-08	0.601141	0.000216986	C5
Snrpb	1.43886e-08	0.631062	0.000217125	C5
Mrpl181	1.45318e-08	0.678686	0.000219284	C5
Prdx4	1.4937e-08	0.594151	0.000225399	C5
Lsm2	1.5163e-08	0.782715	0.00022881	C5
Fkbp42	1.51813e-08	0.709999	0.000229085	C5
Ppih	1.55402e-08	0.553825	0.000234501	C5
Ncl	1.80501e-08	0.529176	0.000272376	C5
Cenpa1	1.82712e-08	1.03957	0.000275712	C5
Rbl1	1.84771e-08	0.324744	0.00027882	C5
Hn1l	1.92863e-08	0.553669	0.00029103	C5
Usp502	1.98219e-08	0.694427	0.000299113	C5
Pop4	2.14618e-08	0.289033	0.000323858	C5
Acss2	2.33861e-08	0.432189	0.000352896	C5
Nxt1	2.38997e-08	0.648216	0.000360647	C5
Tfdp1	2.45333e-08	0.570952	0.000370207	C5
Pradc1	2.47341e-08	0.292435	0.000373238	C5
Snrnp40	2.51102e-08	0.695573	0.000378914	C5
Aarsd1	2.56747e-08	0.615629	0.000387432	C5
Smpdl3b	2.6948e-08	0.35352	0.000406646	C5
Mre11a	2.71619e-08	0.281175	0.000409873	C5
Eif5a1	2.7375e-08	0.697803	0.000413089	C5
Chek2	2.82214e-08	0.323056	0.000425861	C5
Atp5b	2.84966e-08	0.554611	0.000430014	C5
Dlgap5	2.91986e-08	0.278236	0.000440607	C5
Ndufab11	3.05817e-08	0.680652	0.000461478	C5
H2afv1	3.21934e-08	0.793546	0.000485799	C5
Mcm4	3.6199e-08	0.551319	0.000546243	C5
Thyn1	3.65244e-08	0.311453	0.000551153	C5
Pkmyt1	3.90386e-08	0.525876	0.000589093	C5
Cdc7	4.00895e-08	0.26995	0.000604951	C5
Rpl271	4.29422e-08	0.435309	0.000647998	C5
Mrpl42	4.80383e-08	0.574028	0.000724897	C5
Haus4	4.99705e-08	0.658937	0.000754055	C5
Apitd1	5.03777e-08	0.406884	0.0007602	C5
Ubr7	5.28218e-08	0.271209	0.00079708	C5
Psrc1	5.49018e-08	0.569528	0.000828468	C5
Topbp1	5.61188e-08	0.270173	0.000846833	C5
Ptges31	5.74173e-08	0.559568	0.000866426	C5
Rpl291	6.25705e-08	0.499147	0.000944189	C5
Cdt1	6.29889e-08	0.582479	0.000950502	C5
Fxn	6.30605e-08	0.29694	0.000951582	C5
Sf3b4	6.76033e-08	0.405843	0.00102013	C5
Ckap2l	6.81859e-08	0.519199	0.00102893	C5
Mrpl12	6.84179e-08	0.580181	0.00103243	C5
Npm11	6.95667e-08	0.70877	0.00104976	C5
Dr1	7.31138e-08	0.280018	0.00110329	C5
Impdh22	7.46424e-08	0.685238	0.00112635	C5
Dscc1	7.50179e-08	0.305428	0.00113202	C5
Ppp1ca1	8.283e-08	0.491841	0.0012499	C5
Gm7964	8.30529e-08	0.277273	0.00125327	C5
Psmb2	8.48846e-08	0.448343	0.00128091	C5
Supt16	8.54085e-08	0.373087	0.00128881	C5
Cct6a	9.13455e-08	0.610234	0.0013784	C5
Ppp1r8	9.25677e-08	0.300353	0.00139685	C5
Dck	9.5733e-08	0.412123	0.00144461	C5
Haus1	9.66361e-08	0.4568	0.00145824	C5
Gm102731	1.01199e-07	0.546424	0.0015271	C5
2810408I11Rik	1.02534e-07	0.435732	0.00154724	C5
Tbl3	1.06213e-07	0.462195	0.00160276	C5
Srsf3	1.06441e-07	0.587245	0.00160619	C5
Hmgb33	1.14534e-07	0.783308	0.00172832	C5
Xpnpep1	1.32378e-07	0.279816	0.00199759	C5
Tomm401	1.54828e-07	0.632235	0.00233636	C5
Exosc2	1.56412e-07	0.4886	0.00236025	C5
Dpy30	1.57646e-07	0.557307	0.00237888	C5
Pitrm1	1.58742e-07	0.330105	0.00239542	C5
Gtse1	1.62208e-07	0.311292	0.00244772	C5
Lsm6	1.64656e-07	0.717085	0.00248466	C5
Ipo5	1.64677e-07	0.40511	0.00248498	C5
Slc25a101	1.80556e-07	0.456066	0.00272459	C5
Bola2	1.83597e-07	0.4963	0.00277047	C5
Donson	1.92648e-07	0.286856	0.00290705	C5
Tspan63	1.9899e-07	0.796073	0.00300276	C5
Nap1l11	2.05743e-07	0.640445	0.00310466	C5
Chchd10	2.1773e-07	0.299622	0.00328555	C5
Dlx22	2.23876e-07	0.418298	0.00337828	C5
Chaf1b	2.28443e-07	0.592467	0.00344721	C5
Hnrnpm	2.29656e-07	0.476849	0.00346551	C5
Ndufa22	2.35176e-07	0.34001	0.0035488	C5
Sumo21	2.35209e-07	0.594996	0.0035493	C5
Rpl411	2.5236e-07	0.37724	0.00380811	C5
Slc1a5	2.58921e-07	0.285054	0.00390711	C5
Hspe12	2.63026e-07	0.481951	0.00396906	C5
Hint11	2.79036e-07	0.726496	0.00421065	C5
Gemin6	2.79314e-07	0.455781	0.00421484	C5
Phb2	2.81209e-07	0.565263	0.00424345	C5
Nup43	2.87778e-07	0.463078	0.00434257	C5
Zfp367	3.06506e-07	0.263827	0.00462517	C5
Eif4a11	3.09258e-07	0.575474	0.00466671	C5
Mrps30	3.14014e-07	0.271257	0.00473847	C5
Gjb24	3.41656e-07	0.266508	0.00515559	C5
Cyc11	3.44114e-07	0.631852	0.00519269	C5
Zw10	3.47169e-07	0.270222	0.00523878	C5
Dkc11	3.49507e-07	0.637886	0.00527405	C5
Lsm5	3.51793e-07	0.532508	0.00530855	C5
Msx23	3.56488e-07	0.707055	0.0053794	C5
Dcakd	3.60681e-07	0.453468	0.00544267	C5
Hoxb7	4.03723e-07	0.253814	0.00609219	C5
Psmg21	4.0616e-07	0.608561	0.00612896	C5
2700097O09Rik	4.09266e-07	0.287485	0.00617582	C5
Mybbp1a	4.18777e-07	0.398392	0.00631934	C5
Rcc1	4.42748e-07	0.508864	0.00668107	C5
Hspd12	4.45895e-07	0.545861	0.00672855	C5
Pole	4.5381e-07	0.295684	0.00684799	C5
Ppm1g1	4.6892e-07	0.571778	0.007076	C5
Rfc2	4.97529e-07	0.812442	0.00750771	C5
Rpl36al1	5.21902e-07	0.5268	0.0078755	C5
Snrpc	5.26949e-07	0.381461	0.00795166	C5
Dynlt1b2	5.57458e-07	0.664157	0.00841204	C5
Oip5	5.89282e-07	0.420204	0.00889226	C5
Blvra	6.15727e-07	0.376397	0.00929131	C5
Tsen34	6.26117e-07	0.723709	0.0094481	C5
Smyd21	6.38871e-07	0.387494	0.00964057	C5
Anapc151	6.885e-07	0.543302	0.0103895	C5
Cox8a1	7.20235e-07	0.407867	0.0108683	C5
Cox6a11	7.22213e-07	0.415322	0.0108982	C5
Knstrn	7.28932e-07	0.532216	0.0109996	C5
Ilf21	7.60614e-07	0.518508	0.0114777	C5
Coq72	8.30447e-07	0.619441	0.0125314	C5
Uba2	8.31116e-07	0.535514	0.0125415	C5
Acat2	8.4765e-07	0.539606	0.012791	C5
Aaas	8.65209e-07	0.441015	0.013056	C5
Nsun2	8.7391e-07	0.631763	0.0131873	C5
Psat13	8.7565e-07	0.40994	0.0132136	C5
Ctps	8.9552e-07	0.344691	0.0135134	C5
Mum1	8.992e-07	0.394693	0.0135689	C5
Ppie	9.26339e-07	0.444079	0.0139785	C5
Ilf31	9.48071e-07	0.47855	0.0143064	C5
Nrm1	9.77248e-07	0.693131	0.0147467	C5
Nelfe	9.97745e-07	0.469658	0.015056	C5
Scarb12	1.00081e-06	0.435717	0.0151023	C5
Hspa9	1.10385e-06	0.59247	0.0166571	C5
Ntmt1	1.12126e-06	0.397462	0.0169198	C5
Cdc6	1.14712e-06	0.270132	0.0173101	C5
Cs1	1.21688e-06	0.437459	0.0183626	C5
Ahsa1	1.2286e-06	0.54703	0.0185396	C5
Magohb	1.26037e-06	0.250633	0.0190191	C5
Nop10	1.26623e-06	0.385035	0.0191073	C5
Clpp	1.28042e-06	0.592578	0.0193216	C5
Gmfb	1.36143e-06	0.25289	0.020544	C5
Nasp1	1.39932e-06	0.567272	0.0211157	C5
Ndufa43	1.44465e-06	0.536204	0.0217997	C5
Rpl27-ps31	1.458e-06	0.401134	0.0220013	C5
Gm101751	1.45868e-06	0.630293	0.0220116	C5
Eif3l	1.52865e-06	0.605553	0.0230673	C5
Cse1l	1.54387e-06	0.485238	0.0232971	C5
Rps213	1.57032e-06	0.396369	0.0236962	C5
Vars	1.57771e-06	0.496908	0.0238076	C5
Mtap2	1.6361e-06	0.399919	0.0246888	C5
Ddx1	1.79142e-06	0.559199	0.0270326	C5
Nutf2-ps1	1.79836e-06	0.572198	0.0271373	C5
Stub11	1.80892e-06	0.53983	0.0272966	C5
Serbp1	1.87058e-06	0.440496	0.0282271	C5
Trim592	1.9069e-06	0.345421	0.0287752	C5
Hnrnpa2b12	1.95346e-06	0.657355	0.0294778	C5
Atp5g21	2.05134e-06	0.604465	0.0309547	C5
Atad3a	2.07753e-06	0.521201	0.0313499	C5
Whsc1	2.2221e-06	0.27192	0.0335315	C5
Mtf2	2.23294e-06	0.304152	0.033695	C5
Atp5o1	2.36666e-06	0.464184	0.035713	C5
Sf3a3	2.38248e-06	0.557469	0.0359516	C5
Orc61	2.43183e-06	0.51039	0.0366962	C5
Tubb6	2.53337e-06	0.741181	0.0382285	C5
Fam60a1	2.56823e-06	0.636718	0.0387546	C5
Got21	2.6308e-06	0.512051	0.0396987	C5
Eri1	2.70005e-06	0.256046	0.0407437	C5
Tsfm	2.71307e-06	0.403728	0.0409402	C5
Phf5a	2.85447e-06	0.630346	0.043074	C5
Ubtf	2.89105e-06	0.288798	0.0436259	C5
Nubp1	2.94457e-06	0.279926	0.0444336	C5
Sf3b2	3.05636e-06	0.396798	0.0461204	C5
Cdk2	3.06983e-06	0.324302	0.0463237	C5
Rexo2	3.13491e-06	0.580445	0.0473058	C5
Set2	3.20542e-06	0.485574	0.0483698	C5
Rnaseh2a	3.32084e-06	0.661034	0.0501115	C5
Mis18a	3.33558e-06	0.459168	0.0503339	C5
Rbm8a	3.34455e-06	0.42185	0.0504692	C5
Hnrnpab1	3.5119e-06	0.45828	0.0529945	C5
Orc2	3.52055e-06	0.344995	0.053125	C5
Suv39h1	3.62436e-06	0.364375	0.0546916	C5
Enkd1	3.77341e-06	0.271146	0.0569408	C5
Wdr12	3.84786e-06	0.31437	0.0580642	C5
Mrpl4	3.96339e-06	0.383275	0.0598076	C5
Exosc5	4.05704e-06	0.536226	0.0612207	C5
Me2	4.27441e-06	0.260456	0.0645009	C5
Fdps2	4.36274e-06	0.766664	0.0658338	C5
Pgam11	4.63825e-06	0.501589	0.0699911	C5
Mcts2	4.85028e-06	0.30602	0.0731907	C5
Atp5e1	4.87392e-06	0.367829	0.0735475	C5
Ndufv21	4.94732e-06	0.376509	0.074655	C5
Ezh2	5.24811e-06	0.351098	0.0791939	C5
Psmb72	5.4563e-06	0.368282	0.0823355	C5
Dynlt1a	5.45772e-06	0.330875	0.082357	C5
Dynlt1f1	5.46711e-06	0.590179	0.0824986	C5
Nhp2l1	5.48533e-06	0.586025	0.0827737	C5
Msh2	5.55605e-06	0.344317	0.0838408	C5
Trmt6	5.7695e-06	0.302621	0.0870617	C5
Tamm41	5.93281e-06	0.340249	0.0895261	C5
Uxt	5.99829e-06	0.257475	0.0905143	C5
Polr2f	6.04019e-06	0.544774	0.0911464	C5
Ddx39b1	6.04085e-06	0.589438	0.0911565	C5
Tceb22	6.04911e-06	0.274709	0.0912811	C5
Idh3a1	6.16932e-06	0.543686	0.0930951	C5
Nme22	6.17539e-06	0.439785	0.0931866	C5
Nde1	6.21484e-06	0.529739	0.093782	C5
Timm10	6.228e-06	0.722069	0.0939805	C5
Rpl7a1	6.51392e-06	0.318712	0.098295	C5
Noc4l	6.53146e-06	0.300134	0.0985597	C5
Paics	6.69603e-06	0.662147	0.101043	C5
Eftud2	6.76012e-06	0.430775	0.10201	C5
Nop21	7.3311e-06	0.399806	0.110626	C5
Tubgcp2	7.39259e-06	0.334139	0.111554	C5
Sap303	7.60146e-06	0.442349	0.114706	C5
Rpp25l2	7.74412e-06	0.406398	0.116859	C5
Galk12	7.85257e-06	0.344893	0.118495	C5
Snrpd3	8.17253e-06	0.29352	0.123323	C5
Rplp23	8.3211e-06	0.367015	0.125565	C5
Hjurp	8.35978e-06	0.258402	0.126149	C5
Mrpl3	8.37045e-06	0.368875	0.12631	C5
Ncbp1	8.44085e-06	0.426708	0.127372	C5
Cdc161	8.61466e-06	0.393231	0.129995	C5
Csrp21	8.73229e-06	0.427125	0.13177	C5
Thop1	8.75116e-06	0.401493	0.132055	C5
Hist1h4i	9.1279e-06	0.560112	0.13774	C5
Tcp1	9.32474e-06	0.47712	0.14071	C5
Fgfr1op	9.57421e-06	0.272037	0.144475	C5
Cox5b	9.69915e-06	0.437313	0.14636	C5
Ipo9	9.81543e-06	0.280953	0.148115	C5
Sephs2	9.90195e-06	0.288604	0.14942	C5
Usp39	1.01615e-05	0.39523	0.153337	C5
Tecr	1.02222e-05	0.286984	0.154254	C5
Cdca7	1.04527e-05	0.537415	0.157731	C5
Rps251	1.05569e-05	0.38808	0.159304	C5
Rpl192	1.05782e-05	0.258118	0.159624	C5
Dnajc8	1.0683e-05	0.351738	0.161207	C5
Gps12	1.08655e-05	0.543571	0.16396	C5
Fam96a	1.08696e-05	0.416476	0.164022	C5
Acer33	1.09745e-05	0.616937	0.165605	C5
Psmb52	1.12068e-05	0.415682	0.169111	C5
Prdx32	1.14744e-05	0.336335	0.173149	C5
Gm10076	1.16538e-05	0.313875	0.175855	C5
Steap33	1.18838e-05	0.342299	0.179326	C5
Cct8	1.19298e-05	0.498253	0.180021	C5
Nup35	1.20989e-05	0.333832	0.182572	C5
Tfrc	1.24064e-05	0.323231	0.187213	C5
Mrpl55	1.24805e-05	0.314307	0.188331	C5
Atpaf2	1.26322e-05	0.391938	0.19062	C5
Rars	1.31074e-05	0.635591	0.197791	C5
Farsa	1.31602e-05	0.298389	0.198588	C5
Pus7	1.3789e-05	0.28363	0.208076	C5
Cmss1	1.41722e-05	0.314565	0.213858	C5
Psma71	1.42758e-05	0.485578	0.215422	C5
Psmg1	1.42979e-05	0.265076	0.215756	C5
Psmb33	1.48163e-05	0.506618	0.223579	C5
Snrnp25	1.49581e-05	0.31741	0.225717	C5
Eif2s1	1.53339e-05	0.410464	0.231388	C5
Hdac1	1.55802e-05	0.52067	0.235105	C5
Gm100531	1.58905e-05	0.561835	0.239788	C5
Myg1	1.60033e-05	0.511197	0.24149	C5
Rpp30	1.60629e-05	0.285249	0.242389	C5
Sf3b3	1.62664e-05	0.420267	0.245459	C5
Plrg1	1.64772e-05	0.331765	0.248642	C5
Dnajc191	1.65307e-05	0.41104	0.249448	C5
Ttc1	1.65601e-05	0.260226	0.249892	C5
Timm8a1	1.65614e-05	0.437814	0.249911	C5
Trp53	1.72134e-05	0.526057	0.25975	C5
Syncrip	1.74845e-05	0.316632	0.263841	C5
Arg2	1.79791e-05	0.432105	0.271305	C5
Slmo2	1.82686e-05	0.300714	0.275673	C5
Anapc5	1.83809e-05	0.512401	0.277368	C5
Usp5	1.8667e-05	0.355026	0.281685	C5
Nudcd2	1.86964e-05	0.398351	0.282128	C5
Cox5a1	1.91846e-05	0.545246	0.289495	C5
Txn11	1.96556e-05	0.345705	0.296603	C5
Mrpl341	2.04901e-05	0.438695	0.309195	C5
Mdh1	2.05983e-05	0.526334	0.310828	C5
Rpl142	2.07638e-05	0.35083	0.313325	C5
Cmtm71	2.17453e-05	0.439704	0.328136	C5
Exosc8	2.20989e-05	0.416412	0.333472	C5
Lsm3	2.27435e-05	0.704869	0.343199	C5
Atp5j3	2.27646e-05	0.311613	0.343518	C5
Naa10	2.28783e-05	0.557214	0.345234	C5
Parp2	2.29459e-05	0.259024	0.346253	C5
Rpa3	2.31036e-05	0.447411	0.348633	C5
Ppan	2.37002e-05	0.302923	0.357637	C5
Rpl382	2.48859e-05	0.394122	0.375529	C5
Gm47373	2.52501e-05	0.462881	0.381024	C5
Gm42742	2.52616e-05	0.332183	0.381198	C5
Exosc71	2.53882e-05	0.271628	0.383107	C5
1110059E24Rik1	2.67817e-05	0.413554	0.404136	C5
Mettl1	2.68534e-05	0.263785	0.405218	C5
Psmd13	2.72519e-05	0.523915	0.411232	C5
Arl6ip6	2.80456e-05	0.275218	0.423208	C5
Elof1	2.80823e-05	0.507211	0.423762	C5
Nme4	2.82314e-05	0.335441	0.426012	C5
Ccne1	2.84163e-05	0.310832	0.428803	C5
Wdr46	3.06743e-05	0.282445	0.462876	C5
Tmem1072	3.07631e-05	0.454107	0.464215	C5
Ak62	3.26309e-05	0.498025	0.4924	C5
Scpep11	3.27692e-05	0.424648	0.494487	C5
Fh1	3.29282e-05	0.467957	0.496886	C5
Ahcy3	3.33457e-05	0.292494	0.503186	C5
Zpr1	3.3546e-05	0.438266	0.506209	C5
Mrps17	3.38556e-05	0.459639	0.510881	C5
Mrfap1	3.40779e-05	0.447212	0.514236	C5
Ddost1	3.45012e-05	0.402494	0.520622	C5
Prpf31	3.45352e-05	0.385003	0.521137	C5
Tuba1c2	3.48713e-05	0.613892	0.526207	C5
Ndufs1	3.5218e-05	0.298238	0.53144	C5
Farsb	3.54701e-05	0.306884	0.535244	C5
Tst1	3.62385e-05	0.451812	0.546838	C5
Mthfd1	3.777e-05	0.378427	0.569949	C5
Prdx11	3.81257e-05	0.302072	0.575317	C5
Pwp1	3.81367e-05	0.403307	0.575484	C5
Nudt21	3.82089e-05	0.257365	0.576572	C5
Psmc42	3.84805e-05	0.446424	0.580671	C5
Atp5k1	3.90688e-05	0.335121	0.589548	C5
Cct2	3.96588e-05	0.529447	0.598451	C5
Swi51	3.99626e-05	0.469244	0.603035	C5
Acp1	4.0452e-05	0.282648	0.610421	C5
Atp5h1	4.04869e-05	0.323051	0.610947	C5
Prps2	4.21183e-05	0.373803	0.635564	C5
1810009A15Rik1	4.23349e-05	0.369168	0.638834	C5
Lsm7	4.23497e-05	0.523202	0.639057	C5
Srsf9	4.24284e-05	0.286002	0.640245	C5
Uchl5	4.30426e-05	0.287897	0.649513	C5
Mars	4.3473e-05	0.346803	0.656007	C5
Hat11	4.47966e-05	0.630912	0.675981	C5
Uqcr101	4.54639e-05	0.456407	0.686051	C5
Mgst14	4.54993e-05	0.485281	0.686584	C5
Cops31	5.01924e-05	0.558663	0.757404	C5
Mrpl332	5.10006e-05	0.350371	0.769599	C5
Uqcr111	5.13637e-05	0.372764	0.775078	C5
Dcps	5.28651e-05	0.37085	0.797734	C5
Nop582	5.48022e-05	0.399238	0.826965	C5
Ung	5.64762e-05	0.384207	0.852225	C5
Pop5	5.89032e-05	0.588889	0.88885	C5
Immt	5.96265e-05	0.37843	0.899764	C5
Glyr1	6.03933e-05	0.28649	0.911335	C5
Prpf38a	6.15784e-05	0.2505	0.929218	C5
Alyref	6.21149e-05	0.264668	0.937314	C5
Akr1b31	6.69062e-05	0.444945	1	C5
Sumo31	6.70353e-05	0.476574	1	C5
Hnrnpf	6.78349e-05	0.512646	1	C5
Eif1ad	6.85101e-05	0.341771	1	C5
Cpsf6	6.94221e-05	0.318337	1	C5
Timm17a	6.98021e-05	0.326265	1	C5
0610009B22Rik1	7.07412e-05	0.255723	1	C5
Eef1e1	7.08552e-05	0.292543	1	C5
Ndufa7	7.16471e-05	0.309645	1	C5
Psmc21	7.23752e-05	0.327397	1	C5
Aen	7.24612e-05	0.280734	1	C5
Arpp19	7.33122e-05	0.510366	1	C5
Fzd12	7.47468e-05	0.318386	1	C5
Phgdh1	7.5166e-05	0.609154	1	C5
Yars2	7.71486e-05	0.295341	1	C5
Eif4a3	7.84504e-05	0.472265	1	C5
Tmem54	7.95452e-05	0.485201	1	C5
Gm101461	8.00192e-05	0.426083	1	C5
Cpt1a1	8.09652e-05	0.251815	1	C5
Gstk12	8.42089e-05	0.330897	1	C5
Ddx56	8.52094e-05	0.261445	1	C5
Luc7l	8.53142e-05	0.283542	1	C5
Mrpl28	8.54019e-05	0.531517	1	C5
Rfc3	8.80217e-05	0.576021	1	C5
Rps82	8.98054e-05	0.361292	1	C5
Yars	8.98477e-05	0.302097	1	C5
Tsn	9.0317e-05	0.328613	1	C5
Snrpa	9.26676e-05	0.382616	1	C5
Slc19a11	9.33179e-05	0.356732	1	C5
Ftsj1	9.33268e-05	0.273708	1	C5
Cryl1	9.38639e-05	0.409652	1	C5
Chchd11	9.40387e-05	0.525481	1	C5
Ppid	9.83362e-05	0.381258	1	C5
Itpa1	0.000100248	0.507751	1	C5
Ngfrap13	0.000102634	0.472585	1	C5
Cep57	0.000103242	0.333375	1	C5
Ppa1	0.000105087	0.408805	1	C5
Coq6	0.000105972	0.33863	1	C5
Tmem97	0.000106721	0.268112	1	C5
Hddc2	0.000108488	0.379851	1	C5
Slc31a1	0.00010912	0.334796	1	C5
Sdha1	0.000109975	0.266138	1	C5
Pbdc1	0.000111004	0.346718	1	C5
Ict1	0.000112867	0.318508	1	C5
Acp51	0.000113681	0.497676	1	C5
Siva12	0.000113725	0.639518	1	C5
Rsl1d1	0.000113982	0.388374	1	C5
Psmc1	0.000115834	0.446799	1	C5
Hspa14	0.000118375	0.329292	1	C5
Nolc1	0.000120066	0.290207	1	C5
Psma52	0.000122497	0.488842	1	C5
Cnbp	0.000123945	0.41526	1	C5
Lgr42	0.000125118	0.404911	1	C5
Mrpl13	0.000125961	0.311606	1	C5
Fbl	0.0001275	0.323398	1	C5
Atp5a11	0.000128083	0.296779	1	C5
Arhgdia	0.000129895	0.395255	1	C5
Oscp1	0.000131352	0.365486	1	C5
Mycbp2	0.000133781	0.395796	1	C5
Gcat2	0.0001338	0.424906	1	C5
Cox7a2	0.00013745	0.38451	1	C5
Psmd72	0.000138067	0.443593	1	C5
Rrp15	0.000139174	0.280046	1	C5
Abcf2	0.000142203	0.424098	1	C5
Mrps11	0.000143319	0.280389	1	C5
Memo1	0.000144738	0.402008	1	C5
Cisd1	0.000146614	0.484966	1	C5
Rfwd3	0.000146758	0.290476	1	C5
Cnot21	0.000150561	0.33062	1	C5
Snrpa11	0.000154226	0.46721	1	C5
Cycs	0.000158587	0.32302	1	C5
Csnk2b	0.000159176	0.474177	1	C5
Ptcd3	0.00016029	0.262906	1	C5
Rnaseh2c	0.00016384	0.413311	1	C5
Kpnb1	0.000165257	0.27521	1	C5
Ankrd49	0.000169218	0.256569	1	C5
Cops4	0.000174295	0.336947	1	C5
Rpsa2	0.000175272	0.279338	1	C5
Deb12	0.000178833	0.250856	1	C5
Lmo42	0.000181975	0.491527	1	C5
Apex11	0.000183673	0.484059	1	C5
Fancl	0.000186528	0.312318	1	C5
Srsf10	0.000188383	0.358477	1	C5
Znhit3	0.000190023	0.365359	1	C5
Pgp	0.000194166	0.312811	1	C5
Xrcc12	0.000197541	0.378612	1	C5
Skiv2l2	0.000198559	0.2534	1	C5
Cct5	0.000203745	0.390801	1	C5
Eif4h	0.000205417	0.4317	1	C5
Gna11	0.000211969	0.326238	1	C5
Bola3	0.000216087	0.480869	1	C5
Aifm1	0.000216912	0.366258	1	C5
Trap1	0.000217428	0.25328	1	C5
Aimp1	0.000219559	0.374601	1	C5
Smpd4	0.000220227	0.266897	1	C5
Polr2i	0.000221025	0.397119	1	C5
Drg1	0.000226152	0.276515	1	C5
Mrps27	0.000232041	0.304451	1	C5
Magoh	0.000232763	0.391765	1	C5
Actn41	0.000237012	0.335922	1	C5
Lap32	0.000240827	0.427559	1	C5
Eef1d	0.000244552	0.478115	1	C5
Trmt2a	0.000247484	0.339458	1	C5
Dlx4	0.0002503	0.312295	1	C5
Mrpl50	0.000251657	0.282105	1	C5
Dnph13	0.000256176	0.315136	1	C5
Fkbp3	0.000262725	0.567225	1	C5
Haus8	0.000264861	0.374414	1	C5
Rpain	0.000267655	0.394186	1	C5
Cdca4	0.000270442	0.37765	1	C5
2700029M09Rik	0.000271009	0.339333	1	C5
Mrpl51	0.000277934	0.399344	1	C5
Tomm22	0.000281207	0.316524	1	C5
Slc39a64	0.000282625	0.404382	1	C5
Ide1	0.000282767	0.323618	1	C5
Psma21	0.000289758	0.309471	1	C5
Ddx18	0.000295132	0.286141	1	C5
Bzw22	0.000302924	0.406167	1	C5
Smc1a	0.000312067	0.272262	1	C5
Mrps22	0.0003134	0.37553	1	C5
Eif3g1	0.000313449	0.36598	1	C5
Pfdn62	0.000314464	0.371422	1	C5
Nol7	0.000315098	0.298843	1	C5
Elp2	0.000320147	0.291895	1	C5
Nars	0.000328128	0.376545	1	C5
Tbcd2	0.000332229	0.259575	1	C5
Wdr5	0.000349081	0.293088	1	C5
Mdh21	0.000350182	0.374174	1	C5
Nudt19	0.000350645	0.41771	1	C5
Cpsf3l	0.000350756	0.369142	1	C5
Mrps251	0.000351427	0.278549	1	C5
Gart	0.000370719	0.393658	1	C5
Cox6b11	0.000376836	0.311981	1	C5
Bola1	0.000378444	0.301787	1	C5
Bax1	0.000382823	0.293514	1	C5
Psmb11	0.000384302	0.253786	1	C5
Ssna1	0.000390964	0.456615	1	C5
Coa7	0.000393862	0.335439	1	C5
Ube2s	0.000404028	0.332929	1	C5
Sdhb2	0.000405924	0.430709	1	C5
Snx5	0.000406198	0.341226	1	C5
Kars1	0.000414793	0.32382	1	C5
Prdx21	0.000420283	0.431366	1	C5
Eif2s3x	0.000422089	0.272551	1	C5
Timp34	0.000427512	0.549978	1	C5
Atp5j2	0.000429566	0.272178	1	C5
Mrpl22	0.000432819	0.336704	1	C5
Il4i1	0.000438906	0.30388	1	C5
Pum3	0.000454627	0.254318	1	C5
Prep	0.000457832	0.275104	1	C5
Acbd6	0.00045938	0.290553	1	C5
Mrpl38	0.000463844	0.351583	1	C5
Aurkaip1	0.000475546	0.276293	1	C5
Nono	0.000483582	0.446222	1	C5
Ranbp3	0.000497745	0.280359	1	C5
Mrps12	0.000515958	0.402526	1	C5
Cpsf3	0.000550798	0.269094	1	C5
Gtf2a2	0.000574744	0.350399	1	C5
Mrto4	0.000578406	0.465692	1	C5
Sdhd	0.000600829	0.451034	1	C5
Ndufa12	0.000601835	0.430841	1	C5
Cops6	0.000608887	0.261785	1	C5
Ddx27	0.000622995	0.323298	1	C5
Wbp52	0.000625677	0.671665	1	C5
1700037H04Rik	0.000629807	0.324219	1	C5
Pabpc1	0.00064788	0.348782	1	C5
Rps111	0.000657564	0.259161	1	C5
Srrt	0.000676155	0.382457	1	C5
Isyna13	0.000687583	0.4972	1	C5
Ift572	0.000689148	0.274946	1	C5
Eef1g3	0.000706297	0.39331	1	C5
Cwc151	0.000722713	0.306851	1	C5
Ppp5c	0.000735856	0.258622	1	C5
Cnot8	0.000772589	0.272924	1	C5
Btf3	0.000774883	0.407864	1	C5
Hdac2	0.000784744	0.261071	1	C5
Dohh	0.000793589	0.325207	1	C5
Pttg11	0.000803471	0.43477	1	C5
Rpl7l11	0.000806562	0.282596	1	C5
Tmem1471	0.000809155	0.500234	1	C5
Rpl152	0.000820417	0.25111	1	C5
Pole3	0.000825145	0.419343	1	C5
Mrpl2	0.000833572	0.279281	1	C5
Tmem14c	0.000834212	0.264749	1	C5
Cenpl	0.000837307	0.254168	1	C5
Ewsr1	0.000852634	0.401793	1	C5
Tssc4	0.000879218	0.296227	1	C5
Ndufb71	0.000887543	0.363971	1	C5
Ptbp1	0.000887803	0.361218	1	C5
Psmd6	0.000900994	0.33023	1	C5
Tomm5	0.000928727	0.404409	1	C5
Ndufa51	0.000928781	0.341711	1	C5
Get4	0.000939144	0.28255	1	C5
Psmc31	0.000955606	0.34128	1	C5
Atp5f1	0.000956623	0.370521	1	C5
Il1f5	0.000965145	0.273941	1	C5
Cinp	0.000967564	0.305954	1	C5
Mfsd102	0.000971141	0.368615	1	C5
Psmd14	0.000982756	0.259366	1	C5
Ndufc2	0.00100409	0.384655	1	C5
Mrps24	0.00100768	0.276494	1	C5
Psmd3	0.00107907	0.309666	1	C5
Hnrnpc	0.00108263	0.255412	1	C5
Fam136a1	0.00110941	0.270591	1	C5
Coa3	0.00111147	0.299752	1	C5
G3bp1	0.0011135	0.259253	1	C5
Pycr21	0.0011233	0.297303	1	C5
Commd3	0.00117938	0.279925	1	C5
Mmachc	0.00118808	0.260778	1	C5
Fam216a1	0.0012023	0.332117	1	C5
Cacybp	0.00122902	0.343755	1	C5
Ybx1	0.00123565	0.363161	1	C5
Psma11	0.00128758	0.365352	1	C5
Psmd2	0.00130107	0.396331	1	C5
Rabggtb	0.00131246	0.255406	1	C5
Nup107	0.00132582	0.267209	1	C5
Sssca11	0.00135381	0.273618	1	C5
Strap	0.00137848	0.324119	1	C5
Prmt5	0.00143083	0.275938	1	C5
Hmbs	0.00143536	0.33065	1	C5
Hprt	0.00143685	0.341832	1	C5
Crlf3	0.00144707	0.264514	1	C5
Mrps10	0.00145769	0.257297	1	C5
Polr2j	0.00146487	0.406092	1	C5
Abce1	0.00147969	0.282616	1	C5
Phb	0.0015038	0.286743	1	C5
Wdr83os	0.00153557	0.315787	1	C5
Slc25a392	0.00154029	0.346144	1	C5
Nt5c	0.00160506	0.323518	1	C5
Cirh1a	0.001641	0.250694	1	C5
Cln6	0.00164332	0.426455	1	C5
Arl6ip1	0.00164497	0.379937	1	C5
Gins4	0.00164808	0.318231	1	C5
Bckdk	0.00165092	0.321487	1	C5
Kti12	0.00165448	0.267067	1	C5
Ap1m2	0.00166472	0.303412	1	C5
Tmsb103	0.00170098	0.266289	1	C5
Polr1c	0.00171018	0.353583	1	C5
Vdac3	0.00175719	0.257491	1	C5
Apip1	0.00180406	0.268131	1	C5
Ctbp1	0.00183914	0.270591	1	C5
Ddb12	0.00184791	0.345612	1	C5
Rpl39	0.00187394	0.266324	1	C5
Ssb	0.00194544	0.363386	1	C5
Imp3	0.00201256	0.40655	1	C5
Tex301	0.00201561	0.363042	1	C5
Naa382	0.00209129	0.325587	1	C5
Timm9	0.0021385	0.424465	1	C5
Eif2b2	0.00214492	0.250671	1	C5
Psmb4	0.00218009	0.251044	1	C5
Ebna1bp2	0.00220858	0.252936	1	C5
Ndufa9	0.00225796	0.289753	1	C5
Zcwpw1	0.00226246	0.259022	1	C5
Trappc13	0.00230993	0.300472	1	C5
Nsmce1	0.00233226	0.301012	1	C5
Psmd1	0.00233247	0.264856	1	C5
Eif4e	0.00254929	0.276306	1	C5
Pes1	0.00262045	0.255714	1	C5
Trim281	0.00275847	0.377346	1	C5
Psmc5	0.00277128	0.371986	1	C5
Rpl283	0.00279578	0.299102	1	C5
Nup88	0.00285335	0.29999	1	C5
Mpv17l21	0.00287033	0.286337	1	C5
Adsl1	0.00293706	0.396039	1	C5
1110038B12Rik1	0.00294097	0.510479	1	C5
Mt12	0.00298723	0.741412	1	C5
Taf12	0.00299452	0.254004	1	C5
Rnf1873	0.00300723	0.316942	1	C5
Klhdc4	0.00329126	0.257753	1	C5
Wbscr221	0.00329691	0.257056	1	C5
Zfp4221	0.00331636	0.259681	1	C5
Aimp2	0.00336536	0.295749	1	C5
Psmc61	0.00337797	0.343052	1	C5
Chchd21	0.00356421	0.293415	1	C5
Atp5d	0.00373538	0.314498	1	C5
Hnrnpk1	0.00379783	0.318289	1	C5
Eif3i	0.00380466	0.397402	1	C5
Ola1	0.00381027	0.326706	1	C5
Fubp11	0.00396307	0.344747	1	C5
Idh3g	0.00404137	0.276288	1	C5
Rnf7	0.00406271	0.329345	1	C5
Ift272	0.00416872	0.253077	1	C5
Arf11	0.00417788	0.270502	1	C5
H1f0	0.00423681	0.389312	1	C5
Ppp4c	0.00439707	0.383378	1	C5
Rwdd1	0.00440411	0.371816	1	C5
Psmd4	0.00452981	0.284325	1	C5
Tdg	0.00455015	0.319363	1	C5
Snhg6	0.00464477	0.320891	1	C5
Ndufa10	0.004723	0.390953	1	C5
Coro1c	0.0047927	0.264588	1	C5
Gcsh1	0.00508177	0.326785	1	C5
Emg1	0.00513045	0.388075	1	C5
Ppp1r2	0.00530212	0.340158	1	C5
Slirp1	0.00546876	0.457761	1	C5
Mrps36	0.00549546	0.30074	1	C5
Tsen151	0.00551454	0.416318	1	C5
Polr2d	0.00567167	0.282297	1	C5
Thoc7	0.00583087	0.313166	1	C5
Slc25a42	0.00597038	0.313827	1	C5
Ndufs61	0.00614098	0.380578	1	C5
Tufm	0.00622249	0.383351	1	C5
Rangrf1	0.00640963	0.504555	1	C5
Ndufv1	0.00656612	0.284036	1	C5
Nubp2	0.00663812	0.423891	1	C5
Ino80e	0.00672125	0.277895	1	C5
1110004F10Rik	0.00675644	0.330597	1	C5
Cdo11	0.00687783	0.379731	1	C5
Itgb1bp1	0.00698537	0.282643	1	C5
Gm119741	0.0070111	0.279119	1	C5
Ndufb8	0.00727015	0.310518	1	C5
Cox6b22	0.00752815	0.313372	1	C5
P4hb1	0.00760213	0.32973	1	C5
Chordc1	0.007782	0.285712	1	C5
Mrpl54	0.0079311	0.342231	1	C5
Zfp2071	0.0081823	0.256234	1	C5
Acot13	0.00825209	0.288892	1	C5
Bud31	0.0084834	0.250558	1	C5
Manf	0.00853453	0.275552	1	C5
Med4	0.0088729	0.295374	1	C5
Mrps18b	0.0088827	0.31539	1	C5
Ruvbl11	0.00892489	0.349737	1	C5
Vcpkmt2	0.00901381	0.292098	1	C5
Stoml2	0.00919621	0.410922	1	C5
Adh5	0.00937599	0.344247	1	C5
