# Supplementary material for: Signalling by senescent melanocytes hyperactivates hair growth
Source: Nature. 2023 Jun 21;618(7966):808–17. doi: 10.1038/s41586-023-06172-8 (PMC10284692; doi:10.1038/s41586-023-06172-8)
Supplement: Supplementary file 6 — Differential gene expression between sorted dermal melanocytes in Tyr-NrasQ61K mutant vs. control mice as revealed by bulk RNA-sequencing. [file 41586_2023_6172_MOESM6_ESM.xlsx]

## Sheet: Melan WT P30 Up vs. Mut P56
Cluster	ID	Gene	Name	Type	Melanocyte WT P30 Rep1	Melanocyte WT P30 Rep2	Melanocyte Mut P56 Rep1	Melanocyte Mut P56 Rep2
0	ENSMUSG00000000058.6	Cav2	caveolin 2	protein_coding	82.97	88.54	27.39	29.99
0	ENSMUSG00000000078.6	Klf6	Kruppel-like factor 6	protein_coding	298.23	325.88	86.72	87.31
0	ENSMUSG00000000120.6	Ngfr	nerve growth factor receptor (TNFR superfamily, member 16)	protein_coding	11.36	10.27	0.6	0.54
0	ENSMUSG00000000275.16	Trim25	tripartite motif-containing 25	protein_coding	21.16	19.06	4.55	5.44
0	ENSMUSG00000000303.12	Cdh1	cadherin 1	protein_coding	66.38	66.47	13.1	12.62
0	ENSMUSG00000000420.15	Galnt1	UDP-N-acetyl-alpha-D-galactosamine:polypeptide N-acetylgalactosaminyltransferase 1	protein_coding	17.89	15.75	6.34	7.63
0	ENSMUSG00000000440.12	Pparg	peroxisome proliferator activated receptor gamma	protein_coding	30.38	30.8	15.24	14.44
0	ENSMUSG00000000538.18	Tom1l2	target of myb1-like 2 (chicken)	protein_coding	20.53	26.23	11.69	10.76
0	ENSMUSG00000000711.2	Rab5b	RAB5B, member RAS oncogene family	protein_coding	78.75	82.24	37.86	35.69
0	ENSMUSG00000000787.12	Ddx3x	DEAD/H (Asp-Glu-Ala-Asp/His) box polypeptide 3, X-linked	protein_coding	52.66	57.3	17.92	18.43
0	ENSMUSG00000000826.16	Dnajc5	DnaJ heat shock protein family (Hsp40) member C5	protein_coding	40.78	39.79	18.28	17.4
0	ENSMUSG00000001020.8	S100a4	S100 calcium binding protein A4	protein_coding	2629.98	2070.87	278.61	229.21
0	ENSMUSG00000001036.17	Epn2	epsin 2	protein_coding	17.45	18.58	6.99	8.01
0	ENSMUSG00000001173.15	Ocrl	OCRL, inositol polyphosphate-5-phosphatase	protein_coding	14.12	13.74	3.54	3.4
0	ENSMUSG00000001419.17	Mef2d	myocyte enhancer factor 2D	protein_coding	29.56	30.78	8.5	7.91
0	ENSMUSG00000001506.10	Col1a1	collagen, type I, alpha 1	protein_coding	328.44	351.73	148.33	146.58
0	ENSMUSG00000001627.11	Ifrd1	interferon-related developmental regulator 1	protein_coding	489.56	575.73	211.5	236.44
0	ENSMUSG00000001663.10	Gstt1	glutathione S-transferase, theta 1	protein_coding	25.38	25.73	11.17	10.59
0	ENSMUSG00000001794.12	Capns1	calpain, small subunit 1	protein_coding	101.61	92.38	60.92	53.43
0	ENSMUSG00000002289.15	Angptl4	angiopoietin-like 4	protein_coding	391.87	402.76	116.43	119.78
0	ENSMUSG00000002325.14	Irf9	interferon regulatory factor 9	protein_coding	38.66	35.68	19.09	16.97
0	ENSMUSG00000002718.14	Cse1l	chromosome segregation 1-like (S. cerevisiae)	protein_coding	22.37	23.02	12.25	11.05
0	ENSMUSG00000002983.16	Relb	avian reticuloendotheliosis viral (v-rel) oncogene related B	protein_coding	25.06	30.46	14.42	12.71
0	ENSMUSG00000002996.17	Hbp1	high mobility group box transcription factor 1	protein_coding	100.12	106.18	74.19	68.63
0	ENSMUSG00000003380.11	Rabac1	Rab acceptor 1 (prenylated)	protein_coding	702.17	677.05	379.18	347.61
0	ENSMUSG00000003534.17	Ddr1	discoidin domain receptor family, member 1	protein_coding	66.69	59.76	18.28	17.37
0	ENSMUSG00000003545.2	Fosb	FBJ osteosarcoma oncogene B	protein_coding	177.97	186.84	33.54	35.07
0	ENSMUSG00000003746.15	Man1a	mannosidase 1, alpha	protein_coding	12.3	10.74	2.28	2.26
0	ENSMUSG00000003814.8	Calr	calreticulin	protein_coding	338.1	369.98	239.03	218.12
0	ENSMUSG00000004040.16	Stat3	signal transducer and activator of transcription 3	protein_coding	140.61	140.46	54.91	56.45
0	ENSMUSG00000004043.14	Stat5a	signal transducer and activator of transcription 5A	protein_coding	49.22	52.02	19.42	20.01
0	ENSMUSG00000004098.7	Col5a3	collagen, type V, alpha 3	protein_coding	19.55	17.68	5.58	5.29
0	ENSMUSG00000004267.16	Eno2	enolase 2, gamma neuronal	protein_coding	18.26	17.84	8.24	6.63
0	ENSMUSG00000004347.16	Pde1c	phosphodiesterase 1C	protein_coding	17.83	18.84	7.05	6.93
0	ENSMUSG00000004530.12	Coro1c	coronin, actin binding protein 1C	protein_coding	131.73	145.33	91.06	89.66
0	ENSMUSG00000004535.12	Tax1bp1	Tax1 (human T cell leukemia virus type I) binding protein 1	protein_coding	117.11	125.93	54.3	52.39
0	ENSMUSG00000004655.5	Aqp1	aquaporin 1	protein_coding	25.57	26.92	13.74	12.52
0	ENSMUSG00000004872.15	Pax3	paired box 3	protein_coding	110.6	119.82	54.99	55.61
0	ENSMUSG00000005034.15	Prkacb	protein kinase, cAMP dependent, catalytic, beta	protein_coding	17.86	18.9	6.02	6.55
0	ENSMUSG00000005043.13	Sgsh	N-sulfoglucosamine sulfohydrolase (sulfamidase)	protein_coding	31.67	19.74	4.39	4.06
0	ENSMUSG00000005087.17	Cd44	CD44 antigen	protein_coding	248.84	263.12	114.77	115.75
0	ENSMUSG00000005125.12	Ndrg1	N-myc downstream regulated gene 1	protein_coding	106.08	95.72	44.78	42.94
0	ENSMUSG00000005534.9	Insr	insulin receptor	protein_coding	27.9	23.79	11.58	11.51
0	ENSMUSG00000005610.16	Eif4g2	eukaryotic translation initiation factor 4, gamma 2	protein_coding	104.06	113.23	58.79	61.32
0	ENSMUSG00000005615.14	Pcyt1a	phosphate cytidylyltransferase 1, choline, alpha isoform	protein_coding	16.82	18.37	5.31	5.49
0	ENSMUSG00000005698.15	Ctcf	CCCTC-binding factor	protein_coding	24.85	23.32	10.15	11.18
0	ENSMUSG00000005871.14	Apc	adenomatosis polyposis coli	protein_coding	6.38	7.17	1.19	1.26
0	ENSMUSG00000006134.3	Crkl	v-crk avian sarcoma virus CT10 oncogene homolog-like	protein_coding	20.15	19.99	4.05	3.87
0	ENSMUSG00000006273.14	Atp6v1b2	ATPase, H+ transporting, lysosomal V1 subunit B2	protein_coding	303.76	329.99	201.51	201.62
0	ENSMUSG00000006360.11	Crip1	cysteine-rich protein 1 (intestinal)	protein_coding	2123.03	1717.61	797	776.66
0	ENSMUSG00000006519.10	Cyba	cytochrome b-245, alpha polypeptide	protein_coding	173.62	153.48	97.02	92.65
0	ENSMUSG00000006527.14	Sfmbt1	Scm-like with four mbt domains 1	protein_coding	12.89	10.49	3.43	3.39
0	ENSMUSG00000006676.16	Usp19	ubiquitin specific peptidase 19	protein_coding	31.22	34.82	13.51	13.13
0	ENSMUSG00000006800.13	Sulf2	sulfatase 2	protein_coding	117.18	98.42	43.59	44.36
0	ENSMUSG00000006920.14	Ezh1	enhancer of zeste 1 polycomb repressive complex 2 subunit	protein_coding	14.36	16.66	6.39	6.46
0	ENSMUSG00000006932.16	Ctnnb1	catenin (cadherin associated protein), beta 1	protein_coding	277.47	286.74	168.19	159.93
0	ENSMUSG00000007655.16	Cav1	caveolin 1, caveolae protein	protein_coding	137.63	164.73	57.21	58.01
0	ENSMUSG00000007812.16	Zfp655	zinc finger protein 655	protein_coding	53.29	52.06	33.11	34.14
0	ENSMUSG00000009185.2	Ccl8	chemokine (C-C motif) ligand 8	protein_coding	438.83	360.43	92.91	83.56
0	ENSMUSG00000009281.6	Rarres2	retinoic acid receptor responder (tazarotene induced) 2	protein_coding	35.72	31.43	17.89	13.2
0	ENSMUSG00000009376.15	Met	met proto-oncogene	protein_coding	59.48	59.77	24.21	24.09
0	ENSMUSG00000009470.16	Tnpo1	transportin 1	protein_coding	11.98	11.1	3.75	3.9
0	ENSMUSG00000010277.7	2610507B11Rik	RIKEN cDNA 2610507B11 gene	protein_coding	19.63	20.12	6.97	6.08
0	ENSMUSG00000010609.15	Psen2	presenilin 2	protein_coding	97.92	100.68	65.99	71.8
0	ENSMUSG00000013275.9	Slc41a1	solute carrier family 41, member 1	protein_coding	15.67	17.27	3.5	3.94
0	ENSMUSG00000014355.10	Anapc1	anaphase promoting complex subunit 1	protein_coding	14.21	12.24	3.85	4.2
0	ENSMUSG00000014361.5	Mertk	c-mer proto-oncogene tyrosine kinase	protein_coding	10.26	9.05	1.99	2.12
0	ENSMUSG00000014496.7	Ankrd28	ankyrin repeat domain 28	protein_coding	28.25	28.07	2.24	2.58
0	ENSMUSG00000014846.12	Tppp3	tubulin polymerization-promoting protein family member 3	protein_coding	312.65	285.52	136.67	123.96
0	ENSMUSG00000014956.15	Ppp1cb	protein phosphatase 1, catalytic subunit, beta isoform	protein_coding	45.66	46.03	27.55	27.41
0	ENSMUSG00000015165.16	Hnrnpl	heterogeneous nuclear ribonucleoprotein L	protein_coding	113.09	94.88	43.99	52.11
0	ENSMUSG00000015224.10	Cyp2j9	cytochrome P450, family 2, subfamily j, polypeptide 9	protein_coding	22.28	23.46	10.9	11.9
0	ENSMUSG00000015243.4	Abca1	ATP-binding cassette, sub-family A (ABC1), member 1	protein_coding	10.29	10.63	2.21	2.3
0	ENSMUSG00000015354.8	Pcolce2	procollagen C-endopeptidase enhancer 2	protein_coding	120.25	130.01	25.05	22.44
0	ENSMUSG00000015501.10	Hivep2	human immunodeficiency virus type I enhancer binding protein 2	protein_coding	13.57	8.22	1.16	1.25
0	ENSMUSG00000015522.18	Arnt	aryl hydrocarbon receptor nuclear translocator	protein_coding	21.21	22.13	8.92	8.72
0	ENSMUSG00000015745.9	Plekho1	pleckstrin homology domain containing, family O member 1	protein_coding	80.37	94.99	23.78	21.43
0	ENSMUSG00000015850.11	Adamtsl4	ADAMTS-like 4	protein_coding	55.76	55.45	19.12	22.22
0	ENSMUSG00000015882.17	Lcorl	ligand dependent nuclear receptor corepressor-like	protein_coding	13.05	8.1	3.17	2.88
0	ENSMUSG00000016128.14	Stard13	StAR-related lipid transfer (START) domain containing 13	protein_coding	13.76	16.18	3.94	5.01
0	ENSMUSG00000016487.15	Ppfibp1	PTPRF interacting protein, binding protein 1 (liprin beta 1)	protein_coding	30.05	33.88	9.66	8.6
0	ENSMUSG00000016494.9	Cd34	CD34 antigen	protein_coding	30.67	24.99	13.87	12.78
0	ENSMUSG00000016496.7	Cd274	CD274 antigen	protein_coding	17.8	17.95	1.58	1.22
0	ENSMUSG00000016528.10	Mapkapk2	MAP kinase-activated protein kinase 2	protein_coding	37.78	39.61	18.89	17.46
0	ENSMUSG00000017119.19	Nbr1	neighbor of Brca1 gene 1	protein_coding	38.84	23.04	9.42	8.74
0	ENSMUSG00000017677.11	Wsb1	WD repeat and SOCS box-containing 1	protein_coding	101.96	102.6	46.46	46.88
0	ENSMUSG00000017707.9	Serinc3	serine incorporator 3	protein_coding	64.64	71.87	12.25	13.46
0	ENSMUSG00000017721.15	Pigt	phosphatidylinositol glycan anchor biosynthesis, class T	protein_coding	20.75	21.04	6.67	5.66
0	ENSMUSG00000017774.19	Myo1c	myosin IC	protein_coding	27.83	34.78	14.49	13.36
0	ENSMUSG00000017776.15	Crk	v-crk avian sarcoma virus CT10 oncogene homolog	protein_coding	47.61	52.59	22.33	21.69
0	ENSMUSG00000017929.13	B4galt5	UDP-Gal:betaGlcNAc beta 1,4-galactosyltransferase, polypeptide 5	protein_coding	43.6	30.71	4.16	4.15
0	ENSMUSG00000018143.10	Mafk	v-maf musculoaponeurotic fibrosarcoma oncogene family, protein K (avian)	protein_coding	68.17	76.53	42.56	39.41
0	ENSMUSG00000018166.8	Erbb3	erb-b2 receptor tyrosine kinase 3	protein_coding	28.92	28.79	5.96	5.79
0	ENSMUSG00000018217.12	Pmp22	peripheral myelin protein 22	protein_coding	385.79	404.6	205.8	190.54
0	ENSMUSG00000018340.13	Anxa6	annexin A6	protein_coding	96.26	108.68	73.77	70.11
0	ENSMUSG00000018377.10	Vezf1	vascular endothelial zinc finger 1	protein_coding	21.47	21.24	10.93	10.42
0	ENSMUSG00000018398.18	2008-09-01	septin 8	protein_coding	27.56	30.93	10.44	10.12
0	ENSMUSG00000018417.14	Myo1b	myosin IB	protein_coding	25.72	28.83	9.96	14.24
0	ENSMUSG00000018507.16	Trpv2	transient receptor potential cation channel, subfamily V, member 2	protein_coding	71.46	73.38	52.67	45.58
0	ENSMUSG00000018509.8	Cenpv	centromere protein V	protein_coding	17.71	15.91	8.14	5.97
0	ENSMUSG00000018930.3	Ccl4	chemokine (C-C motif) ligand 4	protein_coding	19.23	20.22	6.86	5.06
0	ENSMUSG00000019189.13	Rnf145	ring finger protein 145	protein_coding	28.62	22.39	13.08	12.08
0	ENSMUSG00000019256.17	Ahr	aryl-hydrocarbon receptor	protein_coding	22.55	27.01	3.6	4.47
0	ENSMUSG00000019302.16	Atp6v0a1	ATPase, H+ transporting, lysosomal V0 subunit A1	protein_coding	109.06	109.49	60.92	64.7
0	ENSMUSG00000019338.13	Zfp687	zinc finger protein 687	protein_coding	11.05	10.77	2.82	2.64
0	ENSMUSG00000019505.7	Ubb	ubiquitin B	protein_coding	4006.06	4067.83	3301.62	2815.86
0	ENSMUSG00000019577.6	Pdk4	pyruvate dehydrogenase kinase, isoenzyme 4	protein_coding	11.59	16.21	2.24	3.49
0	ENSMUSG00000019806.13	Aig1	androgen-induced 1	protein_coding	49.02	49.75	29.26	31.27
0	ENSMUSG00000019817.18	Plagl1	pleiomorphic adenoma gene-like 1	protein_coding	34.34	38.23	5.84	6.1
0	ENSMUSG00000019823.17	Mical1	microtubule associated monooxygenase, calponin and LIM domain containing 1	protein_coding	44.94	57.19	32.84	28.65
0	ENSMUSG00000019846.11	Lama4	laminin, alpha 4	protein_coding	17.73	20.35	8.49	6.64
0	ENSMUSG00000019850.11	Tnfaip3	tumor necrosis factor, alpha-induced protein 3	protein_coding	13.06	15.23	3.42	3.06
0	ENSMUSG00000019877.10	Serinc1	serine incorporator 1	protein_coding	111.45	120.7	80.55	73.56
0	ENSMUSG00000019920.17	Lims1	LIM and senescent cell antigen-like domains 1	protein_coding	77.7	74.67	37.46	37.02
0	ENSMUSG00000019947.9	Arid5b	AT rich interactive domain 5B (MRF1-like)	protein_coding	30.13	28.03	7.7	8.25
0	ENSMUSG00000019978.15	Epb41l2	erythrocyte membrane protein band 4.1 like 2	protein_coding	23.95	30	6.68	6.62
0	ENSMUSG00000020027.18	Socs2	suppressor of cytokine signaling 2	protein_coding	56.63	54.07	26.26	23.78
0	ENSMUSG00000020038.9	Cry1	cryptochrome 1 (photolyase-like)	protein_coding	25.59	27.51	9.63	10.85
0	ENSMUSG00000020044.13	Timp3	tissue inhibitor of metalloproteinase 3	protein_coding	45.72	47.97	24.69	23.75
0	ENSMUSG00000020097.14	Sgpl1	sphingosine phosphate lyase 1	protein_coding	77.71	85.24	26.12	22.93
0	ENSMUSG00000020114.12	Cand1	cullin associated and neddylation disassociated 1	protein_coding	18.48	22.3	4.74	4.14
0	ENSMUSG00000020130.8	Tbc1d15	TBC1 domain family, member 15	protein_coding	23.04	24.42	10.43	10.68
0	ENSMUSG00000020198.7	Ap3d1	adaptor-related protein complex 3, delta 1 subunit	protein_coding	28.19	30.8	16.05	15.82
0	ENSMUSG00000020263.14	Appl2	adaptor protein, phosphotyrosine interaction, PH domain and leucine zipper containing 2	protein_coding	77.67	85.04	54.94	54
0	ENSMUSG00000020271.17	Fbxw11	F-box and WD-40 domain protein 11	protein_coding	27.23	31.81	10.57	10.94
0	ENSMUSG00000020300.14	Cpeb4	cytoplasmic polyadenylation element binding protein 4	protein_coding	10.99	12.3	1.1	1.45
0	ENSMUSG00000020315.18	Sptbn1	spectrin beta, non-erythrocytic 1	protein_coding	65.78	64.46	26.62	27.34
0	ENSMUSG00000020415.16	Pttg1	pituitary tumor-transforming gene 1	protein_coding	111.06	113.68	68.14	69.24
0	ENSMUSG00000020458.16	Rtn4	reticulon 4	protein_coding	69.04	71.91	42.61	40.1
0	ENSMUSG00000020482.4	Ccdc117	coiled-coil domain containing 117	protein_coding	23.87	23.38	7.64	8.49
0	ENSMUSG00000020484.18	Xbp1	X-box binding protein 1	protein_coding	143.64	153.85	99.38	93.41
0	ENSMUSG00000020538.15	Srebf1	sterol regulatory element binding transcription factor 1	protein_coding	66.24	56.08	28.81	29.66
0	ENSMUSG00000020589.16	Fam49a	family with sequence similarity 49, member A	protein_coding	17.71	21.16	4.56	5.12
0	ENSMUSG00000020590.15	Snx13	sorting nexin 13	protein_coding	9.07	8.57	2.22	2.31
0	ENSMUSG00000020593.14	Lpin1	lipin 1	protein_coding	15.32	18.08	7.06	6.72
0	ENSMUSG00000020594.14	Pum2	pumilio RNA-binding family member 2	protein_coding	19.79	26.13	10	9.49
0	ENSMUSG00000020598.15	Nrcam	neuronal cell adhesion molecule	protein_coding	21.1	26.79	4.88	4.97
0	ENSMUSG00000020611.14	Gna13	guanine nucleotide binding protein, alpha 13	protein_coding	76.25	69.98	36.49	36.52
0	ENSMUSG00000020687.13	Cdc27	cell division cycle 27	protein_coding	17.67	12.3	4.53	3.86
0	ENSMUSG00000020774.9	Aspa	aspartoacylase	protein_coding	16.4	19.82	8.49	6.87
0	ENSMUSG00000020777.16	Acox1	acyl-Coenzyme A oxidase 1, palmitoyl	protein_coding	51.78	51.74	25.21	23.88
0	ENSMUSG00000020801.8	Med31	mediator complex subunit 31	protein_coding	30.5	30.76	15.4	16.4
0	ENSMUSG00000020811.16	Wscd1	WSC domain containing 1	protein_coding	28.81	29.07	8.43	7.81
0	ENSMUSG00000020814.13	Mxra7	matrix-remodelling associated 7	protein_coding	70.38	72.05	41.86	42.96
0	ENSMUSG00000020817.16	Rabep1	rabaptin, RAB GTPase binding effector protein 1	protein_coding	39.36	42.87	21.58	22.65
0	ENSMUSG00000020850.14	Prpf8	pre-mRNA processing factor 8	protein_coding	18.87	15.13	6.58	5.59
0	ENSMUSG00000020859.16	Spag9	sperm associated antigen 9	protein_coding	33.03	36.32	10.55	9.9
0	ENSMUSG00000020889.11	Nr1d1	nuclear receptor subfamily 1, group D, member 1	protein_coding	96.47	99.01	56.7	50.98
0	ENSMUSG00000020893.17	Per1	period circadian clock 1	protein_coding	19.5	21.79	4.46	4.22
0	ENSMUSG00000020919.11	Stat5b	signal transducer and activator of transcription 5B	protein_coding	28.63	33.72	8.18	7.58
0	ENSMUSG00000020922.11	Lsm12	LSM12 homolog	protein_coding	51.63	50.95	33.88	33.05
0	ENSMUSG00000020964.14	Sel1l	sel-1 suppressor of lin-12-like (C. elegans)	protein_coding	29.57	34.93	14.59	12.49
0	ENSMUSG00000021036.10	Sptlc2	serine palmitoyltransferase, long chain base subunit 2	protein_coding	112.16	137.23	78.71	78.24
0	ENSMUSG00000021091.8	Serpina3n	serine (or cysteine) peptidase inhibitor, clade A, member 3N	protein_coding	133.03	128.18	53.26	50.98
0	ENSMUSG00000021109.13	Hif1a	hypoxia inducible factor 1, alpha subunit	protein_coding	29.02	32.07	9.68	8.61
0	ENSMUSG00000021112.8	Mpp5	membrane protein, palmitoylated 5 (MAGUK p55 subfamily member 5)	protein_coding	9.74	9.55	1.67	2.14
0	ENSMUSG00000021127.6	Zfp36l1	zinc finger protein 36, C3H type-like 1	protein_coding	104.78	86.37	60.54	63.07
0	ENSMUSG00000021133.8	Susd6	sushi domain containing 6	protein_coding	16.21	17.77	3.77	4.21
0	ENSMUSG00000021156.16	Zmynd11	zinc finger, MYND domain containing 11	protein_coding	50.19	46.42	21.64	16.22
0	ENSMUSG00000021188.14	Trip11	thyroid hormone receptor interactor 11	protein_coding	19.58	19.56	4.38	5.09
0	ENSMUSG00000021270.13	Hsp90aa1	heat shock protein 90, alpha (cytosolic), class A member 1	protein_coding	1955.97	1901.27	656.25	632.37
0	ENSMUSG00000021279.4	Cdc42bpb	CDC42 binding protein kinase beta	protein_coding	9.08	8.18	2.44	2.13
0	ENSMUSG00000021282.16	Eif5	eukaryotic translation initiation factor 5	protein_coding	130.13	142.58	95.29	96.94
0	ENSMUSG00000021356.9	Irf4	interferon regulatory factor 4	protein_coding	11.34	13.3	3.55	3.53
0	ENSMUSG00000021360.15	Gcnt2	glucosaminyl (N-acetyl) transferase 2, I-branching enzyme	protein_coding	11.67	14.64	2.84	2.97
0	ENSMUSG00000021365.14	Nedd9	neural precursor cell expressed, developmentally down-regulated gene 9	protein_coding	18.85	19.69	5.19	5.41
0	ENSMUSG00000021408.14	Ripk1	receptor (TNFRSF)-interacting serine-threonine kinase 1	protein_coding	23.97	24.13	7.78	7
0	ENSMUSG00000021417.14	Eci2	enoyl-Coenzyme A delta isomerase 2	protein_coding	338.08	302.63	180.4	173.28
0	ENSMUSG00000021536.7	Adcy2	adenylate cyclase 2	protein_coding	10.08	11.24	2.94	3.52
0	ENSMUSG00000021676.9	Iqgap2	IQ motif containing GTPase activating protein 2	protein_coding	8.12	7.34	0.94	1.21
0	ENSMUSG00000021687.14	Scamp1	secretory carrier membrane protein 1	protein_coding	26.66	29.78	14.6	13.48
0	ENSMUSG00000021699.17	Pde4d	phosphodiesterase 4D, cAMP specific	protein_coding	26.02	25.06	10.94	10.62
0	ENSMUSG00000021701.7	Plk2	polo-like kinase 2	protein_coding	170.92	178.96	97.07	100.85
0	ENSMUSG00000021709.14	Erbb2ip	Erbb2 interacting protein	protein_coding	12.62	13.12	3.12	4.23
0	ENSMUSG00000021756.12	Il6st	interleukin 6 signal transducer	protein_coding	28.83	29.97	4.03	3.48
0	ENSMUSG00000021775.10	Nr1d2	nuclear receptor subfamily 1, group D, member 2	protein_coding	21.24	24.69	3.49	3.54
0	ENSMUSG00000021823.9	Vcl	vinculin	protein_coding	18.05	19.38	3.15	3.21
0	ENSMUSG00000021830.13	Txndc16	thioredoxin domain containing 16	protein_coding	34.62	34.8	10.44	10.01
0	ENSMUSG00000021843.16	Ktn1	kinectin 1	protein_coding	27.82	27.86	9.23	12.13
0	ENSMUSG00000021866.15	Anxa11	annexin A11	protein_coding	45.91	47.72	12.15	11.99
0	ENSMUSG00000021876.14	Rnase4	ribonuclease, RNase A family 4	protein_coding	470.86	468.79	226.19	209.95
0	ENSMUSG00000021959.15	Lats2	large tumor suppressor 2	protein_coding	18.05	19.59	6.64	7.7
0	ENSMUSG00000021987.8	Mtmr6	myotubularin related protein 6	protein_coding	16.08	17.01	5.08	4.85
0	ENSMUSG00000022124.14	Fbxl3	F-box and leucine-rich repeat protein 3	protein_coding	22.6	25.69	5.37	6.22
0	ENSMUSG00000022129.3	Dct	dopachrome tautomerase	protein_coding	7568.47	7556.27	5995.06	5619.88
0	ENSMUSG00000022144.3	Gdnf	glial cell line derived neurotrophic factor	protein_coding	10.27	10.65	1.75	1.73
0	ENSMUSG00000022146.12	Osmr	oncostatin M receptor	protein_coding	27.14	24.84	2.33	2.78
0	ENSMUSG00000022185.18	Acin1	apoptotic chromatin condensation inducer 1	protein_coding	25.07	30.25	14	13.52
0	ENSMUSG00000022201.15	Zfr	zinc finger RNA binding protein	protein_coding	89.3	66.74	12.07	12.41
0	ENSMUSG00000022270.15	Fam134b	reticulophagy regulator 1	protein_coding	30.91	31.97	10.01	10.99
0	ENSMUSG00000022272.17	Myo10	myosin X	protein_coding	36.21	32.68	14.72	13.43
0	ENSMUSG00000022280.8	Rnf19a	ring finger protein 19A	protein_coding	22.29	24.7	6.16	5.82
0	ENSMUSG00000022292.15	Rrm2b	ribonucleotide reductase M2 B (TP53 inducible)	protein_coding	8.7	9.63	1.59	1.28
0	ENSMUSG00000022361.14	Zhx1	zinc fingers and homeoboxes 1	protein_coding	9.16	8.69	1.96	1.65
0	ENSMUSG00000022389.14	Tef	thyrotroph embryonic factor	protein_coding	43.15	42.53	11.67	10.98
0	ENSMUSG00000022415.12	Syngr1	synaptogyrin 1	protein_coding	1111.38	1065.45	826.59	741.64
0	ENSMUSG00000022425.15	Enpp2	ectonucleotide pyrophosphatase/phosphodiesterase 2	protein_coding	404.71	422.85	212.51	204.35
0	ENSMUSG00000022462.6	Slc38a2	solute carrier family 38, member 2	protein_coding	80.12	85.77	31.32	32.46
0	ENSMUSG00000022463.7	Srebf2	sterol regulatory element binding factor 2	protein_coding	53.52	53.25	19.98	20.3
0	ENSMUSG00000022489.5	Pde1b	phosphodiesterase 1B, Ca2+-calmodulin dependent	protein_coding	26.77	30.44	7.25	7.01
0	ENSMUSG00000022514.14	Il1rap	interleukin 1 receptor accessory protein	protein_coding	21.37	23.8	5.17	6.33
0	ENSMUSG00000022565.15	Plec	plectin	protein_coding	57.89	57.58	11.33	10.36
0	ENSMUSG00000022620.14	Arsa	arylsulfatase A	protein_coding	24.67	26.2	13.62	12.5
0	ENSMUSG00000022747.16	St3gal6	ST3 beta-galactoside alpha-2,3-sialyltransferase 6	protein_coding	179.13	175.44	120.32	118.38
0	ENSMUSG00000022800.13	Fyttd1	forty-two-three domain containing 1	protein_coding	41.3	42.73	22.83	23.79
0	ENSMUSG00000022801.13	Lrch3	leucine-rich repeats and calponin homology (CH) domain containing 3	protein_coding	11.04	11.3	2.67	3.66
0	ENSMUSG00000022885.15	St6gal1	beta galactoside alpha 2,6 sialyltransferase 1	protein_coding	61.03	46.46	9.66	10.7
0	ENSMUSG00000022892.10	App	amyloid beta (A4) precursor protein	protein_coding	278.06	303.94	130.94	133.17
0	ENSMUSG00000022893.14	Adamts1	a disintegrin-like and metallopeptidase (reprolysin type) with thrombospondin type 1 motif, 1	protein_coding	48.07	51.8	17.03	16.06
0	ENSMUSG00000022905.12	Kpna1	karyopherin (importin) alpha 1	protein_coding	13.98	14.51	5.1	4.95
0	ENSMUSG00000022906.15	Parp9	poly (ADP-ribose) polymerase family, member 9	protein_coding	12.26	12.47	4.56	4.1
0	ENSMUSG00000022912.8	Pros1	protein S (alpha)	protein_coding	41.86	44.24	15.66	16.26
0	ENSMUSG00000022971.18	Ifnar2	interferon (alpha and beta) receptor 2	protein_coding	108.83	115.44	79.79	86.46
0	ENSMUSG00000023031.7	Cela1	chymotrypsin-like elastase family, member 1	protein_coding	22.34	17.92	5.2	4.46
0	ENSMUSG00000023032.12	Slc4a8	solute carrier family 4 (anion exchanger), member 8	protein_coding	34.28	38.24	13.11	11.65
0	ENSMUSG00000023046.6	Igfbp6	insulin-like growth factor binding protein 6	protein_coding	45.61	42.58	26.99	23.85
0	ENSMUSG00000023150.14	Ivns1abp	influenza virus NS1A binding protein	protein_coding	74.82	83.59	34.09	34.57
0	ENSMUSG00000023186.14	Vwa5a	von Willebrand factor A domain containing 5A	protein_coding	52	54.68	8.95	9.79
0	ENSMUSG00000023885.8	Thbs2	thrombospondin 2	protein_coding	17.89	21.23	5.39	5.59
0	ENSMUSG00000023905.14	Tnfrsf12a	tumor necrosis factor receptor superfamily, member 12a	protein_coding	390.18	371.97	133.71	124.5
0	ENSMUSG00000023960.13	Enpp5	ectonucleotide pyrophosphatase/phosphodiesterase 5	protein_coding	28.04	33.9	15.5	16.1
0	ENSMUSG00000023966.8	Rsph9	radial spoke head 9 homolog (Chlamydomonas)	protein_coding	22.09	20.38	9.12	9.13
0	ENSMUSG00000023991.16	Foxp4	forkhead box P4	protein_coding	12.79	14.96	5.82	4.9
0	ENSMUSG00000023992.14	Trem2	triggering receptor expressed on myeloid cells 2	protein_coding	25.3	24.54	7.7	7.31
0	ENSMUSG00000024070.15	Prkd3	protein kinase D3	protein_coding	14.89	14.67	3.75	3.34
0	ENSMUSG00000024084.7	Qpct	glutaminyl-peptide cyclotransferase (glutaminyl cyclase)	protein_coding	169.52	174.82	116.17	127.31
0	ENSMUSG00000024098.5	Twsg1	twisted gastrulation BMP signaling modulator 1	protein_coding	39.62	40.67	7.01	7.81
0	ENSMUSG00000024104.11	Fam21	WASH complex subunit 2`	protein_coding	19.6	22.53	8.79	11.01
0	ENSMUSG00000024283.14	Wac	WW domain containing adaptor with coiled-coil	protein_coding	48.73	53.28	23.9	27.45
0	ENSMUSG00000024371.14	C2	complement component 2 (within H-2S)	protein_coding	154.43	169.54	95.32	82.99
0	ENSMUSG00000024413.13	Npc1	Niemann-Pick type C1	protein_coding	35.54	25.05	9.77	9.61
0	ENSMUSG00000024431.14	Nr3c1	nuclear receptor subfamily 3, group C, member 1	protein_coding	51.31	45.23	12.12	10.82
0	ENSMUSG00000024483.18	Ankhd1	ankyrin repeat and KH domain containing 1	protein_coding	25.91	24.39	14.36	11.27
0	ENSMUSG00000024539.17	Ptpn2	protein tyrosine phosphatase, non-receptor type 2	protein_coding	55.68	56.17	32.5	32.07
0	ENSMUSG00000024581.12	Napg	N-ethylmaleimide sensitive fusion protein attachment protein gamma	protein_coding	17.97	18.03	8.18	7.88
0	ENSMUSG00000024589.15	Nedd4l	neural precursor cell expressed, developmentally down-regulated gene 4-like	protein_coding	14.87	16.02	3.94	4.11
0	ENSMUSG00000024614.6	Tmx3	thioredoxin-related transmembrane protein 3	protein_coding	10.55	12.29	3.31	3.37
0	ENSMUSG00000024740.9	Ddb1	damage specific DNA binding protein 1	protein_coding	81.17	85.88	38.22	36.39
0	ENSMUSG00000024750.10	Zfand5	zinc finger, AN1-type domain 5	protein_coding	240.2	239.5	165.23	156.12
0	ENSMUSG00000024782.7	Ak3	adenylate kinase 3	protein_coding	102.57	110.91	70.28	67.38
0	ENSMUSG00000024812.9	Tjp2	tight junction protein 2	protein_coding	21.64	22.15	7.52	7.86
0	ENSMUSG00000024817.13	Uhrf2	ubiquitin-like, containing PHD and RING finger domains 2	protein_coding	40.29	43.72	19.9	20.88
0	ENSMUSG00000024843.15	Chka	choline kinase alpha	protein_coding	53.53	51.63	32.63	32.93
0	ENSMUSG00000024991.7	Eif3a	eukaryotic translation initiation factor 3, subunit A	protein_coding	39.43	42.91	21.83	22.45
0	ENSMUSG00000025006.15	Sorbs1	sorbin and SH3 domain containing 1	protein_coding	87.68	87.01	50.02	49.66
0	ENSMUSG00000025026.14	Add3	adducin 3 (gamma)	protein_coding	20.96	20.8	7.06	7.05
0	ENSMUSG00000025060.14	Slk	STE20-like kinase	protein_coding	12.06	11.23	2.57	3.2
0	ENSMUSG00000025085.16	Ablim1	actin-binding LIM protein 1	protein_coding	26.78	32.48	4.78	5.55
0	ENSMUSG00000025139.13	Tollip	toll interacting protein	protein_coding	47.74	48.4	25.76	23.13
0	ENSMUSG00000025178.8	Pi4k2a	phosphatidylinositol 4-kinase type 2 alpha	protein_coding	19.86	17.45	7.66	7.36
0	ENSMUSG00000025223.14	Ldb1	LIM domain binding 1	protein_coding	32.32	28.31	15.37	14.28
0	ENSMUSG00000025224.14	Gbf1	golgi-specific brefeldin A-resistance factor 1	protein_coding	17.72	19.02	4.98	6.81
0	ENSMUSG00000025240.8	Sacm1l	SAC1 suppressor of actin mutations 1-like (yeast)	protein_coding	12.87	14.44	4.61	4.27
0	ENSMUSG00000025314.16	Ptprj	protein tyrosine phosphatase, receptor type, J	protein_coding	13.56	12.71	4.55	5.04
0	ENSMUSG00000025437.15	Usp33	ubiquitin specific peptidase 33	protein_coding	11.81	11.91	3.54	3.72
0	ENSMUSG00000025477.13	Inpp5a	inositol polyphosphate-5-phosphatase A	protein_coding	23.18	21.55	10.95	10.28
0	ENSMUSG00000025511.14	Tspan4	tetraspanin 4	protein_coding	233.45	242.08	154.38	133.92
0	ENSMUSG00000025612.5	Bach1	BTB and CNC homology 1, basic leucine zipper transcription factor 1	protein_coding	15.82	15.96	4.68	3.97
0	ENSMUSG00000025702.15	2008-03-01	membrane-associated ring finger (C3HC4) 8	protein_coding	9.62	11.98	3.36	3.16
0	ENSMUSG00000025743.14	Sdc3	syndecan 3	protein_coding	221.98	227.1	19.17	17.21
0	ENSMUSG00000025746.11	Il6	interleukin 6	protein_coding	17.54	16.71	2.94	3.43
0	ENSMUSG00000025757.12	Hspa4l	heat shock protein 4 like	protein_coding	15.61	16.6	5.23	5.58
0	ENSMUSG00000025784.4	Clec3b	C-type lectin domain family 3, member b	protein_coding	8.98	14.09	4.04	2.5
0	ENSMUSG00000025809.15	Itgb1	integrin beta 1 (fibronectin receptor beta)	protein_coding	107.03	111.49	62.12	64.39
0	ENSMUSG00000025889.13	Snca	synuclein, alpha	protein_coding	22.21	23.49	8.82	9.22
0	ENSMUSG00000025907.14	Rb1cc1	RB1-inducible coiled-coil 1	protein_coding	20.59	22.26	4.24	5.22
0	ENSMUSG00000025932.14	Eya1	EYA transcriptional coactivator and phosphatase 1	protein_coding	54.1	44.5	11.17	10.78
0	ENSMUSG00000025981.13	Coq10b	coenzyme Q10B	protein_coding	118.25	120.88	40.19	42.18
0	ENSMUSG00000025982.13	Sf3b1	splicing factor 3b, subunit 1	protein_coding	91.73	100.6	59.49	66.54
0	ENSMUSG00000025986.6	Slc39a10	solute carrier family 39 (zinc transporter), member 10	protein_coding	13.49	12.47	4.6	5.06
0	ENSMUSG00000026028.12	Trak2	trafficking protein, kinesin binding 2	protein_coding	14.71	12.23	2.28	3.04
0	ENSMUSG00000026031.15	Cflar	CASP8 and FADD-like apoptosis regulator	protein_coding	76.72	72.42	40.66	50.1
0	ENSMUSG00000026043.18	Col3a1	collagen, type III, alpha 1	protein_coding	314.2	308.52	121.76	120.26
0	ENSMUSG00000026103.14	Gls	glutaminase	protein_coding	22.97	25.09	4.5	4.99
0	ENSMUSG00000026104.14	Stat1	signal transducer and activator of transcription 1	protein_coding	48.82	33.99	21.61	21.86
0	ENSMUSG00000026107.11	Nabp1	nucleic acid binding protein 1	protein_coding	13.05	15.37	4.85	3.99
0	ENSMUSG00000026176.13	Ctdsp1	CTD (carboxy-terminal domain, RNA polymerase II, polypeptide A) small phosphatase 1	protein_coding	21.96	20.27	9.72	10.26
0	ENSMUSG00000026192.13	Atic	5-aminoimidazole-4-carboxamide ribonucleotide formyltransferase/IMP cyclohydrolase	protein_coding	19.5	18.34	6.26	5.51
0	ENSMUSG00000026247.13	Ecel1	endothelin converting enzyme-like 1	protein_coding	12.38	13.15	3.44	3.93
0	ENSMUSG00000026303.6	Mlph	melanophilin	protein_coding	60.39	61.05	38.62	35.37
0	ENSMUSG00000026305.15	Lrrfip1	leucine rich repeat (in FLII) interacting protein 1	protein_coding	72.66	82.92	46.31	49.73
0	ENSMUSG00000026342.10	Slc35f5	solute carrier family 35, member F5	protein_coding	34.74	36.9	20.49	18.44
0	ENSMUSG00000026353.9	Ubxn4	UBX domain protein 4	protein_coding	61.46	68.97	34.89	42.44
0	ENSMUSG00000026384.13	Ptpn4	protein tyrosine phosphatase, non-receptor type 4	protein_coding	7.69	9.64	2.08	2.7
0	ENSMUSG00000026389.16	Steap3	STEAP family member 3	protein_coding	77.1	70.1	22.03	19.35
0	ENSMUSG00000026393.10	Nek7	NIMA (never in mitosis gene a)-related expressed kinase 7	protein_coding	21.4	23.02	8.1	8.51
0	ENSMUSG00000026421.14	Csrp1	cysteine and glycine-rich protein 1	protein_coding	802.39	828.97	425.84	394.33
0	ENSMUSG00000026426.10	Arl8a	ADP-ribosylation factor-like 8A	protein_coding	53.97	54.25	31.52	30.59
0	ENSMUSG00000026436.15	Elk4	ELK4, member of ETS oncogene family	protein_coding	18.11	18.83	7.04	6.65
0	ENSMUSG00000026466.16	Tor1aip1	torsin A interacting protein 1	protein_coding	49.24	59.04	27.74	29.46
0	ENSMUSG00000026473.15	Glul	glutamate-ammonia ligase (glutamine synthetase)	protein_coding	238.54	201.63	34.14	36.32
0	ENSMUSG00000026482.13	Rgl1	ral guanine nucleotide dissociation stimulator,-like 1	protein_coding	26.53	26.81	8.37	8.55
0	ENSMUSG00000026499.5	Acbd3	acyl-Coenzyme A binding domain containing 3	protein_coding	22.55	21.2	6.68	6.49
0	ENSMUSG00000026553.17	Copa	coatomer protein complex subunit alpha	protein_coding	53.38	56.46	26.58	24.91
0	ENSMUSG00000026596.13	Abl2	v-abl Abelson murine leukemia viral oncogene 2 (arg, Abelson-related gene)	protein_coding	13.78	11.16	3.67	2.79
0	ENSMUSG00000026615.14	Eprs	glutamyl-prolyl-tRNA synthetase	protein_coding	49.67	57.01	29.14	26.23
0	ENSMUSG00000026628.13	Atf3	activating transcription factor 3	protein_coding	733.48	790.02	475.42	445.02
0	ENSMUSG00000026656.15	Fcgr2b	Fc receptor, IgG, low affinity IIb	protein_coding	34.35	35.33	12.89	12.28
0	ENSMUSG00000026718.17	Stam	signal transducing adaptor molecule (SH3 domain and ITAM motif) 1	protein_coding	47.52	40.68	17.71	18.68
0	ENSMUSG00000026723.10	Trdmt1	tRNA aspartic acid methyltransferase 1	protein_coding	17.73	14.23	6.31	6.58
0	ENSMUSG00000026726.10	Cubn	cubilin (intrinsic factor-cobalamin receptor)	protein_coding	11.62	11.29	1.24	1.11
0	ENSMUSG00000026728.9	Vim	vimentin	protein_coding	3047.15	3126.45	1968.58	1913.36
0	ENSMUSG00000026788.13	Zbtb43	zinc finger and BTB domain containing 43	protein_coding	13.89	17.72	3.87	3.82
0	ENSMUSG00000026796.16	Fam129b	family with sequence similarity 129, member B	protein_coding	56.94	60.15	34.35	31.76
0	ENSMUSG00000026821.15	Ralgds	ral guanine nucleotide dissociation stimulator	protein_coding	64.12	62.83	30.07	26.71
0	ENSMUSG00000026867.18	Gapvd1	GTPase activating protein and VPS9 domains 1	protein_coding	21.63	24.68	8.32	8.07
0	ENSMUSG00000026872.16	Zeb2	zinc finger E-box binding homeobox 2	protein_coding	45.55	50.18	20.38	20.57
0	ENSMUSG00000026883.17	Dab2ip	disabled 2 interacting protein	protein_coding	31.38	20.3	5.95	6.31
0	ENSMUSG00000026923.15	Notch1	notch 1	protein_coding	11.24	12.77	3.9	3.35
0	ENSMUSG00000026956.15	Uap1l1	UDP-N-acteylglucosamine pyrophosphorylase 1-like 1	protein_coding	274.27	288.35	199.42	188
0	ENSMUSG00000026977.17	2007-03-01	membrane-associated ring finger (C3HC4) 7	protein_coding	34.75	36.28	15.52	16.72
0	ENSMUSG00000027002.13	Nckap1	NCK-associated protein 1	protein_coding	44.06	44.8	19.42	18.7
0	ENSMUSG00000027104.18	Atf2	activating transcription factor 2	protein_coding	19.82	25.55	9.9	11.19
0	ENSMUSG00000027184.14	Caprin1	cell cycle associated protein 1	protein_coding	65.7	71.95	37.19	36.2
0	ENSMUSG00000027193.12	Api5	apoptosis inhibitor 5	protein_coding	32.64	36.13	14.53	16.99
0	ENSMUSG00000027200.17	Sema6d	sema domain, transmembrane domain (TM), and cytoplasmic domain, (semaphorin) 6D	protein_coding	13.81	11.57	3.36	3.37
0	ENSMUSG00000027293.13	Ehd4	EH-domain containing 4	protein_coding	26.59	32.7	12.96	12.79
0	ENSMUSG00000027309.18	4930402H24Rik	RIKEN cDNA 4930402H24 gene	protein_coding	41.71	49.97	24.69	24.99
0	ENSMUSG00000027365.14	Trpm7	transient receptor potential cation channel, subfamily M, member 7	protein_coding	24.6	24.74	8.03	8.91
0	ENSMUSG00000027381.16	Bcl2l11	BCL2-like 11 (apoptosis facilitator)	protein_coding	16.61	18.57	6.63	7.49
0	ENSMUSG00000027488.12	Snta1	syntrophin, acidic 1	protein_coding	32.17	31.31	14.49	15.7
0	ENSMUSG00000027544.16	Nfatc2	nuclear factor of activated T cells, cytoplasmic, calcineurin dependent 2	protein_coding	30.04	32.35	9.25	9.85
0	ENSMUSG00000027598.16	Itch	itchy, E3 ubiquitin protein ligase	protein_coding	20.05	17.53	7.74	8.3
0	ENSMUSG00000027646.15	Src	Rous sarcoma oncogene	protein_coding	21.01	21.6	7.49	8.39
0	ENSMUSG00000027669.14	Gnb4	guanine nucleotide binding protein (G protein), beta 4	protein_coding	74.51	75.5	27.08	30.51
0	ENSMUSG00000027698.14	Nceh1	neutral cholesterol ester hydrolase 1	protein_coding	85.97	95.76	25.84	23.45
0	ENSMUSG00000027763.13	Mbnl1	muscleblind like splicing factor 1	protein_coding	77.55	65.78	36.67	36.57
0	ENSMUSG00000027782.10	Kpna4	karyopherin (importin) alpha 4	protein_coding	16.31	14.16	4.44	4.32
0	ENSMUSG00000027797.15	Dclk1	doublecortin-like kinase 1	protein_coding	65.69	70.8	16.29	14.78
0	ENSMUSG00000027800.14	Tm4sf1	transmembrane 4 superfamily member 1	protein_coding	1462.46	1483.71	847.58	841.63
0	ENSMUSG00000027858.13	Tspan2	tetraspanin 2	protein_coding	10.58	8.14	2	2.14
0	ENSMUSG00000027893.14	Ahcyl1	S-adenosylhomocysteine hydrolase-like 1	protein_coding	16.36	18.36	6.81	7.23
0	ENSMUSG00000027894.14	Slc6a17	solute carrier family 6 (neurotransmitter transporter), member 17	protein_coding	24.41	29.15	9.91	14.09
0	ENSMUSG00000027962.14	Vcam1	vascular cell adhesion molecule 1	protein_coding	9.11	10.41	2.29	2.11
0	ENSMUSG00000027996.13	Sfrp2	secreted frizzled-related protein 2	protein_coding	35.63	39.23	11.96	11.56
0	ENSMUSG00000028020.16	Glrb	glycine receptor, beta subunit	protein_coding	97.39	112.39	46.29	50.38
0	ENSMUSG00000028035.13	Dnajb4	DnaJ heat shock protein family (Hsp40) member B4	protein_coding	69.29	79.83	30.37	34.03
0	ENSMUSG00000028059.14	Arhgef2	rho/rac guanine nucleotide exchange factor (GEF) 2	protein_coding	28.22	27.95	10.22	11.48
0	ENSMUSG00000028063.15	Lmna	lamin A	protein_coding	1322.78	1445.04	790.52	732.94
0	ENSMUSG00000028078.14	Dclk2	doublecortin-like kinase 2	protein_coding	21.94	21.28	10.93	9.46
0	ENSMUSG00000028082.13	Sh3d19	SH3 domain protein D19	protein_coding	16.96	12.58	5.71	6.37
0	ENSMUSG00000028108.15	Ecm1	extracellular matrix protein 1	protein_coding	377.66	411.41	230.78	226.58
0	ENSMUSG00000028149.12	Rap1gds1	RAP1, GTP-GDP dissociation stimulator 1	protein_coding	26.08	21.71	12.97	12.33
0	ENSMUSG00000028164.15	Manba	mannosidase, beta A, lysosomal	protein_coding	9.81	11.02	3.68	2.86
0	ENSMUSG00000028184.12	Adgrl2	adhesion G protein-coupled receptor L2	protein_coding	18.59	20.3	8.29	8.91
0	ENSMUSG00000028226.15	Mmp16	matrix metallopeptidase 16	protein_coding	19.42	21.73	8.8	9.11
0	ENSMUSG00000028273.15	Pdlim5	PDZ and LIM domain 5	protein_coding	38.64	45.33	14.73	15.03
0	ENSMUSG00000028277.13	Ube2j1	ubiquitin-conjugating enzyme E2J 1	protein_coding	54.01	58.53	32.12	28.12
0	ENSMUSG00000028328.13	Tmod1	tropomodulin 1	protein_coding	31.68	31.42	14.66	14.58
0	ENSMUSG00000028341.9	Nr4a3	nuclear receptor subfamily 4, group A, member 3	protein_coding	15.14	10.51	1.38	1.9
0	ENSMUSG00000028381.8	Ugcg	UDP-glucose ceramide glucosyltransferase	protein_coding	32.85	31.3	8.77	9.1
0	ENSMUSG00000028382.15	Ptbp3	polypyrimidine tract binding protein 3	protein_coding	51.5	48.6	17.52	18.34
0	ENSMUSG00000028410.13	Dnaja1	DnaJ heat shock protein family (Hsp40) member A1	protein_coding	432.77	458.98	261.51	263.35
0	ENSMUSG00000028412.17	Slc44a1	solute carrier family 44, member 1	protein_coding	45.74	48.61	22.54	21.49
0	ENSMUSG00000028465.16	Tln1	talin 1	protein_coding	45.05	39.67	13.69	14.01
0	ENSMUSG00000028487.18	Bnc2	basonuclin 2	protein_coding	35.48	24.51	16.46	13.47
0	ENSMUSG00000028494.12	Plin2	perilipin 2	protein_coding	264.66	285.65	131.02	119.51
0	ENSMUSG00000028522.16	Mier1	MEIR1 treanscription regulator	protein_coding	27.63	25.48	11.27	12.39
0	ENSMUSG00000028525.16	Pde4b	phosphodiesterase 4B, cAMP specific	protein_coding	56.64	59.81	26.14	24.74
0	ENSMUSG00000028528.16	Dnajc6	DnaJ heat shock protein family (Hsp40) member C6	protein_coding	12.57	12.14	2.43	2.07
0	ENSMUSG00000028530.14	Jak1	Janus kinase 1	protein_coding	57.78	48.59	15.81	14.23
0	ENSMUSG00000028580.15	Pum1	pumilio RNA-binding family member 1	protein_coding	23.42	23.14	8.87	8.78
0	ENSMUSG00000028656.14	Cap1	CAP, adenylate cyclase-associated protein 1 (yeast)	protein_coding	28.78	27.65	16.56	15.39
0	ENSMUSG00000028698.13	Pik3r3	phosphoinositide-3-kinase regulatory subunit 3	protein_coding	12.42	14.31	2.83	2.56
0	ENSMUSG00000028713.17	Cyp4b1	cytochrome P450, family 4, subfamily b, polypeptide 1	protein_coding	131.87	136.94	32.64	29.78
0	ENSMUSG00000028751.13	Pla2g2e	phospholipase A2, group IIE	protein_coding	48.54	41.35	14.99	16.4
0	ENSMUSG00000028759.13	Hp1bp3	heterochromatin protein 1, binding protein 3	protein_coding	68.82	52.84	29.96	30.63
0	ENSMUSG00000028809.16	Srrm1	serine/arginine repetitive matrix 1	protein_coding	57.65	63.41	29.57	32.27
0	ENSMUSG00000028834.13	Trim63	tripartite motif-containing 63	protein_coding	13.43	14.3	4.47	4.52
0	ENSMUSG00000028868.13	Wasf2	WAS protein family, member 2	protein_coding	53.78	49.89	21.42	14.96
0	ENSMUSG00000028878.11	Fam76a	family with sequence similarity 76, member A	protein_coding	67.87	63.97	30.54	27
0	ENSMUSG00000028917.14	Plekhm2	pleckstrin homology domain containing, family M (with RUN domain) member 2	protein_coding	36.46	40.5	21.62	20.37
0	ENSMUSG00000028962.14	Slc4a2	solute carrier family 4 (anion exchanger), member 2	protein_coding	33.56	37.73	14.34	13.65
0	ENSMUSG00000028967.10	Errfi1	ERBB receptor feedback inhibitor 1	protein_coding	53.01	53.83	29.39	27.41
0	ENSMUSG00000028972.11	Car6	carbonic anhydrase 6	protein_coding	132.03	129.41	25.15	25.24
0	ENSMUSG00000029019.8	Nppb	natriuretic peptide type B	protein_coding	93.5	88.52	41.1	38.94
0	ENSMUSG00000029106.14	Add1	adducin 1 (alpha)	protein_coding	52.52	43.67	29.61	24.44
0	ENSMUSG00000029167.13	Ppargc1a	peroxisome proliferative activated receptor, gamma, coactivator 1 alpha	protein_coding	18.16	21.4	4.85	5.12
0	ENSMUSG00000029169.11	Dhx15	DEAH (Asp-Glu-Ala-His) box polypeptide 15	protein_coding	33.78	33.38	19.23	19.05
0	ENSMUSG00000029174.18	Tbc1d1	TBC1 domain family, member 1	protein_coding	14.66	17.88	6.98	5.7
0	ENSMUSG00000029178.14	Klf3	Kruppel-like factor 3 (basic)	protein_coding	68.51	74.48	40.45	39
0	ENSMUSG00000029221.15	Slc30a9	solute carrier family 30 (zinc transporter), member 9	protein_coding	47.64	41.99	24.63	27.25
0	ENSMUSG00000029287.14	Tgfbr3	transforming growth factor, beta receptor III	protein_coding	8.51	8.38	1.9	1.42
0	ENSMUSG00000029309.7	Sparcl1	SPARC-like 1	protein_coding	133.39	139.76	57.71	59.27
0	ENSMUSG00000029313.18	Aff1	AF4/FMR2 family, member 1	protein_coding	16.04	13.18	2.64	2.47
0	ENSMUSG00000029333.14	Rasgef1b	N/A	protein_coding	22.85	22.91	10.55	9.27
0	ENSMUSG00000029380.11	Cxcl1	chemokine (C-X-C motif) ligand 1	protein_coding	124.43	123.32	48.9	52.09
0	ENSMUSG00000029416.17	Slc15a4	solute carrier family 15, member 4	protein_coding	56.4	54.85	28.78	26.66
0	ENSMUSG00000029581.14	Fscn1	fascin actin-bundling protein 1	protein_coding	53.67	62.08	33.41	33.24
0	ENSMUSG00000029598.12	Plbd2	phospholipase B domain containing 2	protein_coding	100.91	86.44	65.51	58
0	ENSMUSG00000029657.15	Hsph1	heat shock 105kDa/110kDa protein 1	protein_coding	92.55	110.86	16.8	15.68
0	ENSMUSG00000029661.16	Col1a2	collagen, type I, alpha 2	protein_coding	268.5	275.3	91.76	91.04
0	ENSMUSG00000029713.15	Gnb2	guanine nucleotide binding protein (G protein), beta 2	protein_coding	116.9	137.2	84.81	79
0	ENSMUSG00000029816.10	Gpnmb	glycoprotein (transmembrane) nmb	protein_coding	1634.45	1698.7	1186.21	1110.06
0	ENSMUSG00000029840.8	Mtpn	myotrophin	protein_coding	41.07	52.05	28.2	25.59
0	ENSMUSG00000030084.11	Plxna1	plexin A1	protein_coding	16.66	12.5	3.83	3.57
0	ENSMUSG00000030161.8	Gabarapl1	gamma-aminobutyric acid (GABA) A receptor-associated protein-like 1	protein_coding	224.34	248.38	155.56	155.04
0	ENSMUSG00000030168.13	Adipor2	adiponectin receptor 2	protein_coding	18.28	18.78	5.73	5.36
0	ENSMUSG00000030172.15	Erc1	ELKS/RAB6-interacting/CAST family member 1	protein_coding	16.04	15.53	6.79	5.29
0	ENSMUSG00000030180.15	Kdm5a	lysine (K)-specific demethylase 5A	protein_coding	19.28	21.76	8.94	9.05
0	ENSMUSG00000030203.17	Dusp16	dual specificity phosphatase 16	protein_coding	9.88	11.56	1.93	2.06
0	ENSMUSG00000030208.15	Emp1	epithelial membrane protein 1	protein_coding	92	87.58	39.69	40.72
0	ENSMUSG00000030231.10	Plekha5	pleckstrin homology domain containing, family A member 5	protein_coding	26.36	24.45	10.43	10.89
0	ENSMUSG00000030435.15	U2af2	U2 small nuclear ribonucleoprotein auxiliary factor (U2AF) 2	protein_coding	28.78	29.86	16.54	15.35
0	ENSMUSG00000030447.15	Cyfip1	cytoplasmic FMR1 interacting protein 1	protein_coding	45.03	47.19	15.89	13.42
0	ENSMUSG00000030522.14	Mtmr10	myotubularin related protein 10	protein_coding	24.56	27.82	6.96	7.29
0	ENSMUSG00000030527.15	Crtc3	CREB regulated transcription coactivator 3	protein_coding	72.18	66.85	16.16	14.7
0	ENSMUSG00000030536.10	Iqgap1	IQ motif containing GTPase activating protein 1	protein_coding	111.56	107.87	79.19	76.84
0	ENSMUSG00000030541.16	Idh2	isocitrate dehydrogenase 2 (NADP+), mitochondrial	protein_coding	492.72	521.61	326.58	285.73
0	ENSMUSG00000030554.15	Synm	synemin, intermediate filament protein	protein_coding	6.56	7.67	0.55	0.72
0	ENSMUSG00000030557.16	Mef2a	myocyte enhancer factor 2A	protein_coding	13.05	14.29	3.68	5.09
0	ENSMUSG00000030616.14	Sytl2	synaptotagmin-like 2	protein_coding	31.06	36.79	8.94	8.87
0	ENSMUSG00000030681.18	Mvp	major vault protein	protein_coding	64.59	73.01	46.81	43.92
0	ENSMUSG00000030701.16	Plekhb1	pleckstrin homology domain containing, family B (evectins) member 1	protein_coding	33.08	34.35	12.38	11.06
0	ENSMUSG00000030754.8	Copb1	coatomer protein complex, subunit beta 1	protein_coding	31.22	33.76	16.28	15.51
0	ENSMUSG00000030759.16	Far1	fatty acyl CoA reductase 1	protein_coding	14.09	16.39	5.39	6.2
0	ENSMUSG00000030772.5	Dkk3	dickkopf WNT signaling pathway inhibitor 3	protein_coding	309.59	337.75	187.01	176.75
0	ENSMUSG00000030795.18	Fus	fused in sarcoma	protein_coding	54.3	53.9	32.17	31.84
0	ENSMUSG00000030956.15	Fam53b	family with sequence similarity 53, member B	protein_coding	42.81	41.44	26.82	19.69
0	ENSMUSG00000031016.8	Wee1	WEE 1 homolog 1 (S. pombe)	protein_coding	23.32	30.32	12.8	13.43
0	ENSMUSG00000031070.15	Mrgprf	MAS-related GPR, member F	protein_coding	12.27	9.53	2.13	2.71
0	ENSMUSG00000031207.16	Msn	moesin	protein_coding	183.27	174.33	77.36	74.6
0	ENSMUSG00000031373.4	Car5b	carbonic anhydrase 5b, mitochondrial	protein_coding	11.95	11.3	3.08	3.01
0	ENSMUSG00000031441.15	Atp11a	ATPase, class VI, type 11A	protein_coding	16.93	19.45	7.76	8.24
0	ENSMUSG00000031485.14	Prosc	proline synthetase co-transcribed	protein_coding	27.5	28.18	14.56	14.61
0	ENSMUSG00000031523.16	Dlc1	deleted in liver cancer 1	protein_coding	45.15	40.17	11.65	9.23
0	ENSMUSG00000031666.14	Rbl2	RB transcriptional corepressor like 2	protein_coding	13.05	11.07	3.69	3.81
0	ENSMUSG00000031691.13	Tnpo2	transportin 2 (importin 3, karyopherin beta 2b)	protein_coding	11.03	10.82	2.73	2.86
0	ENSMUSG00000031696.8	Vps35	VPS35 retromer complex component	protein_coding	52.78	57.44	31.38	31.11
0	ENSMUSG00000031714.8	Gab1	growth factor receptor bound protein 2-associated protein 1	protein_coding	22.59	23.45	7.03	7.16
0	ENSMUSG00000031715.14	Smarca5	SWI/SNF related, matrix associated, actin dependent regulator of chromatin, subfamily a, member 5	protein_coding	21.23	22.06	9.32	11.09
0	ENSMUSG00000031736.10	Crnde	colorectal neoplasia differentially expressed (non-protein coding)	lincRNA	47.09	41.03	29.1	22.93
0	ENSMUSG00000031785.15	Adgrg1	adhesion G protein-coupled receptor G1	protein_coding	91.71	98.7	53.22	49.36
0	ENSMUSG00000031808.6	Slc27a1	solute carrier family 27 (fatty acid transporter), member 1	protein_coding	70.19	71.14	30.62	27.82
0	ENSMUSG00000031824.14	6430548M08Rik	RIKEN cDNA 6430548M08 gene	protein_coding	13.11	15.36	4.48	3.84
0	ENSMUSG00000031918.16	Mtmr2	myotubularin related protein 2	protein_coding	127.87	119.29	71.54	72.45
0	ENSMUSG00000031996.16	Aplp2	amyloid beta (A4) precursor-like protein 2	protein_coding	145.08	142.07	81.21	82.77
0	ENSMUSG00000032000.17	Birc3	baculoviral IAP repeat-containing 3	protein_coding	21.48	26.69	7.36	7.82
0	ENSMUSG00000032035.15	Ets1	E26 avian leukemia oncogene 1, 5' domain	protein_coding	55.79	57.72	13.75	14.63
0	ENSMUSG00000032038.6	St3gal4	ST3 beta-galactoside alpha-2,3-sialyltransferase 4	protein_coding	64.47	80.65	42.07	40.29
0	ENSMUSG00000032060.9	Cryab	crystallin, alpha B	protein_coding	218.79	215.31	67.31	66.46
0	ENSMUSG00000032096.15	Arcn1	archain 1	protein_coding	38.39	44.5	17.51	17.59
0	ENSMUSG00000032097.9	Ddx6	DEAD (Asp-Glu-Ala-Asp) box polypeptide 6	protein_coding	13.63	13.82	2.78	3.07
0	ENSMUSG00000032202.11	Rab27a	RAB27A, member RAS oncogene family	protein_coding	51.6	58.02	34.73	30.18
0	ENSMUSG00000032216.14	Nedd4	neural precursor cell expressed, developmentally down-regulated 4	protein_coding	157.79	140.16	48.49	43.95
0	ENSMUSG00000032220.9	Myo1e	myosin IE	protein_coding	30.47	32.52	6.05	6.01
0	ENSMUSG00000032228.16	Tcf12	transcription factor 12	protein_coding	91.68	92.53	21.9	22.8
0	ENSMUSG00000032249.14	Anp32a	acidic (leucine-rich) nuclear phosphoprotein 32 family, member A	protein_coding	25.63	23.23	3.31	4
0	ENSMUSG00000032280.16	Tle3	transducin-like enhancer of split 3	protein_coding	19.96	17.35	8.01	8.46
0	ENSMUSG00000032285.15	Dnaja4	DnaJ heat shock protein family (Hsp40) member A4	protein_coding	23.12	22.54	10.39	9.22
0	ENSMUSG00000032328.12	Tmem30a	transmembrane protein 30A	protein_coding	53.36	61.4	25.83	26.84
0	ENSMUSG00000032332.17	Col12a1	collagen, type XII, alpha 1	protein_coding	57	60.52	27.19	32.58
0	ENSMUSG00000032336.17	Nptn	neuroplastin	protein_coding	96.52	101.08	65.62	60.07
0	ENSMUSG00000032348.5	Gsta4	glutathione S-transferase, alpha 4	protein_coding	308.68	312.62	127.82	123.8
0	ENSMUSG00000032398.6	Snapc5	small nuclear RNA activating complex, polypeptide 5	protein_coding	46.75	47.85	29.68	27.84
0	ENSMUSG00000032470.16	Mras	muscle and microspikes RAS	protein_coding	26.7	15.51	6.38	7.07
0	ENSMUSG00000032479.15	Map4	microtubule-associated protein 4	protein_coding	39.18	36.45	13.8	13.83
0	ENSMUSG00000032501.8	Trib1	tribbles pseudokinase 1	protein_coding	81.4	77.37	43.48	40.54
0	ENSMUSG00000032512.6	Wdr48	WD repeat domain 48	protein_coding	18.7	20.11	8.27	7.86
0	ENSMUSG00000032525.14	Nktr	natural killer tumor recognition sequence	protein_coding	50.61	43.05	19.65	18.21
0	ENSMUSG00000032531.15	Amotl2	angiomotin-like 2	protein_coding	25.38	30.78	11.47	10.39
0	ENSMUSG00000032580.12	Rbm5	RNA binding motif protein 5	protein_coding	108.09	94.43	53.82	50.09
0	ENSMUSG00000032637.15	Atxn2l	ataxin 2-like	protein_coding	31.3	32.83	7.9	8.56
0	ENSMUSG00000032712.16	2810474O19Rik	RIKEN cDNA 2810474O19 gene	protein_coding	26.55	30.71	12.5	12.09
0	ENSMUSG00000032741.9	Tpcn1	two pore channel 1	protein_coding	18.32	18.84	7.15	6.91
0	ENSMUSG00000032902.1	Slc16a1	solute carrier family 16 (monocarboxylic acid transporters), member 1	protein_coding	35.17	37.97	9.68	9.5
0	ENSMUSG00000032911.5	Cspg4	chondroitin sulfate proteoglycan 4	protein_coding	48.73	48.52	9.47	8.35
0	ENSMUSG00000033006.9	Sox10	SRY (sex determining region Y)-box 10	protein_coding	346.46	354.91	275.16	247.59
0	ENSMUSG00000033016.15	Nfatc1	nuclear factor of activated T cells, cytoplasmic, calcineurin dependent 1	protein_coding	17.94	16.79	2.89	3.1
0	ENSMUSG00000033161.10	Atp1a1	ATPase, Na+/K+ transporting, alpha 1 polypeptide	protein_coding	442.91	429.74	156.2	153.1
0	ENSMUSG00000033174.17	Mgll	monoglyceride lipase	protein_coding	1616.7	1614.62	959.55	926.4
0	ENSMUSG00000033184.14	Tmed7	transmembrane p24 trafficking protein 7	protein_coding	52.26	48.24	30.18	28.83
0	ENSMUSG00000033208.7	S100b	S100 protein, beta polypeptide, neural	protein_coding	190.94	190.64	66.98	70.31
0	ENSMUSG00000033318.6	Gstt2	glutathione S-transferase, theta 2	protein_coding	18.77	22.91	8.92	7.52
0	ENSMUSG00000033326.15	Kdm4a	lysine (K)-specific demethylase 4A	protein_coding	8.09	8.66	1.45	1.51
0	ENSMUSG00000033392.15	Clasp2	CLIP associating protein 2	protein_coding	15.05	13.55	5.01	6.04
0	ENSMUSG00000033487.14	Fndc3a	fibronectin type III domain containing 3A	protein_coding	32.98	28.46	12.73	10.44
0	ENSMUSG00000033488.11	BC026585	cDNA sequence BC026585	protein_coding	27.75	27.5	12.91	11.64
0	ENSMUSG00000033502.14	Cdc14a	CDC14 cell division cycle 14A	protein_coding	13.99	19.36	6.58	4.89
0	ENSMUSG00000033538.13	Casp4	caspase 4, apoptosis-related cysteine peptidase	protein_coding	73.21	86.27	27.63	29.07
0	ENSMUSG00000033557.17	Fam20b	family with sequence similarity 20, member B	protein_coding	10.18	11.53	2.89	2.68
0	ENSMUSG00000033577.18	Myo6	myosin VI	protein_coding	15.64	16.92	5.66	4.85
0	ENSMUSG00000033960.5	9430020K01Rik	junctional cadherin 5 associated	protein_coding	7.1	7.13	1.21	1.28
0	ENSMUSG00000034075.10	Zdhhc5	zinc finger, DHHC domain containing 5	protein_coding	15.92	14.29	1.8	2.02
0	ENSMUSG00000034088.15	Hdlbp	high density lipoprotein (HDL) binding protein	protein_coding	71.4	63.33	28.49	32.14
0	ENSMUSG00000034101.14	Ctnnd1	catenin (cadherin associated protein), delta 1	protein_coding	30.59	30.64	8.04	7.63
0	ENSMUSG00000034220.7	Gpc1	glypican 1	protein_coding	244.24	258.76	182.32	171.88
0	ENSMUSG00000034266.5	Batf	basic leucine zipper transcription factor, ATF-like	protein_coding	17.74	11.89	6.6	5.36
0	ENSMUSG00000034269.12	Setd5	SET domain containing 5	protein_coding	31.28	29.94	13.09	13.87
0	ENSMUSG00000034412.13	Tbc1d10a	TBC1 domain family, member 10a	protein_coding	125.42	131.7	103.39	85.23
0	ENSMUSG00000034593.16	Myo5a	myosin VA	protein_coding	115.32	124.44	28.5	29.74
0	ENSMUSG00000034621.14	Gpatch8	G patch domain containing 8	protein_coding	17.76	19.23	8.61	8.46
0	ENSMUSG00000034640.9	Tiparp	TCDD-inducible poly(ADP-ribose) polymerase	protein_coding	58.17	64.82	28.79	31.74
0	ENSMUSG00000034707.6	Gns	glucosamine (N-acetyl)-6-sulfatase	protein_coding	47.13	52.49	32.43	30.7
0	ENSMUSG00000034724.17	Cnot6l	CCR4-NOT transcription complex, subunit 6-like	protein_coding	14.74	15.45	5.93	5.42
0	ENSMUSG00000034761.15	Map4k5	mitogen-activated protein kinase kinase kinase kinase 5	protein_coding	13.26	12.32	2.94	2.71
0	ENSMUSG00000034786.17	Gpsm3	G-protein signalling modulator 3 (AGS3-like, C. elegans)	protein_coding	14.93	16.47	4.16	4.91
0	ENSMUSG00000034842.16	Art3	ADP-ribosyltransferase 3	protein_coding	119.83	144	48.9	51.79
0	ENSMUSG00000034855.13	Cxcl10	chemokine (C-X-C motif) ligand 10	protein_coding	111.1	111.97	61.17	56.35
0	ENSMUSG00000034903.18	Cobll1	Cobl-like 1	protein_coding	13.88	13.72	4.85	5.44
0	ENSMUSG00000034928.16	Rnf44	ring finger protein 44	protein_coding	23.73	13.73	6.06	5.96
0	ENSMUSG00000034993.7	Vat1	vesicle amine transport 1	protein_coding	165.07	155.06	22.02	21.43
0	ENSMUSG00000035011.15	Zbtb7a	zinc finger and BTB domain containing 7a	protein_coding	66.94	76.81	32.36	29.55
0	ENSMUSG00000035133.8	Arhgap5	Rho GTPase activating protein 5	protein_coding	10.15	9.97	1.31	1.34
0	ENSMUSG00000035150.15	Eif2s3x	eukaryotic translation initiation factor 2, subunit 3, structural gene X-linked	protein_coding	22.88	25.45	11.54	11.71
0	ENSMUSG00000035152.14	Ap2b1	adaptor-related protein complex 2, beta 1 subunit	protein_coding	18.24	19.03	6.69	7.38
0	ENSMUSG00000035158.15	Mitf	microphthalmia-associated transcription factor	protein_coding	74.88	69.02	22.85	23.93
0	ENSMUSG00000035199.6	Arl6ip5	ADP-ribosylation factor-like 6 interacting protein 5	protein_coding	39.55	44.46	23.68	25.86
0	ENSMUSG00000035202.7	Lars2	leucyl-tRNA synthetase, mitochondrial	protein_coding	771.77	696.59	58.7	61.31
0	ENSMUSG00000035235.12	Trim13	tripartite motif-containing 13	protein_coding	29.11	28.54	13.69	12.78
0	ENSMUSG00000035273.14	Hpse	heparanase	protein_coding	89.02	102.32	48.37	48.39
0	ENSMUSG00000035310.15	Lin54	lin-54 homolog (C. elegans)	protein_coding	7.55	5.77	1.35	1.22
0	ENSMUSG00000035373.2	Ccl7	chemokine (C-C motif) ligand 7	protein_coding	125.88	120.31	39.07	41.47
0	ENSMUSG00000035493.9	Tgfbi	transforming growth factor, beta induced	protein_coding	44.6	47.23	17.99	17.74
0	ENSMUSG00000035621.13	Midn	midnolin	protein_coding	15.99	13.13	2.57	2.74
0	ENSMUSG00000035649.17	Zcchc7	zinc finger, CCHC domain containing 7	protein_coding	34.65	32.22	17.87	16.95
0	ENSMUSG00000035673.9	Sbno2	strawberry notch homolog 2 (Drosophila)	protein_coding	84.62	87.56	21.08	18.95
0	ENSMUSG00000035692.6	Isg15	ISG15 ubiquitin-like modifier	protein_coding	28.67	21.59	9.61	11.05
0	ENSMUSG00000035726.7	Supt16	suppressor of Ty 16	protein_coding	13.01	13.49	4.63	4.59
0	ENSMUSG00000035840.6	Lysmd3	LysM, putative peptidoglycan-binding, domain containing 3	protein_coding	11.19	11.75	2.55	3.11
0	ENSMUSG00000035891.16	Cerk	ceramide kinase	protein_coding	35.45	38.94	20.67	20.06
0	ENSMUSG00000035896.4	Rnase1	ribonuclease, RNase A family, 1 (pancreatic)	protein_coding	322.25	280.58	136.85	126.18
0	ENSMUSG00000035929.11	H2-Q4	histocompatibility 2, Q region locus 4	protein_coding	12.63	13.7	1.14	2.03
0	ENSMUSG00000035969.15	Rusc2	RUN and SH3 domain containing 2	protein_coding	49.17	43.17	12.05	8.93
0	ENSMUSG00000036046.14	5031439G07Rik	RIKEN cDNA 5031439G07 gene	protein_coding	38.59	30.92	13.5	11.18
0	ENSMUSG00000036155.13	Mgat5	mannoside acetylglucosaminyltransferase 5	protein_coding	22.82	21.88	10.33	10.34
0	ENSMUSG00000036257.14	Pnpla8	patatin-like phospholipase domain containing 8	protein_coding	23.15	27.26	13.44	12.88
0	ENSMUSG00000036264.9	Fstl4	follistatin-like 4	protein_coding	80.5	78.76	30.03	26.46
0	ENSMUSG00000036446.4	Lum	lumican	protein_coding	72.05	70.44	29.68	29.87
0	ENSMUSG00000036461.15	Elf1	E74-like factor 1	protein_coding	25.31	26.15	6.3	7.25
0	ENSMUSG00000036503.13	Rnf13	ring finger protein 13	protein_coding	134.67	93.21	57.92	51.22
0	ENSMUSG00000036529.17	Sbf1	SET binding factor 1	protein_coding	28.92	27.5	13.49	11.96
0	ENSMUSG00000036560.14	Lgi4	leucine-rich repeat LGI family, member 4	protein_coding	23.01	20.04	5.73	4.1
0	ENSMUSG00000036570.14	Fxyd1	FXYD domain-containing ion transport regulator 1	protein_coding	330.93	278.14	121.18	133.24
0	ENSMUSG00000036580.15	Spg20	spastic paraplegia 20, spartin (Troyer syndrome) homolog (human)	protein_coding	16.35	15.39	6.18	5.88
0	ENSMUSG00000036596.6	Cpz	carboxypeptidase Z	protein_coding	9.87	11.21	3.24	2.97
0	ENSMUSG00000036667.14	Tcaf1	TRPM8 channel-associated factor 1	protein_coding	29.9	24.28	12.47	12.42
0	ENSMUSG00000036817.14	Sun1	Sad1 and UNC84 domain containing 1	protein_coding	20.99	17.4	7.95	7.22
0	ENSMUSG00000036853.5	Mcoln3	mucolipin 3	protein_coding	332.16	357.05	259.46	255.61
0	ENSMUSG00000036885.14	Arhgef26	Rho guanine nucleotide exchange factor (GEF) 26	protein_coding	9.09	9.77	1.71	1.96
0	ENSMUSG00000036943.8	Rab8b	RAB8B, member RAS oncogene family	protein_coding	23.98	24.25	2.65	3.09
0	ENSMUSG00000037012.18	Hk1	hexokinase 1	protein_coding	67.58	68.46	45.56	42.14
0	ENSMUSG00000037112.16	Sik2	salt inducible kinase 2	protein_coding	17.77	19.66	6.71	6.62
0	ENSMUSG00000037119.3	D15Ertd621e	family with sequence similarity 91, member A1	protein_coding	10.07	10.84	2.58	3.15
0	ENSMUSG00000037138.16	Aff3	AF4/FMR2 family, member 3	protein_coding	13.63	12.91	3.36	3.43
0	ENSMUSG00000037174.18	Elf2	E74-like factor 2	protein_coding	61.77	58.4	12.11	13.25
0	ENSMUSG00000037236.14	Matr3	matrin 3	protein_coding	74.29	74.18	21.94	26.17
0	ENSMUSG00000037242.8	Clic4	chloride intracellular channel 4 (mitochondrial)	protein_coding	161.82	171.15	46.59	44.54
0	ENSMUSG00000037270.17	4932438A13Rik	RIKEN cDNA 4932438A13 gene	protein_coding	19.18	17.05	5.39	4.41
0	ENSMUSG00000037286.15	Stag1	stromal antigen 1	protein_coding	19.01	14.23	2.96	4.13
0	ENSMUSG00000037369.16	Kdm6a	lysine (K)-specific demethylase 6A	protein_coding	8.22	10.76	1.97	2.43
0	ENSMUSG00000037447.16	Arid5a	AT rich interactive domain 5A (MRF1-like)	protein_coding	111.54	125.13	60.38	55.12
0	ENSMUSG00000037458.14	Azin1	antizyme inhibitor 1	protein_coding	50.36	53.06	26.29	27.43
0	ENSMUSG00000037470.14	Uggt1	UDP-glucose glycoprotein glucosyltransferase 1	protein_coding	25.39	26.94	7.67	7.86
0	ENSMUSG00000037499.9	Nenf	neuron derived neurotrophic factor	protein_coding	251.45	227.12	175.99	162.28
0	ENSMUSG00000037533.17	Rapgef6	Rap guanine nucleotide exchange factor (GEF) 6	protein_coding	19.27	17.62	5.81	6
0	ENSMUSG00000037553.14	Zdhhc18	zinc finger, DHHC domain containing 18	protein_coding	15.06	13	4.9	5.81
0	ENSMUSG00000037594.10	BC022687	cDNA sequence BC022687	protein_coding	34.4	33.96	12.12	12.51
0	ENSMUSG00000037608.15	Bclaf1	BCL2-associated transcription factor 1	protein_coding	43.04	45.42	22.3	21.84
0	ENSMUSG00000037679.8	Inf2	inverted formin, FH2 and WH2 domain containing	protein_coding	16.72	15.95	5.61	5.91
0	ENSMUSG00000037784.14	Dzip1l	DAZ interacting protein 1-like	protein_coding	12.7	12.13	4.39	4.19
0	ENSMUSG00000037815.6	Ctnna1	catenin (cadherin associated protein), alpha 1	protein_coding	106.58	118.93	61.6	63.59
0	ENSMUSG00000037852.7	Cpe	carboxypeptidase E	protein_coding	494.27	538.89	376.57	362.43
0	ENSMUSG00000037876.16	Jmjd1c	jumonji domain containing 1C	protein_coding	51.21	47.32	18.1	20.29
0	ENSMUSG00000037992.16	Rara	retinoic acid receptor, alpha	protein_coding	16.66	15.87	7.27	6.58
0	ENSMUSG00000038034.15	Igsf8	immunoglobulin superfamily, member 8	protein_coding	154.96	150.51	106.49	98.33
0	ENSMUSG00000038039.13	Gcc2	GRIP and coiled-coil domain containing 2	protein_coding	19.04	20.32	8.92	5.79
0	ENSMUSG00000038155.10	Gstp2	glutathione S-transferase, pi 2	protein_coding	161	136.43	87.82	75.28
0	ENSMUSG00000038173.14	Enpp6	ectonucleotide pyrophosphatase/phosphodiesterase 6	protein_coding	13.66	16.61	3.6	2.62
0	ENSMUSG00000038212.15	Hiatl1	major facilitator superfamily domain containing 14B	protein_coding	29.06	31.71	11.12	12.87
0	ENSMUSG00000038301.15	Snx10	sorting nexin 10	protein_coding	41.98	45.47	16.88	19.78
0	ENSMUSG00000038342.15	Mlxip	MLX interacting protein	protein_coding	18.61	19.61	8.5	8.95
0	ENSMUSG00000038346.18	Zfp384	zinc finger protein 384	protein_coding	7.28	9.9	1.43	1.36
0	ENSMUSG00000038393.14	Txnip	thioredoxin interacting protein	protein_coding	203.16	223.4	134.85	135.58
0	ENSMUSG00000038467.15	Chmp4b	charged multivesicular body protein 4B	protein_coding	14.45	11.08	4.29	4.08
0	ENSMUSG00000038526.14	Car14	carbonic anhydrase 14	protein_coding	132.94	132.37	95.62	83.75
0	ENSMUSG00000038594.8	Cep85l	centrosomal protein 85-like	protein_coding	9.62	7.29	1.23	1.89
0	ENSMUSG00000038612.16	Mcl1	myeloid cell leukemia sequence 1	protein_coding	177.11	176.24	40.84	45.82
0	ENSMUSG00000038615.17	Nfe2l1	nuclear factor, erythroid derived 2,-like 1	protein_coding	37.42	34.94	14.14	14.16
0	ENSMUSG00000038729.20	Akap2	A kinase (PRKA) anchor protein 2	protein_coding	108.86	134.45	36.56	36.73
0	ENSMUSG00000038740.9	Mvb12b	multivesicular body subunit 12B	protein_coding	24.51	20.35	7.18	6.91
0	ENSMUSG00000038803.7	Ost4	oligosaccharyltransferase complex subunit 4 (non-catalytic)	protein_coding	200.23	186.49	114.04	115.53
0	ENSMUSG00000038806.7	Sde2	SDE2 telomere maintenance homolog (S. pombe)	protein_coding	35.29	37.75	18.22	18.83
0	ENSMUSG00000038843.17	Gcnt1	glucosaminyl (N-acetyl) transferase 1, core 2	protein_coding	9.05	9.32	2.35	2.43
0	ENSMUSG00000038894.6	Irs2	insulin receptor substrate 2	protein_coding	28.95	28.91	9.52	7.24
0	ENSMUSG00000038914.15	Dido1	death inducer-obliterator 1	protein_coding	14.92	13.39	2.09	2.5
0	ENSMUSG00000038925.12	E330034G19Rik	RIKEN cDNA E330034G19 gene	protein_coding	10.8	7.12	2.19	1.88
0	ENSMUSG00000039007.9	Cpq	carboxypeptidase Q	protein_coding	27.65	26.85	15.1	15.66
0	ENSMUSG00000039031.15	Arhgap18	Rho GTPase activating protein 18	protein_coding	11.12	7.88	2.66	2.5
0	ENSMUSG00000039157.12	Fam102a	family with sequence similarity 102, member A	protein_coding	31.37	38.14	11.65	10.43
0	ENSMUSG00000039262.16	Prrc2b	proline-rich coiled-coil 2B	protein_coding	28.38	25.2	5.94	5.19
0	ENSMUSG00000039318.12	Rab3gap2	RAB3 GTPase activating protein subunit 2	protein_coding	19.73	15.61	3.66	3.45
0	ENSMUSG00000039367.9	Sec24c	Sec24 related gene family, member C (S. cerevisiae)	protein_coding	20.22	20.37	10.38	9.08
0	ENSMUSG00000039384.8	Dusp10	dual specificity phosphatase 10	protein_coding	146.69	158.07	51.53	52.37
0	ENSMUSG00000039501.14	Znfx1	zinc finger, NFX1-type containing 1	protein_coding	12.12	12.96	2.56	2.68
0	ENSMUSG00000039701.11	Usp53	ubiquitin specific peptidase 53	protein_coding	39.75	39.29	6.83	6.78
0	ENSMUSG00000039716.12	Dock3	dedicator of cyto-kinesis 3	protein_coding	9.03	8.02	1.32	1.93
0	ENSMUSG00000039831.16	Arhgap29	Rho GTPase activating protein 29	protein_coding	33.36	33.89	3.55	4.67
0	ENSMUSG00000039852.16	Rere	arginine glutamic acid dipeptide (RE) repeats	protein_coding	23.07	24.58	6.35	7.02
0	ENSMUSG00000039943.16	Plcb4	phospholipase C, beta 4	protein_coding	13.41	16.95	5.29	5.98
0	ENSMUSG00000039952.15	Dag1	dystroglycan 1	protein_coding	88.02	103.54	17.52	17.04
0	ENSMUSG00000040010.10	Slc7a5	solute carrier family 7 (cationic amino acid transporter, y+ system), member 5	protein_coding	227.39	209.45	101.85	89.36
0	ENSMUSG00000040152.8	Thbs1	thrombospondin 1	protein_coding	16.76	19.2	7.09	7.41
0	ENSMUSG00000040268.16	Plekha1	pleckstrin homology domain containing, family A (phosphoinositide binding specific) member 1	protein_coding	21.78	24.75	9.95	8.9
0	ENSMUSG00000040280.9	Ndufa4l2	NADH dehydrogenase (ubiquinone) 1 alpha subcomplex, 4-like 2	protein_coding	50.81	43.04	17.84	15.85
0	ENSMUSG00000040297.12	Suco	SUN domain containing ossification factor	protein_coding	5.5	13.73	1.98	2.78
0	ENSMUSG00000040322.10	Slc25a24	solute carrier family 25 (mitochondrial carrier, phosphate carrier), member 24	protein_coding	8.87	12.75	3.07	2.82
0	ENSMUSG00000040339.10	Fam102b	family with sequence similarity 102, member B	protein_coding	11.21	9.15	2.24	2.08
0	ENSMUSG00000040359.14	Ufl1	UFM1 specific ligase 1	protein_coding	22.21	21.45	9.57	9.84
0	ENSMUSG00000040483.15	Xaf1	XIAP associated factor 1	protein_coding	39.76	44.02	24.31	23.52
0	ENSMUSG00000040549.16	Ckap5	cytoskeleton associated protein 5	protein_coding	16.34	17.64	4.61	2.5
0	ENSMUSG00000040569.13	Slc26a7	solute carrier family 26, member 7	protein_coding	16.39	19.79	3.92	2.8
0	ENSMUSG00000040690.15	Col16a1	collagen, type XVI, alpha 1	protein_coding	76	82.9	39.8	38.56
0	ENSMUSG00000040720.15	1110037F02Rik	vir like m6A methyltransferase associated	protein_coding	9.71	10.33	2.11	2.05
0	ENSMUSG00000040725.13	Hnrnpul1	heterogeneous nuclear ribonucleoprotein U-like 1	protein_coding	25.62	21.89	8.56	9.93
0	ENSMUSG00000040759.8	Cmtm5	CKLF-like MARVEL transmembrane domain containing 5	protein_coding	55.64	61.94	26.58	23.16
0	ENSMUSG00000040818.9	Dennd6a	DENN/MADD domain containing 6A	protein_coding	12.24	12.14	4.04	3.81
0	ENSMUSG00000040857.15	Erf	Ets2 repressor factor	protein_coding	12.69	10.05	2.23	2.09
0	ENSMUSG00000040865.15	Ino80d	INO80 complex subunit D	protein_coding	8.79	8.67	2.1	1.38
0	ENSMUSG00000040950.13	Mgl2	macrophage galactose N-acetyl-galactosamine specific lectin 2	protein_coding	15.05	17.09	5.14	5.2
0	ENSMUSG00000040998.18	Npnt	nephronectin	protein_coding	21.36	28.77	11.91	10.98
0	ENSMUSG00000041075.8	Fzd7	frizzled class receptor 7	protein_coding	8.73	11.38	2.6	2.81
0	ENSMUSG00000041120.6	Nbl1	neuroblastoma, suppression of tumorigenicity 1	protein_coding	103.66	107.18	58.81	55.2
0	ENSMUSG00000041225.16	Arhgap12	Rho GTPase activating protein 12	protein_coding	14.31	13.55	5.07	5
0	ENSMUSG00000041264.16	Uspl1	ubiquitin specific peptidase like 1	protein_coding	21.02	26.33	6.37	7.12
0	ENSMUSG00000041268.16	Dmxl2	Dmx-like 2	protein_coding	29.59	30.41	9.16	7.53
0	ENSMUSG00000041309.17	Nkx6-2	NK6 homeobox 2	protein_coding	20	16.86	9.33	7.85
0	ENSMUSG00000041313.14	Slc7a1	solute carrier family 7 (cationic amino acid transporter, y+ system), member 1	protein_coding	47.31	45.58	10.22	9.11
0	ENSMUSG00000041390.18	Mdfic	MyoD family inhibitor domain containing	protein_coding	15.73	16.1	5.29	5.48
0	ENSMUSG00000041423.16	Paqr6	progestin and adipoQ receptor family member VI	protein_coding	111.92	120.41	74.54	68.93
0	ENSMUSG00000041729.15	Coro2b	coronin, actin binding protein, 2B	protein_coding	10.66	6.13	1.81	1.5
0	ENSMUSG00000041789.7	2700046A07Rik	RIKEN cDNA 2700046A07 gene	lincRNA	20.59	21.68	1.13	1.33
0	ENSMUSG00000041935.9	AW549877	expressed sequence AW549877	protein_coding	12.37	13.4	3.41	3.31
0	ENSMUSG00000041997.16	Tlk1	tousled-like kinase 1	protein_coding	19.57	19.36	7.7	8.04
0	ENSMUSG00000042046.15	Dstyk	dual serine/threonine and tyrosine protein kinase	protein_coding	10.7	9.61	2.8	2.9
0	ENSMUSG00000042106.5	Fam212a	family with sequence similarity 212, member A	protein_coding	75.33	78.78	41.94	37.95
0	ENSMUSG00000042208.15	0610010F05Rik	RIKEN cDNA 0610010F05 gene	protein_coding	11.73	9.25	2.48	3.1
0	ENSMUSG00000042284.9	Itga1	integrin alpha 1	protein_coding	6.4	7.05	0.78	0.82
0	ENSMUSG00000042308.14	Setd1a	SET domain containing 1A	protein_coding	10.05	9.44	1.43	2.23
0	ENSMUSG00000042312.9	S100a13	S100 calcium binding protein A13	protein_coding	205.36	183.89	94.86	106.37
0	ENSMUSG00000042363.14	Lgalsl	lectin, galactoside binding-like	protein_coding	16	19.34	7.86	6.08
0	ENSMUSG00000042423.8	Fbrs	fibrosin	protein_coding	18.76	15.87	7.79	6.62
0	ENSMUSG00000042677.7	Zc3h12a	zinc finger CCCH type containing 12A	protein_coding	6.95	6.39	1.29	1.05
0	ENSMUSG00000042688.16	Mapk6	mitogen-activated protein kinase 6	protein_coding	60.51	60.13	16.68	18.02
0	ENSMUSG00000042699.11	Dhx9	DEAH (Asp-Glu-Ala-His) box polypeptide 9	protein_coding	16.05	11.04	3.5	3.21
0	ENSMUSG00000042772.15	Smg7	Smg-7 homolog, nonsense mediated mRNA decay factor (C. elegans)	protein_coding	13.89	15.91	5.56	5.43
0	ENSMUSG00000043067.15	Dpy19l1	dpy-19-like 1 (C. elegans)	protein_coding	30.25	28.56	15.2	15.72
0	ENSMUSG00000043079.17	Synpo	synaptopodin	protein_coding	16.7	12.38	4.6	5.74
0	ENSMUSG00000043131.14	Mob1a	MOB kinase activator 1A	protein_coding	28.73	30.86	6.91	6.31
0	ENSMUSG00000043207.10	Zmpste24	zinc metallopeptidase, STE24	protein_coding	17.14	17.57	7.42	7.09
0	ENSMUSG00000043336.14	Filip1l	filamin A interacting protein 1-like	protein_coding	23.55	24.6	7.01	6.06
0	ENSMUSG00000043613.7	Mmp3	matrix metallopeptidase 3	protein_coding	22.81	28.81	6.87	7.1
0	ENSMUSG00000043733.14	Ptpn11	protein tyrosine phosphatase, non-receptor type 11	protein_coding	13.56	11.76	4.44	4.38
0	ENSMUSG00000043962.16	Thrap3	thyroid hormone receptor associated protein 3	protein_coding	54.2	54.36	29.82	31.25
0	ENSMUSG00000044042.18	Fmn1	formin 1	protein_coding	49.77	44.52	11.14	10.98
0	ENSMUSG00000044080.9	S100a1	S100 calcium binding protein A1	protein_coding	728.6	676.42	493.04	418.41
0	ENSMUSG00000044197.8	Gpr146	G protein-coupled receptor 146	protein_coding	20.14	21.25	7.54	6.53
0	ENSMUSG00000044471.11	Lincpint	long non-protein coding RNA, Trp53 induced transcript	lincRNA	15.93	19.08	3.25	4.02
0	ENSMUSG00000044734.15	Serpinb1a	serine (or cysteine) peptidase inhibitor, clade B, member 1a	protein_coding	155.19	168.51	64.52	60.2
0	ENSMUSG00000045098.18	Suv420h1	lysine methyltransferase 5B	protein_coding	14.64	13.22	5.54	5.53
0	ENSMUSG00000045312.11	Lhfpl2	lipoma HMGIC fusion partner-like 2	protein_coding	61.57	59.41	8.33	8.36
0	ENSMUSG00000045767.8	B230219D22Rik	RIKEN cDNA B230219D22 gene	protein_coding	20.33	18.25	5.44	5.42
0	ENSMUSG00000045954.7	Sdpr	caveolae associated 2	protein_coding	97.65	118.71	50.68	53.18
0	ENSMUSG00000045973.18	Slc25a51	solute carrier family 25, member 51	protein_coding	60.68	58.69	23.03	22.11
0	ENSMUSG00000046062.5	Ppp1r15b	protein phosphatase 1, regulatory (inhibitor) subunit 15b	protein_coding	28.01	29.28	5.48	5.16
0	ENSMUSG00000046186.8	Cd109	CD109 antigen	protein_coding	17.58	20.6	3.95	4.1
0	ENSMUSG00000046718.7	Bst2	bone marrow stromal cell antigen 2	protein_coding	186.91	172.27	100.36	90.54
0	ENSMUSG00000046727.12	Cystm1	cysteine-rich transmembrane module containing 1	protein_coding	426.56	390.84	251.09	246.3
0	ENSMUSG00000046798.14	Cldn12	claudin 12	protein_coding	16.06	13.02	4.88	5.45
0	ENSMUSG00000046836.13	Brox	BRO1 domain and CAAX motif containing	protein_coding	24.26	25.03	11.03	9.7
0	ENSMUSG00000046879.6	Irgm1	immunity-related GTPase family M member 1	protein_coding	119.55	133.27	47.89	42.43
0	ENSMUSG00000046985.11	Tapt1	transmembrane anterior posterior transformation 1	protein_coding	19.1	18.84	5.69	7.06
0	ENSMUSG00000047030.15	Spata2	spermatogenesis associated 2	protein_coding	16.23	17.32	4.94	5.26
0	ENSMUSG00000047098.17	Rnf31	ring finger protein 31	protein_coding	17.54	16.17	7.56	6.74
0	ENSMUSG00000047126.17	Cltc	clathrin, heavy polypeptide (Hc)	protein_coding	42.54	45.98	24.8	23.96
0	ENSMUSG00000047205.12	Dusp18	dual specificity phosphatase 18	protein_coding	26.08	26.35	9.22	8.4
0	ENSMUSG00000047216.8	Cdh19	cadherin 19, type 2	protein_coding	12.75	13.91	2.71	3.13
0	ENSMUSG00000047370.4	Gm7367	predicted pseudogene 7367	protein_coding	7.27	3.31	0	0.23
0	ENSMUSG00000047648.13	Fbxo30	F-box protein 30	protein_coding	24.3	23.11	11.86	11.11
0	ENSMUSG00000047797.14	Gjb1	gap junction protein, beta 1	protein_coding	44.92	41.01	23.84	21.92
0	ENSMUSG00000048078.16	Tenm4	teneurin transmembrane protein 4	protein_coding	28.92	24.04	9.56	9.44
0	ENSMUSG00000048240.14	Gng7	guanine nucleotide binding protein (G protein), gamma 7	protein_coding	32.22	29.93	15.55	12.53
0	ENSMUSG00000048249.14	Crebrf	CREB3 regulatory factor	protein_coding	33.43	36.57	4.96	3.94
0	ENSMUSG00000048537.15	Phldb1	pleckstrin homology like domain, family B, member 1	protein_coding	23.91	24.67	9.28	8.86
0	ENSMUSG00000048546.7	Tob2	transducer of ERBB2, 2	protein_coding	26.26	32.52	9.6	10.51
0	ENSMUSG00000048706.3	Lurap1l	leucine rich adaptor protein 1-like	protein_coding	25.41	27.5	14.36	13.29
0	ENSMUSG00000048782.15	Insc	inscuteable homolog (Drosophila)	protein_coding	99	96.68	58.54	47.92
0	ENSMUSG00000048874.15	Phf3	PHD finger protein 3	protein_coding	21.24	24.4	8.64	9.18
0	ENSMUSG00000049047.11	Armcx3	armadillo repeat containing, X-linked 3	protein_coding	32.84	38.61	18.52	18.66
0	ENSMUSG00000049225.14	Pdp1	pyruvate dehyrogenase phosphatase catalytic subunit 1	protein_coding	19.24	19.61	8.01	7.36
0	ENSMUSG00000049422.6	Chchd10	coiled-coil-helix-coiled-coil-helix domain containing 10	protein_coding	260.01	245.13	203.31	177.51
0	ENSMUSG00000049470.13	Aff4	AF4/FMR2 family, member 4	protein_coding	77.49	83.95	31.18	39.55
0	ENSMUSG00000049723.14	Mmp12	matrix metallopeptidase 12	protein_coding	10.36	9.2	1.61	2.06
0	ENSMUSG00000049734.9	Trex1	three prime repair exonuclease 1	protein_coding	66.75	56.17	35.55	29.53
0	ENSMUSG00000050148.9	Ubqln2	ubiquilin 2	protein_coding	11.25	10.01	2.78	2.52
0	ENSMUSG00000050335.16	Lgals3	lectin, galactose binding, soluble 3	protein_coding	5900.65	5778.07	2542.08	2300.04
0	ENSMUSG00000050390.12	C77080	expressed sequence C77080	protein_coding	10.3	9.04	2.41	2.38
0	ENSMUSG00000050565.16	Tor1aip2	torsin A interacting protein 2	protein_coding	132.59	144.54	93.81	88.4
0	ENSMUSG00000050628.6	Ubald2	UBA-like domain containing 2	protein_coding	44.67	45.06	15.06	14.17
0	ENSMUSG00000051041.7	Olfml1	olfactomedin-like 1	protein_coding	29.06	32.7	14.19	14.2
0	ENSMUSG00000051159.16	Cited1	Cbp/p300-interacting transactivator with Glu/Asp-rich carboxy-terminal domain 1	protein_coding	202.15	206.05	157.46	144.12
0	ENSMUSG00000051285.17	Pcmtd1	protein-L-isoaspartate (D-aspartate) O-methyltransferase domain containing 1	protein_coding	12.11	11.62	3.52	3.98
0	ENSMUSG00000051359.14	Ncald	neurocalcin delta	protein_coding	41.58	50.83	13.18	15.11
0	ENSMUSG00000051379.12	Flrt3	fibronectin leucine rich transmembrane protein 3	protein_coding	37.27	37.27	19.21	19.74
0	ENSMUSG00000051439.6	Cd14	CD14 antigen	protein_coding	22.05	23.83	11.71	12.64
0	ENSMUSG00000051469.14	Zfp191	zinc finger protein 24	protein_coding	28.13	31.82	11.3	10.37
0	ENSMUSG00000051627.2	Hist1h1e	histone cluster 1, H1e	protein_coding	22.66	17.9	6.62	8.92
0	ENSMUSG00000051650.10	B3gnt2	UDP-GlcNAc:betaGal beta-1,3-N-acetylglucosaminyltransferase 2	protein_coding	53.77	48.34	18.41	14.31
0	ENSMUSG00000051910.13	Sox6	SRY (sex determining region Y)-box 6	protein_coding	55.82	45.38	9.13	8.29
0	ENSMUSG00000052298.12	Cdc42se2	CDC42 small effector 2	protein_coding	56.66	65.3	37.47	35.45
0	ENSMUSG00000052305.5	Hbb-bs	hemoglobin, beta adult s chain	protein_coding	21.68	12.43	3.42	2.65
0	ENSMUSG00000052397.8	Ezr	ezrin	protein_coding	127.1	142.69	94.97	93.46
0	ENSMUSG00000052459.13	Atp6v1a	ATPase, H+ transporting, lysosomal V1 subunit A	protein_coding	67.38	71.37	43.87	44.02
0	ENSMUSG00000052684.4	Jun	jun proto-oncogene	protein_coding	781.18	851.41	615.32	587.99
0	ENSMUSG00000052911.9	Lamb2	laminin, beta 2	protein_coding	25.39	23.18	11.75	11.34
0	ENSMUSG00000052974.8	Cyp2f2	cytochrome P450, family 2, subfamily f, polypeptide 2	protein_coding	20.38	18.11	3.14	4.34
0	ENSMUSG00000053175.16	Bcl3	B cell leukemia/lymphoma 3	protein_coding	45.96	48.74	25.11	27.17
0	ENSMUSG00000053411.16	Cbx7	chromobox 7	protein_coding	13.95	15.41	6.47	5.33
0	ENSMUSG00000053470.13	Kdm3a	lysine (K)-specific demethylase 3A	protein_coding	27.36	27.55	8.69	9.59
0	ENSMUSG00000053536.6	Cstf2t	cleavage stimulation factor, 3' pre-RNA subunit 2, tau	protein_coding	12.11	12.32	3.84	3.87
0	ENSMUSG00000053819.16	Camk2d	calcium/calmodulin-dependent protein kinase II, delta	protein_coding	79.94	82.97	45	47.31
0	ENSMUSG00000053877.12	Srcap	Snf2-related CREBBP activator protein	protein_coding	28.43	21.82	5.75	5.99
0	ENSMUSG00000053907.10	Mat2a	methionine adenosyltransferase II, alpha	protein_coding	148.89	160.26	85.22	87.28
0	ENSMUSG00000054008.8	Ndst1	N-deacetylase/N-sulfotransferase (heparan glucosaminyl) 1	protein_coding	11.46	10.94	2.71	2.68
0	ENSMUSG00000054364.4	Rhob	ras homolog family member B	protein_coding	121.11	131.63	45.29	38.94
0	ENSMUSG00000054408.9	Spcs3	signal peptidase complex subunit 3 homolog (S. cerevisiae)	protein_coding	19.86	21.34	10.03	10.32
0	ENSMUSG00000054556.6	Gm4876	predicted gene 4876	antisense	33.64	27.06	14.87	16.84
0	ENSMUSG00000054648.7	Zfp869	zinc finger protein 869	protein_coding	14.42	15	5.86	5.54
0	ENSMUSG00000055024.12	Ep300	E1A binding protein p300	protein_coding	9.95	7.28	1.29	1.8
0	ENSMUSG00000055053.17	Nfic	nuclear factor I/C	protein_coding	59.36	61.3	42.3	39.76
0	ENSMUSG00000055239.10	Kcmf1	potassium channel modulatory factor 1	protein_coding	46.22	41.58	26.85	27.45
0	ENSMUSG00000055407.13	Map6	microtubule-associated protein 6	protein_coding	45.09	45.53	19.34	15.04
0	ENSMUSG00000055675.6	Kbtbd11	kelch repeat and BTB (POZ) domain containing 11	protein_coding	6.67	7.28	0.62	1.07
0	ENSMUSG00000056234.14	Ncoa4	nuclear receptor coactivator 4	protein_coding	39.25	40.19	17.94	15.95
0	ENSMUSG00000056429.4	Tgoln1	trans-golgi network protein	protein_coding	44.88	46.16	17.14	17.08
0	ENSMUSG00000056537.11	Rlim	ring finger protein, LIM domain interacting	protein_coding	17.14	19.68	7.38	8.37
0	ENSMUSG00000056966.7	Gjc3	gap junction protein, gamma 3	protein_coding	29.79	31.52	5.98	6.81
0	ENSMUSG00000057335.11	Cep170	centrosomal protein 170	protein_coding	12.49	12.46	3.96	3.92
0	ENSMUSG00000057561.9	Eif1a	eukaryotic translation initiation factor 1A	protein_coding	102.44	118.34	67.85	70.4
0	ENSMUSG00000057880.12	Abat	4-aminobutyrate aminotransferase	protein_coding	18.97	19.94	4.49	4.46
0	ENSMUSG00000057933.10	Gsta2	glutathione S-transferase, alpha 2 (Yc2)	protein_coding	115.37	99.26	34.06	33.06
0	ENSMUSG00000057969.15	Sema3b	sema domain, immunoglobulin domain (Ig), short basic domain, secreted, (semaphorin) 3B	protein_coding	53.44	53.04	30.55	26.41
0	ENSMUSG00000058152.7	Chsy3	chondroitin sulfate synthase 3	protein_coding	21.72	23.7	7.07	7.05
0	ENSMUSG00000058587.7	Tmod3	tropomodulin 3	protein_coding	33.1	36.16	15.71	16.83
0	ENSMUSG00000058655.8	Eif4b	eukaryotic translation initiation factor 4B	protein_coding	60.55	62.73	41.46	41.47
0	ENSMUSG00000058672.6	Tubb2a	tubulin, beta 2A class IIA	protein_coding	191.87	188.3	117.08	98.76
0	ENSMUSG00000058914.12	C1qtnf3	C1q and tumor necrosis factor related protein 3	protein_coding	10.28	8.83	2.43	2.2
0	ENSMUSG00000059486.11	Kbtbd2	kelch repeat and BTB (POZ) domain containing 2	protein_coding	16.26	17.21	5.33	5.15
0	ENSMUSG00000059714.13	Flot1	flotillin 1	protein_coding	120.16	118.31	86.49	72.74
0	ENSMUSG00000059824.10	Dbp	D site albumin promoter binding protein	protein_coding	61.83	68.7	29.16	28.86
0	ENSMUSG00000059830.2	Gm16380	predicted pseudogene 16380	protein_coding	4.36	7.49	0	0.21
0	ENSMUSG00000060261.15	Gtf2i	general transcription factor II I	protein_coding	64.61	66.65	26.08	26.61
0	ENSMUSG00000060802.8	B2m	beta-2 microglobulin	protein_coding	7362.79	6771.87	3466.95	3752.15
0	ENSMUSG00000061136.13	Prpf40a	pre-mRNA processing factor 40A	protein_coding	57.84	60.78	32.85	30.34
0	ENSMUSG00000061273.3	Mmgt1	membrane magnesium transporter 1	protein_coding	8.88	8.37	2.41	2.24
0	ENSMUSG00000061878.15	Sphk1	sphingosine kinase 1	protein_coding	52.28	57.08	25.37	24.17
0	ENSMUSG00000061981.14	Flot2	flotillin 2	protein_coding	66.8	68.39	46.03	43.65
0	ENSMUSG00000062014.12	Gmfb	glia maturation factor, beta	protein_coding	18.84	20.88	9.67	8.41
0	ENSMUSG00000062098.11	Btbd3	BTB (POZ) domain containing 3	protein_coding	26.28	23.8	8.95	8.46
0	ENSMUSG00000062127.11	Cttnbp2nl	CTTNBP2 N-terminal like	protein_coding	35.19	36.69	4.46	6.67
0	ENSMUSG00000062345.10	Serpinb2	serine (or cysteine) peptidase inhibitor, clade B, member 2	protein_coding	25.39	24.02	10.91	9.79
0	ENSMUSG00000062627.9	Mysm1	myb-like, SWIRM and MPN domains 1	protein_coding	12.17	14.95	4.11	5.85
0	ENSMUSG00000063177.6	Klk1b27	kallikrein 1-related peptidase b27	protein_coding	9.05	7.6	0.25	0.26
0	ENSMUSG00000063358.15	Mapk1	mitogen-activated protein kinase 1	protein_coding	62.06	70.77	43.77	39.62
0	ENSMUSG00000063450.14	Syne2	spectrin repeat containing, nuclear envelope 2	protein_coding	32.58	33.24	11.08	11.46
0	ENSMUSG00000063511.9	Snrnp70	small nuclear ribonucleoprotein 70 (U1)	protein_coding	68.87	66.25	41.15	42.24
0	ENSMUSG00000063713.7	Klk1b24	kallikrein 1-related peptidase b24	protein_coding	13.82	10.61	0.73	0.69
0	ENSMUSG00000063870.12	Chd4	chromodomain helicase DNA binding protein 4	protein_coding	41.38	37.62	12.66	15.63
0	ENSMUSG00000064145.12	Arih2	ariadne RBR E3 ubiquitin protein ligase 2	protein_coding	30.66	30.88	17.68	15.95
0	ENSMUSG00000064210.6	Ano6	anoctamin 6	protein_coding	26.95	25.7	8.14	8.6
0	ENSMUSG00000064345.1	mt-Nd2	mitochondrially encoded NADH dehydrogenase 2	protein_coding	762.16	639.44	478	484.72
0	ENSMUSG00000064358.1	mt-Co3	mitochondrially encoded cytochrome c oxidase III	protein_coding	1020.82	726.93	382.32	327.03
0	ENSMUSG00000065947.3	mt-Nd4l	mitochondrially encoded NADH dehydrogenase 4L	protein_coding	61.31	21.83	0	0
0	ENSMUSG00000066324.2	Impad1	inositol monophosphatase domain containing 1	protein_coding	23.61	26.17	7.62	7.43
0	ENSMUSG00000066415.4	Msl2	male-specific lethal 2 homolog (Drosophila)	protein_coding	6.84	7.33	1.19	1.12
0	ENSMUSG00000066516.5	Klk1b21	kallikrein 1-related peptidase b21	protein_coding	21.57	13.73	1.76	1.35
0	ENSMUSG00000066571.13	4931406P16Rik	RIKEN cDNA 4931406P16 gene	protein_coding	21.09	21.06	6.97	7.67
0	ENSMUSG00000066595.9	Mfsd7b	major facilitator superfamily domain containing 7B	protein_coding	16.42	19.5	3.91	4.55
0	ENSMUSG00000066877.11	Nck2	non-catalytic region of tyrosine kinase adaptor protein 2	protein_coding	11.44	10.91	2.89	3.38
0	ENSMUSG00000067085.1	Gm10197	predicted gene 10197	protein_coding	28.47	28.04	16.26	9.7
0	ENSMUSG00000067212.8	H2-T23	histocompatibility 2, T region locus 23	protein_coding	124.82	127.86	38.69	33.38
0	ENSMUSG00000067261.4	Foxd3	forkhead box D3	protein_coding	29.31	26.82	4.4	4.79
0	ENSMUSG00000067276.5	Capn6	calpain 6	protein_coding	33.6	37.66	7.11	6.92
0	ENSMUSG00000067924.4	Cxx1b	CAAX box 1B	protein_coding	21.59	20.34	10.02	10.13
0	ENSMUSG00000068220.5	Lgals1	lectin, galactose binding, soluble 1	protein_coding	1775.67	1595.28	1217.94	1233.4
0	ENSMUSG00000068566.12	Myadm	myeloid-associated differentiation marker	protein_coding	193.91	206.4	29.2	30.71
0	ENSMUSG00000068686.12	Cd59b	CD59b antigen	protein_coding	20.99	20.48	8.21	8.65
0	ENSMUSG00000068747.14	Sort1	sortilin 1	protein_coding	32.12	32.13	15.76	14.57
0	ENSMUSG00000068758.7	Il3ra	interleukin 3 receptor, alpha chain	protein_coding	27.2	25.09	9.54	10.99
0	ENSMUSG00000068823.10	Csde1	cold shock domain containing E1, RNA binding	protein_coding	95.02	107.82	60.59	59.3
0	ENSMUSG00000069020.9	Urm1	ubiquitin related modifier 1	protein_coding	14.98	16.76	6.84	6.3
0	ENSMUSG00000069792.5	Wfdc17	WAP four-disulfide core domain 17	protein_coding	37.65	22.03	8.16	8.3
0	ENSMUSG00000069833.12	Ahnak	AHNAK nucleoprotein (desmoyokin)	protein_coding	133.78	126.33	37.97	41.87
0	ENSMUSG00000069874.6	Irgm2	immunity-related GTPase family M member 2	protein_coding	10.7	12.76	2.42	2.31
0	ENSMUSG00000069917.7	Hba-a2	hemoglobin alpha, adult chain 2	protein_coding	35.34	27.25	6.23	5.55
0	ENSMUSG00000070436.11	Serpinh1	serine (or cysteine) peptidase inhibitor, clade H, member 1	protein_coding	270.01	259.97	104.66	98.24
0	ENSMUSG00000071757.10	Zhx2	zinc fingers and homeoboxes 2	protein_coding	9.16	8.1	1.21	2.1
0	ENSMUSG00000072115.10	Ang	angiogenin, ribonuclease, RNase A family, 5	protein_coding	94.95	82.94	30.34	29.07
0	ENSMUSG00000072941.5	Sod3	superoxide dismutase 3, extracellular	protein_coding	16.94	20.17	8.53	8.06
0	ENSMUSG00000072949.5	Acot1	acyl-CoA thioesterase 1	protein_coding	160.74	166.05	98.54	93.86
0	ENSMUSG00000073002.9	Vamp5	vesicle-associated membrane protein 5	protein_coding	103.27	77.11	56.2	55.95
0	ENSMUSG00000073411.11	H2-D1	histocompatibility 2, D region locus 1	protein_coding	1593.94	1688.32	1027.78	930.13
0	ENSMUSG00000073418.4	C4b	complement component 4B (Chido blood group)	protein_coding	245.26	258.54	61.78	64.84
0	ENSMUSG00000073643.11	Wdfy1	WD repeat and FYVE domain containing 1	protein_coding	107.02	111.48	63.85	58.77
0	ENSMUSG00000073676.4	Hspe1	heat shock protein 1 (chaperonin 10)	protein_coding	486.24	460.76	296.99	340.3
0	ENSMUSG00000073700.3	Klhl21	kelch-like 21	protein_coding	23.56	24.32	12.72	11.29
0	ENSMUSG00000073940.3	Hbb-bt	hemoglobin, beta adult t chain	protein_coding	7.86	5.81	0.48	0.43
0	ENSMUSG00000074024.5	4632427E13Rik	RIKEN cDNA 4632427E13 gene	antisense	16.64	16.28	5.93	6.91
0	ENSMUSG00000074179.11	Gm10639	predicted gene 10639	protein_coding	54.71	49.27	25.82	24.3
0	ENSMUSG00000074183.3	Gsta1	glutathione S-transferase, alpha 1 (Ya)	protein_coding	457.35	432.36	190.38	184.55
0	ENSMUSG00000074513.9	Arfip1	ADP-ribosylation factor interacting protein 1	protein_coding	26.54	28.01	13.81	13.6
0	ENSMUSG00000074794.9	Arrdc3	arrestin domain containing 3	protein_coding	19.11	17.22	2.97	2.46
0	ENSMUSG00000074813.12	Gm14005	predicted gene 14005	processed_transcript	105.52	92.26	56.78	67.56
0	ENSMUSG00000075014.1	Gm10800	predicted gene 10800	protein_coding	13.28	10.41	0.37	0.33
0	ENSMUSG00000075470.1	Alg10b	asparagine-linked glycosylation 10B (alpha-1,2-glucosyltransferase)	protein_coding	8.31	8.21	1.4	1.66
0	ENSMUSG00000075705.12	Msrb1	methionine sulfoxide reductase B1	protein_coding	19.83	16.35	6.33	8.17
0	ENSMUSG00000076434.9	Wfdc3	WAP four-disulfide core domain 3	protein_coding	17.04	17.04	6.34	5.68
0	ENSMUSG00000078429.8	Ctdsp2	CTD (carboxy-terminal domain, RNA polymerase II, polypeptide A) small phosphatase 2	protein_coding	38.56	33.21	18.61	17.83
0	ENSMUSG00000078671.10	Chd2	chromodomain helicase DNA binding protein 2	protein_coding	24.27	23.34	10.16	11.09
0	ENSMUSG00000079017.3	Ifi27l2a	interferon, alpha-inducible protein 27 like 2A	protein_coding	52.78	48.48	25.2	24.15
0	ENSMUSG00000079018.10	Ly6c1	lymphocyte antigen 6 complex, locus C1	protein_coding	67.06	60.3	29.25	26.75
0	ENSMUSG00000079215.8	Zfp664	zinc finger protein 664	protein_coding	30.53	24.61	14.26	14.32
0	ENSMUSG00000079235.10	Ccdc13	coiled-coil domain containing 13	protein_coding	56.41	64.56	32.19	30.37
0	ENSMUSG00000079415.2	Cntf	ciliary neurotrophic factor	protein_coding	24.61	18.15	6.15	7.41
0	ENSMUSG00000079509.10	Zfx	zinc finger protein X-linked	protein_coding	21.62	19.48	8.13	8.06
0	ENSMUSG00000085772.7	D630024D03Rik	RIKEN cDNA D630024D03 gene	lincRNA	6.3	7.49	1.2	0.8
0	ENSMUSG00000085795.7	Zfp703	zinc finger protein 703	protein_coding	20.03	18.62	8.89	9.2
0	ENSMUSG00000086324.8	Gm15564	predicted gene 15564	antisense	477.49	409.65	39.47	33.19
0	ENSMUSG00000086782.2	E130102H24Rik	RIKEN cDNA E130102H24 gene	lincRNA	16.24	17.52	6.03	8.22
0	ENSMUSG00000087263.1	Gm15726	predicted gene 15726	antisense	60.55	56.46	24.66	23.46
0	ENSMUSG00000089704.9	Galnt2	UDP-N-acetyl-alpha-D-galactosamine:polypeptide N-acetylgalactosaminyltransferase 2	protein_coding	20.64	20.71	6.46	6.65
0	ENSMUSG00000089774.2	Slc5a3	solute carrier family 5 (inositol transporters), member 3	protein_coding	9	9.89	1.66	1.54
0	ENSMUSG00000089945.10	Pakap	paralemmin A kinase anchor protein	protein_coding	53.25	56.49	18.44	19.54
0	ENSMUSG00000090101.1	Snhg9	small nucleolar RNA host gene 9	antisense	31.22	39.19	17.93	21.77
0	ENSMUSG00000090258.7	Churc1	churchill domain containing 1	protein_coding	162.32	155.53	82.2	73.75
0	ENSMUSG00000090877.3	Hspa1b	heat shock protein 1B	protein_coding	159.13	120.65	21.94	22.08
0	ENSMUSG00000091619.1	Gm3625	predicted gene 3625	protein_coding	12.67	0	0	0
0	ENSMUSG00000091971.3	Hspa1a	heat shock protein 1A	protein_coding	4141.69	4565.87	1439.96	1334.77
0	ENSMUSG00000092274.2	Neat1	nuclear paraspeckle assembly transcript 1 (non-protein coding)	lincRNA	127.94	140.79	99.01	93.56
0	ENSMUSG00000092341.2	Malat1	metastasis associated lung adenocarcinoma transcript 1 (non-coding RNA)	lincRNA	10937.2	9471.4	3550.99	3555.45
0	ENSMUSG00000093483.1	AA465934	expressed sequence AA465934	processed_transcript	19.44	17.19	6.48	6.54
0	ENSMUSG00000095115.1	Itpripl2	inositol 1,4,5-triphosphate receptor interacting protein-like 2	protein_coding	11.03	11.93	1.7	1.74
0	ENSMUSG00000095403.7	Gm21092	predicted gene, 21092	protein_coding	21.52	25.29	6.88	6.19
0	ENSMUSG00000096255.1	Dynlt1b	dynein light chain Tctex-type 1B	protein_coding	188.5	179.75	113.01	96.12
0	ENSMUSG00000097328.7	Tnfsf12	tumor necrosis factor (ligand) superfamily, member 12	protein_coding	13.21	16.92	6.69	5.25
0	ENSMUSG00000097333.7	Zfp87	zinc finger protein 87	protein_coding	30.74	32.89	14.7	15.56
0	ENSMUSG00000097789.1	Gm2115	predicted gene 2115	lincRNA	41.28	45.25	26.61	24.98
0	ENSMUSG00000097971.3	Gm26917	predicted gene, 26917	lincRNA	1482.36	1433.31	869.94	851.66
0	ENSMUSG00000099083.7	Atf7	activating transcription factor 7	protein_coding	39.41	29.17	12.94	12.8
0	ENSMUSG00000099931.1	Gm29358	predicted gene 29358	sense_intronic	6.5	5.53	0.69	0.55
0	ENSMUSG00000102349.1	Gm37376	predicted gene, 37376	TEC	2671.26	2516.13	1000.61	1101.11
0	ENSMUSG00000102918.1	Pcdhgc3	protocadherin gamma subfamily C, 3	protein_coding	27.58	31.19	11.11	9.19
0	ENSMUSG00000102976.5	Zc3h11a	zinc finger CCCH type containing 11A	protein_coding	62.14	74.57	24.31	27.07
0	ENSMUSG00000104713.4	Gbp6	guanylate binding protein 6	protein_coding	20.98	21.31	9.07	8.23
0	ENSMUSG00000106847.1	Peg13	paternally expressed 13	sense_intronic	7.86	7.39	1.28	1.01
0	ENSMUSG00000107722.1	RP24-183E22.2	RIKEN cDNA 2900060B14 gene	antisense	4.78	28.03	2.83	1.67

## Sheet: Melan Mut P56 Up vs. WT P30
Cluster	ID	Gene	Name	Type	Melanocyte WT P30 Rep1	Melanocyte WT P30 Rep2	Melanocyte Mut P56 Rep1	Melanocyte Mut P56 Rep2
1	ENSMUSG00000000088.6	Cox5a	cytochrome c oxidase subunit Va	protein_coding	292.73	274.33	436.18	453.65
1	ENSMUSG00000000125.5	Wnt3	wingless-type MMTV integration site family, member 3	protein_coding	0.82	0.32	8.18	8.02
1	ENSMUSG00000000184.12	Ccnd2	cyclin D2	protein_coding	309.44	335.63	856.57	775.75
1	ENSMUSG00000000308.14	Ckmt1	creatine kinase, mitochondrial 1, ubiquitous	protein_coding	5.63	5.5	27.2	24.16
1	ENSMUSG00000000690.5	Hoxb6	homeobox B6	protein_coding	1	0.64	15.71	18.12
1	ENSMUSG00000000738.17	Spg7	SPG7, paraplegin matrix AAA peptidase subunit	protein_coding	19.24	17.14	48.88	43.66
1	ENSMUSG00000000753.15	Serpinf1	serine (or cysteine) peptidase inhibitor, clade F, member 1	protein_coding	64.26	68.96	362.55	369.59
1	ENSMUSG00000000901.15	Mmp11	matrix metallopeptidase 11	protein_coding	5.55	6.33	42.66	33.4
1	ENSMUSG00000001021.12	S100a3	S100 calcium binding protein A3	protein_coding	40.82	44.52	307.26	297.82
1	ENSMUSG00000001056.3	Nhp2	NHP2 ribonucleoprotein	protein_coding	95.68	87.61	176.04	164.93
1	ENSMUSG00000001131.11	Timp1	tissue inhibitor of metalloproteinase 1	protein_coding	55.63	47.8	146.29	139.47
1	ENSMUSG00000001228.14	Uhrf1	ubiquitin-like, containing PHD and RING finger domains, 1	protein_coding	4.97	4.23	16.2	16.11
1	ENSMUSG00000001247.16	Lsr	lipolysis stimulated lipoprotein receptor	protein_coding	3.79	3.57	27.86	27.38
1	ENSMUSG00000001348.14	Acp5	acid phosphatase 5, tartrate resistant	protein_coding	12	9.33	33.93	33.44
1	ENSMUSG00000001403.13	Ube2c	ubiquitin-conjugating enzyme E2C	protein_coding	25.69	24.51	140.49	133.22
1	ENSMUSG00000001467.5	Cyp51	cytochrome P450, family 51	protein_coding	29.01	32.64	67.84	67.83
1	ENSMUSG00000001504.10	Irx2	Iroquois related homeobox 2 (Drosophila)	protein_coding	2.86	3.49	19.84	18.3
1	ENSMUSG00000001510.8	Dlx3	distal-less homeobox 3	protein_coding	1.89	1.67	51.5	48.78
1	ENSMUSG00000001525.10	Tubb5	tubulin, beta 5 class I	protein_coding	270.07	284.08	606.21	597.25
1	ENSMUSG00000001552.14	Jup	junction plakoglobin	protein_coding	35.45	30.93	95.14	78.88
1	ENSMUSG00000001555.10	Fkbp10	FK506 binding protein 10	protein_coding	17.29	14.7	33.03	32.19
1	ENSMUSG00000001655.6	Hoxc13	homeobox C13	protein_coding	0.15	0.67	19.5	20.39
1	ENSMUSG00000001918.17	Slc1a5	solute carrier family 1 (neutral amino acid transporter), member 5	protein_coding	15.88	17.99	45.05	44.2
1	ENSMUSG00000002031.11	Ift46	intraflagellar transport 46	protein_coding	53.45	55.81	92.71	92.02
1	ENSMUSG00000002083.12	Bbc3	BCL2 binding component 3	protein_coding	14.96	11.06	30.18	26.3
1	ENSMUSG00000002102.15	Psmc3	proteasome (prosome, macropain) 26S subunit, ATPase 3	protein_coding	145.72	150.95	249.23	244.9
1	ENSMUSG00000002257.7	Def6	differentially expressed in FDCP 6	protein_coding	3.14	4.25	19.97	18.84
1	ENSMUSG00000002477.4	Snrpd1	small nuclear ribonucleoprotein D1	protein_coding	58.52	55.12	89.76	99.39
1	ENSMUSG00000002769.8	Gnmt	glycine N-methyltransferase	protein_coding	1.73	1.95	26.53	25.39
1	ENSMUSG00000002804.3	Nudt14	nudix (nucleoside diphosphate linked moiety X)-type motif 14	protein_coding	29.76	29.22	58.07	51.61
1	ENSMUSG00000002846.9	Timmdc1	translocase of inner mitochondrial membrane domain containing 1	protein_coding	8.34	7.64	21.48	26.74
1	ENSMUSG00000002949.14	Timm44	translocase of inner mitochondrial membrane 44	protein_coding	20.24	21.26	57.58	51.69
1	ENSMUSG00000002980.14	Bcam	basal cell adhesion molecule	protein_coding	6.31	5.37	49.58	45.55
1	ENSMUSG00000002984.16	Tomm40	translocase of outer mitochondrial membrane 40 homolog (yeast)	protein_coding	56.82	63.7	146.18	125.03
1	ENSMUSG00000003038.15	Hmgn2	high mobility group nucleosomal binding domain 2	protein_coding	126.7	123.83	329.93	351.67
1	ENSMUSG00000003184.14	Irf3	interferon regulatory factor 3	protein_coding	22.4	21.09	49.83	48.17
1	ENSMUSG00000003283.13	Hck	hemopoietic cell kinase	protein_coding	0.17	0.14	7.46	6.7
1	ENSMUSG00000003309.13	Ap1m2	adaptor protein complex AP-1, mu 2 subunit	protein_coding	2.28	1.29	28.4	24.62
1	ENSMUSG00000003344.14	Btbd2	BTB (POZ) domain containing 2	protein_coding	29	16.94	49.59	43.62
1	ENSMUSG00000003363.15	Pld3	phospholipase D family, member 3	protein_coding	81.09	89.4	140.59	133.61
1	ENSMUSG00000003500.13	Impdh1	inosine monophosphate dehydrogenase 1	protein_coding	13.99	18.56	35.28	31.31
1	ENSMUSG00000003518.13	Dusp3	dual specificity phosphatase 3 (vaccinia virus phosphatase VH1-related)	protein_coding	40.64	40.16	78.4	74.67
1	ENSMUSG00000003528.14	Slc25a1	solute carrier family 25 (mitochondrial carrier, citrate transporter), member 1	protein_coding	69.93	84.09	140.21	130.94
1	ENSMUSG00000003644.17	Rps6ka1	ribosomal protein S6 kinase polypeptide 1	protein_coding	3.34	2.43	14.2	10.83
1	ENSMUSG00000003812.13	Dnase2a	deoxyribonuclease II alpha	protein_coding	23.4	21.25	50.66	43.62
1	ENSMUSG00000003824.12	Syce2	synaptonemal complex central element protein 2	protein_coding	11.09	11.77	23.14	29.55
1	ENSMUSG00000003868.12	Ruvbl2	RuvB-like protein 2	protein_coding	23.92	24.52	53.02	43.88
1	ENSMUSG00000003948.16	Mmd	monocyte to macrophage differentiation-associated	protein_coding	13.36	13.96	42.38	45.13
1	ENSMUSG00000003955.7	Fam162a	family with sequence similarity 162, member A	protein_coding	87.93	92.7	226.45	216.15
1	ENSMUSG00000004100.11	Ppan	peter pan homolog (Drosophila)	protein_coding	28.26	29.83	54.47	56.23
1	ENSMUSG00000004264.17	Phb2	prohibitin 2	protein_coding	130.53	135.95	245.94	234.35
1	ENSMUSG00000004268.11	Emg1	EMG1 N1-specific pseudouridine methyltransferase	protein_coding	74.36	78.26	127.73	117
1	ENSMUSG00000004455.16	Ppp1cc	protein phosphatase 1, catalytic subunit, gamma isoform	protein_coding	75.36	77.74	135.75	130.12
1	ENSMUSG00000004626.14	Stxbp2	syntaxin binding protein 2	protein_coding	42.39	43.44	83.39	77.04
1	ENSMUSG00000004633.17	Chn2	chimerin 2	protein_coding	5.56	8.45	22.64	22.12
1	ENSMUSG00000004665.10	Cnn2	calponin 2	protein_coding	46.94	43.67	99.45	85.79
1	ENSMUSG00000004864.12	Mapk13	mitogen-activated protein kinase 13	protein_coding	2.21	2.12	20.6	18.35
1	ENSMUSG00000004897.16	Hdgf	hepatoma-derived growth factor	protein_coding	86.52	94.5	175.84	175.52
1	ENSMUSG00000005124.9	Wisp1	WNT1 inducible signaling pathway protein 1	protein_coding	1.4	2.05	25.76	22.05
1	ENSMUSG00000005148.7	Klf5	Kruppel-like factor 5	protein_coding	20.98	22.3	51.91	47.76
1	ENSMUSG00000005220.10	Corin	corin	protein_coding	0.49	0.63	10.18	11.16
1	ENSMUSG00000005233.16	Spc25	SPC25, NDC80 kinetochore complex component, homolog (S. cerevisiae)	protein_coding	8.11	6.69	23.69	23.78
1	ENSMUSG00000005251.14	Ripk4	receptor-interacting serine-threonine kinase 4	protein_coding	2.36	1.69	13.16	11.81
1	ENSMUSG00000005299.6	Letm1	leucine zipper-EF-hand containing transmembrane protein 1	protein_coding	28.76	24.01	58.98	50.94
1	ENSMUSG00000005447.12	Pafah1b3	platelet-activating factor acetylhydrolase, isoform 1b, subunit 3	protein_coding	38.07	35.24	78.26	63.43
1	ENSMUSG00000005469.9	Prkaca	protein kinase, cAMP dependent, catalytic, alpha	protein_coding	28.71	25.33	53.98	53.26
1	ENSMUSG00000005481.17	Ddx39	DEAD (Asp-Glu-Ala-Asp) box polypeptide 39	protein_coding	48.99	47.42	124.68	113.19
1	ENSMUSG00000005732.14	Ranbp1	RAN binding protein 1	protein_coding	110.06	118.08	239.4	261.9
1	ENSMUSG00000005846.11	Rsl1d1	ribosomal L1 domain containing 1	protein_coding	40.75	44.37	80.09	83.61
1	ENSMUSG00000005982.13	Naa60	N(alpha)-acetyltransferase 60, NatF catalytic subunit	protein_coding	27.1	30.45	57.57	49.87
1	ENSMUSG00000006205.13	Htra1	HtrA serine peptidase 1	protein_coding	47.81	48.23	90.6	91.06
1	ENSMUSG00000006342.14	Susd2	sushi domain containing 2	protein_coding	1.23	0.63	8.21	8.03
1	ENSMUSG00000006345.10	Ggt1	gamma-glutamyltransferase 1	protein_coding	1.3	0.98	11.12	7.7
1	ENSMUSG00000006369.14	Fbln1	fibulin 1	protein_coding	14.56	11.31	47.86	43.98
1	ENSMUSG00000006373.10	Pgrmc1	progesterone receptor membrane component 1	protein_coding	93.35	94.26	147.4	143.64
1	ENSMUSG00000006378.13	Gcat	glycine C-acetyltransferase (2-amino-3-ketobutyrate-coenzyme A ligase)	protein_coding	15.02	13.87	50.83	44.87
1	ENSMUSG00000006398.15	Cdc20	cell division cycle 20	protein_coding	18.02	22.86	67.81	66.4
1	ENSMUSG00000006411.12	Pvrl4	nectin cell adhesion molecule 4	protein_coding	1.65	1.4	9.71	9.1
1	ENSMUSG00000006442.10	Srm	spermidine synthase	protein_coding	53.13	51.99	110.89	99.53
1	ENSMUSG00000006517.4	Mvd	mevalonate (diphospho) decarboxylase	protein_coding	16.77	17.99	58.93	52.17
1	ENSMUSG00000006585.2	Cdt1	chromatin licensing and DNA replication factor 1	protein_coding	13.2	16.2	33.63	29.47
1	ENSMUSG00000006715.11	Gmnn	geminin	protein_coding	6.96	7.28	25.76	29.46
1	ENSMUSG00000006728.12	Cdk4	cyclin-dependent kinase 4	protein_coding	241.1	271.88	504.78	505.23
1	ENSMUSG00000006777.7	Krt23	keratin 23	protein_coding	1.73	0.63	37.56	34.7
1	ENSMUSG00000007050.17	Lsm2	LSM2 homolog, U6 small nuclear RNA and mRNA degradation associated	protein_coding	65.72	54.39	115.12	106.14
1	ENSMUSG00000007415.15	Gatad1	GATA zinc finger domain containing 1	protein_coding	21.54	22.39	50.41	50.05
1	ENSMUSG00000007476.18	Lrrc8a	leucine rich repeat containing 8A	protein_coding	37.28	36.82	68.88	68.36
1	ENSMUSG00000007656.13	Arpp19	cAMP-regulated phosphoprotein 19	protein_coding	149.19	147.04	224.67	250.13
1	ENSMUSG00000007659.18	Bcl2l1	BCL2-like 1	protein_coding	44.11	47.46	100.87	95.21
1	ENSMUSG00000007721.5	Ccdc124	coiled-coil domain containing 124	protein_coding	122.92	113.9	221.02	202.78
1	ENSMUSG00000007872.3	Id3	inhibitor of DNA binding 3	protein_coding	219.32	200.08	822.06	762.14
1	ENSMUSG00000007877.2	Tcap	titin-cap	protein_coding	0.09	0.09	12.59	10.75
1	ENSMUSG00000007888.15	Crlf1	cytokine receptor-like factor 1	protein_coding	35.84	35.69	266.93	234.15
1	ENSMUSG00000007891.15	Ctsd	cathepsin D	protein_coding	709.88	753.53	1523.58	1364.69
1	ENSMUSG00000008036.11	Ap2s1	adaptor-related protein complex 2, sigma 1 subunit	protein_coding	215.47	195.95	372.85	318.33
1	ENSMUSG00000008136.14	Fhl2	four and a half LIM domains 2	protein_coding	3.14	1.97	14.9	16.87
1	ENSMUSG00000008435.15	Rdh13	retinol dehydrogenase 13 (all-trans and 9-cis)	protein_coding	8.97	10.21	28.79	27.47
1	ENSMUSG00000008601.12	Rab25	RAB25, member RAS oncogene family	protein_coding	9.41	6.81	54.31	54.61
1	ENSMUSG00000009013.5	Dynll1	dynein light chain LC8-type 1	protein_coding	359.54	330.7	591.05	608
1	ENSMUSG00000009563.16	Tor2a	torsin family 2, member A	protein_coding	30.72	22.12	52.4	47.05
1	ENSMUSG00000009894.15	Snap47	synaptosomal-associated protein, 47	protein_coding	17.14	17.58	39.77	35.67
1	ENSMUSG00000010376.14	Nedd8	neural precursor cell expressed, developmentally down-regulated gene 8	protein_coding	262.31	261.73	481.23	467.52
1	ENSMUSG00000010760.4	Phlda2	pleckstrin homology like domain, family A, member 2	protein_coding	6.01	5.33	21.3	22.05
1	ENSMUSG00000011267.7	Zfp296	zinc finger protein 296	protein_coding	0.69	2.02	36.83	34.72
1	ENSMUSG00000011752.6	Pgam1	phosphoglycerate mutase 1	protein_coding	204.98	216.15	586.69	561.81
1	ENSMUSG00000011884.13	Gltp	glycolipid transfer protein	protein_coding	35.17	32.5	72.19	66.83
1	ENSMUSG00000012017.3	Scarf2	scavenger receptor class F, member 2	protein_coding	3.44	4.35	14.08	12.33
1	ENSMUSG00000012483.4	Rpa3	replication protein A3	protein_coding	13.38	12.56	27.46	28.03
1	ENSMUSG00000014606.14	Slc25a11	solute carrier family 25 (mitochondrial carrier oxoglutarate carrier), member 11	protein_coding	51.48	50.16	92.29	91.63
1	ENSMUSG00000014633.15	Cmc2	COX assembly mitochondrial protein 2	protein_coding	20.91	13.61	54.13	47.88
1	ENSMUSG00000014859.8	E2f4	E2F transcription factor 4	protein_coding	13.95	14.07	33.77	31.83
1	ENSMUSG00000015092.9	Edf1	endothelial differentiation-related factor 1	protein_coding	281.21	265.16	441.48	433.59
1	ENSMUSG00000015093.15	Clic3	chloride intracellular channel 3	protein_coding	1.11	1.28	8.42	9.69
1	ENSMUSG00000015134.14	Aldh1a3	aldehyde dehydrogenase family 1, subfamily A3	protein_coding	1.18	1.4	24.58	27.68
1	ENSMUSG00000015217.11	Hmgb3	high mobility group box 3	protein_coding	9.22	10.12	51	51.17
1	ENSMUSG00000015335.16	Zdhhc12	zinc finger, DHHC domain containing 12	protein_coding	8.82	8.54	30.26	28.76
1	ENSMUSG00000015568.15	Lpl	lipoprotein lipase	protein_coding	5.77	5.69	20.78	20.44
1	ENSMUSG00000015619.10	Gata3	GATA binding protein 3	protein_coding	4.06	3.6	57.45	52.3
1	ENSMUSG00000015932.8	Dstn	destrin	protein_coding	169.85	176.98	279.39	276.33
1	ENSMUSG00000015937.14	H2afy	H2A histone family, member Y	protein_coding	35.41	36.44	91.73	97.02
1	ENSMUSG00000016024.9	Lbp	lipopolysaccharide binding protein	protein_coding	2.39	4.1	25.97	24.55
1	ENSMUSG00000016319.3	Slc25a5	solute carrier family 25 (mitochondrial carrier, adenine nucleotide translocator), member 5	protein_coding	467.78	438.56	980.22	899.69
1	ENSMUSG00000016503.16	Gtf3a	general transcription factor III A	protein_coding	43.36	43.83	79.72	80.17
1	ENSMUSG00000016541.9	Atxn10	ataxin 10	protein_coding	59.28	65.55	105.14	101.54
1	ENSMUSG00000016559.14	H3f3b	H3 histone, family 3B	protein_coding	873.1	915.17	1381.84	1532.89
1	ENSMUSG00000016921.14	Srsf6	serine/arginine-rich splicing factor 6	protein_coding	65.11	70.57	118.39	113.29
1	ENSMUSG00000017176.17	Nt5c3b	5'-nucleotidase, cytosolic IIIB	protein_coding	36.33	38.83	81.07	78.24
1	ENSMUSG00000017300.9	Tnnc2	troponin C2, fast	protein_coding	1.58	1.93	45.02	43.34
1	ENSMUSG00000017390.15	Aldoc	aldolase C, fructose-bisphosphate	protein_coding	9.6	9.28	45.9	37.68
1	ENSMUSG00000017493.12	Igfbp4	insulin-like growth factor binding protein 4	protein_coding	23.95	31.12	529.97	474.48
1	ENSMUSG00000017588.2	Krt27	keratin 27	protein_coding	9.27	9.73	48.05	48.02
1	ENSMUSG00000017716.15	Birc5	baculoviral IAP repeat-containing 5	protein_coding	18.62	13.79	77.55	72.91
1	ENSMUSG00000017754.13	Pltp	phospholipid transfer protein	protein_coding	42.67	50.9	110.97	93.63
1	ENSMUSG00000018102.4	Hist1h2bc	histone cluster 1, H2bc	protein_coding	171.35	144.24	367.42	337.76
1	ENSMUSG00000018196.18	Glrx2	glutaredoxin 2 (thioltransferase)	protein_coding	41.98	35.65	68.28	74.92
1	ENSMUSG00000018287.12	Spag7	sperm associated antigen 7	protein_coding	61.77	59.69	104.44	95.73
1	ENSMUSG00000018293.4	Pfn1	profilin 1	protein_coding	778.23	675.39	1437.54	1415.04
1	ENSMUSG00000018362.14	Kpna2	karyopherin (importin) alpha 2	protein_coding	31.74	31.01	60.49	59.78
1	ENSMUSG00000018442.13	Derl2	Der1-like domain family, member 2	protein_coding	27.1	28.59	49.12	59.07
1	ENSMUSG00000018446.8	C1qbp	complement component 1, q subcomponent binding protein	protein_coding	96.38	107.8	175.49	160.37
1	ENSMUSG00000018451.6	6330403K07Rik	RIKEN cDNA 6330403K07 gene	lincRNA	0.46	0.15	6.6	5.67
1	ENSMUSG00000018476.7	Kdm6b	KDM1 lysine (K)-specific demethylase 6B	protein_coding	15.43	13.79	40.41	46.76
1	ENSMUSG00000018585.9	Atox1	antioxidant 1 copper chaperone	protein_coding	306.27	260.33	527.82	525.8
1	ENSMUSG00000018634.10	Crhr1	corticotropin releasing hormone receptor 1	protein_coding	0	0.18	5.54	5.15
1	ENSMUSG00000018648.15	Dusp14	dual specificity phosphatase 14	protein_coding	3.43	4.16	26.82	22.75
1	ENSMUSG00000018677.9	Slc25a39	solute carrier family 25, member 39	protein_coding	116.92	126.28	224.83	205.77
1	ENSMUSG00000018848.4	Rars	arginyl-tRNA synthetase	protein_coding	27.71	29.4	57.25	53.92
1	ENSMUSG00000018893.14	Mb	myoglobin	protein_coding	0	0.08	5.77	3.46
1	ENSMUSG00000018907.10	Alox12e	arachidonate lipoxygenase, epidermal	protein_coding	11.91	10.68	26.83	25.17
1	ENSMUSG00000019139.9	Isyna1	myo-inositol 1-phosphate synthase A1	protein_coding	84.65	87.22	162.72	142.17
1	ENSMUSG00000019179.10	Mdh2	malate dehydrogenase 2, NAD (mitochondrial)	protein_coding	255.54	272.84	466.34	413.88
1	ENSMUSG00000019278.4	Dpep1	dipeptidase 1 (renal)	protein_coding	3.93	3.94	34.22	30.12
1	ENSMUSG00000019433.8	Gipc1	GIPC PDZ domain containing family, member 1	protein_coding	46.48	53.85	103.95	104.96
1	ENSMUSG00000019539.10	Rcn3	reticulocalbin 3, EF-hand calcium binding domain	protein_coding	33.17	34.97	73.45	69.94
1	ENSMUSG00000019590.16	Cyb561	cytochrome b-561	protein_coding	1.88	0.76	10.02	9.23
1	ENSMUSG00000019659.8	Ccdc12	coiled-coil domain containing 12	protein_coding	55.38	49.75	121.55	103.55
1	ENSMUSG00000019761.9	Krt10	keratin 10	protein_coding	2.57	2.89	16.06	16.35
1	ENSMUSG00000019777.16	Hdac2	histone deacetylase 2	protein_coding	33.11	36.24	70	72.92
1	ENSMUSG00000019782.9	Rwdd1	RWD domain containing 1	protein_coding	54.8	49.43	105.01	101.24
1	ENSMUSG00000019810.15	Fuca2	fucosidase, alpha-L- 2, plasma	protein_coding	27.67	27.75	59.33	55.22
1	ENSMUSG00000019851.7	Perp	PERP, TP53 apoptosis effector	protein_coding	58.25	63.18	433.52	434.55
1	ENSMUSG00000019874.11	Fabp7	fatty acid binding protein 7, brain	protein_coding	110.03	106.73	262.7	291.62
1	ENSMUSG00000019880.9	Rspo3	R-spondin 3	protein_coding	0.45	0.6	27.43	31.74
1	ENSMUSG00000019942.12	Cdk1	cyclin-dependent kinase 1	protein_coding	32.56	28.63	91.23	87.37
1	ENSMUSG00000020000.7	Moxd1	monooxygenase, DBH-like 1	protein_coding	2	3.43	18.29	17.57
1	ENSMUSG00000020018.6	Snrpf	small nuclear ribonucleoprotein polypeptide F	protein_coding	61.32	63.06	100.84	107.55
1	ENSMUSG00000020086.6	H2afy2	H2A histone family, member Y2	protein_coding	0.49	0.28	5.87	6.84
1	ENSMUSG00000020116.7	Pno1	partner of NOB1 homolog	protein_coding	25.1	27.66	48.83	56.24
1	ENSMUSG00000020218.11	Wif1	Wnt inhibitory factor 1	protein_coding	2.17	3.58	189.01	179.75
1	ENSMUSG00000020224.14	Llph	LLP homolog, long-term synaptic facilitation (Aplysia)	protein_coding	55.92	53.58	107.01	103.44
1	ENSMUSG00000020232.17	Hmg20b	high mobility group 20B	protein_coding	35.6	31.49	66.16	66.46
1	ENSMUSG00000020277.9	Pfkl	phosphofructokinase, liver, B-type	protein_coding	48.23	51.82	97.34	87.59
1	ENSMUSG00000020325.10	Fstl3	follistatin-like 3	protein_coding	7.09	8.99	24.05	21.47
1	ENSMUSG00000020328.10	Nudcd2	NudC domain containing 2	protein_coding	20.01	25.19	68.41	67.69
1	ENSMUSG00000020358.17	Hnrnpab	heterogeneous nuclear ribonucleoprotein A/B	protein_coding	227.72	262.42	409.48	438.63
1	ENSMUSG00000020423.6	Btg2	B cell translocation gene 2, anti-proliferative	protein_coding	89.41	88.95	170.26	164.84
1	ENSMUSG00000020424.3	Gatsl3	GATS protein-like 3	protein_coding	8.19	7.65	20.67	20.32
1	ENSMUSG00000020439.17	Smtn	smoothelin	protein_coding	10.85	10.44	23.36	25.1
1	ENSMUSG00000020451.17	Limk2	LIM motif-containing protein kinase 2	protein_coding	7.2	8.09	23.2	17.5
1	ENSMUSG00000020471.11	Pold2	polymerase (DNA directed), delta 2, regulatory subunit	protein_coding	16.51	22.55	41.08	38.62
1	ENSMUSG00000020475.3	Pgam2	phosphoglycerate mutase 2	protein_coding	0.21	0.91	7.1	6.28
1	ENSMUSG00000020534.14	Shmt1	serine hydroxymethyltransferase 1 (soluble)	protein_coding	5.47	5.78	22.81	17.08
1	ENSMUSG00000020547.4	Bzw2	basic leucine zipper and W2 domains 2	protein_coding	52.75	54.94	101.83	109.78
1	ENSMUSG00000020592.14	Sdc1	syndecan 1	protein_coding	26.92	30.43	102.71	97.26
1	ENSMUSG00000020614.13	Fam20a	family with sequence similarity 20, member A	protein_coding	0.96	1.52	13.73	11.7
1	ENSMUSG00000020644.8	Id2	inhibitor of DNA binding 2	protein_coding	140.44	139.32	418.19	460.03
1	ENSMUSG00000020649.11	Rrm2	ribonucleotide reductase M2	protein_coding	10.87	11.38	43.77	44.39
1	ENSMUSG00000020656.15	Grhl1	grainyhead-like 1 (Drosophila)	protein_coding	1.49	2.03	11.67	11.65
1	ENSMUSG00000020708.12	Psmc5	protease (prosome, macropain) 26S subunit, ATPase 5	protein_coding	88.62	101	185.5	177
1	ENSMUSG00000020720.13	Psmd12	proteasome (prosome, macropain) 26S subunit, non-ATPase, 12	protein_coding	48.86	50.42	82.02	90.75
1	ENSMUSG00000020739.11	Nup85	nucleoporin 85	protein_coding	25.17	23.67	47.47	46.82
1	ENSMUSG00000020743.15	Mif4gd	MIF4G domain containing	protein_coding	24.14	22.85	48.68	46.55
1	ENSMUSG00000020793.5	Galr2	galanin receptor 2	protein_coding	0.54	0.04	6.58	5.67
1	ENSMUSG00000020803.3	Txndc17	thioredoxin domain containing 17	protein_coding	163.39	134.68	281.89	286.58
1	ENSMUSG00000020831.18	0610010K14Rik	RIKEN cDNA 0610010K14 gene	protein_coding	60.29	58.3	95.4	97.88
1	ENSMUSG00000020840.10	Blmh	bleomycin hydrolase	protein_coding	30.05	32.98	64.99	60.08
1	ENSMUSG00000020871.8	Dlx4	distal-less homeobox 4	protein_coding	0.35	0.34	11.62	12.42
1	ENSMUSG00000020891.11	Alox8	arachidonate 8-lipoxygenase	protein_coding	0.23	0.87	9.01	9.34
1	ENSMUSG00000020897.12	Aurkb	aurora kinase B	protein_coding	4.62	5.16	22.23	19.88
1	ENSMUSG00000020899.15	Pfas	phosphoribosylformylglycinamidine synthase (FGAR amidotransferase)	protein_coding	4.69	5.4	18.1	18.69
1	ENSMUSG00000020916.8	Krt36	keratin 36	protein_coding	0.36	0.54	6.71	5.59
1	ENSMUSG00000020921.6	Tmem101	transmembrane protein 101	protein_coding	5.55	8.82	19.72	18.65
1	ENSMUSG00000020935.8	Dcakd	dephospho-CoA kinase domain containing	protein_coding	26.31	26.2	70.24	66.95
1	ENSMUSG00000020949.8	Fkbp3	FK506 binding protein 3	protein_coding	50.41	61.94	126.51	136.31
1	ENSMUSG00000020953.16	Coch	cochlin	protein_coding	2.1	2.4	33.45	33.89
1	ENSMUSG00000021033.10	Gstz1	glutathione transferase zeta 1 (maleylacetoacetate isomerase)	protein_coding	11.3	11.86	28.04	28.33
1	ENSMUSG00000021102.3	Glrx5	glutaredoxin 5	protein_coding	91.3	86.88	171.14	161.78
1	ENSMUSG00000021118.7	Plek2	pleckstrin 2	protein_coding	3.33	2.75	19.97	20.23
1	ENSMUSG00000021125.6	Arg2	arginase type II	protein_coding	2.61	2.27	11.87	11.69
1	ENSMUSG00000021131.13	Erh	enhancer of rudimentary homolog (Drosophila)	protein_coding	159.4	117.16	263.33	234.37
1	ENSMUSG00000021178.8	Psmc1	protease (prosome, macropain) 26S subunit, ATPase 1	protein_coding	76.99	83.79	157.98	162.31
1	ENSMUSG00000021222.8	Dcaf4	DDB1 and CUL4 associated factor 4	protein_coding	9.2	8.26	22.63	20.28
1	ENSMUSG00000021252.11	0610007P14Rik	ergosterol biosynthesis 28	protein_coding	21.12	26.59	62.57	65.32
1	ENSMUSG00000021273.9	Fdft1	farnesyl diphosphate farnesyl transferase 1	protein_coding	31.88	32.29	79.59	81.59
1	ENSMUSG00000021379.1	Id4	inhibitor of DNA binding 4	protein_coding	24.24	26.78	53.01	55.41
1	ENSMUSG00000021388.13	Aspn	asporin	protein_coding	8.96	7.19	20.71	22.85
1	ENSMUSG00000021390.5	Ogn	osteoglycin	protein_coding	0.82	0.62	7.61	8.64
1	ENSMUSG00000021427.9	Ssr1	signal sequence receptor, alpha	protein_coding	17.95	19.43	43.3	47.75
1	ENSMUSG00000021453.2	Gadd45g	growth arrest and DNA-damage-inducible 45 gamma	protein_coding	104.9	103.17	249.49	241.01
1	ENSMUSG00000021469.9	Msx2	msh homeobox 2	protein_coding	2.56	1.72	49.26	52.11
1	ENSMUSG00000021486.6	Prelid1	PRELI domain containing 1	protein_coding	301.13	308.58	519.05	470.75
1	ENSMUSG00000021493.15	Pdlim7	PDZ and LIM domain 7	protein_coding	30.54	38.44	78.11	70.44
1	ENSMUSG00000021494.8	Ddx41	DEAD (Asp-Glu-Ala-Asp) box polypeptide 41	protein_coding	19.43	20.91	41.55	38.41
1	ENSMUSG00000021508.10	Cxcl14	chemokine (C-X-C motif) ligand 14	protein_coding	24.89	25.37	120.31	117.62
1	ENSMUSG00000021598.8	Med10	mediator complex subunit 10	protein_coding	45.58	40.1	72.4	77.69
1	ENSMUSG00000021643.14	Serf1	small EDRK-rich factor 1	protein_coding	13.43	13.58	42.25	44.38
1	ENSMUSG00000021660.14	Btf3	basic transcription factor 3	protein_coding	447.02	448.72	685.47	736.04
1	ENSMUSG00000021728.7	Emb	embigin	protein_coding	7.4	5.78	23.65	20.73
1	ENSMUSG00000021737.3	Psmd6	proteasome (prosome, macropain) 26S subunit, non-ATPase, 6	protein_coding	68.29	79.77	129.25	129.09
1	ENSMUSG00000021831.8	Ero1l	ERO1-like (S. cerevisiae)	protein_coding	37.64	40.96	91.5	91.58
1	ENSMUSG00000021835.14	Bmp4	bone morphogenetic protein 4	protein_coding	1.9	1.62	25.92	24.12
1	ENSMUSG00000021943.6	Gdf10	growth differentiation factor 10	protein_coding	0.11	0.31	6.56	5.88
1	ENSMUSG00000021950.15	Anxa8	annexin A8	protein_coding	20.76	20.13	138.67	127.47
1	ENSMUSG00000021951.5	N6amt2	eukaryotic translation elongation factor 1 alpha lysine methyltransferase 1	protein_coding	32.51	30.86	67.52	59.55
1	ENSMUSG00000022013.3	Dnajc15	DnaJ heat shock protein family (Hsp40) member C15	protein_coding	64.49	50.2	105.99	108.14
1	ENSMUSG00000022033.9	Pbk	PDZ binding kinase	protein_coding	9.95	9	29.91	29.16
1	ENSMUSG00000022037.14	Clu	clusterin	protein_coding	2.49	5.32	20.1	19.43
1	ENSMUSG00000022048.8	Dpysl2	dihydropyrimidinase-like 2	protein_coding	55.55	61.46	117.76	132.67
1	ENSMUSG00000022090.10	Pdlim2	PDZ and LIM domain 2	protein_coding	6	1.38	34.77	33.3
1	ENSMUSG00000022111.8	Uchl3	ubiquitin carboxyl-terminal esterase L3 (ubiquitin thiolesterase)	protein_coding	24.73	24.65	54.22	55.34
1	ENSMUSG00000022114.4	Spry2	sprouty homolog 2 (Drosophila)	protein_coding	37.6	37.88	76.75	89.49
1	ENSMUSG00000022132.15	Cldn10	claudin 10	protein_coding	5.61	5.84	41.72	44.96
1	ENSMUSG00000022178.10	Ajuba	ajuba LIM protein	protein_coding	1.91	3	14.19	13.59
1	ENSMUSG00000022186.14	Oxct1	3-oxoacid CoA transferase 1	protein_coding	175.41	171.51	265.97	287.48
1	ENSMUSG00000022205.15	Sub1	SUB1 homolog (S. cerevisiae)	protein_coding	195.59	184.23	273.82	318.23
1	ENSMUSG00000022228.13	Zscan26	zinc finger and SCAN domain containing 26	protein_coding	13.24	13.31	32.51	30.98
1	ENSMUSG00000022255.15	Mtdh	metadherin	protein_coding	34.72	33.2	73.33	75.19
1	ENSMUSG00000022323.11	Hrsp12	reactive intermediate imine deaminase A homolog	protein_coding	10.78	12.88	29.86	28.46
1	ENSMUSG00000022336.2	Eif3e	eukaryotic translation initiation factor 3, subunit E	protein_coding	83.52	90.54	143.82	143.46
1	ENSMUSG00000022378.13	Fam49b	family with sequence similarity 49, member B	protein_coding	19.62	22.8	48.19	50.5
1	ENSMUSG00000022403.14	St13	suppression of tumorigenicity 13	protein_coding	61.08	64.9	108.84	117.26
1	ENSMUSG00000022404.7	Slc25a17	solute carrier family 25 (mitochondrial carrier, peroxisomal membrane protein), member 17	protein_coding	28.56	30.1	61.24	57.79
1	ENSMUSG00000022427.3	Tomm22	translocase of outer mitochondrial membrane 22 homolog (yeast)	protein_coding	112.64	117.95	180.24	191.2
1	ENSMUSG00000022436.15	Sh3bp1	SH3-domain binding protein 1	protein_coding	3.95	3.44	17.73	16.62
1	ENSMUSG00000022442.15	Ttll1	tubulin tyrosine ligase-like 1	protein_coding	8.21	6.26	19.06	18.81
1	ENSMUSG00000022451.12	Twf1	twinfilin actin binding protein 1	protein_coding	41.64	42.4	78.79	72.01
1	ENSMUSG00000022468.11	Endou	endonuclease, polyU-specific	protein_coding	0.27	0.57	6.92	6.89
1	ENSMUSG00000022510.14	Trp63	transformation related protein 63	protein_coding	3.15	3.37	21.64	18.96
1	ENSMUSG00000022528.7	Hes1	hairy and enhancer of split 1 (Drosophila)	protein_coding	117.83	128.03	189.4	219.29
1	ENSMUSG00000022529.11	Zfp263	zinc finger protein 263	protein_coding	13.46	19.62	38.63	39.01
1	ENSMUSG00000022540.16	Rogdi	rogdi homolog	protein_coding	19.78	26.98	57.98	49.34
1	ENSMUSG00000022550.17	Adck5	aarF domain containing kinase 5	protein_coding	6.63	6.35	23.38	20.54
1	ENSMUSG00000022557.10	Bop1	block of proliferation 1	protein_coding	35.95	32.81	73.72	66.15
1	ENSMUSG00000022559.7	Fbxl6	F-box and leucine-rich repeat protein 6	protein_coding	18.97	19.95	44.73	41.84
1	ENSMUSG00000022561.12	Gpaa1	GPI anchor attachment protein 1	protein_coding	48.95	50.17	95.63	83.51
1	ENSMUSG00000022658.10	Tagln3	transgelin 3	protein_coding	2.15	1.38	10.21	10.8
1	ENSMUSG00000022665.14	Ccdc80	coiled-coil domain containing 80	protein_coding	17.08	14.02	258.1	250.94
1	ENSMUSG00000022751.8	Nit2	nitrilase family, member 2	protein_coding	12.05	14.97	28.81	28.32
1	ENSMUSG00000022792.16	Yars2	tyrosyl-tRNA synthetase 2 (mitochondrial)	protein_coding	7.42	9.68	25.35	24.44
1	ENSMUSG00000022816.11	Fstl1	follistatin-like 1	protein_coding	33.89	35.69	142.35	150.1
1	ENSMUSG00000022817.14	Itgb5	integrin beta 5	protein_coding	7.23	8.04	49.18	44.96
1	ENSMUSG00000022841.14	Ap2m1	adaptor-related protein complex 2, mu 1 subunit	protein_coding	191.16	199.58	317.07	303.1
1	ENSMUSG00000022860.14	Chodl	chondrolectin	protein_coding	0.4	0.37	18.86	19.38
1	ENSMUSG00000022864.13	D16Ertd472e	DNA segment, Chr 16, ERATO Doi 472, expressed	protein_coding	5.46	4.84	16.23	15.99
1	ENSMUSG00000022881.14	Rfc4	replication factor C (activator 1) 4	protein_coding	13.73	7.51	26.1	27.31
1	ENSMUSG00000022931.7	Krtap15	RIKEN cDNA 4930553J12 gene	protein_coding	0.2	0.4	41.55	44.29
1	ENSMUSG00000022982.9	Sod1	superoxide dismutase 1, soluble	protein_coding	906.39	824.08	1705.59	1599.56
1	ENSMUSG00000022986.5	Krt75	keratin 75	protein_coding	3.87	5.04	75.31	72.3
1	ENSMUSG00000022992.16	Kansl2	KAT8 regulatory NSL complex subunit 2	protein_coding	27.84	27.46	53.29	49.35
1	ENSMUSG00000023000.4	Dhh	desert hedgehog	protein_coding	3.8	3.78	16.09	14.22
1	ENSMUSG00000023015.13	Racgap1	Rac GTPase-activating protein 1	protein_coding	6.14	8.11	27.57	25.79
1	ENSMUSG00000023036.14	Pcdhga8	protocadherin gamma subfamily C, 4	protein_coding	9.4	4.77	24.76	25.4
1	ENSMUSG00000023048.13	Prr13	proline rich 13	protein_coding	116.77	117.19	197.09	198.2
1	ENSMUSG00000023092.16	Fhl1	four and a half LIM domains 1	protein_coding	14.42	11.83	35.03	35.48
1	ENSMUSG00000023104.9	Rfc2	replication factor C (activator 1) 2	protein_coding	56.98	55.65	95.35	96.49
1	ENSMUSG00000023106.15	Denr	density-regulated protein	protein_coding	24.14	25.38	55.99	60.16
1	ENSMUSG00000023175.15	Bsg	basigin	protein_coding	495.02	528.07	843.6	795.29
1	ENSMUSG00000023224.12	Serping1	serine (or cysteine) peptidase inhibitor, clade G, member 1	protein_coding	54.44	55.02	139.69	132.78
1	ENSMUSG00000023232.17	Serinc2	serine incorporator 2	protein_coding	3.86	4.12	30.05	27.39
1	ENSMUSG00000023367.14	Tmem176a	transmembrane protein 176A	protein_coding	119.83	158.68	235.28	231.22
1	ENSMUSG00000023391.8	Dlx2	distal-less homeobox 2	protein_coding	0.84	1.12	20.78	21.06
1	ENSMUSG00000023505.13	Cdca3	cell division cycle associated 3	protein_coding	9.13	9.88	61.29	62.62
1	ENSMUSG00000023832.13	Acat2	acetyl-Coenzyme A acetyltransferase 2	protein_coding	23.04	25.05	89.73	86.75
1	ENSMUSG00000023886.9	Smoc2	SPARC related modular calcium binding 2	protein_coding	10.63	9.94	73.05	66.53
1	ENSMUSG00000023913.17	Pla2g7	phospholipase A2, group VII (platelet-activating factor acetylhydrolase, plasma)	protein_coding	20.81	19.71	155.3	163.71
1	ENSMUSG00000024007.14	Ppil1	peptidylprolyl isomerase (cyclophilin)-like 1	protein_coding	18.25	20.48	53.94	52.82
1	ENSMUSG00000024014.7	Pim1	proviral integration site 1	protein_coding	3.69	3.17	12.41	14.97
1	ENSMUSG00000024039.14	Cbs	cystathionine beta-synthase	protein_coding	2.27	2.53	17.97	15.45
1	ENSMUSG00000024067.13	Dpy30	dpy-30, histone methyltransferase complex regulatory subunit	protein_coding	52.93	45.69	93.22	100.15
1	ENSMUSG00000024073.14	Birc6	baculoviral IAP repeat-containing 6	protein_coding	15.58	15.76	34.37	46.04
1	ENSMUSG00000024145.6	Pigf	phosphatidylinositol glycan anchor biosynthesis, class F	protein_coding	15.34	10.11	29.83	29.37
1	ENSMUSG00000024158.17	Hagh	hydroxyacyl glutathione hydrolase	protein_coding	36.72	46.3	79.59	71.76
1	ENSMUSG00000024168.7	Tmem204	transmembrane protein 204	protein_coding	4.2	5.28	16.83	15.22
1	ENSMUSG00000024177.8	Nme4	NME/NM23 nucleoside diphosphate kinase 4	protein_coding	6.36	7.46	20.94	19.82
1	ENSMUSG00000024190.6	Dusp1	dual specificity phosphatase 1	protein_coding	182.41	172.07	337.02	308.97
1	ENSMUSG00000024401.14	Tnf	tumor necrosis factor	protein_coding	1.69	2.33	12.48	11.55
1	ENSMUSG00000024409.8	Psors1c2	psoriasis susceptibility 1 candidate 2 (human)	protein_coding	0.31	0.71	22.78	18.44
1	ENSMUSG00000024537.4	Psmg2	proteasome (prosome, macropain) assembly chaperone 2	protein_coding	23.94	32.64	56.81	51.87
1	ENSMUSG00000024538.7	Ppic	peptidylprolyl isomerase C	protein_coding	92.01	96.37	156.18	151.88
1	ENSMUSG00000024665.7	Fads2	fatty acid desaturase 2	protein_coding	13.32	15.3	35.32	35.29
1	ENSMUSG00000024726.9	Carnmt1	carnosine N-methyltransferase 1	protein_coding	9.47	9.64	25.98	30.04
1	ENSMUSG00000024767.11	Otub1	OTU domain, ubiquitin aldehyde binding 1	protein_coding	65.3	61.13	155	152.5
1	ENSMUSG00000024787.13	Snx15	sorting nexin 15	protein_coding	59.27	59.79	139.03	133.55
1	ENSMUSG00000024799.14	Tm7sf2	transmembrane 7 superfamily member 2	protein_coding	16.34	19.6	75.35	69.05
1	ENSMUSG00000024806.3	Mlana	melan-A	protein_coding	4368.95	3937.83	7429.85	7171.59
1	ENSMUSG00000024844.14	Banf1	barrier to autointegration factor 1	protein_coding	215.97	223.18	368.14	336.1
1	ENSMUSG00000024922.1	Ovol1	ovo like zinc finger 1	protein_coding	2.15	2.54	35.94	31.76
1	ENSMUSG00000024936.7	Kcnk7	potassium channel, subfamily K, member 7	protein_coding	0.58	1.53	8.93	7.67
1	ENSMUSG00000024953.16	Prdx5	peroxiredoxin 5	protein_coding	120.97	123.61	218.97	208.29
1	ENSMUSG00000024975.12	Pdcd4	programmed cell death 4	protein_coding	19.01	19.03	68.79	83.35
1	ENSMUSG00000025034.8	Trim8	tripartite motif-containing 8	protein_coding	19.27	23.99	46.35	42.99
1	ENSMUSG00000025068.7	Gsto1	glutathione S-transferase omega 1	protein_coding	63.88	68.09	105.51	107.95
1	ENSMUSG00000025137.15	Pcyt2	phosphate cytidylyltransferase 2, ethanolamine	protein_coding	62.52	63.87	167.25	150.54
1	ENSMUSG00000025142.17	Aspscr1	alveolar soft part sarcoma chromosome region, candidate 1 (human)	protein_coding	33.64	42.46	72.78	68.16
1	ENSMUSG00000025145.13	Lrrc45	leucine rich repeat containing 45	protein_coding	16.23	13.06	39.97	38.58
1	ENSMUSG00000025150.10	Cbr2	carbonyl reductase 2	protein_coding	19.58	24.11	50.73	49.45
1	ENSMUSG00000025155.15	Dus1l	dihydrouridine synthase 1-like (S. cerevisiae)	protein_coding	16.65	16.93	40.9	37.21
1	ENSMUSG00000025161.16	Slc16a3	solute carrier family 16 (monocarboxylic acid transporters), member 3	protein_coding	17.6	15.8	43.81	37.98
1	ENSMUSG00000025171.1	Ubtd1	ubiquitin domain containing 1	protein_coding	31.27	37.34	69.84	59.04
1	ENSMUSG00000025227.14	Tmem180	major facilitator superfamily domain containing 13a	protein_coding	3.55	5.01	17.13	17.13
1	ENSMUSG00000025330.6	Padi4	peptidyl arginine deiminase, type IV	protein_coding	0.54	0.47	28.93	27.6
1	ENSMUSG00000025333.10	Gpr143	G protein-coupled receptor 143	protein_coding	71.67	71.82	176.82	164.35
1	ENSMUSG00000025395.14	Prim1	DNA primase, p49 subunit	protein_coding	9.43	8.1	24.99	23.41
1	ENSMUSG00000025403.4	Shmt2	serine hydroxymethyltransferase 2 (mitochondrial)	protein_coding	28.92	31.7	58.67	54.79
1	ENSMUSG00000025451.15	Paip1	polyadenylate binding protein-interacting protein 1	protein_coding	7.13	8.68	22.67	25.6
1	ENSMUSG00000025481.11	Urah	urate (5-hydroxyiso-) hydrolase	protein_coding	18.22	16.91	97.38	85.65
1	ENSMUSG00000025491.14	Ifitm1	interferon induced transmembrane protein 1	protein_coding	5.1	2.3	26.7	23.06
1	ENSMUSG00000025499.17	Hras	Harvey rat sarcoma virus oncogene	protein_coding	74.69	65.14	194.65	165.22
1	ENSMUSG00000025503.4	Taldo1	transaldolase 1	protein_coding	185.41	182.22	337.54	337.05
1	ENSMUSG00000025504.12	Eps8l2	EPS8-like 2	protein_coding	2.23	1.81	10.55	10.13
1	ENSMUSG00000025574.13	Tk1	thymidine kinase 1	protein_coding	11.39	14.61	65.71	63.42
1	ENSMUSG00000025613.13	Cct8	chaperonin containing Tcp1, subunit 8 (theta)	protein_coding	133.12	134.32	225.18	211.32
1	ENSMUSG00000025630.8	Hprt	hypoxanthine guanine phosphoribosyl transferase	protein_coding	67.13	72.25	109.47	117.63
1	ENSMUSG00000025747.12	Tyms	thymidylate synthase	protein_coding	24.26	25.17	81.64	84.46
1	ENSMUSG00000025785.4	Exosc7	exosome component 7	protein_coding	19.26	21.5	54.47	51.19
1	ENSMUSG00000025791.18	Pgm2	phosphoglucomutase 2	protein_coding	21.51	23.27	51.2	53.38
1	ENSMUSG00000025792.9	Slc25a10	solute carrier family 25 (mitochondrial carrier, dicarboxylate transporter), member 10	protein_coding	23.5	23.9	52.33	45.14
1	ENSMUSG00000025794.8	Rpl14	ribosomal protein L14	protein_coding	706.92	669	1219.64	1272.33
1	ENSMUSG00000025817.12	Nudt5	nudix (nucleoside diphosphate linked moiety X)-type motif 5	protein_coding	17.48	17.84	43.96	42.62
1	ENSMUSG00000025869.11	Nop16	NOP16 nucleolar protein	protein_coding	24.73	23.88	47.9	45.77
1	ENSMUSG00000025950.16	Idh1	isocitrate dehydrogenase 1 (NADP+), soluble	protein_coding	29.05	32.25	64.43	61.09
1	ENSMUSG00000025967.16	Eef1b2	eukaryotic translation elongation factor 1 beta 2	protein_coding	699.09	688.54	1103.95	1064.83
1	ENSMUSG00000026083.12	Eif5b	eukaryotic translation initiation factor 5B	protein_coding	8.49	9.65	22.12	25.3
1	ENSMUSG00000026167.14	Wnt10a	wingless-type MMTV integration site family, member 10A	protein_coding	1.58	1.48	14.85	12.3
1	ENSMUSG00000026202.13	Tuba4a	tubulin, alpha 4A	protein_coding	37.9	44.01	133.77	121.3
1	ENSMUSG00000026238.14	Ptma	prothymosin alpha	protein_coding	1150.85	1174.04	2161.55	2224.8
1	ENSMUSG00000026245.16	Farsb	phenylalanyl-tRNA synthetase, beta subunit	protein_coding	37.16	34.6	72.77	72.21
1	ENSMUSG00000026249.10	Serpine2	serine (or cysteine) peptidase inhibitor, clade E, member 2	protein_coding	86.45	78.36	211.12	187.48
1	ENSMUSG00000026254.17	Eif4e2	eukaryotic translation initiation factor 4E member 2	protein_coding	57.18	56.46	107.39	104.38
1	ENSMUSG00000026276.17	2002-09-01	septin 2	protein_coding	100.26	105.8	185.91	186.55
1	ENSMUSG00000026277.13	Stk25	serine/threonine kinase 25 (yeast)	protein_coding	76.53	65.17	125.93	110.36
1	ENSMUSG00000026278.14	Bok	BCL2-related ovarian killer	protein_coding	14.45	13.03	104.56	87.79
1	ENSMUSG00000026279.14	Thap4	THAP domain containing 4	protein_coding	15.33	19.13	37.89	35
1	ENSMUSG00000026281.15	Dtymk	deoxythymidylate kinase	protein_coding	52.21	55.97	91.51	86.96
1	ENSMUSG00000026347.13	Tmem163	transmembrane protein 163	protein_coding	1.4	1.63	12.28	12.26
1	ENSMUSG00000026418.16	Tnni1	troponin I, skeletal, slow 1	protein_coding	0.57	1.15	14.73	12.48
1	ENSMUSG00000026427.16	Eif2d	eukaryotic translation initiation factor 2D	protein_coding	23.58	26.14	49.35	44.48
1	ENSMUSG00000026558.13	Uck2	uridine-cytidine kinase 2	protein_coding	19.97	19.11	43.68	51.08
1	ENSMUSG00000026643.16	Nmt2	N-myristoyltransferase 2	protein_coding	26.31	28.74	76.41	73.03
1	ENSMUSG00000026688.5	Mgst3	microsomal glutathione S-transferase 3	protein_coding	39.7	32.37	139.83	122.21
1	ENSMUSG00000026765.12	Lypd6b	LY6/PLAUR domain containing 6B	protein_coding	0.21	0.06	5.85	5.76
1	ENSMUSG00000026798.10	Coq4	coenzyme Q4	protein_coding	13.35	17.93	32.01	31.85
1	ENSMUSG00000026817.14	Ak1	adenylate kinase 1	protein_coding	9.04	10.21	54.59	46.85
1	ENSMUSG00000026831.16	1700007K13Rik	RIKEN cDNA 1700007K13 gene	protein_coding	0.28	0.75	5.41	6.89
1	ENSMUSG00000026856.14	Dolpp1	dolichyl pyrophosphate phosphatase 1	protein_coding	5.82	9.47	19.28	20.09
1	ENSMUSG00000026895.7	Ndufa8	NADH dehydrogenase (ubiquinone) 1 alpha subcomplex, 8	protein_coding	124.33	113.67	195.31	177.12
1	ENSMUSG00000026914.15	Psmd14	proteasome (prosome, macropain) 26S subunit, non-ATPase, 14	protein_coding	55.6	52.43	101.13	101.61
1	ENSMUSG00000026918.16	Brd3	bromodomain containing 3	protein_coding	10.38	12.48	28.93	27.83
1	ENSMUSG00000026921.18	Egfl7	EGF-like domain 7	protein_coding	12.99	6.99	34.15	29.53
1	ENSMUSG00000026955.13	Sapcd2	suppressor APC domain containing 2	protein_coding	2.33	4	18.95	14.94
1	ENSMUSG00000026966.6	Ssna1	SS nuclear autoantigen 1	protein_coding	85.83	79.3	150.79	139.64
1	ENSMUSG00000026989.5	Dapl1	death associated protein-like 1	protein_coding	8.07	14.66	201.51	229.13
1	ENSMUSG00000027004.3	Frzb	frizzled-related protein	protein_coding	0.42	0.52	7.36	7.6
1	ENSMUSG00000027091.14	Zc3h15	zinc finger CCCH-type containing 15	protein_coding	51.16	60.98	94.6	92
1	ENSMUSG00000027099.9	Mtx2	metaxin 2	protein_coding	20.96	21	45.96	49.64
1	ENSMUSG00000027108.15	Ola1	Obg-like ATPase 1	protein_coding	29.32	25.04	52.53	61.91
1	ENSMUSG00000027131.3	Emc4	ER membrane protein complex subunit 4	protein_coding	93.46	82.49	152.89	133.61
1	ENSMUSG00000027134.4	Lpcat4	lysophosphatidylcholine acyltransferase 4	protein_coding	1.88	1.46	10.4	9.82
1	ENSMUSG00000027160.16	Ccdc34	coiled-coil domain containing 34	protein_coding	2.41	2.93	13.94	16.9
1	ENSMUSG00000027163.13	Commd9	COMM domain containing 9	protein_coding	22.6	27.37	55.1	55.07
1	ENSMUSG00000027195.10	Hsd17b12	hydroxysteroid (17-beta) dehydrogenase 12	protein_coding	94.2	103.18	157.86	158.35
1	ENSMUSG00000027203.15	Dut	deoxyuridine triphosphatase	protein_coding	23.27	26.89	74.68	70.11
1	ENSMUSG00000027208.14	Fgf7	fibroblast growth factor 7	protein_coding	2.92	4.83	21.81	19.39
1	ENSMUSG00000027224.14	Duoxa1	dual oxidase maturation factor 1	protein_coding	2.37	1.49	11.62	11.46
1	ENSMUSG00000027239.14	Mdk	midkine	protein_coding	13.7	9.96	32.12	27.88
1	ENSMUSG00000027276.7	Jag1	jagged 1	protein_coding	4.56	4.57	30.85	34.16
1	ENSMUSG00000027315.13	Spint1	serine protease inhibitor, Kunitz type 1	protein_coding	1.74	3.05	33.99	30.67
1	ENSMUSG00000027318.17	Adam33	a disintegrin and metallopeptidase domain 33	protein_coding	2.12	1.36	14.34	12.44
1	ENSMUSG00000027331.15	Knstrn	kinetochore-localized astrin/SPAG5 binding	protein_coding	7.42	6.58	36.97	37.38
1	ENSMUSG00000027333.18	Smox	spermine oxidase	protein_coding	13.85	15.18	31.57	29.48
1	ENSMUSG00000027356.8	Fermt1	fermitin family member 1	protein_coding	2.4	2.9	48.23	45.5
1	ENSMUSG00000027368.6	Dusp2	dual specificity phosphatase 2	protein_coding	10.53	12.26	33.03	33.17
1	ENSMUSG00000027403.12	Tgm6	transglutaminase 6	protein_coding	0.11	0.24	11.68	10.38
1	ENSMUSG00000027405.16	Nop56	NOP56 ribonucleoprotein	protein_coding	90.63	94.99	229.17	215.25
1	ENSMUSG00000027411.17	Vps16	VSP16 CORVET/HOPS core subunit	protein_coding	26.15	22.05	47.08	51.16
1	ENSMUSG00000027423.15	Snx5	sorting nexin 5	protein_coding	41	42.47	87.95	93.64
1	ENSMUSG00000027459.16	Fam110a	family with sequence similarity 110, member A	protein_coding	3.5	2.84	20.47	19.07
1	ENSMUSG00000027496.15	Aurka	aurora kinase A	protein_coding	5.25	6.81	20.5	18.38
1	ENSMUSG00000027500.10	Stmn2	stathmin-like 2	protein_coding	1.46	1.76	13.31	15.25
1	ENSMUSG00000027533.10	Fabp5	fatty acid binding protein 5, epidermal	protein_coding	308.95	258.07	876.96	812.64
1	ENSMUSG00000027559.5	Car3	carbonic anhydrase 3	protein_coding	0.68	1.45	10.37	9.19
1	ENSMUSG00000027562.12	Car2	carbonic anhydrase 2	protein_coding	51.82	48.9	296.94	294.91
1	ENSMUSG00000027566.14	Psma7	proteasome (prosome, macropain) subunit, alpha type 7	protein_coding	311.6	291.2	485.05	461.56
1	ENSMUSG00000027610.17	Gss	glutathione synthetase	protein_coding	15.09	17.3	39.21	34.72
1	ENSMUSG00000027710.14	Acad9	acyl-Coenzyme A dehydrogenase family, member 9	protein_coding	22.9	21	48.37	50.72
1	ENSMUSG00000027715.9	Ccna2	cyclin A2	protein_coding	7.75	7.54	32.02	28.77
1	ENSMUSG00000027750.16	Postn	periostin, osteoblast specific factor	protein_coding	9.9	10.15	64.17	67.52
1	ENSMUSG00000027777.15	Schip1	schwannomin interacting protein 1	protein_coding	17.93	20.82	37.67	38.75
1	ENSMUSG00000027805.16	Pfn2	profilin 2	protein_coding	7.79	7.5	32.4	31.35
1	ENSMUSG00000027833.16	Shox2	short stature homeobox 2	protein_coding	0.45	1	8.27	8.4
1	ENSMUSG00000027848.12	Olfml3	olfactomedin-like 3	protein_coding	8.85	9.31	35.59	34.08
1	ENSMUSG00000027908.2	Tchhl1	trichohyalin-like 1	protein_coding	0.07	0.07	5.64	5.13
1	ENSMUSG00000027932.14	Slc27a3	solute carrier family 27 (fatty acid transporter), member 3	protein_coding	3.16	3.23	25.35	22.15
1	ENSMUSG00000027940.18	Tpm3	tropomyosin 3, gamma	protein_coding	204.52	213.48	338.15	340.15
1	ENSMUSG00000027942.16	4933434E20Rik	RIKEN cDNA 4933434E20 gene	protein_coding	72.29	76.65	179.67	173.05
1	ENSMUSG00000027952.16	Pmvk	phosphomevalonate kinase	protein_coding	24.81	23.39	63.72	58.22
1	ENSMUSG00000027954.9	Efna1	ephrin A1	protein_coding	24.01	26.12	55.74	46.47
1	ENSMUSG00000027978.9	Prss12	protease, serine 12 neurotrypsin (motopsin)	protein_coding	6.49	7.33	37.07	34.01
1	ENSMUSG00000027984.8	Hadh	hydroxyacyl-Coenzyme A dehydrogenase	protein_coding	39.49	44.55	91.88	89.68
1	ENSMUSG00000027985.14	Lef1	lymphoid enhancer binding factor 1	protein_coding	8.37	9.5	43.6	46.51
1	ENSMUSG00000027994.14	Ccdc109b	mitochondrial calcium uniporter dominant negative beta subunit	protein_coding	12.69	12.06	26.07	28.39
1	ENSMUSG00000027997.9	Casp6	caspase 6	protein_coding	22.08	24	45.9	45.13
1	ENSMUSG00000027999.15	Pla2g12a	phospholipase A2, group XIIA	protein_coding	25.11	26.83	58.88	54.36
1	ENSMUSG00000028013.16	Ppa2	pyrophosphatase (inorganic) 2	protein_coding	29.51	32.07	64.8	61.64
1	ENSMUSG00000028029.10	Aimp1	aminoacyl tRNA synthetase complex-interacting multifunctional protein 1	protein_coding	56.41	63.86	119.17	115.46
1	ENSMUSG00000028041.17	Adam15	a disintegrin and metallopeptidase domain 15 (metargidin)	protein_coding	18.47	19.06	36.2	38.4
1	ENSMUSG00000028044.6	Cks1b	CDC28 protein kinase 1b	protein_coding	37.32	30.03	141.24	134.4
1	ENSMUSG00000028049.15	Scamp3	secretory carrier membrane protein 3	protein_coding	74.56	85.69	142.88	137.2
1	ENSMUSG00000028064.17	Sema4a	sema domain, immunoglobulin domain (Ig), transmembrane domain (TM) and short cytoplasmic domain, (semaphorin) 4A	protein_coding	1.12	1.45	10.06	9.54
1	ENSMUSG00000028066.15	Pmf1	polyamine-modulated factor 1	protein_coding	18.66	27.49	94.26	81.92
1	ENSMUSG00000028093.15	Acp6	acid phosphatase 6, lysophosphatidic	protein_coding	20.88	18.52	47.03	45.64
1	ENSMUSG00000028107.14	Tars2	threonyl-tRNA synthetase 2, mitochondrial (putative)	protein_coding	14.64	13.94	33.25	28.93
1	ENSMUSG00000028111.4	Ctsk	cathepsin K	protein_coding	82.36	95.89	178.93	164.5
1	ENSMUSG00000028124.15	Gclm	glutamate-cysteine ligase, modifier subunit	protein_coding	86.51	82.68	168.61	176.03
1	ENSMUSG00000028145.9	Them4	thioesterase superfamily member 4	protein_coding	5.86	5.96	19.32	19.43
1	ENSMUSG00000028148.11	Them5	thioesterase superfamily member 5	protein_coding	1.56	0.56	17.14	17.43
1	ENSMUSG00000028333.10	Anp32b	acidic (leucine-rich) nuclear phosphoprotein 32 family, member B	protein_coding	85.9	85.61	166.24	162.12
1	ENSMUSG00000028393.10	Alad	aminolevulinate, delta-, dehydratase	protein_coding	17.74	19.15	49.97	47.91
1	ENSMUSG00000028413.13	B4galt1	UDP-Gal:betaGlcNAc beta 1,4- galactosyltransferase, polypeptide 1	protein_coding	26.54	27.83	52.31	51.21
1	ENSMUSG00000028455.15	Stoml2	stomatin (Epb7.2)-like 2	protein_coding	72.09	77.23	127.96	127.09
1	ENSMUSG00000028464.16	Tpm2	tropomyosin 2, beta	protein_coding	11.17	13.13	151.77	144.63
1	ENSMUSG00000028480.14	Glipr2	GLI pathogenesis-related 2	protein_coding	2.02	1.96	12.5	12.86
1	ENSMUSG00000028495.14	Rps6	ribosomal protein S6	protein_coding	752.05	719.63	1214.36	1283.69
1	ENSMUSG00000028601.18	Echdc2	enoyl Coenzyme A hydratase domain containing 2	protein_coding	2.74	2.16	23.73	26.15
1	ENSMUSG00000028640.11	Tfap2c	transcription factor AP-2, gamma	protein_coding	0.85	1.24	8.82	9.64
1	ENSMUSG00000028654.13	Mycl	v-myc avian myelocytomatosis viral oncogene lung carcinoma derived	protein_coding	0.93	0.5	15.99	16.67
1	ENSMUSG00000028671.16	Gale	galactose-4-epimerase, UDP	protein_coding	11.05	8.83	30.96	29.6
1	ENSMUSG00000028681.11	Ptch2	patched 2	protein_coding	0.51	0.63	11.24	10.19
1	ENSMUSG00000028683.14	Eif2b3	eukaryotic translation initiation factor 2B, subunit 3	protein_coding	14.61	13.01	32.64	29.33
1	ENSMUSG00000028689.14	Ccdc163	coiled-coil domain containing 163	protein_coding	21.74	23.17	47.05	41.5
1	ENSMUSG00000028710.16	Atpaf1	ATP synthase mitochondrial F1 complex assembly factor 1	protein_coding	8.36	8.38	22.94	23.17
1	ENSMUSG00000028741.13	Mrto4	mRNA turnover 4, ribosome maturation factor	protein_coding	42.85	40.7	79.33	77.21
1	ENSMUSG00000028766.10	Alpl	alkaline phosphatase, liver/bone/kidney	protein_coding	0.3	0	6.66	5.77
1	ENSMUSG00000028786.15	Tmem54	transmembrane protein 54	protein_coding	4.25	2.65	34.84	32.11
1	ENSMUSG00000028788.14	Ptp4a2	protein tyrosine phosphatase 4a2	protein_coding	72.03	86.37	133.74	142.46
1	ENSMUSG00000028798.16	Eif3i	eukaryotic translation initiation factor 3, subunit I	protein_coding	212.41	208.85	348.02	308.8
1	ENSMUSG00000028799.15	Zfp362	zinc finger protein 362	protein_coding	9.66	8.81	22.23	22.07
1	ENSMUSG00000028800.15	Hdac1	histone deacetylase 1	protein_coding	41.22	45.79	90.72	86.02
1	ENSMUSG00000028832.11	Stmn1	stathmin 1	protein_coding	60.23	62.81	352.7	358.33
1	ENSMUSG00000028837.8	Psmb2	proteasome (prosome, macropain) subunit, beta type 2	protein_coding	232.09	239.7	382.51	363.54
1	ENSMUSG00000028851.6	Nudc	nudC nuclear distribution protein	protein_coding	95.33	116.39	179.09	176.75
1	ENSMUSG00000028860.13	Sytl1	synaptotagmin-like 1	protein_coding	2.65	2.47	30.99	28.18
1	ENSMUSG00000028861.13	Mrps15	mitochondrial ribosomal protein S15	protein_coding	53.55	41.16	92.81	89.78
1	ENSMUSG00000028871.7	Rspo1	R-spondin 1	protein_coding	3.22	2.86	35.47	32.07
1	ENSMUSG00000028873.16	Cdca8	cell division cycle associated 8	protein_coding	6.52	7.74	44.06	42.79
1	ENSMUSG00000028885.8	Smpdl3b	sphingomyelin phosphodiesterase, acid-like 3B	protein_coding	1.42	0.91	13.82	11.45
1	ENSMUSG00000028896.13	Rcc1	regulator of chromosome condensation 1	protein_coding	5.94	6.51	24.59	23.97
1	ENSMUSG00000028899.11	Taf12	TATA-box binding protein associated factor 12	protein_coding	15.38	12.66	32.61	32.13
1	ENSMUSG00000028919.11	Arhgef19	Rho guanine nucleotide exchange factor (GEF) 19	protein_coding	2.54	2.11	14.35	12.76
1	ENSMUSG00000028961.15	Pgd	phosphogluconate dehydrogenase	protein_coding	57.25	63.71	136.51	127.52
1	ENSMUSG00000028988.13	Ctnnbip1	catenin beta interacting protein 1	protein_coding	15.02	13.22	33.53	31.76
1	ENSMUSG00000029022.18	Miip	migration and invasion inhibitory protein	protein_coding	9.87	12.37	25.55	25.44
1	ENSMUSG00000029034.9	Cpsf3l	integrator complex subunit 11	protein_coding	23.04	26	46.61	45.25
1	ENSMUSG00000029061.2	Mmp23	matrix metallopeptidase 23	protein_coding	8.81	8.47	25.04	23.28
1	ENSMUSG00000029064.15	Gnb1	guanine nucleotide binding protein (G protein), beta 1	protein_coding	191.96	205.28	466.22	456.65
1	ENSMUSG00000029070.9	Mxra8	matrix-remodelling associated 8	protein_coding	20.09	17.04	52.52	50.35
1	ENSMUSG00000029126.7	Nsg1	neuron specific gene family member 1	protein_coding	0.95	2.88	15.9	14.8
1	ENSMUSG00000029145.12	Eif2b4	eukaryotic translation initiation factor 2B, subunit 4 delta	protein_coding	20.58	26.57	46.05	48.86
1	ENSMUSG00000029147.10	Ppm1g	protein phosphatase 1G (formerly 2C), magnesium-dependent, gamma isoform	protein_coding	59.67	58.01	102.49	98.13
1	ENSMUSG00000029149.14	Krtcap3	keratinocyte associated protein 3	protein_coding	4.2	2.78	31.01	30.72
1	ENSMUSG00000029166.14	Mapre3	microtubule-associated protein, RP/EB family, member 3	protein_coding	11.72	14.76	34.52	32.01
1	ENSMUSG00000029177.9	Cenpa	centromere protein A	protein_coding	27.65	27.67	95.46	88.02
1	ENSMUSG00000029213.11	Commd8	COMM domain containing 8	protein_coding	53.44	46.03	97.43	106.39
1	ENSMUSG00000029234.13	Tmem165	transmembrane protein 165	protein_coding	18.7	21.72	47.3	47.79
1	ENSMUSG00000029304.14	Spp1	secreted phosphoprotein 1	protein_coding	61.36	62.96	233.96	219.42
1	ENSMUSG00000029370.10	Rassf6	Ras association (RalGDS/AF-6) domain family member 6	protein_coding	0.15	1.15	7.13	5.97
1	ENSMUSG00000029404.15	Arl6ip4	ADP-ribosylation factor-like 6 interacting protein 4	protein_coding	53.84	51.38	99.29	100.14
1	ENSMUSG00000029432.12	Gbas	nipsnap homolog 2	protein_coding	39.06	35.25	64.62	67.33
1	ENSMUSG00000029446.14	Psph	phosphoserine phosphatase	protein_coding	32.95	32.7	83.35	82.13
1	ENSMUSG00000029472.13	Anapc5	anaphase-promoting complex subunit 5	protein_coding	112.67	117.53	221.54	196.26
1	ENSMUSG00000029507.16	Pus1	pseudouridine synthase 1	protein_coding	18.4	19.6	42.62	37.73
1	ENSMUSG00000029552.19	Tes	testis derived transcript	protein_coding	10.46	13.95	35.64	34.13
1	ENSMUSG00000029580.14	Actb	actin, beta	protein_coding	2925.82	3103.73	5163.08	4927.8
1	ENSMUSG00000029614.13	Rpl6	ribosomal protein L6	protein_coding	1025.31	1013.78	1832.31	1878.65
1	ENSMUSG00000029616.9	Erp29	endoplasmic reticulum protein 29	protein_coding	90.22	101.19	191.91	179.52
1	ENSMUSG00000029622.16	Arpc1b	actin related protein 2/3 complex, subunit 1B	protein_coding	390.67	434.76	679.3	621.32
1	ENSMUSG00000029641.8	Rasl11a	RAS-like, family 11, member A	protein_coding	1.28	1.69	16.19	15.54
1	ENSMUSG00000029647.15	Pan3	PAN3 poly(A) specific ribonuclease subunit	protein_coding	26.66	19.55	80.05	91.21
1	ENSMUSG00000029649.10	Pomp	proteasome maturation protein	protein_coding	139.17	149.11	207.08	248.52
1	ENSMUSG00000029658.17	Wdr95	WD40 repeat domain 95	protein_coding	5.17	5.92	14.55	20
1	ENSMUSG00000029705.17	Cux1	cut-like homeobox 1	protein_coding	22.26	21.72	63.56	59.39
1	ENSMUSG00000029718.14	Pcolce	procollagen C-endopeptidase enhancer protein	protein_coding	42.79	46.73	131.93	126.75
1	ENSMUSG00000029761.16	Cald1	caldesmon 1	protein_coding	13.95	12.44	84.17	83.24
1	ENSMUSG00000029772.17	Ahcyl2	S-adenosylhomocysteine hydrolase-like 2	protein_coding	13.86	16.79	38.64	38.38
1	ENSMUSG00000029810.15	Tmem176b	transmembrane protein 176B	protein_coding	299.08	277.28	507.43	443.39
1	ENSMUSG00000029832.16	Nfe2l3	nuclear factor, erythroid derived 2, like 3	protein_coding	0.42	0.51	6.71	6.42
1	ENSMUSG00000029836.15	Cbx3	chromobox 3	protein_coding	78.43	73.03	224.77	225.69
1	ENSMUSG00000029859.6	Epha1	Eph receptor A1	protein_coding	0.84	2.49	11.52	10.18
1	ENSMUSG00000029910.14	Mad2l1	MAD2 mitotic arrest deficient-like 1	protein_coding	8.98	6.48	22.64	21.66
1	ENSMUSG00000029911.14	Ssbp1	single-stranded DNA binding protein 1	protein_coding	20.46	22.72	43.17	44.27
1	ENSMUSG00000029918.9	Mrps33	mitochondrial ribosomal protein S33	protein_coding	74.55	84.73	141.98	137.09
1	ENSMUSG00000030116.14	Mfap5	microfibrillar associated protein 5	protein_coding	12.17	11.25	112.78	103.03
1	ENSMUSG00000030120.14	Mlf2	myeloid leukemia factor 2	protein_coding	180.84	189.8	345.6	335.28
1	ENSMUSG00000030127.15	Cops7a	COP9 signalosome subunit 7A	protein_coding	73.57	85.25	148.04	133.48
1	ENSMUSG00000030205.15	Gprc5d	G protein-coupled receptor, family C, group 5, member D	protein_coding	1.83	3.99	47.4	40.7
1	ENSMUSG00000030214.6	Plbd1	phospholipase B domain containing 1	protein_coding	3.56	2.89	14.96	17.32
1	ENSMUSG00000030218.2	Mgp	matrix Gla protein	protein_coding	594.49	536.72	1105.65	1055.31
1	ENSMUSG00000030220.13	Arhgdib	Rho, GDP dissociation inhibitor (GDI) beta	protein_coding	30.62	25.14	66.11	61.1
1	ENSMUSG00000030225.11	Dera	deoxyribose-phosphate aldolase (putative)	protein_coding	9.78	12.35	28.11	28.78
1	ENSMUSG00000030245.10	Golt1b	golgi transport 1B	protein_coding	26.7	31.35	71.87	72.4
1	ENSMUSG00000030256.11	Bhlhe41	basic helix-loop-helix family, member e41	protein_coding	67.47	71.88	111.06	123.8
1	ENSMUSG00000030282.14	Cmas	cytidine monophospho-N-acetylneuraminic acid synthetase	protein_coding	13.93	12.07	35.7	36.85
1	ENSMUSG00000030346.16	Rad51ap1	RAD51 associated protein 1	protein_coding	2.56	1.3	9.04	9.19
1	ENSMUSG00000030357.10	Fkbp4	FK506 binding protein 4	protein_coding	126.76	126.77	212.95	195.53
1	ENSMUSG00000030399.1	Ckm	creatine kinase, muscle	protein_coding	0.65	0.81	26.32	23.41
1	ENSMUSG00000030512.13	Snrpa1	small nuclear ribonucleoprotein polypeptide A'	protein_coding	32.63	29.11	79.65	82.38
1	ENSMUSG00000030672.12	Mylpf	myosin light chain, phosphorylatable, fast skeletal muscle	protein_coding	3.64	7.18	35.16	29.36
1	ENSMUSG00000030677.8	Kif22	kinesin family member 22	protein_coding	4.24	5.1	21.49	18.45
1	ENSMUSG00000030688.14	Stard10	START domain containing 10	protein_coding	7.59	8.28	27.82	28.05
1	ENSMUSG00000030717.9	Nupr1	nuclear protein transcription regulator 1	protein_coding	69.03	56.18	110.96	102.33
1	ENSMUSG00000030747.4	Dgat2	diacylglycerol O-acyltransferase 2	protein_coding	2.86	3.54	14.17	11.74
1	ENSMUSG00000030751.17	Psma1	proteasome (prosome, macropain) subunit, alpha type 1	protein_coding	128.94	130	209.3	194.09
1	ENSMUSG00000030790.14	Adm	adrenomedullin	protein_coding	40.13	39.44	129.13	126.37
1	ENSMUSG00000030849.17	Fgfr2	fibroblast growth factor receptor 2	protein_coding	2.83	3.72	16.09	16.27
1	ENSMUSG00000030867.7	Plk1	polo-like kinase 1	protein_coding	4.08	3.99	18.36	17.45
1	ENSMUSG00000030876.6	Mettl9	methyltransferase like 9	protein_coding	52.87	53.89	92.77	92.38
1	ENSMUSG00000030983.4	Bccip	BRCA2 and CDKN1A interacting protein	protein_coding	30.58	37.87	71.41	73.59
1	ENSMUSG00000031029.6	Eif3f	eukaryotic translation initiation factor 3, subunit F	protein_coding	120.43	128.13	206.66	191.07
1	ENSMUSG00000031068.7	Glrx3	glutaredoxin 3	protein_coding	66.34	63.22	137.84	143.73
1	ENSMUSG00000031097.14	Tnni2	troponin I, skeletal, fast 2	protein_coding	2.34	1.33	27.42	30.47
1	ENSMUSG00000031098.17	Syt8	synaptotagmin VIII	protein_coding	0	0	6.1	3.07
1	ENSMUSG00000031167.16	Rbm3	RNA binding motif (RNP1, RRM) protein 3	protein_coding	367.23	407.27	569.16	643.79
1	ENSMUSG00000031169.13	Porcn	porcupine homolog (Drosophila)	protein_coding	9.73	6.76	23.02	20.07
1	ENSMUSG00000031245.8	Hmgn5	high-mobility group nucleosome binding domain 5	protein_coding	7.81	9.75	25.56	25.05
1	ENSMUSG00000031297.14	Slc7a3	solute carrier family 7 (cationic amino acid transporter, y+ system), member 3	protein_coding	1.61	1.27	16.92	15.73
1	ENSMUSG00000031349.4	Nsdhl	NAD(P) dependent steroid dehydrogenase-like	protein_coding	19.23	21.97	50.43	47.06
1	ENSMUSG00000031375.17	Bgn	biglycan	protein_coding	47.54	53.03	369.41	359.68
1	ENSMUSG00000031388.14	Naa10	N(alpha)-acetyltransferase 10, NatA catalytic subunit	protein_coding	53.3	42.95	102.22	91.96
1	ENSMUSG00000031403.14	Dkc1	dyskeratosis congenita 1, dyskerin	protein_coding	19.85	20.39	41.86	42.44
1	ENSMUSG00000031503.13	Col4a2	collagen, type IV, alpha 2	protein_coding	2.62	2.39	12.5	11.95
1	ENSMUSG00000031504.5	Rab20	RAB20, member RAS oncogene family	protein_coding	38.67	34.29	88.4	74.8
1	ENSMUSG00000031536.5	Polb	polymerase (DNA directed), beta	protein_coding	26.05	25.09	54.42	58.4
1	ENSMUSG00000031538.5	Plat	plasminogen activator, tissue	protein_coding	171.9	195.63	333.13	307.21
1	ENSMUSG00000031548.7	Sfrp1	secreted frizzled-related protein 1	protein_coding	2.92	2.16	12.91	13.32
1	ENSMUSG00000031584.16	Gsr	glutathione reductase	protein_coding	15.65	11.61	28.87	29.96
1	ENSMUSG00000031595.9	Pdgfrl	platelet-derived growth factor receptor-like	protein_coding	4.98	4.43	18.75	16.16
1	ENSMUSG00000031634.12	Ufsp2	UFM1-specific peptidase 2	protein_coding	16.52	20.25	37.78	39.56
1	ENSMUSG00000031661.11	Nkd1	naked cuticle 1 homolog (Drosophila)	protein_coding	11.72	11.55	29.05	28.47
1	ENSMUSG00000031708.15	Tecr	trans-2,3-enoyl-CoA reductase	protein_coding	331.27	319.68	542.63	523.93
1	ENSMUSG00000031723.8	Txnl4b	thioredoxin-like 4B	protein_coding	9.34	9.77	27.33	26.75
1	ENSMUSG00000031757.6	Mt4	metallothionein 4	protein_coding	30.5	21.59	308.54	282.9
1	ENSMUSG00000031838.7	Ifi30	interferon gamma inducible protein 30	protein_coding	79.57	69.08	144.7	126.36
1	ENSMUSG00000031841.18	Cdh13	cadherin 13	protein_coding	11.4	10.18	40.16	42.09
1	ENSMUSG00000031848.14	Lsm4	LSM4 homolog, U6 small nuclear RNA and mRNA degradation associated	protein_coding	152.74	150.44	247.21	236.28
1	ENSMUSG00000031934.13	Panx1	pannexin 1	protein_coding	16.89	17.74	37.71	39.11
1	ENSMUSG00000031948.13	Kars	lysyl-tRNA synthetase	protein_coding	50.46	57.52	105.77	104.2
1	ENSMUSG00000031954.5	Cfdp1	craniofacial development protein 1	protein_coding	52.71	59.01	103.8	106.1
1	ENSMUSG00000031972.4	Acta1	actin, alpha 1, skeletal muscle	protein_coding	4.22	3.2	107.44	85.92
1	ENSMUSG00000031990.14	Jam3	junction adhesion molecule 3	protein_coding	6.15	7.46	22.27	22.86
1	ENSMUSG00000031995.8	St14	suppression of tumorigenicity 14 (colon carcinoma)	protein_coding	2.45	2.29	24.91	21.48
1	ENSMUSG00000032002.9	Dcun1d5	DCN1, defective in cullin neddylation 1, domain containing 5 (S. cerevisiae)	protein_coding	49.51	42.58	79.96	83.13
1	ENSMUSG00000032013.5	Trim29	tripartite motif-containing 29	protein_coding	18.42	19.43	180.86	164.05
1	ENSMUSG00000032047.5	Acat1	acetyl-Coenzyme A acetyltransferase 1	protein_coding	24.3	26.3	54.85	55.29
1	ENSMUSG00000032085.4	Tagln	transgelin	protein_coding	4.03	4.69	30.75	28.16
1	ENSMUSG00000032123.4	Dpagt1	dolichyl-phosphate (UDP-N-acetylglucosamine) acetylglucosaminephosphotransferase 1 (GlcNAc-1-P transferase)	protein_coding	17.33	13.74	43.7	39.12
1	ENSMUSG00000032126.15	Hmbs	hydroxymethylbilane synthase	protein_coding	14.96	23.54	53.22	52.57
1	ENSMUSG00000032172.7	Olfm2	olfactomedin 2	protein_coding	38.17	39.92	96.78	84.97
1	ENSMUSG00000032218.6	Ccnb2	cyclin B2	protein_coding	12.7	12.73	60.87	56.67
1	ENSMUSG00000032278.11	Paqr5	progestin and adipoQ receptor family member V	protein_coding	0.77	0.36	8.62	6.5
1	ENSMUSG00000032291.8	Crabp1	cellular retinoic acid binding protein I	protein_coding	45.02	37.39	125.49	122.24
1	ENSMUSG00000032294.16	Pkm	pyruvate kinase, muscle	protein_coding	645.43	689.29	1330.77	1210.95
1	ENSMUSG00000032301.13	Psma4	proteasome (prosome, macropain) subunit, alpha type 4	protein_coding	101.36	104.65	165.29	161.14
1	ENSMUSG00000032322.14	Pstpip1	proline-serine-threonine phosphatase-interacting protein 1	protein_coding	2.1	1.31	9.57	8.66
1	ENSMUSG00000032327.14	Stra6	stimulated by retinoic acid gene 6	protein_coding	0.39	0.37	21.79	19.87
1	ENSMUSG00000032366.15	Tpm1	tropomyosin 1, alpha	protein_coding	119.85	116.74	335.56	339.27
1	ENSMUSG00000032373.14	Car12	carbonic anhydrase 12	protein_coding	2.51	3.99	13.77	11.28
1	ENSMUSG00000032387.14	Rbpms2	RNA binding protein with multiple splicing 2	protein_coding	3.68	4.31	19.04	16.24
1	ENSMUSG00000032397.6	Tipin	timeless interacting protein	protein_coding	25.42	23.35	56	52.3
1	ENSMUSG00000032399.7	Rpl4	ribosomal protein L4	protein_coding	831.32	880.38	2029.06	2023.28
1	ENSMUSG00000032412.8	Atp1b3	ATPase, Na+/K+ transporting, beta 3 polypeptide	protein_coding	203.45	207.37	421.2	420.4
1	ENSMUSG00000032418.15	Me1	malic enzyme 1, NADP(+)-dependent, cytosolic	protein_coding	16.41	16.92	49.66	49.38
1	ENSMUSG00000032463.10	Faim	Fas apoptotic inhibitory molecule	protein_coding	29.49	26.38	55.49	59.18
1	ENSMUSG00000032599.12	Ip6k2	inositol hexaphosphate kinase 2	protein_coding	23.75	17.26	43.34	43.22
1	ENSMUSG00000032803.14	Cdv3	carnitine deficiency-associated gene expressed in ventricle 3	protein_coding	21.03	19.78	59.2	56.56
1	ENSMUSG00000032812.16	Arap1	ArfGAP with RhoGAP domain, ankyrin repeat and PH domain 1	protein_coding	12.27	9.98	26.94	24.49
1	ENSMUSG00000032841.15	Prr5l	proline rich 5 like	protein_coding	1.51	1.77	25.59	24.01
1	ENSMUSG00000032852.3	Rspo4	R-spondin 4	protein_coding	2.46	2.4	32.49	29.74
1	ENSMUSG00000032925.16	Itgbl1	integrin, beta-like 1	protein_coding	4.81	4.42	17.21	16.49
1	ENSMUSG00000032946.16	Rasgrp2	RAS, guanyl releasing protein 2	protein_coding	2.01	0.05	13.65	8.8
1	ENSMUSG00000033047.4	Eif3l	eukaryotic translation initiation factor 3, subunit L	protein_coding	95.68	101.57	165.88	161.09
1	ENSMUSG00000033227.7	Wnt6	wingless-type MMTV integration site family, member 6	protein_coding	1.03	0.83	8.43	6.56
1	ENSMUSG00000033295.13	Ptprf	protein tyrosine phosphatase, receptor type, F	protein_coding	2.49	2.25	12.65	11.89
1	ENSMUSG00000033386.10	Frrs1	ferric-chelate reductase 1	protein_coding	6.45	8.18	50.49	45.54
1	ENSMUSG00000033508.7	Asprv1	aspartic peptidase, retroviral-like 1	protein_coding	0.83	1.46	10.89	11.1
1	ENSMUSG00000033589.3	Reep4	receptor accessory protein 4	protein_coding	12.37	14.14	54.55	51.33
1	ENSMUSG00000033629.5	Hacd3	3-hydroxyacyl-CoA dehydratase 3	protein_coding	34.93	32.29	64.34	62.33
1	ENSMUSG00000033685.12	Ucp2	uncoupling protein 2 (mitochondrial, proton carrier)	protein_coding	285.53	301.06	713.03	672.43
1	ENSMUSG00000033701.13	Acbd6	acyl-Coenzyme A binding domain containing 6	protein_coding	50.44	47.28	81.36	83.31
1	ENSMUSG00000033765.4	Calm4	calmodulin 4	protein_coding	4.41	5.45	19.76	16.38
1	ENSMUSG00000033918.15	Parl	presenilin associated, rhomboid-like	protein_coding	38.41	32.97	67.16	64.9
1	ENSMUSG00000034120.18	Srsf2	serine/arginine-rich splicing factor 2	protein_coding	237.28	246.34	706.56	751.29
1	ENSMUSG00000034164.17	Emid1	EMI domain containing 1	protein_coding	13.53	15.16	103.56	92.12
1	ENSMUSG00000034211.14	Mrps17	mitochondrial ribosomal protein S17	protein_coding	62.1	58.48	106.29	101.68
1	ENSMUSG00000034226.7	Rhov	ras homolog family member V	protein_coding	3.28	2.32	16.03	13.71
1	ENSMUSG00000034285.15	Nipsnap1	nipsnap homolog 1	protein_coding	6.36	7.13	19.81	18.72
1	ENSMUSG00000034362.7	Csta1	cystatin A1	protein_coding	0.79	0.05	23.85	26.68
1	ENSMUSG00000034424.5	Gcsh	glycine cleavage system protein H (aminomethyl carrier)	protein_coding	28.62	25.48	53.98	50.33
1	ENSMUSG00000034675.17	Dbn1	drebrin 1	protein_coding	2.51	3.65	16.22	14.03
1	ENSMUSG00000034748.16	Sirt6	sirtuin 6	protein_coding	8.85	8.92	26.88	21.76
1	ENSMUSG00000034771.15	Tle2	transducin-like enhancer of split 2	protein_coding	9.07	6.37	26.9	19.85
1	ENSMUSG00000034781.5	Gna11	guanine nucleotide binding protein, alpha 11	protein_coding	39.85	38.28	85.25	72.86
1	ENSMUSG00000034789.7	Rab24	RAB24, member RAS oncogene family	protein_coding	30.94	36.16	71.8	70.68
1	ENSMUSG00000034792.8	Gna15	guanine nucleotide binding protein, alpha 15	protein_coding	0.71	1.58	6.98	8.13
1	ENSMUSG00000034868.8	Myl12b	myosin, light chain 12B, regulatory	protein_coding	130.82	137.88	213.9	203.03
1	ENSMUSG00000034880.6	Mrpl34	mitochondrial ribosomal protein L34	protein_coding	53.58	52.4	101.64	105.53
1	ENSMUSG00000034881.7	Tbxa2r	thromboxane A2 receptor	protein_coding	0.46	0.38	6.53	5.7
1	ENSMUSG00000034906.15	Ncaph	non-SMC condensin I complex, subunit H	protein_coding	2.5	2.15	10.28	10.56
1	ENSMUSG00000034957.10	Cebpa	CCAAT/enhancer binding protein (C/EBP), alpha	protein_coding	8.08	6.23	38.37	35.62
1	ENSMUSG00000034981.9	Parm1	prostate androgen-regulated mucin-like protein 1	protein_coding	3.94	2.98	15.25	13.78
1	ENSMUSG00000035027.17	Map2k2	mitogen-activated protein kinase kinase 2	protein_coding	112.21	117.31	193.51	178.12
1	ENSMUSG00000035172.15	Plekhh3	pleckstrin homology domain containing, family H (with MyTH4 domain) member 3	protein_coding	6.14	8.57	23.66	24.3
1	ENSMUSG00000035198.9	Tubg1	tubulin, gamma 1	protein_coding	19.29	19.39	54.12	48.66
1	ENSMUSG00000035274.13	Tpbg	trophoblast glycoprotein	protein_coding	2.21	2.3	22.45	21.78
1	ENSMUSG00000035478.14	Mbd3	methyl-CpG binding domain protein 3	protein_coding	45.5	42.52	93.98	83.24
1	ENSMUSG00000035557.9	Krt17	keratin 17	protein_coding	165.24	179.46	821.61	756.85
1	ENSMUSG00000035592.2	Krt33a	keratin 33A	protein_coding	4.38	4.66	97.45	87.04
1	ENSMUSG00000035783.8	Acta2	actin, alpha 2, smooth muscle, aorta	protein_coding	19.24	21.51	513.08	466.85
1	ENSMUSG00000035831.2	Krt25	keratin 25	protein_coding	15.59	15.39	82.98	82.55
1	ENSMUSG00000035873.7	Pawr	PRKC, apoptosis, WT1, regulator	protein_coding	6.55	4.28	33.07	35.46
1	ENSMUSG00000035890.8	Rnf126	ring finger protein 126	protein_coding	18.33	18.81	48.49	47.89
1	ENSMUSG00000035960.13	Apex1	apurinic/apyrimidinic endonuclease 1	protein_coding	71.16	91.27	161.7	155.96
1	ENSMUSG00000036073.17	Galt	galactose-1-phosphate uridyl transferase	protein_coding	25.53	18.02	51.64	47.69
1	ENSMUSG00000036103.8	Colec12	collectin sub-family member 12	protein_coding	1.41	1.74	13.63	11.89
1	ENSMUSG00000036112.14	Metap2	methionine aminopeptidase 2	protein_coding	93.13	99.32	178	174.97
1	ENSMUSG00000036169.5	Sostdc1	sclerostin domain containing 1	protein_coding	4.54	5.93	114.92	117.27
1	ENSMUSG00000036242.14	3632451O06Rik	RIKEN cDNA 3632451O06 gene	protein_coding	5.29	5.1	18.91	21.06
1	ENSMUSG00000036256.13	Igfbp7	insulin-like growth factor binding protein 7	protein_coding	84.98	91.8	1414.23	1327.7
1	ENSMUSG00000036306.11	Lzts1	leucine zipper, putative tumor suppressor 1	protein_coding	0.38	0.27	12.1	10.3
1	ENSMUSG00000036352.16	Ubac1	ubiquitin associated domain containing 1	protein_coding	24.33	24.41	59.31	55.36
1	ENSMUSG00000036371.6	Serbp1	serpine1 mRNA binding protein 1	protein_coding	173.43	194.16	357.86	376.47
1	ENSMUSG00000036427.5	Gpi1	glucose phosphate isomerase 1	protein_coding	197.1	191.78	391.31	351.89
1	ENSMUSG00000036492.12	Rnf39	ring finger protein 39	protein_coding	1.14	2.15	11.3	8.45
1	ENSMUSG00000036672.4	Cenpt	centromere protein T	protein_coding	4.41	4.11	15.44	13.77
1	ENSMUSG00000036678.7	Aaas	achalasia, adrenocortical insufficiency, alacrimia	protein_coding	14.29	9.77	36.98	33.22
1	ENSMUSG00000036856.4	Wnt4	wingless-type MMTV integration site family, member 4	protein_coding	1.86	1.19	12.9	12.47
1	ENSMUSG00000037129.7	Tmprss13	transmembrane protease, serine 13	protein_coding	0.78	0.5	10.47	9.93
1	ENSMUSG00000037169.14	Mycn	v-myc avian myelocytomatosis viral related oncogene, neuroblastoma derived	protein_coding	1.08	1.19	14.76	14.9
1	ENSMUSG00000037197.11	Rbm17	RNA binding motif protein 17	protein_coding	34.56	38.42	64.24	63.43
1	ENSMUSG00000037206.14	Islr	immunoglobulin superfamily containing leucine-rich repeat	protein_coding	0.78	1.06	18.83	17.21
1	ENSMUSG00000037243.17	Zfp692	zinc finger protein 692	protein_coding	7	6.77	18.64	19.26
1	ENSMUSG00000037278.9	Tmem97	transmembrane protein 97	protein_coding	43.45	38.04	82.55	72.36
1	ENSMUSG00000037313.16	Tacc3	transforming, acidic coiled-coil containing protein 3	protein_coding	4.02	7.16	31.7	34.8
1	ENSMUSG00000037408.10	Cnnm4	cyclin M4	protein_coding	4.14	4.66	20.31	18.8
1	ENSMUSG00000037552.17	Plekhg2	pleckstrin homology domain containing, family G (with RhoGef domain) member 2	protein_coding	4.31	3.73	17.91	16.24
1	ENSMUSG00000037600.16	Kdf1	keratinocyte differentiation factor 1	protein_coding	0.69	0.44	15.12	15.02
1	ENSMUSG00000037601.11	Nme1	NME/NM23 nucleoside diphosphate kinase 1	protein_coding	88.65	73.68	158.31	121.53
1	ENSMUSG00000037628.9	Cdkn3	cyclin-dependent kinase inhibitor 3	protein_coding	5.04	4.62	15.69	15.12
1	ENSMUSG00000037710.8	Cisd1	CDGSH iron sulfur domain 1	protein_coding	62.58	64.35	112.85	114.19
1	ENSMUSG00000037740.8	Mrps26	mitochondrial ribosomal protein S26	protein_coding	49.55	45.93	87.76	84.6
1	ENSMUSG00000037979.13	Ccdc92	coiled-coil domain containing 92	protein_coding	2.29	0.76	12.3	10.95
1	ENSMUSG00000038086.3	Hspb2	heat shock protein 2	protein_coding	0.41	0.91	7.54	7.73
1	ENSMUSG00000038156.15	Spon1	spondin 1, (f-spondin) extracellular matrix protein	protein_coding	2.01	2.06	9.94	9.42
1	ENSMUSG00000038235.4	F11r	F11 receptor	protein_coding	11.07	12.53	35.63	36.21
1	ENSMUSG00000038236.8	Hoxa7	homeobox A7	protein_coding	0.36	1.54	5.95	8.53
1	ENSMUSG00000038374.10	Rbm8a	RNA binding motif protein 8a	protein_coding	62.44	55.03	103.36	104.98
1	ENSMUSG00000038415.9	Foxq1	forkhead box Q1	protein_coding	0.62	0.75	42.5	40.93
1	ENSMUSG00000038459.9	Abhd17c	abhydrolase domain containing 17C	protein_coding	7.91	5.5	30.66	29.51
1	ENSMUSG00000038482.10	Tfdp1	transcription factor Dp 1	protein_coding	13.77	15.77	47.43	44.29
1	ENSMUSG00000038521.17	C1s1	complement component 1, s subcomponent 1	protein_coding	3.8	4.86	14.62	15.37
1	ENSMUSG00000038580.12	Sct	secretin	protein_coding	1.57	1.72	88.3	79.96
1	ENSMUSG00000038618.11	Rassf7	Ras association (RalGDS/AF-6) domain family (N-terminal) member 7	protein_coding	6.48	7.14	23.43	17.13
1	ENSMUSG00000038811.13	Gngt2	guanine nucleotide binding protein (G protein), gamma transducing activity polypeptide 2	protein_coding	1.46	3.44	10.81	9.91
1	ENSMUSG00000038812.16	Trmt112	tRNA methyltransferase 11-2	protein_coding	85.87	84.52	139.43	134.87
1	ENSMUSG00000038871.5	Bpgm	2,3-bisphosphoglycerate mutase	protein_coding	22.05	26.85	56.4	48.36
1	ENSMUSG00000039041.15	Adrm1	adhesion regulating molecule 1	protein_coding	84.86	98.71	141.68	151.49
1	ENSMUSG00000039047.17	Pigk	phosphatidylinositol glycan anchor biosynthesis, class K	protein_coding	29.05	20.54	53.4	48.35
1	ENSMUSG00000039067.4	Psmd7	proteasome (prosome, macropain) 26S subunit, non-ATPase, 7	protein_coding	88.39	93.18	160.8	159.82
1	ENSMUSG00000039128.13	Cdc123	cell division cycle 123	protein_coding	59.2	57.58	97.95	95.05
1	ENSMUSG00000039168.15	Dap	death-associated protein	protein_coding	60.62	55.21	145.75	138.39
1	ENSMUSG00000039208.15	Metrnl	meteorin, glial cell differentiation regulator-like	protein_coding	31.38	28.58	64.71	57.54
1	ENSMUSG00000039218.16	Srrm2	serine/arginine repetitive matrix 2	protein_coding	124.99	120.91	229.38	238.12
1	ENSMUSG00000039236.18	Isg20	interferon-stimulated protein	protein_coding	2.5	2.58	10.66	10.22
1	ENSMUSG00000039238.6	Zfp750	zinc finger protein 750	protein_coding	1.19	1.16	9.41	8.99
1	ENSMUSG00000039323.18	Igfbp2	insulin-like growth factor binding protein 2	protein_coding	19.78	21.92	164.02	150.94
1	ENSMUSG00000039385.4	Cdh6	cadherin 6	protein_coding	1.3	1.14	15.63	14.51
1	ENSMUSG00000039395.8	Mreg	melanoregulin	protein_coding	9.88	8.32	34.55	37.36
1	ENSMUSG00000039476.13	Prrx2	paired related homeobox 2	protein_coding	4.26	4.12	19.58	19.35
1	ENSMUSG00000039478.15	Micu3	mitochondrial calcium uptake family, member 3	protein_coding	2.95	2.03	10.93	12.71
1	ENSMUSG00000039542.15	Ncam1	neural cell adhesion molecule 1	protein_coding	17.23	18.64	42.92	42.48
1	ENSMUSG00000039628.8	Hs3st6	heparan sulfate (glucosamine) 3-O-sulfotransferase 6	protein_coding	0.58	1.03	8.01	6.74
1	ENSMUSG00000039640.7	Mrpl12	mitochondrial ribosomal protein L12	protein_coding	68.22	61.11	104.82	104.82
1	ENSMUSG00000039682.12	Lap3	leucine aminopeptidase 3	protein_coding	27.55	32.31	70.96	70.54
1	ENSMUSG00000039771.13	Polr2j	polymerase (RNA) II (DNA directed) polypeptide J	protein_coding	83.88	81.98	133.41	136.14
1	ENSMUSG00000039795.14	Zfand1	zinc finger, AN1-type domain 1	protein_coding	8.65	10.57	24.39	24.9
1	ENSMUSG00000039899.5	Fgl2	fibrinogen-like protein 2	protein_coding	10.39	11.76	30.87	32.04
1	ENSMUSG00000039985.14	Fam60a	family with sequence similarity 60, member A	protein_coding	7.86	9.13	35.48	34.5
1	ENSMUSG00000040016.16	Ptger3	prostaglandin E receptor 3 (subtype EP3)	protein_coding	1.12	1.43	38.7	35.54
1	ENSMUSG00000040026.7	Saa3	serum amyloid A 3	protein_coding	0.39	0.76	11.12	12.82
1	ENSMUSG00000040055.8	Gjb6	gap junction protein, beta 6	protein_coding	5.05	3.15	18.18	17.34
1	ENSMUSG00000040204.6	2810417H13Rik	PCNA clamp associated factor	protein_coding	6.49	5.7	35.88	42.86
1	ENSMUSG00000040249.15	Lrp1	low density lipoprotein receptor-related protein 1	protein_coding	9.72	10.55	22.83	23.48
1	ENSMUSG00000040428.17	Plekha4	pleckstrin homology domain containing, family A (phosphoinositide binding specific) member 4	protein_coding	0.51	0.3	7.11	6.04
1	ENSMUSG00000040434.16	Gyltl1b	LARGE xylosyl- and glucuronyltransferase 2	protein_coding	0.53	0.91	16.45	16.18
1	ENSMUSG00000040459.10	Arglu1	arginine and glutamate rich 1	protein_coding	17.72	17.92	60.19	67.33
1	ENSMUSG00000040564.13	Apoc1	apolipoprotein C-I	protein_coding	67.67	42.75	145.3	154.17
1	ENSMUSG00000040680.8	Kremen2	kringle containing transmembrane protein 2	protein_coding	0.27	0.41	8.31	7.41
1	ENSMUSG00000040681.14	Hmgn1	high mobility group nucleosomal binding domain 1	protein_coding	103.01	107.24	205.14	231.77
1	ENSMUSG00000040699.13	Limd2	LIM domain containing 2	protein_coding	6.84	8.77	21.51	17.58
1	ENSMUSG00000040714.13	Klc3	kinesin light chain 3	protein_coding	5.69	5.15	26.84	24.9
1	ENSMUSG00000040767.10	Snrnp25	small nuclear ribonucleoprotein 25 (U11/U12)	protein_coding	28.64	23.87	57.53	48.99
1	ENSMUSG00000041012.3	Cmtm8	CKLF-like MARVEL transmembrane domain containing 8	protein_coding	0.68	0.45	13.28	13.23
1	ENSMUSG00000041220.10	Elovl6	ELOVL family member 6, elongation of long chain fatty acids (yeast)	protein_coding	8.76	8.74	42.07	37.21
1	ENSMUSG00000041235.11	Chd7	chromodomain helicase DNA binding protein 7	protein_coding	10.22	12.7	29.01	26.18
1	ENSMUSG00000041324.13	Inhba	inhibin beta-A	protein_coding	2.42	3.21	68.91	67.32
1	ENSMUSG00000041355.13	Ssr2	signal sequence receptor, beta	protein_coding	79.11	77.37	210.34	199.71
1	ENSMUSG00000041431.16	Ccnb1	cyclin B1	protein_coding	12.68	13.34	61.17	50.35
1	ENSMUSG00000041515.9	Irf8	interferon regulatory factor 8	protein_coding	12.05	12.11	31.91	30.4
1	ENSMUSG00000041560.12	Gltscr2	NOP53 ribosome biogenesis factor	protein_coding	118.24	128.66	179.22	200.25
1	ENSMUSG00000041782.14	Lad1	ladinin	protein_coding	4.32	3.29	57.31	47.75
1	ENSMUSG00000041801.5	Phlda3	pleckstrin homology like domain, family A, member 3	protein_coding	48.67	53.82	162.17	147.29
1	ENSMUSG00000041920.14	Slc16a6	solute carrier family 16 (monocarboxylic acid transporters), member 6	protein_coding	3.24	3.19	14.26	14.6
1	ENSMUSG00000041926.15	Rnpep	arginyl aminopeptidase (aminopeptidase B)	protein_coding	21.48	20.91	57.75	58
1	ENSMUSG00000041958.10	Pigs	phosphatidylinositol glycan anchor biosynthesis, class S	protein_coding	27.29	27.53	64.3	58.72
1	ENSMUSG00000041961.14	Znrf3	zinc and ring finger 3	protein_coding	2.48	2.67	18.79	19.3
1	ENSMUSG00000042198.12	Chchd7	coiled-coil-helix-coiled-coil-helix domain containing 7	protein_coding	73.25	66.92	154.17	184.38
1	ENSMUSG00000042215.8	Bag2	BCL2-associated athanogene 2	protein_coding	2.8	2.3	11.29	10.06
1	ENSMUSG00000042306.11	S100a14	S100 calcium binding protein A14	protein_coding	35.38	30.45	209.68	200.77
1	ENSMUSG00000042367.12	Gjb3	gap junction protein, beta 3	protein_coding	1.53	2.31	19.42	19.69
1	ENSMUSG00000042462.4	Dctpp1	dCTP pyrophosphatase 1	protein_coding	36.9	38.58	81.08	77.88
1	ENSMUSG00000042485.6	Mustn1	musculoskeletal, embryonic nuclear protein 1	protein_coding	1.28	1.87	15.62	15.98
1	ENSMUSG00000042532.14	Golga7b	golgi autoantigen, golgin subfamily a, 7B	protein_coding	0.78	1.08	16	14.65
1	ENSMUSG00000042745.9	Id1	inhibitor of DNA binding 1	protein_coding	53.08	45.81	590.16	565.97
1	ENSMUSG00000042821.7	Snai1	snail family zinc finger 1	protein_coding	4.21	4.02	13.86	15.08
1	ENSMUSG00000042834.14	Nrep	neuronal regeneration related protein	protein_coding	9.02	8.91	32.61	34.94
1	ENSMUSG00000042988.10	Notum	notum pectinacetylesterase homolog (Drosophila)	protein_coding	4.89	7.34	41.43	37.47
1	ENSMUSG00000043088.16	Il17re	interleukin 17 receptor E	protein_coding	2.11	0.52	11.15	11.03
1	ENSMUSG00000043091.8	Tuba1c	tubulin, alpha 1C	protein_coding	166.38	146.43	272.87	237.31
1	ENSMUSG00000043461.13	Sptssb	serine palmitoyltransferase, small subunit B	protein_coding	0.16	0.1	16.81	19.16
1	ENSMUSG00000043587.15	Pxylp1	2-phosphoxylose phosphatase 1	protein_coding	10.07	8.82	27.78	25.29
1	ENSMUSG00000043681.5	Fam25c	family with sequence similarity 25, member C	protein_coding	14.13	9.03	69.44	56.31
1	ENSMUSG00000044201.9	Cdc25c	cell division cycle 25C	protein_coding	1.32	1.93	9.86	8.76
1	ENSMUSG00000044786.5	Zfp36	zinc finger protein 36	protein_coding	302.4	324.3	660.58	665.35
1	ENSMUSG00000045273.8	Cenph	centromere protein H	protein_coding	3.25	1.81	10.37	11.01
1	ENSMUSG00000045294.11	Insig1	insulin induced gene 1	protein_coding	38.26	40.13	96.74	101.53
1	ENSMUSG00000045394.8	Epcam	epithelial cell adhesion molecule	protein_coding	10.91	9.63	41.21	41.68
1	ENSMUSG00000045482.15	Trrap	transformation/transcription domain-associated protein	protein_coding	5.97	6.17	20.33	20.62
1	ENSMUSG00000045545.8	Krt14	keratin 14	protein_coding	314.06	330.48	800.94	721.36
1	ENSMUSG00000045573.9	Penk	preproenkephalin	protein_coding	3.22	3.03	54.44	48.9
1	ENSMUSG00000045594.9	Glb1	galactosidase, beta 1	protein_coding	14.96	13.8	33.76	30.87
1	ENSMUSG00000045777.14	Ifitm10	interferon induced transmembrane protein 10	protein_coding	1.49	0.82	12.14	11.53
1	ENSMUSG00000045948.8	Mrps12	mitochondrial ribosomal protein S12	protein_coding	73.63	55.04	114.41	101
1	ENSMUSG00000046295.13	Ankle1	ankyrin repeat and LEM domain containing 1	protein_coding	0.63	0.34	7.96	6.3
1	ENSMUSG00000046352.7	Gjb2	gap junction protein, beta 2	protein_coding	30.76	28.04	59.94	59.44
1	ENSMUSG00000046402.10	Rbp1	retinol binding protein 1, cellular	protein_coding	24.43	18.12	45.28	46.72
1	ENSMUSG00000046404.5	Yod1	YOD1 deubiquitinase	protein_coding	5.23	6.16	18.34	18.41
1	ENSMUSG00000046434.15	Hnrnpa1	heterogeneous nuclear ribonucleoprotein A1	protein_coding	105.92	118.7	252.63	267.48
1	ENSMUSG00000046470.5	Sox18	SRY (sex determining region Y)-box 18	protein_coding	0.51	0.28	6.91	5.51
1	ENSMUSG00000046491.10	C1qtnf2	C1q and tumor necrosis factor related protein 2	protein_coding	5.18	4.11	16.82	17.38
1	ENSMUSG00000046573.6	Lyrm4	LYR motif containing 4	protein_coding	19.6	18.76	64.24	61.58
1	ENSMUSG00000046598.14	Bdh1	3-hydroxybutyrate dehydrogenase, type 1	protein_coding	7.9	10.24	28.4	29.8
1	ENSMUSG00000046623.8	Gjb4	gap junction protein, beta 4	protein_coding	2.64	3.21	14.75	12.63
1	ENSMUSG00000046687.5	Gm5424	predicted gene 5424	protein_coding	3.78	2.32	16.64	11.4
1	ENSMUSG00000046711.15	Hmga1	high mobility group AT-hook 1	protein_coding	139.6	139.5	243.54	226.29
1	ENSMUSG00000046841.4	Ckap4	cytoskeleton-associated protein 4	protein_coding	21.12	19.78	60.21	59.3
1	ENSMUSG00000046865.6	Fbl	fibrillarin	protein_coding	49.23	58.61	91.51	88.2
1	ENSMUSG00000047139.8	Cd24a	CD24a antigen	protein_coding	11.46	12.36	73.75	75.81
1	ENSMUSG00000047187.9	Rab2a	RAB2A, member RAS oncogene family	protein_coding	94.92	99.36	153.59	153.47
1	ENSMUSG00000047281.3	Sfn	stratifin	protein_coding	71.08	76.7	354.64	334.52
1	ENSMUSG00000047557.2	Lxn	latexin	protein_coding	37.09	32.87	98.56	87.88
1	ENSMUSG00000047564.4	Krtap3-1	keratin associated protein 3-1	protein_coding	0	0	5.31	4.17
1	ENSMUSG00000047641.7	Krt83	keratin 87	protein_coding	2.63	2.69	76.81	74.84
1	ENSMUSG00000047675.15	Rps8	ribosomal protein S8	protein_coding	341.94	352	649.62	692.18
1	ENSMUSG00000047945.6	Marcksl1	MARCKS-like 1	protein_coding	45.74	44.88	101.16	97.22
1	ENSMUSG00000048013.9	Krt35	keratin 35	protein_coding	18.68	17.62	377.22	355.71
1	ENSMUSG00000048100.13	Taf13	TATA-box binding protein associated factor 13	protein_coding	28.23	27.16	65.11	66.77
1	ENSMUSG00000048126.16	Col6a3	collagen, type VI, alpha 3	protein_coding	4.61	7.52	47.58	44.88
1	ENSMUSG00000048170.14	Mcmbp	minichromosome maintenance complex binding protein	protein_coding	22.35	21.58	53.21	56.59
1	ENSMUSG00000048234.13	Rnf149	ring finger protein 149	protein_coding	28.47	28.39	57.11	53
1	ENSMUSG00000048251.15	Bcl11b	B cell leukemia/lymphoma 11B	protein_coding	1.18	0.89	8.4	7.88
1	ENSMUSG00000048332.13	Lhfp	lipoma HMGIC fusion partner	protein_coding	27.06	30.23	64.01	53.75
1	ENSMUSG00000048368.8	Omd	osteomodulin	protein_coding	1.36	1.16	27.32	27.91
1	ENSMUSG00000048371.7	Pdp2	pyruvate dehyrogenase phosphatase catalytic subunit 2	protein_coding	5.37	6.36	16.12	16.78
1	ENSMUSG00000048373.8	Fgfbp1	fibroblast growth factor binding protein 1	protein_coding	9.68	10.94	44.19	43.62
1	ENSMUSG00000048376.5	F2r	coagulation factor II (thrombin) receptor	protein_coding	3.92	3.13	14.54	14.84
1	ENSMUSG00000048450.10	Msx1	msh homeobox 1	protein_coding	1.3	0.64	51.39	48.66
1	ENSMUSG00000048668.15	Rhno1	RAD9-HUS1-RAD1 interacting nuclear orphan 1	protein_coding	27.19	23.8	64.96	67.31
1	ENSMUSG00000048699.4	4732456N10Rik	keratin 90	protein_coding	0	0	6.46	5.65
1	ENSMUSG00000048772.15	Tmem53	transmembrane protein 53	protein_coding	6.68	7.14	20.3	18.76
1	ENSMUSG00000048915.12	Efna5	ephrin A5	protein_coding	15.32	16.16	50.46	55.56
1	ENSMUSG00000048981.1	Krt31	keratin 31	protein_coding	6.68	6.47	87.45	80.76
1	ENSMUSG00000049091.6	Sephs2	selenophosphate synthetase 2	protein_coding	12.68	13.85	42.89	45.32
1	ENSMUSG00000049128.7	Ivl	involucrin	protein_coding	2.18	2.37	10.65	10.77
1	ENSMUSG00000049233.6	Apoo-ps	apolipoprotein O, pseudogene	protein_coding	12.95	11.65	31.31	26.5
1	ENSMUSG00000049299.14	Trappc1	trafficking protein particle complex 1	protein_coding	75.9	67.59	141.66	127.95
1	ENSMUSG00000049404.7	Rarres1	retinoic acid receptor responder (tazarotene induced) 1	protein_coding	3.33	2.44	16.04	18.01
1	ENSMUSG00000049598.9	Vsig8	V-set and immunoglobulin domain containing 8	protein_coding	0.2	0.2	6.91	6.66
1	ENSMUSG00000049775.16	Tmsb4x	thymosin, beta 4, X chromosome	protein_coding	1049.67	1050.78	1688.58	1919.1
1	ENSMUSG00000049892.7	Rasd1	RAS, dexamethasone-induced 1	protein_coding	3.54	3.49	16.6	17.81
1	ENSMUSG00000049907.8	Rasl11b	RAS-like, family 11, member B	protein_coding	12.9	14.08	49.76	48.04
1	ENSMUSG00000049932.3	H2afx	H2A histone family, member X	protein_coding	25.43	28.51	113.5	105.55
1	ENSMUSG00000050108.12	Bpifc	BPI fold containing family C	protein_coding	0.29	0.74	8.83	6.65
1	ENSMUSG00000050199.13	Lgr4	leucine-rich repeat-containing G protein-coupled receptor 4	protein_coding	3.1	3.67	15.12	15.31
1	ENSMUSG00000050520.4	Cldn8	claudin 8	protein_coding	0.06	0.46	7.93	8.65
1	ENSMUSG00000050705.15	2310061I04Rik	RIKEN cDNA 2310061I04 gene	protein_coding	18.01	16	41.31	42.08
1	ENSMUSG00000050953.9	Gja1	gap junction protein, alpha 1	protein_coding	47.36	47.65	162.99	173.32
1	ENSMUSG00000051007.14	Pddc1	glutamine amidotransferase like class 1 domain containing 1	protein_coding	20.24	23.65	43.6	41.32
1	ENSMUSG00000051154.11	Commd3	COMM domain containing 3	protein_coding	85.81	76.69	157.43	159.31
1	ENSMUSG00000051256.10	Jagn1	jagunal homolog 1	protein_coding	36.2	41.07	71.26	64.93
1	ENSMUSG00000051355.18	Commd1	COMM domain containing 1	protein_coding	126.64	138.68	202.64	213.74
1	ENSMUSG00000051397.5	Tacstd2	tumor-associated calcium signal transducer 2	protein_coding	17.06	20.52	89.32	86.98
1	ENSMUSG00000051517.14	Arhgef39	Rho guanine nucleotide exchange factor (GEF) 39	protein_coding	0.75	1.52	7.04	7.44
1	ENSMUSG00000051879.3	Krt71	keratin 71	protein_coding	36.73	39.4	141.7	129.11
1	ENSMUSG00000052031.7	Tagap1	T cell activation GTPase activating protein 1	protein_coding	12.74	16.47	39.97	36.73
1	ENSMUSG00000052040.10	Klf13	Kruppel-like factor 13	protein_coding	92.89	78.51	140.62	134.43
1	ENSMUSG00000052139.18	Bre	BRISC and BRCA1 A complex member 2	protein_coding	34.78	28.85	61.88	58.11
1	ENSMUSG00000052188.6	Gm14964	predicted gene 14964	antisense	5.02	5.85	15.32	21.96
1	ENSMUSG00000052310.9	Slc39a1	solute carrier family 39 (zinc transporter), member 1	protein_coding	141.76	119.12	212.91	202.81
1	ENSMUSG00000052316.9	Lrrc15	leucine rich repeat containing 15	protein_coding	1.71	2.72	29.1	27.89
1	ENSMUSG00000052415.5	Tchh	trichohyalin	protein_coding	0.78	0.72	8.76	9.17
1	ENSMUSG00000052428.10	Tmco1	transmembrane and coiled-coil domains 1	protein_coding	79.2	79.37	132.73	119.75
1	ENSMUSG00000052688.12	Rab7b	RAB7B, member RAS oncogene family	protein_coding	6.77	5.77	26.71	25.33
1	ENSMUSG00000052833.8	Sae1	SUMO1 activating enzyme subunit 1	protein_coding	37.08	40.25	98.92	95.28
1	ENSMUSG00000053128.14	Rnf26	ring finger protein 26	protein_coding	14.22	14.94	34.9	30.56
1	ENSMUSG00000053317.11	Sec61b	Sec61 beta subunit	protein_coding	216.1	205.43	331.53	335.39
1	ENSMUSG00000053398.11	Phgdh	3-phosphoglycerate dehydrogenase	protein_coding	34.59	37.93	89.31	77.34
1	ENSMUSG00000053453.8	Thoc7	THO complex 7	protein_coding	50.66	47.47	117.06	117.51
1	ENSMUSG00000053522.11	Lgals7	lectin, galactose binding, soluble 7	protein_coding	86.43	68.72	221.47	199.2
1	ENSMUSG00000053560.4	Ier2	immediate early response 2	protein_coding	218.59	226.23	607.62	578.63
1	ENSMUSG00000053964.16	Lgals4	lectin, galactose binding, soluble 4	protein_coding	3.5	4.87	24.66	25.3
1	ENSMUSG00000054013.5	Tmem179	transmembrane protein 179	protein_coding	0.06	0.39	10.76	9.64
1	ENSMUSG00000054065.11	Pkp3	plakophilin 3	protein_coding	7.35	8.4	63.8	55.74
1	ENSMUSG00000054146.8	Krt15	keratin 15	protein_coding	75.48	82.49	212.06	204.91
1	ENSMUSG00000054662.7	Ano9	anoctamin 9	protein_coding	0.8	0.87	8.76	7.11
1	ENSMUSG00000054675.5	Tmem119	transmembrane protein 119	protein_coding	14.99	13.43	97.53	90.82
1	ENSMUSG00000054717.6	Hmgb2	high mobility group box 2	protein_coding	28.37	27.89	62.65	68.61
1	ENSMUSG00000054766.13	Set	SET nuclear oncogene	protein_coding	88.8	90.59	284.39	293.76
1	ENSMUSG00000054871.4	Tmem158	transmembrane protein 158	protein_coding	2.71	4.55	16.2	16.12
1	ENSMUSG00000055044.12	Pdlim1	PDZ and LIM domain 1 (elfin)	protein_coding	54.58	68.53	99.26	104.37
1	ENSMUSG00000055172.10	C1ra	complement component 1, r subcomponent A	protein_coding	6.86	6.18	19.55	19.14
1	ENSMUSG00000055302.5	Mrfap1	Morf4 family associated protein 1	protein_coding	261.78	272.79	464.17	512.92
1	ENSMUSG00000055360.13	Prl2c5	prolactin family 2, subfamily c, member 5	protein_coding	53.45	44.86	171.7	180.53
1	ENSMUSG00000055612.15	Cdca7	cell division cycle associated 7	protein_coding	3.32	3.59	15.03	14.7
1	ENSMUSG00000055653.13	Gpc3	glypican 3	protein_coding	8.72	9.08	41.29	41.62
1	ENSMUSG00000055937.1	Krt28	keratin 28	protein_coding	9.28	9.78	112.17	108.14
1	ENSMUSG00000056214.8	Pard6g	par-6 family cell polarity regulator gamma	protein_coding	3.83	3.46	20.91	22.02
1	ENSMUSG00000056270.3	Prr9	proline rich 9	protein_coding	4.88	3.52	24.34	25.59
1	ENSMUSG00000056350.6	Krtap13-1	keratin associated protein 13-1	protein_coding	0.6	0.35	18.27	17.64
1	ENSMUSG00000056481.6	Cd248	CD248 antigen, endosialin	protein_coding	9.01	9.26	32.93	28.63
1	ENSMUSG00000056501.3	Cebpb	CCAAT/enhancer binding protein (C/EBP), beta	protein_coding	42.46	54.84	130.65	164.58
1	ENSMUSG00000056706.2	Krtap7-1	keratin associated protein 7-1	protein_coding	2.49	3.35	18.82	18.8
1	ENSMUSG00000056895.4	Hist3h2ba	histone cluster 3, H2ba	protein_coding	0.16	0	5.69	5.92
1	ENSMUSG00000057098.14	Ebf1	early B cell factor 1	protein_coding	1.31	1.45	10.17	10.18
1	ENSMUSG00000057113.13	Npm1	nucleophosmin 1	protein_coding	387.35	382.04	824.65	843.25
1	ENSMUSG00000057132.15	Rpgrip1	retinitis pigmentosa GTPase regulator interacting protein 1	protein_coding	4.69	3.44	54.24	53.99
1	ENSMUSG00000057134.4	Ado	2-aminoethanethiol (cysteamine) dioxygenase	protein_coding	8.63	10.23	27.48	28.92
1	ENSMUSG00000057388.9	Mrpl18	mitochondrial ribosomal protein L18	protein_coding	30.19	32.92	90.86	94.16
1	ENSMUSG00000057454.5	Lypd3	Ly6/Plaur domain containing 3	protein_coding	18.34	17.13	90.07	85.24
1	ENSMUSG00000057506.4	Bloc1s2	biogenesis of lysosomal organelles complex-1, subunit 2	protein_coding	22.74	24.21	59.23	55.88
1	ENSMUSG00000057723.3	Krt33b	keratin 33B	protein_coding	0.41	0.11	33.12	25.33
1	ENSMUSG00000058056.15	Palld	palladin, cytoskeletal associated protein	protein_coding	8.15	11.44	28.16	26.5
1	ENSMUSG00000058354.6	Krt6a	keratin 6A	protein_coding	11.34	10.39	27.6	25.47
1	ENSMUSG00000058454.14	Dhcr7	7-dehydrocholesterol reductase	protein_coding	31.59	30.47	108.43	100.32
1	ENSMUSG00000058558.12	Rpl5	ribosomal protein L5	protein_coding	24.82	28.89	58.51	56.42
1	ENSMUSG00000059119.8	Nap1l4	nucleosome assembly protein 1-like 4	protein_coding	33.68	40.16	75.58	67.99
1	ENSMUSG00000059208.14	Hnrnpm	heterogeneous nuclear ribonucleoprotein M	protein_coding	37.53	43.22	102.02	101.36
1	ENSMUSG00000059430.14	Actg2	actin, gamma 2, smooth muscle, enteric	protein_coding	2.82	3.62	101.76	88.63
1	ENSMUSG00000059518.14	Znhit1	zinc finger, HIT domain containing 1	protein_coding	53.38	52	91.02	88.31
1	ENSMUSG00000059552.13	Trp53	transformation related protein 53	protein_coding	79.45	82.38	129	122.53
1	ENSMUSG00000059632.3	Krtap8-1	keratin associated protein 8-1	protein_coding	35.04	29.39	384.24	376.98
1	ENSMUSG00000059743.12	Fdps	farnesyl diphosphate synthetase	protein_coding	128.83	127.39	328.35	307.72
1	ENSMUSG00000060275.11	Nrg2	neuregulin 2	protein_coding	1.08	1.56	13.61	13.69
1	ENSMUSG00000060572.17	Mfap2	microfibrillar-associated protein 2	protein_coding	28.82	35.86	76.76	66.85
1	ENSMUSG00000060639.5	Hist1h4i	histone cluster 1, H4i	protein_coding	10.39	9.36	25.87	26.58
1	ENSMUSG00000060739.7	Nsa2	NSA2 ribosome biogenesis homolog	protein_coding	23.45	21.61	42.85	45.2
1	ENSMUSG00000060860.8	Ube2s	ubiquitin-conjugating enzyme E2S	protein_coding	174.52	166.8	326.52	343.75
1	ENSMUSG00000060992.8	Copz1	coatomer protein complex, subunit zeta 1	protein_coding	87.94	97.29	160.28	147.32
1	ENSMUSG00000061028.6	Clasrp	CLK4-associating serine/arginine rich protein	protein_coding	8.96	9.51	20.73	23.93
1	ENSMUSG00000061100.3	Retnla	resistin like alpha	protein_coding	15.95	19.87	48.26	44.56
1	ENSMUSG00000061286.7	Exosc5	exosome component 5	protein_coding	48.04	50.94	87.23	81.69
1	ENSMUSG00000061313.7	Ddhd2	DDHD domain containing 2	protein_coding	10.59	9.68	29.33	27.89
1	ENSMUSG00000061397.7	Krt79	keratin 79	protein_coding	27.79	28.86	85.45	79.32
1	ENSMUSG00000061474.11	Mrps36	mitochondrial ribosomal protein S36	protein_coding	65.63	53.74	98.81	103.23
1	ENSMUSG00000061477.3	Rps7	ribosomal protein S7	protein_coding	546.72	542.69	832.24	969.12
1	ENSMUSG00000061479.15	Snrpa	small nuclear ribonucleoprotein polypeptide A	protein_coding	67.11	71.54	129.53	124.93
1	ENSMUSG00000061517.8	Sox21	SRY (sex determining region Y)-box 21	protein_coding	0.26	0.4	6.58	5.81
1	ENSMUSG00000061527.6	Krt5	keratin 5	protein_coding	150.95	153.19	415.42	387.11
1	ENSMUSG00000061535.11	C1qtnf7	C1q and tumor necrosis factor related protein 7	protein_coding	2.49	2.23	12.14	12.72
1	ENSMUSG00000061723.17	Tnnt3	troponin T3, skeletal, fast	protein_coding	1.84	1.12	24.85	25.2
1	ENSMUSG00000061816.15	Myl1	myosin, light polypeptide 1	protein_coding	1.71	1.49	27.55	34.57
1	ENSMUSG00000062070.12	Pgk1	phosphoglycerate kinase 1	protein_coding	148.49	138.67	251.32	241.82
1	ENSMUSG00000062248.5	Cks2	CDC28 protein kinase regulatory subunit 2	protein_coding	56.37	48.06	146.43	143.2
1	ENSMUSG00000062380.3	Tubb3	tubulin, beta 3 class III	protein_coding	18.98	20.79	63.15	56.63
1	ENSMUSG00000062515.3	Fabp4	fatty acid binding protein 4, adipocyte	protein_coding	9.87	8.54	63.18	71.23
1	ENSMUSG00000062580.9	Timm17a	translocase of inner mitochondrial membrane 17a	protein_coding	75.56	76.23	129.52	129.57
1	ENSMUSG00000062646.12	Ganc	glucosidase, alpha; neutral C	protein_coding	6.89	7.91	35.4	38.74
1	ENSMUSG00000062661.6	Ncs1	neuronal calcium sensor 1	protein_coding	1.76	0.88	14.77	13.77
1	ENSMUSG00000063200.3	Nol7	nucleolar protein 7	protein_coding	33.53	34.53	58.75	66.09
1	ENSMUSG00000063229.14	Ldha	lactate dehydrogenase A	protein_coding	661.95	676.93	1342.18	1226.32
1	ENSMUSG00000063445.14	Nmral1	NmrA-like family domain containing 1	protein_coding	3.28	3.14	14.54	13.03
1	ENSMUSG00000063661.5	Krt73	keratin 73	protein_coding	4.02	4.93	21.88	19.64
1	ENSMUSG00000063904.3	4930533O14Rik	dipeptidylpeptidase 3	protein_coding	18.42	21.91	43.93	40.51
1	ENSMUSG00000064246.10	Chil1	chitinase-like 1	protein_coding	0.93	0.12	9.14	9.91
1	ENSMUSG00000064317.4	Gm10146	predicted gene 10146	protein_coding	59.25	59.89	154.2	112.64
1	ENSMUSG00000064325.3	Hhip	Hedgehog-interacting protein	protein_coding	0.02	0.15	8.36	7.41
1	ENSMUSG00000066026.14	Dhrs3	dehydrogenase/reductase (SDR family) member 3	protein_coding	283.08	326.33	488.38	476.45
1	ENSMUSG00000066456.14	Hmgn3	high mobility group nucleosomal binding domain 3	protein_coding	22.4	17.78	51.39	54.91
1	ENSMUSG00000066551.12	Hmgb1	high mobility group box 1	protein_coding	171.19	169.44	259.55	301.41
1	ENSMUSG00000066705.6	Fxyd6	FXYD domain-containing ion transport regulator 6	protein_coding	3.51	3.27	17.45	17.2
1	ENSMUSG00000066975.12	Cryba4	crystallin, beta A4	protein_coding	0.36	0.12	7	7.39
1	ENSMUSG00000067006.12	Serpinb5	serine (or cysteine) peptidase inhibitor, clade B, member 5	protein_coding	14.01	14.86	46.47	52.87
1	ENSMUSG00000067071.8	Hes6	hairy and enhancer of split 6	protein_coding	26.33	25.74	57.01	52.53
1	ENSMUSG00000067274.10	Rplp0	ribosomal protein, large, P0	protein_coding	2733.83	2623.52	4592.16	4257.78
1	ENSMUSG00000067367.9	Lyar	Ly1 antibody reactive clone	protein_coding	19.28	20.61	39.81	44.15
1	ENSMUSG00000067613.5	5430421N21Rik	keratin 83	protein_coding	1.75	2.49	92.29	76.61
1	ENSMUSG00000067614.4	Krt86	keratin 86	protein_coding	0.23	0.29	9.85	9.49
1	ENSMUSG00000067615.3	Krt81	keratin 81	protein_coding	1.12	0.61	28.72	23.97
1	ENSMUSG00000067653.11	Ankrd23	ankyrin repeat domain 23	protein_coding	15.41	16.5	51.6	47.46
1	ENSMUSG00000067818.6	Myl9	myosin, light polypeptide 9, regulatory	protein_coding	11.71	15.2	215.34	192.12
1	ENSMUSG00000068039.12	Tcp1	t-complex protein 1	protein_coding	97.55	102.39	166.95	173.95
1	ENSMUSG00000068075.2	Gm10229	predicted gene 10229	protein_coding	1.87	2.02	20.61	18.3
1	ENSMUSG00000068101.10	Cenpm	centromere protein M	protein_coding	3.28	3.72	15.66	16.19
1	ENSMUSG00000068206.12	Pick1	protein interacting with C kinase 1	protein_coding	6.24	5.25	22.26	17.07
1	ENSMUSG00000068328.9	Aup1	ancient ubiquitous protein 1	protein_coding	137.08	146.6	231.27	229.25
1	ENSMUSG00000068739.13	Sars	seryl-aminoacyl-tRNA synthetase	protein_coding	66.21	80.75	145.09	134.98
1	ENSMUSG00000068744.12	Psrc1	proline/serine-rich coiled-coil 1	protein_coding	8.21	5.19	27.88	25.64
1	ENSMUSG00000068874.13	Selenbp1	selenium binding protein 1	protein_coding	17.38	15.23	43.62	39.47
1	ENSMUSG00000068876.14	Cgn	cingulin	protein_coding	0.38	0.22	7.52	6.66
1	ENSMUSG00000068921.14	Dap3	death associated protein 3	protein_coding	44.14	48.97	78.65	81.98
1	ENSMUSG00000069301.5	Hist1h2ag	histone cluster 1, H2ag	protein_coding	0.85	0.46	9.65	6.35
1	ENSMUSG00000069808.13	Fam57a	family with sequence similarity 57, member A	protein_coding	3.56	4.66	20.25	19.5
1	ENSMUSG00000070319.5	Eif3g	eukaryotic translation initiation factor 3, subunit G	protein_coding	152.43	154.22	243.14	229.16
1	ENSMUSG00000070348.4	Ccnd1	cyclin D1	protein_coding	44.32	52.36	123.38	145.47
1	ENSMUSG00000070713.4	Gm10282	predicted pseudogene 10282	protein_coding	8.89	8.46	30.27	32.53
1	ENSMUSG00000070803.6	Cited4	Cbp/p300-interacting transactivator, with Glu/Asp-rich carboxy-terminal domain, 4	protein_coding	4.07	2.74	26.05	21.27
1	ENSMUSG00000071072.12	Ptges3	prostaglandin E synthase 3	protein_coding	121.18	129.86	205.1	220.87
1	ENSMUSG00000071379.1	Hpcal1	hippocalcin-like 1	protein_coding	39.82	35.41	84.89	74.81
1	ENSMUSG00000071454.13	Dtnb	dystrobrevin, beta	protein_coding	10.12	7.2	27.48	23.98
1	ENSMUSG00000071497.3	Nutf2-ps1	nuclear transport factor 2, pseudogene 1	protein_coding	103	107.75	192.99	202.71
1	ENSMUSG00000071547.3	Nt5dc2	5'-nucleotidase domain containing 2	protein_coding	5.46	6.67	46.61	41.03
1	ENSMUSG00000071632.10	2510002D24Rik	RIKEN cDNA 2510002D24 gene	protein_coding	14.02	11.91	29.39	30.11
1	ENSMUSG00000071644.10	Eef1g	eukaryotic translation elongation factor 1 gamma	protein_coding	316.16	322.73	597.61	568.02
1	ENSMUSG00000071662.3	Polr2g	polymerase (RNA) II (DNA directed) polypeptide G	protein_coding	86.28	85.04	148.73	142.87
1	ENSMUSG00000072591.10	5930412G12Rik	RIKEN cDNA 5930412G12 gene	lincRNA	0.59	0.4	7.6	16.51
1	ENSMUSG00000073599.9	Ecscr	endothelial cell surface expressed chemotaxis and apoptosis regulator	protein_coding	1.7	0.53	9.49	10.68
1	ENSMUSG00000073705.10	Apitd1	apoptosis-inducing, TAF9-like domain 1	protein_coding	2.67	3.16	13.18	12.7
1	ENSMUSG00000073771.11	Btbd19	BTB (POZ) domain containing 19	protein_coding	7.02	4.14	17.3	16.92
1	ENSMUSG00000073802.4	Cdkn2b	cyclin-dependent kinase inhibitor 2B (p15, inhibits CDK4)	protein_coding	29.43	26.37	84.57	82.73
1	ENSMUSG00000073889.10	Il11ra1	interleukin 11 receptor, alpha chain 1	protein_coding	57.55	61.01	130.67	113.17
1	ENSMUSG00000073987.4	Ggh	gamma-glutamyl hydrolase	protein_coding	38.43	37.11	81.07	85.45
1	ENSMUSG00000074129.12	Rpl13a	ribosomal protein L13A	protein_coding	955.58	933.13	1542.85	1697.57
1	ENSMUSG00000074199.7	Krtdap	keratinocyte differentiation associated protein	protein_coding	9.66	8.54	27.77	26.41
1	ENSMUSG00000074227.11	Spint2	serine protease inhibitor, Kunitz type 2	protein_coding	12.24	16.8	162.31	141.2
1	ENSMUSG00000074457.10	S100a16	S100 calcium binding protein A16	protein_coding	95.39	97.5	222.72	240.86
1	ENSMUSG00000074476.5	Spc24	SPC24, NDC80 kinetochore complex component, homolog (S. cerevisiae)	protein_coding	4.98	4.39	28.38	24.28
1	ENSMUSG00000074483.2	Bglap	bone gamma carboxyglutamate protein	protein_coding	2.39	1.6	11.01	7.79
1	ENSMUSG00000074622.4	Mafb	v-maf musculoaponeurotic fibrosarcoma oncogene family, protein B (avian)	protein_coding	8.47	8.09	26.69	27.16
1	ENSMUSG00000074656.12	Eif2s2	eukaryotic translation initiation factor 2, subunit 2 (beta)	protein_coding	58.46	56.06	118.3	134.83
1	ENSMUSG00000074825.4	Itpripl1	inositol 1,4,5-triphosphate receptor interacting protein-like 1	protein_coding	5.17	6.77	17.21	17.72
1	ENSMUSG00000074918.4	Inafm2	InaF motif containing 2	antisense	4.57	3.94	20.12	18.4
1	ENSMUSG00000074928.4	Krtap14	keratin associated protein 14	protein_coding	0	0.4	9.15	8.26
1	ENSMUSG00000075229.10	Ccdc58	coiled-coil domain containing 58	protein_coding	11.17	10.76	27.07	27.49
1	ENSMUSG00000075296.4	Aldh3b2	aldehyde dehydrogenase 3 family, member B2	protein_coding	1.79	2.43	11.37	10.96
1	ENSMUSG00000075588.6	Hoxb2	homeobox B2	protein_coding	2.87	2.17	18.06	19.55
1	ENSMUSG00000075593.10	Gal3st4	galactose-3-O-sulfotransferase 4	protein_coding	1.41	1.68	11.47	11.24
1	ENSMUSG00000076431.4	Sox4	SRY (sex determining region Y)-box 4	protein_coding	16.87	16.12	39.92	39.13
1	ENSMUSG00000076441.9	Ass1	argininosuccinate synthetase 1	protein_coding	31.87	29.21	136.56	135.57
1	ENSMUSG00000078453.2	Abracl	ABRA C-terminal like	protein_coding	53.62	57.55	89.84	110.95
1	ENSMUSG00000078619.10	Smarcd2	SWI/SNF related, matrix associated, actin dependent regulator of chromatin, subfamily d, member 2	protein_coding	19.23	21.42	57.99	58.19
1	ENSMUSG00000078812.10	Eif5a	eukaryotic translation initiation factor 5A	protein_coding	777.1	831.86	1412.54	1360.59
1	ENSMUSG00000078923.10	Ube2v1	ubiquitin-conjugating enzyme E2 variant 1	protein_coding	129.72	142.43	236.95	222.29
1	ENSMUSG00000078941.9	Ak6	adenylate kinase 6	protein_coding	106.95	99.55	176.09	172.44
1	ENSMUSG00000079111.3	Kdelr2	KDEL (Lys-Asp-Glu-Leu) endoplasmic reticulum protein retention receptor 2	protein_coding	96.4	102.73	186.11	200.03
1	ENSMUSG00000079592.9	C1qtnf5	C1q and tumor necrosis factor related protein 5	protein_coding	27.96	31.24	87.39	75.6
1	ENSMUSG00000084128.10	Esrp2	epithelial splicing regulatory protein 2	protein_coding	0.76	1.37	17.44	15.13
1	ENSMUSG00000085156.7	Gm11974	small nucleolar RNA host gene 15	processed_transcript	44.85	33.85	75.45	69
1	ENSMUSG00000085334.7	Gm12940	predicted gene 12940	processed_transcript	19.24	25.92	86.55	82.19
1	ENSMUSG00000085543.1	Gm13568	predicted gene 13568	processed_transcript	0.36	0	5.79	4.17
1	ENSMUSG00000085936.7	2610307P16Rik	RIKEN cDNA 2610307P16 gene	processed_transcript	0.77	0.63	10.83	12.11
1	ENSMUSG00000086390.7	1810019D21Rik	RIKEN cDNA 1810019D21 gene	processed_transcript	0.34	0.42	9.72	9.75
1	ENSMUSG00000086552.3	A730090H04Rik	distal-less homeobox 4, opposite strand	antisense	0.18	0.18	7.31	8.46
1	ENSMUSG00000086775.7	Snhg7os	small nucleolar RNA host gene 7, opposite strand	antisense	11.86	13.8	32.7	31.34
1	ENSMUSG00000087679.2	C330006A16Rik	transmembrane protein 250, pseudogene	lincRNA	53.97	59.53	176.42	162.23
1	ENSMUSG00000089665.1	Fcor	Foxo1 corepressor	antisense	1.5	0	7.96	7.49
1	ENSMUSG00000089804.1	Gm16136	predicted gene 16136	antisense	2.89	2.21	30.31	28.86
1	ENSMUSG00000089876.3	Tmem102	transmembrane protein 102	protein_coding	1.63	1.25	9.39	8.37
1	ENSMUSG00000090084.7	Srpx	sushi-repeat-containing protein	protein_coding	5.42	6.69	23.21	21.08
1	ENSMUSG00000091212.1	Krtap11-1	keratin associated protein 11-1	protein_coding	5.85	6.53	83.58	77.57
1	ENSMUSG00000091228.1	Gm20390	predicted gene 20390	protein_coding	119.4	143.89	212.29	249.38
1	ENSMUSG00000091537.2	Tma7	translational machinery associated 7	protein_coding	148.16	141.45	336.67	335.7
1	ENSMUSG00000091625.8	Lsm5	LSM5 homolog, U6 small nuclear RNA and mRNA degradation associated	protein_coding	37.48	34.89	86.24	89.33
1	ENSMUSG00000092074.1	Dynlt1a	dynein light chain Tctex-type 1A	protein_coding	14.06	8.8	36.17	39.3
1	ENSMUSG00000092203.7	1110038B12Rik	RIKEN cDNA 1110038B12 gene	processed_transcript	127.78	119.08	242.95	220.79
1	ENSMUSG00000093467.1	Gm20659	predicted gene 20659	antisense	3.49	4.48	46.83	58.99
1	ENSMUSG00000094065.1	Gm21541	predicted gene, 21541	protein_coding	15.18	4.61	79.39	66.17
1	ENSMUSG00000094686.1	Ccl21a	chemokine (C-C motif) ligand 21A (serine)	protein_coding	27.71	29.31	126.41	121.47
1	ENSMUSG00000094724.7	Rnaset2b	ribonuclease T2B	protein_coding	251.05	261.33	489.78	439.11
1	ENSMUSG00000094777.2	Hist1h2ap	histone cluster 1, H2ap	protein_coding	330.8	249.47	770.02	779.48
1	ENSMUSG00000095677.1	Dynlt1f	dynein light chain Tctex-type 1F	protein_coding	50.89	46.74	98.74	84.75
1	ENSMUSG00000095687.1	Rnaset2a	ribonuclease T2A	protein_coding	26.95	27.02	49.89	56.39
1	ENSMUSG00000095992.1	Krtap22-2	keratin associated protein 22-2	protein_coding	2.1	0	16.97	12.81
1	ENSMUSG00000096534.2	Krtap16-3	keratin associated protein 16-3	protein_coding	0	0.32	6.19	8.06
1	ENSMUSG00000096768.7	Erdr1	erythroid differentiation regulator 1	protein_coding	215.1	212.25	686.82	662.41
1	ENSMUSG00000097195.8	Snhg5	small nucleolar RNA host gene 5	processed_transcript	34.04	44.09	87.14	81.81
1	ENSMUSG00000098234.7	Snhg6	small nucleolar RNA host gene 6	lincRNA	57.54	51.72	99.98	118.85
1	ENSMUSG00000098318.7	1190002F15Rik	lncRNA downstream of Cdkn1b	lincRNA	16.52	16.93	39.39	34.41
1	ENSMUSG00000100975.1	Gm28875	predicted gene 28875	lincRNA	29.05	35.93	126.97	110.65
1	ENSMUSG00000102627.1	Snurf	SNRPN upstream reading frame	protein_coding	0	2.2	6.61	9.13
1	ENSMUSG00000102687.1	Gm37219	predicted gene, 37219	TEC	2.62	3.85	20.07	23.2
1	ENSMUSG00000104585.1	4921511C10Rik	RIKEN cDNA 4921511C10 gene	antisense	0.99	0.93	7.78	6.48
1	ENSMUSG00000104940.1	Gm42908	predicted gene 42908	TEC	3.72	4.74	19.26	18.5
1	ENSMUSG00000105055.1	Gm43079	predicted gene 43079	antisense	1.3	1.25	14.29	15.39
1	ENSMUSG00000105987.4	AI506816	expressed sequence AI506816	processed_transcript	37.72	43.27	80.88	76.64
1	ENSMUSG00000107068.1	Gm42742	predicted gene 42742	protein_coding	20.88	17.62	38.87	40.69
1	ENSMUSG00000107362.1	Gm42724	predicted gene, 40309	TEC	22.46	22.92	84.74	83.21
1	ENSMUSG00000108526.1	RP23-292C5.8	predicted gene 45828	TEC	2.01	2.37	11	10.12
1	ENSMUSG00000108645.1	RP23-84M17.4	predicted gene 44722	TEC	14.76	13.56	48.13	37.78

## Sheet: Melan WT P56 Up vs. Mut P56
Cluster	ID	Gene	Name	Type	Melanocyte WT P56 Rep1	Melanocyte WT P56 Rep2	Melanocyte Mut P56 Rep1	Melanocyte Mut P56 Rep2
0	ENSMUSG00000000078.6	Klf6	Kruppel-like factor 6	protein_coding	549.57	530.96	86.72	87.31
0	ENSMUSG00000000247.11	Lhx2	LIM homeobox protein 2	protein_coding	29.8	32.62	4.69	6.18
0	ENSMUSG00000000275.16	Trim25	tripartite motif-containing 25	protein_coding	46.68	40.58	4.55	5.44
0	ENSMUSG00000000308.14	Ckmt1	creatine kinase, mitochondrial 1, ubiquitous	protein_coding	79.96	73.8	27.2	24.16
0	ENSMUSG00000000326.12	Comt	catechol-O-methyltransferase	protein_coding	138.65	128.1	89.88	78.3
0	ENSMUSG00000000346.8	Dazap2	DAZ associated protein 2	protein_coding	664.75	620.55	305.13	284.36
0	ENSMUSG00000000416.16	Cttnbp2	cortactin binding protein 2	protein_coding	36.63	37.13	11.57	12
0	ENSMUSG00000000568.15	Hnrnpd	heterogeneous nuclear ribonucleoprotein D	protein_coding	82.53	82.01	26.35	23.82
0	ENSMUSG00000000579.14	Dynlt1c	dynein light chain Tctex-type 1C	protein_coding	22.75	27.84	5.61	8.34
0	ENSMUSG00000000682.7	Cd52	CD52 antigen	protein_coding	46.62	47.44	9.03	9.53
0	ENSMUSG00000000739.13	Sult5a1	sulfotransferase family 5A, member 1	protein_coding	71.31	60.14	8.3	6.45
0	ENSMUSG00000000787.12	Ddx3x	DEAD/H (Asp-Glu-Ala-Asp/His) box polypeptide 3, X-linked	protein_coding	38.68	38.65	17.92	18.43
0	ENSMUSG00000000838.17	Fmr1	fragile X mental retardation syndrome 1	protein_coding	33.94	34.4	14.08	12.66
0	ENSMUSG00000001020.8	S100a4	S100 calcium binding protein A4	protein_coding	740.23	666.16	278.61	229.21
0	ENSMUSG00000001029.15	Icam2	intercellular adhesion molecule 2	protein_coding	16.64	12.7	2.35	2.32
0	ENSMUSG00000001036.17	Epn2	epsin 2	protein_coding	22.67	21.19	6.99	8.01
0	ENSMUSG00000001052.15	Sec24b	Sec24 related gene family, member B (S. cerevisiae)	protein_coding	49.55	46.21	10.16	9.47
0	ENSMUSG00000001089.14	Luzp1	leucine zipper protein 1	protein_coding	197.88	241.31	41.46	47.92
0	ENSMUSG00000001134.9	Uxt	ubiquitously expressed transcript	protein_coding	85.58	88.73	48.26	46.08
0	ENSMUSG00000001211.14	Agpat3	1-acylglycerol-3-phosphate O-acyltransferase 3	protein_coding	81.95	63.39	37.79	32.92
0	ENSMUSG00000001240.13	Ramp2	receptor (calcitonin) activity modifying protein 2	protein_coding	75.96	77.45	38.62	33.54
0	ENSMUSG00000001289.12	Pfdn5	prefoldin 5	protein_coding	901.88	858.33	515.49	506.63
0	ENSMUSG00000001305.5	Rrp15	ribosomal RNA processing 15 homolog (S. cerevisiae)	protein_coding	57.71	51.2	31.47	31.45
0	ENSMUSG00000001419.17	Mef2d	myocyte enhancer factor 2D	protein_coding	24.16	22.53	8.5	7.91
0	ENSMUSG00000001473.6	Tubb6	tubulin, beta 6 class V	protein_coding	329.56	293.66	142.91	131.56
0	ENSMUSG00000001627.11	Ifrd1	interferon-related developmental regulator 1	protein_coding	647.3	734.24	211.5	236.44
0	ENSMUSG00000001855.15	Nup214	nucleoporin 214	protein_coding	72.57	72.73	11.93	12.09
0	ENSMUSG00000001865.2	Cpa3	carboxypeptidase A3, mast cell	protein_coding	4.57	5.06	0.04	0.22
0	ENSMUSG00000001911.16	Nfix	nuclear factor I/X	protein_coding	103.97	98.85	20.48	17.49
0	ENSMUSG00000001930.17	Vwf	Von Willebrand factor	protein_coding	8.14	5.37	0.7	1.07
0	ENSMUSG00000002204.8	Napsa	napsin A aspartic peptidase	protein_coding	5.69	7.41	0.98	1.21
0	ENSMUSG00000002227.15	Mov10	Moloney leukemia virus 10	protein_coding	16.87	20.74	4.2	4.04
0	ENSMUSG00000002289.15	Angptl4	angiopoietin-like 4	protein_coding	299.56	265.52	116.43	119.78
0	ENSMUSG00000002325.14	Irf9	interferon regulatory factor 9	protein_coding	56.52	52.76	19.09	16.97
0	ENSMUSG00000002379.6	Ndufa11	NADH dehydrogenase (ubiquinone) 1 alpha subcomplex 11	protein_coding	78.94	82.61	46.1	48.96
0	ENSMUSG00000002395.14	Use1	unconventional SNARE in the ER 1 homolog (S. cerevisiae)	protein_coding	384.28	362.81	165.92	173.58
0	ENSMUSG00000002409.17	Dyrk1b	dual-specificity tyrosine-(Y)-phosphorylation regulated kinase 1b	protein_coding	26.94	26.71	8.93	7.66
0	ENSMUSG00000002477.4	Snrpd1	small nuclear ribonucleoprotein D1	protein_coding	151.64	140.37	89.76	99.39
0	ENSMUSG00000002489.15	Tiam1	T cell lymphoma invasion and metastasis 1	protein_coding	10.7	14.6	3.05	4.45
0	ENSMUSG00000002602.16	Axl	AXL receptor tyrosine kinase	protein_coding	38.54	34.38	11.86	11.12
0	ENSMUSG00000002658.9	Gtf2f1	general transcription factor IIF, polypeptide 1	protein_coding	92.11	84.42	58.96	54.98
0	ENSMUSG00000002679.14	Med6	mediator complex subunit 6	protein_coding	47.28	47.23	21.54	22.85
0	ENSMUSG00000002983.16	Relb	avian reticuloendotheliosis viral (v-rel) oncogene related B	protein_coding	32.01	27.06	14.42	12.71
0	ENSMUSG00000002985.15	Apoe	apolipoprotein E	protein_coding	7380.22	6502.15	4524.6	3937.32
0	ENSMUSG00000002996.17	Hbp1	high mobility group box transcription factor 1	protein_coding	116.68	106.49	74.19	68.63
0	ENSMUSG00000003032.8	Klf4	Kruppel-like factor 4 (gut)	protein_coding	69.36	71.65	43.13	43.51
0	ENSMUSG00000003119.14	Cdk12	cyclin-dependent kinase 12	protein_coding	9.82	11.14	2.82	3.07
0	ENSMUSG00000003269.14	Cyth2	cytohesin 2	protein_coding	104.47	98.86	61.08	66.1
0	ENSMUSG00000003273.13	Car11	carbonic anhydrase 11	protein_coding	32.14	32.46	12.13	11.1
0	ENSMUSG00000003355.6	Fkbp11	FK506 binding protein 11	protein_coding	60.36	59.42	32.42	31.44
0	ENSMUSG00000003360.14	Ddx23	DEAD (Asp-Glu-Ala-Asp) box polypeptide 23	protein_coding	13.98	13.5	3.27	3.91
0	ENSMUSG00000003380.11	Rabac1	Rab acceptor 1 (prenylated)	protein_coding	1032.44	946.08	379.18	347.61
0	ENSMUSG00000003411.10	Rab3b	RAB3B, member RAS oncogene family	protein_coding	25.95	24.52	13.38	10.53
0	ENSMUSG00000003534.17	Ddr1	discoidin domain receptor family, member 1	protein_coding	145.09	118	18.28	17.37
0	ENSMUSG00000003541.6	Ier3	immediate early response 3	protein_coding	893.15	859.74	463.16	460.55
0	ENSMUSG00000003545.2	Fosb	FBJ osteosarcoma oncogene B	protein_coding	112.32	114.16	33.54	35.07
0	ENSMUSG00000003575.13	Crtc1	CREB regulated transcription coactivator 1	protein_coding	13.02	22.72	1.83	2.85
0	ENSMUSG00000003604.14	Aven	apoptosis, caspase activation inhibitor	protein_coding	10.47	12.55	3.83	3.09
0	ENSMUSG00000003617.16	Cp	ceruloplasmin	protein_coding	9.55	9.03	1.36	2.75
0	ENSMUSG00000003778.14	Brd8	bromodomain containing 8	protein_coding	77.39	74.02	19.51	19.98
0	ENSMUSG00000003992.14	Ssbp2	single-stranded DNA binding protein 2	protein_coding	105.35	98.9	43.85	40.12
0	ENSMUSG00000004032.10	Gstm5	glutathione S-transferase, mu 5	protein_coding	199.11	175.4	123.01	108.63
0	ENSMUSG00000004040.16	Stat3	signal transducer and activator of transcription 3	protein_coding	180.08	171.08	54.91	56.45
0	ENSMUSG00000004263.15	Atn1	atrophin 1	protein_coding	18.9	16.98	5.27	4.64
0	ENSMUSG00000004364.14	Cul3	cullin 3	protein_coding	23.27	21.82	7.77	9.37
0	ENSMUSG00000004535.12	Tax1bp1	Tax1 (human T cell leukemia virus type I) binding protein 1	protein_coding	294.79	287.1	54.3	52.39
0	ENSMUSG00000004558.14	Ndrg2	N-myc downstream regulated gene 2	protein_coding	66.91	61.04	31.01	28.92
0	ENSMUSG00000004591.16	Pkn2	protein kinase N2	protein_coding	80.89	79.06	17.95	17.91
0	ENSMUSG00000004642.13	Slbp	stem-loop binding protein	protein_coding	120.57	115.72	72.93	75.46
0	ENSMUSG00000004872.15	Pax3	paired box 3	protein_coding	129.24	129.53	54.99	55.61
0	ENSMUSG00000005043.13	Sgsh	N-sulfoglucosamine sulfohydrolase (sulfamidase)	protein_coding	13.06	19.85	4.39	4.06
0	ENSMUSG00000005125.12	Ndrg1	N-myc downstream regulated gene 1	protein_coding	318.04	278.77	44.78	42.94
0	ENSMUSG00000005148.7	Klf5	Kruppel-like factor 5	protein_coding	151.32	147.89	51.91	47.76
0	ENSMUSG00000005534.9	Insr	insulin receptor	protein_coding	56.89	52.27	11.58	11.51
0	ENSMUSG00000005575.15	Ube2m	ubiquitin-conjugating enzyme E2M	protein_coding	91.05	76.48	33.44	33.59
0	ENSMUSG00000005583.16	Mef2c	myocyte enhancer factor 2C	protein_coding	86.71	94.98	32.54	34.96
0	ENSMUSG00000005609.15	Ctr9	CTR9 homolog, Paf1/RNA polymerase II complex component	protein_coding	26.3	22.66	11.72	11.45
0	ENSMUSG00000005615.14	Pcyt1a	phosphate cytidylyltransferase 1, choline, alpha isoform	protein_coding	28.96	27.97	5.31	5.49
0	ENSMUSG00000005682.8	Pan2	PAN2 poly(A) specific ribonuclease subunit	protein_coding	14.64	14.94	3.24	2.79
0	ENSMUSG00000005698.15	Ctcf	CCCTC-binding factor	protein_coding	126.67	129.18	10.15	11.18
0	ENSMUSG00000005716.16	Pvalb	parvalbumin	protein_coding	79.32	78.29	5.8	5.86
0	ENSMUSG00000006005.17	Tpr	translocated promoter region, nuclear basket protein	protein_coding	85.2	104.67	34.06	35.62
0	ENSMUSG00000006010.14	BC003331	cDNA sequence BC003331	protein_coding	37.4	40.72	21.32	21.55
0	ENSMUSG00000006134.3	Crkl	v-crk avian sarcoma virus CT10 oncogene homolog-like	protein_coding	30.04	28.58	4.05	3.87
0	ENSMUSG00000006154.13	Eps8l1	EPS8-like 1	protein_coding	14.84	16.71	4.89	5.28
0	ENSMUSG00000006205.13	Htra1	HtrA serine peptidase 1	protein_coding	210.15	195.63	90.6	91.06
0	ENSMUSG00000006269.7	Atp6v1b1	ATPase, H+ transporting, lysosomal V1 subunit B1	protein_coding	12.69	11.9	0.2	0.11
0	ENSMUSG00000006356.10	Crip2	cysteine rich protein 2	protein_coding	677.69	617.47	254.9	226.07
0	ENSMUSG00000006360.11	Crip1	cysteine-rich protein 1 (intestinal)	protein_coding	3242.08	3126.39	797	776.66
0	ENSMUSG00000006498.16	Ptbp1	polypyrimidine tract binding protein 1	protein_coding	370.62	333.17	213.2	182.79
0	ENSMUSG00000006519.10	Cyba	cytochrome b-245, alpha polypeptide	protein_coding	174.49	157.47	97.02	92.65
0	ENSMUSG00000006527.14	Sfmbt1	Scm-like with four mbt domains 1	protein_coding	12.45	11.39	3.43	3.39
0	ENSMUSG00000006740.13	Kif5b	kinesin family member 5B	protein_coding	93.84	95.25	46.06	44.56
0	ENSMUSG00000006800.13	Sulf2	sulfatase 2	protein_coding	377.41	345.34	43.59	44.36
0	ENSMUSG00000007827.10	Ankrd26	ankyrin repeat domain 26	protein_coding	6.29	9.27	2	1.28
0	ENSMUSG00000007867.8	Ift43	intraflagellar transport 43	protein_coding	77.37	74.76	42.71	49.84
0	ENSMUSG00000007872.3	Id3	inhibitor of DNA binding 3	protein_coding	2087.43	1934.46	822.06	762.14
0	ENSMUSG00000008301.11	Phax	phosphorylated adaptor for RNA export	protein_coding	88.48	89.64	46.25	46.09
0	ENSMUSG00000008305.18	Tle1	transducin-like enhancer of split 1	protein_coding	34.83	33.05	14.1	12.44
0	ENSMUSG00000008384.8	Sertad1	SERTA domain containing 1	protein_coding	485.68	439.23	163	149.75
0	ENSMUSG00000008763.16	Man1a2	mannosidase, alpha, class 1A, member 2	protein_coding	37.87	48.8	6.82	11.87
0	ENSMUSG00000009097.9	Tbx1	T-box 1	protein_coding	45.07	38.56	9.01	7.6
0	ENSMUSG00000009281.6	Rarres2	retinoic acid receptor responder (tazarotene induced) 2	protein_coding	33.39	32.17	17.89	13.2
0	ENSMUSG00000009555.16	Cdk9	cyclin-dependent kinase 9 (CDC2-related kinase)	protein_coding	110.06	107.58	49.93	44.32
0	ENSMUSG00000009630.9	Ppp2cb	protein phosphatase 2 (formerly 2A), catalytic subunit, beta isoform	protein_coding	23.85	23.96	9.02	10.04
0	ENSMUSG00000009739.16	Pou6f1	POU domain, class 6, transcription factor 1	protein_coding	32.93	31.31	2.42	1.87
0	ENSMUSG00000010067.13	Rassf1	Ras association (RalGDS/AF-6) domain family member 1	protein_coding	207.1	191.68	90.37	81.99
0	ENSMUSG00000010277.7	2610507B11Rik	RIKEN cDNA 2610507B11 gene	protein_coding	53.25	67.13	6.97	6.08
0	ENSMUSG00000010358.13	Ifi35	interferon-induced protein 35	protein_coding	127.26	118.81	41.24	37.97
0	ENSMUSG00000010362.9	Rdm1	RAD52 motif 1	protein_coding	63.28	59.35	35.46	31.99
0	ENSMUSG00000010392.8	Gosr1	golgi SNAP receptor complex member 1	protein_coding	20.64	16.72	6.27	8.78
0	ENSMUSG00000010406.11	Mrpl52	mitochondrial ribosomal protein L52	protein_coding	453.51	490.18	289.28	294.93
0	ENSMUSG00000010608.15	Rbm25	RNA binding motif protein 25	protein_coding	337.01	334.24	87.83	91.53
0	ENSMUSG00000010911.12	Apip	APAF1 interacting protein	protein_coding	65.74	58.53	37.43	34.67
0	ENSMUSG00000011658.14	Fuz	fuzzy planar cell polarity protein	protein_coding	21.64	19.79	4.53	4.23
0	ENSMUSG00000011960.12	Ccnt1	cyclin T1	protein_coding	61.95	57.84	28.9	26.29
0	ENSMUSG00000013275.9	Slc41a1	solute carrier family 41, member 1	protein_coding	24.03	30.43	3.5	3.94
0	ENSMUSG00000013663.7	Pten	phosphatase and tensin homolog	protein_coding	24.35	21.31	9.82	8.48
0	ENSMUSG00000014074.17	Rnf168	ring finger protein 168	protein_coding	20.44	20.02	3.52	3.78
0	ENSMUSG00000014232.14	Cluap1	clusterin associated protein 1	protein_coding	33.96	28.7	15.44	13.33
0	ENSMUSG00000014550.14	Rbsn	rabenosyn, RAB effector	protein_coding	12.05	17.38	1.91	1.68
0	ENSMUSG00000014767.16	Tbp	TATA box binding protein	protein_coding	34.01	31.49	12.57	13.67
0	ENSMUSG00000015127.14	Unkl	unkempt family like zinc finger	protein_coding	7.79	5.41	1.11	1.13
0	ENSMUSG00000015165.16	Hnrnpl	heterogeneous nuclear ribonucleoprotein L	protein_coding	118.75	105.58	43.99	52.11
0	ENSMUSG00000015224.10	Cyp2j9	cytochrome P450, family 2, subfamily j, polypeptide 9	protein_coding	32.61	28.4	10.9	11.9
0	ENSMUSG00000015312.8	Gadd45b	growth arrest and DNA-damage-inducible 45 beta	protein_coding	696.44	647.65	250.69	236.99
0	ENSMUSG00000015354.8	Pcolce2	procollagen C-endopeptidase enhancer 2	protein_coding	87.52	94.96	25.05	22.44
0	ENSMUSG00000015467.14	Egfl8	EGF-like domain 8	protein_coding	11.33	10.34	1.51	2
0	ENSMUSG00000015501.10	Hivep2	human immunodeficiency virus type I enhancer binding protein 2	protein_coding	26.69	21.62	1.16	1.25
0	ENSMUSG00000015605.5	Srf	serum response factor	protein_coding	17.29	17.49	3.51	3.85
0	ENSMUSG00000015745.9	Plekho1	pleckstrin homology domain containing, family O member 1	protein_coding	126.92	139.33	23.78	21.43
0	ENSMUSG00000015747.5	Vps45	vacuolar protein sorting 45	protein_coding	43.61	36.6	22.83	19.75
0	ENSMUSG00000015757.10	Ppil4	peptidylprolyl isomerase (cyclophilin)-like 4	protein_coding	35.64	37.76	9.56	10.95
0	ENSMUSG00000015839.6	Nfe2l2	nuclear factor, erythroid derived 2, like 2	protein_coding	174.69	176.82	99.94	97.32
0	ENSMUSG00000015846.14	Rxra	retinoid X receptor alpha	protein_coding	35.21	29.71	3.78	3.73
0	ENSMUSG00000015850.11	Adamtsl4	ADAMTS-like 4	protein_coding	73.15	65.12	19.12	22.22
0	ENSMUSG00000015943.11	Bola1	bolA-like 1 (E. coli)	protein_coding	85.12	83.33	45.17	49.57
0	ENSMUSG00000016128.14	Stard13	StAR-related lipid transfer (START) domain containing 13	protein_coding	24.93	28.6	3.94	5.01
0	ENSMUSG00000016487.15	Ppfibp1	PTPRF interacting protein, binding protein 1 (liprin beta 1)	protein_coding	24	26.28	9.66	8.6
0	ENSMUSG00000016495.12	Plgrkt	plasminogen receptor, C-terminal lysine transmembrane protein	protein_coding	138.03	131.96	68.7	74.75
0	ENSMUSG00000016510.11	Mtif3	mitochondrial translational initiation factor 3	protein_coding	23.63	16.27	8.96	8.11
0	ENSMUSG00000016528.10	Mapkapk2	MAP kinase-activated protein kinase 2	protein_coding	44.93	40.61	18.89	17.46
0	ENSMUSG00000016758.3	Bik	BCL2-interacting killer	protein_coding	13.81	12.57	1.13	1.75
0	ENSMUSG00000016833.14	Mrps18c	mitochondrial ribosomal protein S18C	protein_coding	119.25	114.38	76.73	71.6
0	ENSMUSG00000016940.18	Kctd2	potassium channel tetramerisation domain containing 2	protein_coding	20.05	17.4	4.21	3.45
0	ENSMUSG00000017299.13	Dnttip1	deoxynucleotidyltransferase, terminal, interacting protein 1	protein_coding	65.32	56.44	16.69	16.22
0	ENSMUSG00000017300.9	Tnnc2	troponin C2, fast	protein_coding	257.17	248.12	45.02	43.34
0	ENSMUSG00000017631.18	Abr	active BCR-related gene	protein_coding	26.28	24.21	10.78	10.24
0	ENSMUSG00000017707.9	Serinc3	serine incorporator 3	protein_coding	30.06	30.77	12.25	13.46
0	ENSMUSG00000017721.15	Pigt	phosphatidylinositol glycan anchor biosynthesis, class T	protein_coding	49.72	47.42	6.67	5.66
0	ENSMUSG00000017734.15	Dbndd2	dysbindin (dystrobrevin binding protein 1) domain containing 2	protein_coding	74.95	62.34	44.64	35.83
0	ENSMUSG00000017781.17	Pitpna	phosphatidylinositol transfer protein, alpha	protein_coding	97.43	93.51	50.55	49.04
0	ENSMUSG00000017929.13	B4galt5	UDP-Gal:betaGlcNAc beta 1,4-galactosyltransferase, polypeptide 5	protein_coding	145.55	153.22	4.16	4.15
0	ENSMUSG00000018012.11	Rac3	RAS-related C3 botulinum substrate 3	protein_coding	36.85	31.18	8.73	8.39
0	ENSMUSG00000018171.9	Vmp1	vacuole membrane protein 1	protein_coding	859.66	828.98	309.6	296.84
0	ENSMUSG00000018286.6	Psmb6	proteasome (prosome, macropain) subunit, beta type 6	protein_coding	705.18	633.61	466.4	430.1
0	ENSMUSG00000018339.11	Gpx3	glutathione peroxidase 3	protein_coding	326.43	306.92	127.29	126.69
0	ENSMUSG00000018378.13	Cuedc1	CUE domain containing 1	protein_coding	28.26	30.62	11.74	11.55
0	ENSMUSG00000018395.19	Kif3a	kinesin family member 3A	protein_coding	90.47	82.97	20.43	21.98
0	ENSMUSG00000018417.14	Myo1b	myosin IB	protein_coding	74.79	78.29	9.96	14.24
0	ENSMUSG00000018449.12	Rpain	RPA interacting protein	protein_coding	167.27	167.1	57.21	64.85
0	ENSMUSG00000018501.17	Ncor1	nuclear receptor co-repressor 1	protein_coding	117.07	115.71	62.7	63.15
0	ENSMUSG00000018509.8	Cenpv	centromere protein V	protein_coding	36.39	36.21	8.14	5.97
0	ENSMUSG00000018736.14	Ndel1	nudE neurodevelopment protein 1 like 1	protein_coding	123.11	116.84	80.43	74.14
0	ENSMUSG00000018752.19	Tnfsfm13	tumor necrosis factor (ligand) superfamily, membrane-bound member 13	protein_coding	11.86	9.97	3.45	1.8
0	ENSMUSG00000018770.9	Atp5g3	ATP synthase, H+ transporting, mitochondrial F0 complex, subunit C3 (subunit 9)	protein_coding	699.36	667	300.61	283.85
0	ENSMUSG00000018822.7	Sfrp5	secreted frizzled-related sequence protein 5	protein_coding	11.94	12.34	2	2.19
0	ENSMUSG00000018899.16	Irf1	interferon regulatory factor 1	protein_coding	268.5	240.12	88.8	83.04
0	ENSMUSG00000018920.11	Cxcl16	chemokine (C-X-C motif) ligand 16	protein_coding	28.39	26.62	10.83	8.38
0	ENSMUSG00000018923.13	Med11	mediator complex subunit 11	protein_coding	58.19	47.45	31.01	28.78
0	ENSMUSG00000018965.11	Ywhah	tyrosine 3-monooxygenase/tryptophan 5-monooxygenase activation protein, eta polypeptide	protein_coding	361.07	351.54	218.85	209.59
0	ENSMUSG00000019102.10	Aldh3a1	aldehyde dehydrogenase family 3, subfamily A1	protein_coding	69.38	64.5	21.03	18.91
0	ENSMUSG00000019189.13	Rnf145	ring finger protein 145	protein_coding	53.95	54.27	13.08	12.08
0	ENSMUSG00000019256.17	Ahr	aryl-hydrocarbon receptor	protein_coding	18.21	18.36	3.6	4.47
0	ENSMUSG00000019505.7	Ubb	ubiquitin B	protein_coding	8228.55	6900.73	3301.62	2815.86
0	ENSMUSG00000019577.6	Pdk4	pyruvate dehydrogenase kinase, isoenzyme 4	protein_coding	38.14	36.51	2.24	3.49
0	ENSMUSG00000019689.4	1110001J03Rik	formation of mitochondrial complex V assembly factor 1	protein_coding	91.16	94.71	42.83	41.32
0	ENSMUSG00000019806.13	Aig1	androgen-induced 1	protein_coding	117.09	108.04	29.26	31.27
0	ENSMUSG00000019817.18	Plagl1	pleiomorphic adenoma gene-like 1	protein_coding	70.89	61.8	5.84	6.1
0	ENSMUSG00000019842.6	Traf3ip2	TRAF3 interacting protein 2	protein_coding	41.78	37.14	19.3	18.45
0	ENSMUSG00000019843.14	Fyn	Fyn proto-oncogene	protein_coding	35.71	48.4	12.66	11.13
0	ENSMUSG00000019890.3	Nts	neurotensin	protein_coding	22.29	21.67	4.47	4.94
0	ENSMUSG00000019897.8	Ccdc59	coiled-coil domain containing 59	protein_coding	56.15	69.43	21.89	23.39
0	ENSMUSG00000019907.9	Ppp1r12a	protein phosphatase 1, regulatory (inhibitor) subunit 12A	protein_coding	21.39	22.14	8.94	10.89
0	ENSMUSG00000019920.17	Lims1	LIM and senescent cell antigen-like domains 1	protein_coding	159.56	151.87	37.46	37.02
0	ENSMUSG00000019943.9	Atp2b1	ATPase, Ca++ transporting, plasma membrane 1	protein_coding	20.94	19.68	6.87	7.59
0	ENSMUSG00000019947.9	Arid5b	AT rich interactive domain 5B (MRF1-like)	protein_coding	104.68	113.22	7.7	8.25
0	ENSMUSG00000019986.16	Ahi1	Abelson helper integration site 1	protein_coding	9.03	9.7	1.65	1.58
0	ENSMUSG00000019997.11	Ctgf	connective tissue growth factor	protein_coding	25.54	30.49	11.58	10.16
0	ENSMUSG00000020024.6	Cep83	centrosomal protein 83	protein_coding	21.01	22.19	6.35	7.22
0	ENSMUSG00000020027.18	Socs2	suppressor of cytokine signaling 2	protein_coding	87.56	73.98	26.26	23.78
0	ENSMUSG00000020044.13	Timp3	tissue inhibitor of metalloproteinase 3	protein_coding	57.32	57.15	24.69	23.75
0	ENSMUSG00000020070.18	Rufy2	RUN and FYVE domain-containing 2	protein_coding	20.07	18.75	2.82	2.39
0	ENSMUSG00000020077.14	Srgn	serglycin	protein_coding	56.79	48.96	15.19	19.7
0	ENSMUSG00000020089.8	Ppa1	pyrophosphatase (inorganic) 1	protein_coding	135.12	129.11	78.3	73.37
0	ENSMUSG00000020091.14	Eif4ebp2	eukaryotic translation initiation factor 4E binding protein 2	protein_coding	46.41	44.91	11.39	9.93
0	ENSMUSG00000020100.15	Slc29a3	solute carrier family 29 (nucleoside transporters), member 3	protein_coding	15.85	13.74	2	1.26
0	ENSMUSG00000020107.10	Anapc16	anaphase promoting complex subunit 16	protein_coding	109.53	100.35	54.28	59.61
0	ENSMUSG00000020121.15	Srgap1	SLIT-ROBO Rho GTPase activating protein 1	protein_coding	10.03	10.23	0.9	1.63
0	ENSMUSG00000020130.8	Tbc1d15	TBC1 domain family, member 15	protein_coding	30.66	28.22	10.43	10.68
0	ENSMUSG00000020140.15	Lgr5	leucine rich repeat containing G protein coupled receptor 5	protein_coding	12.33	15.14	1.49	0.91
0	ENSMUSG00000020176.17	Grb10	growth factor receptor bound protein 10	protein_coding	25.95	25.26	12.66	8.62
0	ENSMUSG00000020198.7	Ap3d1	adaptor-related protein complex 3, delta 1 subunit	protein_coding	36.44	34.99	16.05	15.82
0	ENSMUSG00000020211.15	Sf3a2	splicing factor 3a, subunit 2	protein_coding	42.33	42.31	9.55	14.04
0	ENSMUSG00000020349.4	Ppp2ca	protein phosphatase 2 (formerly 2A), catalytic subunit, alpha isoform	protein_coding	82.1	77.17	24.56	25.15
0	ENSMUSG00000020376.16	Rnf130	ring finger protein 130	protein_coding	83.93	79.66	42.28	39.61
0	ENSMUSG00000020380.16	Rad50	RAD50 double strand break repair protein	protein_coding	11.72	11.29	2.63	3.25
0	ENSMUSG00000020388.12	Pdlim4	PDZ and LIM domain 4	protein_coding	61.86	52.25	21.61	19.91
0	ENSMUSG00000020390.12	Ube2b	ubiquitin-conjugating enzyme E2B	protein_coding	228.3	237.39	112.86	128.34
0	ENSMUSG00000020409.10	Slu7	SLU7 splicing factor homolog (S. cerevisiae)	protein_coding	74.38	61.41	21.39	25.67
0	ENSMUSG00000020415.16	Pttg1	pituitary tumor-transforming gene 1	protein_coding	241.12	242.57	68.14	69.24
0	ENSMUSG00000020451.17	Limk2	LIM motif-containing protein kinase 2	protein_coding	56.73	52.24	23.2	17.5
0	ENSMUSG00000020459.14	Mtif2	mitochondrial translational initiation factor 2	protein_coding	25.71	29.55	8.81	11.74
0	ENSMUSG00000020475.3	Pgam2	phosphoglycerate mutase 2	protein_coding	36.76	36.37	7.1	6.28
0	ENSMUSG00000020484.18	Xbp1	X-box binding protein 1	protein_coding	187.59	178.77	99.38	93.41
0	ENSMUSG00000020485.14	Supt4a	suppressor of Ty 4A	protein_coding	241.8	244.98	126.22	124.35
0	ENSMUSG00000020486.18	2017-09-04	septin 4	protein_coding	151.11	143.66	9.93	10.14
0	ENSMUSG00000020519.5	Sap30l	SAP30-like	protein_coding	29	30.11	7.11	6.83
0	ENSMUSG00000020526.12	Znhit3	zinc finger, HIT type 3	protein_coding	82.21	71.72	26.19	26.15
0	ENSMUSG00000020530.14	Ggnbp2	gametogenetin binding protein 2	protein_coding	90.01	90.65	48.94	49.13
0	ENSMUSG00000020538.15	Srebf1	sterol regulatory element binding transcription factor 1	protein_coding	142.25	150.48	28.81	29.66
0	ENSMUSG00000020561.7	Twistnb	twist basic helix-loop-helix transcription factor 1 neighbor	protein_coding	29.35	28.07	10.75	9.69
0	ENSMUSG00000020580.9	Rock2	Rho-associated coiled-coil containing protein kinase 2	protein_coding	8.4	8.44	1.78	1.98
0	ENSMUSG00000020608.6	Smc6	structural maintenance of chromosomes 6	protein_coding	22.16	22.42	5.99	6.4
0	ENSMUSG00000020611.14	Gna13	guanine nucleotide binding protein, alpha 13	protein_coding	64.8	63.77	36.49	36.52
0	ENSMUSG00000020659.15	Cbll1	Casitas B-lineage lymphoma-like 1	protein_coding	23.06	19.02	8.38	9.95
0	ENSMUSG00000020687.13	Cdc27	cell division cycle 27	protein_coding	23.22	24.33	4.53	3.86
0	ENSMUSG00000020694.16	Tlk2	tousled-like kinase 2 (Arabidopsis)	protein_coding	20.84	17.9	4.81	4.51
0	ENSMUSG00000020728.17	Cep112	centrosomal protein 112	protein_coding	8.33	12.88	2.01	1
0	ENSMUSG00000020745.15	Pafah1b1	platelet-activating factor acetylhydrolase, isoform 1b, subunit 1	protein_coding	33.04	36.63	9.12	17.25
0	ENSMUSG00000020774.9	Aspa	aspartoacylase	protein_coding	21.11	20.67	8.49	6.87
0	ENSMUSG00000020801.8	Med31	mediator complex subunit 31	protein_coding	49.05	52.32	15.4	16.4
0	ENSMUSG00000020807.14	4933427D14Rik	RIKEN cDNA 4933427D14 gene	protein_coding	16.03	12.86	1.8	1.56
0	ENSMUSG00000020812.17	1810032O08Rik	RIKEN cDNA 1810032O08 gene	protein_coding	59.99	57.43	30.35	28.06
0	ENSMUSG00000020817.16	Rabep1	rabaptin, RAB GTPase binding effector protein 1	protein_coding	107.14	108.59	21.58	22.65
0	ENSMUSG00000020844.6	Nxn	nucleoredoxin	protein_coding	28.09	26.62	10.38	10.88
0	ENSMUSG00000020850.14	Prpf8	pre-mRNA processing factor 8	protein_coding	17.7	19.38	6.58	5.59
0	ENSMUSG00000020857.11	Nme2	NME/NM23 nucleoside diphosphate kinase 2	protein_coding	512.4	479.66	326.35	329.26
0	ENSMUSG00000020859.16	Spag9	sperm associated antigen 9	protein_coding	91.9	96.2	10.55	9.9
0	ENSMUSG00000020863.15	Luc7l3	LUC7-like 3 (S. cerevisiae)	protein_coding	64.36	74.11	32	41.96
0	ENSMUSG00000020893.17	Per1	period circadian clock 1	protein_coding	19.82	22.12	4.46	4.22
0	ENSMUSG00000020894.16	Vamp2	vesicle-associated membrane protein 2	protein_coding	83.07	85.87	25.13	24
0	ENSMUSG00000020913.3	Krt24	keratin 24	protein_coding	9.17	7.71	0.3	0.13
0	ENSMUSG00000020919.11	Stat5b	signal transducer and activator of transcription 5B	protein_coding	33.49	31.6	8.18	7.58
0	ENSMUSG00000020922.11	Lsm12	LSM12 homolog	protein_coding	120.94	128.6	33.88	33.05
0	ENSMUSG00000020936.8	Nmt1	N-myristoyltransferase 1	protein_coding	52.81	61.08	23.41	34.62
0	ENSMUSG00000020964.14	Sel1l	sel-1 suppressor of lin-12-like (C. elegans)	protein_coding	28.33	32.65	14.59	12.49
0	ENSMUSG00000020982.8	Nemf	nuclear export mediator factor	protein_coding	34.8	33.16	14.67	15.36
0	ENSMUSG00000020993.8	Trappc6b	trafficking protein particle complex 6B	protein_coding	122.37	110.33	69.18	65.32
0	ENSMUSG00000020994.4	Pnn	pinin	protein_coding	48.25	49.76	14.67	16.55
0	ENSMUSG00000021000.15	Ctage5	melanoma inhibitory activity 2	protein_coding	50.07	48.1	16.3	19.26
0	ENSMUSG00000021024.14	Psma6	proteasome (prosome, macropain) subunit, alpha type 6	protein_coding	298.78	270.35	190.27	185.75
0	ENSMUSG00000021025.7	Nfkbia	nuclear factor of kappa light polypeptide gene enhancer in B cells inhibitor, alpha	protein_coding	1333.54	1228.8	668.98	618.67
0	ENSMUSG00000021039.8	Snw1	SNW domain containing 1	protein_coding	83.19	81.91	43.05	40.03
0	ENSMUSG00000021094.9	Dhrs7	dehydrogenase/reductase (SDR family) member 7	protein_coding	70.02	67.01	38.81	40.64
0	ENSMUSG00000021111.15	Papola	poly (A) polymerase alpha	protein_coding	124.03	123.47	64.49	72.16
0	ENSMUSG00000021112.8	Mpp5	membrane protein, palmitoylated 5 (MAGUK p55 subfamily member 5)	protein_coding	16.05	16.04	1.67	2.14
0	ENSMUSG00000021127.6	Zfp36l1	zinc finger protein 36, C3H type-like 1	protein_coding	392.92	386.67	60.54	63.07
0	ENSMUSG00000021133.8	Susd6	sushi domain containing 6	protein_coding	15.87	15.76	3.77	4.21
0	ENSMUSG00000021134.17	Srsf5	serine/arginine-rich splicing factor 5	protein_coding	394.95	406.65	252.6	277.81
0	ENSMUSG00000021149.7	Gtpbp4	GTP binding protein 4	protein_coding	43.14	38.81	22.68	21.13
0	ENSMUSG00000021156.16	Zmynd11	zinc finger, MYND domain containing 11	protein_coding	43.75	40.48	21.64	16.22
0	ENSMUSG00000021188.14	Trip11	thyroid hormone receptor interactor 11	protein_coding	53.59	52.07	4.38	5.09
0	ENSMUSG00000021189.11	Atxn3	ataxin 3	protein_coding	21.37	18.03	7.04	7.84
0	ENSMUSG00000021214.13	Akr1c18	aldo-keto reductase family 1, member C18	protein_coding	26.51	23.68	8.95	7.1
0	ENSMUSG00000021224.14	Numb	numb homolog (Drosophila)	protein_coding	14.38	15.17	5.84	3.81
0	ENSMUSG00000021243.14	Fcf1	FCF1 rRNA processing protein	protein_coding	186.68	160.61	106.86	98.91
0	ENSMUSG00000021248.8	Tmed10	transmembrane p24 trafficking protein 10	protein_coding	207.16	203.92	119.44	122.5
0	ENSMUSG00000021250.13	Fos	FBJ osteosarcoma oncogene	protein_coding	11662.8	10687.7	3170.8	3003.73
0	ENSMUSG00000021270.13	Hsp90aa1	heat shock protein 90, alpha (cytosolic), class A member 1	protein_coding	1824.45	1740.24	656.25	632.37
0	ENSMUSG00000021282.16	Eif5	eukaryotic translation initiation factor 5	protein_coding	396.14	402.15	95.29	96.94
0	ENSMUSG00000021318.15	Gli3	GLI-Kruppel family member GLI3	protein_coding	23.63	24.23	8.91	9.28
0	ENSMUSG00000021359.15	Tfap2a	transcription factor AP-2, alpha	protein_coding	26.85	27.1	6.38	8.11
0	ENSMUSG00000021365.14	Nedd9	neural precursor cell expressed, developmentally down-regulated gene 9	protein_coding	44.46	41.33	5.19	5.41
0	ENSMUSG00000021377.14	Dek	DEK oncogene (DNA binding)	protein_coding	362.36	374.89	76.53	86.72
0	ENSMUSG00000021408.14	Ripk1	receptor (TNFRSF)-interacting serine-threonine kinase 1	protein_coding	31.34	30.13	7.78	7
0	ENSMUSG00000021411.15	Pxdc1	PX domain containing 1	protein_coding	151.88	147.03	51.47	46.39
0	ENSMUSG00000021413.8	Prpf4b	pre-mRNA processing factor 4B	protein_coding	46.43	51.79	6.92	6.8
0	ENSMUSG00000021500.15	Ddx46	DEAD (Asp-Glu-Ala-Asp) box polypeptide 46	protein_coding	29.24	29.31	8.28	8.9
0	ENSMUSG00000021536.7	Adcy2	adenylate cyclase 2	protein_coding	16.88	14.8	2.94	3.52
0	ENSMUSG00000021557.14	Agtpbp1	ATP/GTP binding protein 1	protein_coding	17.52	10.07	4.21	3.62
0	ENSMUSG00000021597.16	Slf1	SMC5-SMC6 complex localization factor 1	protein_coding	22.77	25.36	3.53	4.76
0	ENSMUSG00000021699.17	Pde4d	phosphodiesterase 4D, cAMP specific	protein_coding	34.58	33.33	10.94	10.62
0	ENSMUSG00000021728.7	Emb	embigin	protein_coding	52.07	49.28	23.65	20.73
0	ENSMUSG00000021756.12	Il6st	interleukin 6 signal transducer	protein_coding	24.28	23.52	4.03	3.48
0	ENSMUSG00000021792.15	Fam213a	family with sequence similarity 213, member A	protein_coding	130.08	123.59	51.66	49.25
0	ENSMUSG00000021843.16	Ktn1	kinectin 1	protein_coding	64.16	70.3	9.23	12.13
0	ENSMUSG00000021870.17	Slmap	sarcolemma associated protein	protein_coding	19.08	17.65	5.53	6.17
0	ENSMUSG00000021876.14	Rnase4	ribonuclease, RNase A family 4	protein_coding	426.48	387.75	226.19	209.95
0	ENSMUSG00000021905.13	Dph3	diphthamine biosynthesis 3	protein_coding	159.23	183.62	61.31	74.39
0	ENSMUSG00000021963.16	Sap18	Sin3-associated polypeptide 18	protein_coding	70.32	68.64	16.3	25.08
0	ENSMUSG00000021990.15	Spata13	spermatogenesis associated 13	protein_coding	13.21	13.21	1.2	1
0	ENSMUSG00000022000.10	Zc3h13	zinc finger CCCH type containing 13	protein_coding	19.81	22.08	4.22	4.52
0	ENSMUSG00000022010.19	Tsc22d1	TSC22 domain family, member 1	protein_coding	289.6	268.4	162.26	153.3
0	ENSMUSG00000022040.7	Ephx2	epoxide hydrolase 2, cytoplasmic	protein_coding	23.09	21.84	7.13	7.27
0	ENSMUSG00000022051.15	Bnip3l	BCL2/adenovirus E1B interacting protein 3-like	protein_coding	465.25	447.2	254.9	258.47
0	ENSMUSG00000022094.15	Slc39a14	solute carrier family 39 (zinc transporter), member 14	protein_coding	22.65	20.11	7.74	9.67
0	ENSMUSG00000022109.5	Med4	mediator complex subunit 4	protein_coding	64.42	58.21	34.4	34.53
0	ENSMUSG00000022122.14	Ednrb	endothelin receptor type B	protein_coding	285.18	267.62	141.4	149.9
0	ENSMUSG00000022132.15	Cldn10	claudin 10	protein_coding	100.82	104.32	41.72	44.96
0	ENSMUSG00000022141.6	Nipbl	Nipped-B homolog (Drosophila)	protein_coding	12.85	12.71	3.87	4.11
0	ENSMUSG00000022144.3	Gdnf	glial cell line derived neurotrophic factor	protein_coding	9.14	9.27	1.75	1.73
0	ENSMUSG00000022146.12	Osmr	oncostatin M receptor	protein_coding	21.45	19.6	2.33	2.78
0	ENSMUSG00000022148.15	Fyb	FYN binding protein	protein_coding	13.39	13.53	1.88	2.35
0	ENSMUSG00000022185.18	Acin1	apoptotic chromatin condensation inducer 1	protein_coding	79.34	84.99	14	13.52
0	ENSMUSG00000022194.15	Pabpn1	poly(A) binding protein, nuclear 1	protein_coding	112.03	105.97	41.92	44.07
0	ENSMUSG00000022201.15	Zfr	zinc finger RNA binding protein	protein_coding	144.7	125.43	12.07	12.41
0	ENSMUSG00000022204.8	Ngdn	neuroguidin, EIF4E binding protein	protein_coding	125.77	112.59	60.66	57.84
0	ENSMUSG00000022205.15	Sub1	SUB1 homolog (S. cerevisiae)	protein_coding	482.87	547.38	273.82	318.23
0	ENSMUSG00000022216.16	Psme1	proteasome (prosome, macropain) activator subunit 1 (PA28 alpha)	protein_coding	256.3	248.83	171.33	153.31
0	ENSMUSG00000022247.12	Brix1	BRX1, biogenesis of ribosomes	protein_coding	68.12	77.63	33.38	42.44
0	ENSMUSG00000022270.15	Fam134b	family with sequence similarity 134, member B	protein_coding	26.6	27.39	10.01	10.99
0	ENSMUSG00000022272.17	Myo10	myosin X	protein_coding	42.18	44.97	14.72	13.43
0	ENSMUSG00000022292.15	Rrm2b	ribonucleotide reductase M2 B (TP53 inducible)	protein_coding	17.59	16.82	1.59	1.28
0	ENSMUSG00000022313.10	Utp23	UTP23 small subunit processome component	protein_coding	30	28.6	11.06	10.88
0	ENSMUSG00000022346.14	Myc	myelocytomatosis oncogene	protein_coding	273.38	275.27	99.33	101.23
0	ENSMUSG00000022354.3	Ndufb9	NADH dehydrogenase (ubiquinone) 1 beta subcomplex, 9	protein_coding	671.65	638.91	425.59	401.17
0	ENSMUSG00000022377.16	Asap1	ArfGAP with SH3 domain, ankyrin repeat and PH domain1	protein_coding	52.92	51.52	24.31	25.4
0	ENSMUSG00000022387.16	Brd1	bromodomain containing 1	protein_coding	14.71	15.22	4.15	4.36
0	ENSMUSG00000022419.15	Deptor	DEP domain containing MTOR-interacting protein	protein_coding	128.48	123.05	32.02	31.24
0	ENSMUSG00000022433.18	Csnk1e	casein kinase 1, epsilon	protein_coding	109.58	98.66	44.54	42.93
0	ENSMUSG00000022462.6	Slc38a2	solute carrier family 38, member 2	protein_coding	109.76	110.07	31.32	32.46
0	ENSMUSG00000022463.7	Srebf2	sterol regulatory element binding factor 2	protein_coding	67.69	61.66	19.98	20.3
0	ENSMUSG00000022464.13	Slc38a4	solute carrier family 38, member 4	protein_coding	28.43	28.52	0.53	0.41
0	ENSMUSG00000022479.15	Vdr	vitamin D receptor	protein_coding	37.83	35.95	9.04	9.12
0	ENSMUSG00000022498.16	Txndc11	thioredoxin domain containing 11	protein_coding	45.62	39.88	18.92	16.68
0	ENSMUSG00000022500.14	Litaf	LPS-induced TN factor	protein_coding	739	752.01	363.3	352.35
0	ENSMUSG00000022553.15	Maf1	MAF1 homolog, negative regulator of RNA polymerase III	protein_coding	214.19	196.96	138.71	127.48
0	ENSMUSG00000022565.15	Plec	plectin	protein_coding	75.82	73.86	11.33	10.36
0	ENSMUSG00000022587.14	Ly6e	lymphocyte antigen 6 complex, locus E	protein_coding	382.67	335.03	152.85	150.88
0	ENSMUSG00000022617.14	Chkb	choline kinase beta	protein_coding	115.25	110.3	64.21	69.62
0	ENSMUSG00000022641.15	Bbx	bobby sox HMG box containing	protein_coding	48.26	47.32	16.33	15.84
0	ENSMUSG00000022656.15	Pvrl3	nectin cell adhesion molecule 3	protein_coding	40.49	39.12	3.3	4.15
0	ENSMUSG00000022661.14	Cd200	CD200 antigen	protein_coding	354.28	333.24	226.93	199.71
0	ENSMUSG00000022671.12	Mzt2	mitotic spindle organizing protein 2	protein_coding	91.35	90.71	32.45	33.28
0	ENSMUSG00000022701.17	2610015P09Rik	coiled-coil domain containing 191	protein_coding	25.66	29.77	6.01	6.63
0	ENSMUSG00000022704.15	Qtrtd1	queuine tRNA-ribosyltransferase domain containing 1	protein_coding	15.17	12.85	3.03	3.53
0	ENSMUSG00000022710.17	Usp7	ubiquitin specific peptidase 7	protein_coding	21.66	22.32	6.92	6.72
0	ENSMUSG00000022744.12	Cldnd1	claudin domain containing 1	protein_coding	109.63	105.4	58.5	57.84
0	ENSMUSG00000022747.16	St3gal6	ST3 beta-galactoside alpha-2,3-sialyltransferase 6	protein_coding	247.09	231.24	120.32	118.38
0	ENSMUSG00000022754.5	Tmem45a	transmembrane protein 45a	protein_coding	48.66	57.46	26.82	32.55
0	ENSMUSG00000022800.13	Fyttd1	forty-two-three domain containing 1	protein_coding	58.02	67.65	22.83	23.79
0	ENSMUSG00000022801.13	Lrch3	leucine-rich repeats and calponin homology (CH) domain containing 3	protein_coding	20.31	21.73	2.67	3.66
0	ENSMUSG00000022836.10	Mylk	myosin, light polypeptide kinase	protein_coding	28.41	29.98	7.1	7.16
0	ENSMUSG00000022848.8	Dirc2	disrupted in renal carcinoma 2 (human)	protein_coding	40.38	40.18	6.87	6.1
0	ENSMUSG00000022865.13	Cxadr	coxsackie virus and adenovirus receptor	protein_coding	27.42	25.74	3.83	3.36
0	ENSMUSG00000022885.15	St6gal1	beta galactoside alpha 2,6 sialyltransferase 1	protein_coding	81.17	95.48	9.66	10.7
0	ENSMUSG00000022899.8	Slc15a2	solute carrier family 15 (H+/peptide transporter), member 2	protein_coding	18.17	18.65	3.13	3.55
0	ENSMUSG00000022911.10	Arl13b	ADP-ribosylation factor-like 13B	protein_coding	61.94	65.87	5.94	6.53
0	ENSMUSG00000022961.17	Son	Son DNA binding protein	protein_coding	106.82	134.85	43.97	55.48
0	ENSMUSG00000022971.18	Ifnar2	interferon (alpha and beta) receptor 2	protein_coding	215.85	196.46	79.79	86.46
0	ENSMUSG00000022999.14	Lmbr1l	limb region 1 like	protein_coding	24.87	26.68	7.19	9.04
0	ENSMUSG00000023032.12	Slc4a8	solute carrier family 4 (anion exchanger), member 8	protein_coding	37.87	41.69	13.11	11.65
0	ENSMUSG00000023064.4	Sncg	synuclein, gamma	protein_coding	17.97	17.55	1.12	1.35
0	ENSMUSG00000023067.13	Cdkn1a	cyclin-dependent kinase inhibitor 1A (P21)	protein_coding	1937.15	1861.37	476.51	454.18
0	ENSMUSG00000023089.12	Ndufa5	NADH dehydrogenase (ubiquinone) 1 alpha subcomplex, 5	protein_coding	320.6	303.03	192.19	196.48
0	ENSMUSG00000023170.14	Gps2	G protein pathway suppressor 2	protein_coding	149.59	158.59	58.49	52.14
0	ENSMUSG00000023186.14	Vwa5a	von Willebrand factor A domain containing 5A	protein_coding	32.73	35.35	8.95	9.79
0	ENSMUSG00000023348.11	Trip6	thyroid hormone receptor interactor 6	protein_coding	61.03	50.83	29.32	31.26
0	ENSMUSG00000023827.8	Agpat4	1-acylglycerol-3-phosphate O-acyltransferase 4 (lysophosphatidic acid acyltransferase, delta)	protein_coding	40.25	42.13	18.76	19.42
0	ENSMUSG00000023852.13	Chd1	chromodomain helicase DNA binding protein 1	protein_coding	49.6	48.11	14.8	15.83
0	ENSMUSG00000023905.14	Tnfrsf12a	tumor necrosis factor receptor superfamily, member 12a	protein_coding	611.7	579.74	133.71	124.5
0	ENSMUSG00000023932.8	Cdc5l	cell division cycle 5-like (S. pombe)	protein_coding	45.01	43.45	21.48	22.09
0	ENSMUSG00000023944.14	Hsp90ab1	heat shock protein 90 alpha (cytosolic), class B member 1	protein_coding	2359.58	2145.03	1436.88	1336.5
0	ENSMUSG00000023966.8	Rsph9	radial spoke head 9 homolog (Chlamydomonas)	protein_coding	29.8	29.65	9.12	9.13
0	ENSMUSG00000023967.9	Mrps18a	mitochondrial ribosomal protein S18A	protein_coding	111.08	113	73	64.88
0	ENSMUSG00000023971.8	Rrp36	ribosomal RNA processing 36 homolog (S. cerevisiae)	protein_coding	56.9	52.35	31.69	27.66
0	ENSMUSG00000023991.16	Foxp4	forkhead box P4	protein_coding	32.96	35.87	5.82	4.9
0	ENSMUSG00000024019.17	Cmtr1	cap methyltransferase 1	protein_coding	43.54	44.74	17.87	14.29
0	ENSMUSG00000024042.6	Sik1	salt inducible kinase 1	protein_coding	32.8	31.91	5.22	5.19
0	ENSMUSG00000024048.14	Myl12a	myosin, light chain 12A, regulatory, non-sarcomeric	protein_coding	1072.33	1035.1	665.48	676.91
0	ENSMUSG00000024052.17	Lpin2	lipin 2	protein_coding	19.94	22.05	9.46	7.9
0	ENSMUSG00000024055.14	Cyp4f13	cytochrome P450, family 4, subfamily f, polypeptide 13	protein_coding	37.57	29.97	17.13	15.6
0	ENSMUSG00000024074.7	Crim1	cysteine rich transmembrane BMP regulator 1 (chordin like)	protein_coding	8.38	8.24	0.76	0.87
0	ENSMUSG00000024079.4	Eif2ak2	eukaryotic translation initiation factor 2-alpha kinase 2	protein_coding	19.38	17.99	2.6	3.18
0	ENSMUSG00000024096.16	Ralbp1	ralA binding protein 1	protein_coding	43.87	44.67	22.45	23.33
0	ENSMUSG00000024097.10	Srsf7	serine/arginine-rich splicing factor 7	protein_coding	104.15	109.17	61.58	59.13
0	ENSMUSG00000024109.18	Nrxn1	neurexin I	protein_coding	16.75	13.1	0.79	1.32
0	ENSMUSG00000024143.14	Rhoq	ras homolog family member Q	protein_coding	21.47	25.13	2.48	2.88
0	ENSMUSG00000024146.9	Cript	cysteine-rich PDZ-binding protein	protein_coding	172.2	157	96.19	92.44
0	ENSMUSG00000024188.15	Luc7l	Luc7-like	protein_coding	58.38	59.84	27.97	29.27
0	ENSMUSG00000024190.6	Dusp1	dual specificity phosphatase 1	protein_coding	812.7	746.59	337.02	308.97
0	ENSMUSG00000024236.17	Svil	supervillin	protein_coding	26.68	29.33	2.9	3.17
0	ENSMUSG00000024238.13	Zeb1	zinc finger E-box binding homeobox 1	protein_coding	19.8	19.78	1.96	1.51
0	ENSMUSG00000024240.13	Epc1	enhancer of polycomb homolog 1 (Drosophila)	protein_coding	42.48	54.38	13.36	13.44
0	ENSMUSG00000024273.7	2700062C07Rik	RIKEN cDNA 2700062C07 gene	protein_coding	31.02	30.49	14.79	13.96
0	ENSMUSG00000024283.14	Wac	WW domain containing adaptor with coiled-coil	protein_coding	70.64	68.98	23.9	27.45
0	ENSMUSG00000024335.19	Brd2	bromodomain containing 2	protein_coding	144.54	136.54	87.49	77.58
0	ENSMUSG00000024400.15	Wdr33	WD repeat domain 33	protein_coding	55.57	56.33	24.12	25.47
0	ENSMUSG00000024413.13	Npc1	Niemann-Pick type C1	protein_coding	85.48	122.26	9.77	9.61
0	ENSMUSG00000024414.13	Mrpl27	mitochondrial ribosomal protein L27	protein_coding	122.09	120.59	78.9	75.71
0	ENSMUSG00000024431.14	Nr3c1	nuclear receptor subfamily 3, group C, member 1	protein_coding	143.93	137.21	12.12	10.82
0	ENSMUSG00000024462.17	Gabbr1	gamma-aminobutyric acid (GABA) B receptor, 1	protein_coding	12.19	13.15	3.55	2.99
0	ENSMUSG00000024486.5	Hbegf	heparin-binding EGF-like growth factor	protein_coding	157.17	153.88	28.42	28.58
0	ENSMUSG00000024491.15	Rbm27	RNA binding motif protein 27	protein_coding	8.43	8.65	1.76	1.96
0	ENSMUSG00000024498.15	Tcerg1	transcription elongation regulator 1 (CA150)	protein_coding	39.72	38.5	8.42	9.07
0	ENSMUSG00000024513.16	Mbd2	methyl-CpG binding domain protein 2	protein_coding	76.25	78.11	17.53	13.91
0	ENSMUSG00000024517.16	Grp	gastrin releasing peptide	protein_coding	7.21	5.61	0.42	0.16
0	ENSMUSG00000024526.8	Cidea	cell death-inducing DNA fragmentation factor, alpha subunit-like effector A	protein_coding	22.14	19.74	8.29	8.8
0	ENSMUSG00000024539.17	Ptpn2	protein tyrosine phosphatase, non-receptor type 2	protein_coding	102.48	94.73	32.5	32.07
0	ENSMUSG00000024576.14	Csnk1a1	casein kinase 1, alpha 1	protein_coding	222.99	210.26	114.84	120.49
0	ENSMUSG00000024581.12	Napg	N-ethylmaleimide sensitive fusion protein attachment protein gamma	protein_coding	26.83	27.64	8.18	7.88
0	ENSMUSG00000024601.8	Isoc1	isochorismatase domain containing 1	protein_coding	72.4	67.42	23.79	21.75
0	ENSMUSG00000024610.14	Cd74	CD74 antigen (invariant polypeptide of major histocompatibility complex, class II antigen-associated)	protein_coding	1324.13	1206.47	153.3	137.28
0	ENSMUSG00000024659.14	Anxa1	annexin A1	protein_coding	1346.19	1259.99	867.82	829.38
0	ENSMUSG00000024667.11	Tmem216	transmembrane protein 216	protein_coding	56	55.38	31.17	27.27
0	ENSMUSG00000024695.15	Zfp91	zinc finger protein 91	protein_coding	17.8	18.91	3.05	2.68
0	ENSMUSG00000024712.9	Rfk	riboflavin kinase	protein_coding	84.17	88.89	45.76	45.58
0	ENSMUSG00000024735.13	Prpf19	pre-mRNA processing factor 19	protein_coding	14.43	14.46	3.35	3.7
0	ENSMUSG00000024750.10	Zfand5	zinc finger, AN1-type domain 5	protein_coding	377.41	390.39	165.23	156.12
0	ENSMUSG00000024778.12	Fas	Fas (TNF receptor superfamily member 6)	protein_coding	43.22	40.73	6.2	5.79
0	ENSMUSG00000024784.13	Gpha2	glycoprotein hormone alpha 2	protein_coding	398.55	379.46	4.1	4.05
0	ENSMUSG00000024805.15	Pcgf5	polycomb group ring finger 5	protein_coding	29.47	28.49	10.98	11.28
0	ENSMUSG00000024811.11	Tnks2	tankyrase, TRF1-interacting ankyrin-related ADP-ribose polymerase 2	protein_coding	19.75	19.7	7.36	8
0	ENSMUSG00000024817.13	Uhrf2	ubiquitin-like, containing PHD and RING finger domains 2	protein_coding	48.59	47.91	19.9	20.88
0	ENSMUSG00000024829.12	Mrpl21	mitochondrial ribosomal protein L21	protein_coding	115.29	100.08	64.39	61.84
0	ENSMUSG00000024856.10	Cdk2ap2	CDK2-associated protein 2	protein_coding	280.86	250.56	186.81	167.73
0	ENSMUSG00000024912.5	Fosl1	fos-like antigen 1	protein_coding	124.3	114.09	26.01	24.61
0	ENSMUSG00000024926.9	Kat5	K(lysine) acetyltransferase 5	protein_coding	31.54	29.28	16.66	14.49
0	ENSMUSG00000024927.7	Rela	v-rel reticuloendotheliosis viral oncogene homolog A (avian)	protein_coding	92.2	84.79	50.72	47.43
0	ENSMUSG00000024962.13	Vegfb	vascular endothelial growth factor B	protein_coding	71.85	67.9	34.11	30.73
0	ENSMUSG00000024974.10	Smc3	structural maintenance of chromosomes 3	protein_coding	34.34	35.07	9.44	11.13
0	ENSMUSG00000024985.18	Tcf7l2	transcription factor 7 like 2, T cell specific, HMG box	protein_coding	72.39	71.43	40.63	44.46
0	ENSMUSG00000024991.7	Eif3a	eukaryotic translation initiation factor 3, subunit A	protein_coding	44.06	44.3	21.83	22.45
0	ENSMUSG00000025006.15	Sorbs1	sorbin and SH3 domain containing 1	protein_coding	98.02	94.37	50.02	49.66
0	ENSMUSG00000025035.8	Arl3	ADP-ribosylation factor-like 3	protein_coding	81.22	75.94	46.85	44.52
0	ENSMUSG00000025060.14	Slk	STE20-like kinase	protein_coding	32.09	33.33	2.57	3.2
0	ENSMUSG00000025064.14	Col17a1	collagen, type XVII, alpha 1	protein_coding	45.03	44.98	7.58	7.01
0	ENSMUSG00000025066.9	Sfr1	SWI5 dependent recombination repair 1	protein_coding	395.39	372.47	139.28	151.69
0	ENSMUSG00000025068.7	Gsto1	glutathione S-transferase omega 1	protein_coding	192.51	186.44	105.51	107.95
0	ENSMUSG00000025077.13	Dclre1a	DNA cross-link repair 1A	protein_coding	21.1	19.89	2.87	2.63
0	ENSMUSG00000025085.16	Ablim1	actin-binding LIM protein 1	protein_coding	20.29	21.98	4.78	5.55
0	ENSMUSG00000025134.2	Alyref	Aly/REF export factor	protein_coding	229.16	246.03	58.82	67.58
0	ENSMUSG00000025147.6	Mob2	MOB kinase activator 2	protein_coding	103.77	87.28	52.79	45.75
0	ENSMUSG00000025169.6	Ogfod3	2-oxoglutarate and iron-dependent oxygenase domain containing 3	protein_coding	37.92	35.5	17.03	17.64
0	ENSMUSG00000025178.8	Pi4k2a	phosphatidylinositol 4-kinase type 2 alpha	protein_coding	51.14	49.58	7.66	7.36
0	ENSMUSG00000025223.14	Ldb1	LIM domain binding 1	protein_coding	58.66	53.61	15.37	14.28
0	ENSMUSG00000025224.14	Gbf1	golgi-specific brefeldin A-resistance factor 1	protein_coding	21.19	23.81	4.98	6.81
0	ENSMUSG00000025234.11	Arih1	ariadne RBR E3 ubiquitin protein ligase 1	protein_coding	42.49	41.08	22.59	20.2
0	ENSMUSG00000025264.12	Tsr2	TSR2 20S rRNA accumulation	protein_coding	60.21	55.62	23.39	24
0	ENSMUSG00000025269.16	Apex2	apurinic/apyrimidinic endonuclease 2	protein_coding	22.26	16.7	7.43	6.48
0	ENSMUSG00000025287.15	Acot9	acyl-CoA thioesterase 9	protein_coding	117.34	114.74	66.29	62.63
0	ENSMUSG00000025326.11	Ube3a	ubiquitin protein ligase E3A	protein_coding	88.84	92.26	34	37.24
0	ENSMUSG00000025337.10	Sbds	SBDS ribosome assembly guanine nucleotide exchange factor	protein_coding	160.73	163.02	76.22	79.16
0	ENSMUSG00000025408.15	Ddit3	DNA-damage inducible transcript 3	protein_coding	291.37	274.86	120.52	109.88
0	ENSMUSG00000025409.14	Mbd6	methyl-CpG binding domain protein 6	protein_coding	23.65	23.96	4.49	3.83
0	ENSMUSG00000025481.11	Urah	urate (5-hydroxyiso-) hydrolase	protein_coding	243.89	216.31	97.38	85.65
0	ENSMUSG00000025488.8	Cox8b	cytochrome c oxidase subunit VIIIb	protein_coding	8.9	8.68	1.69	1.36
0	ENSMUSG00000025492.6	Ifitm3	interferon induced transmembrane protein 3	protein_coding	1699.07	1557.56	912.24	835.47
0	ENSMUSG00000025498.14	Irf7	interferon regulatory factor 7	protein_coding	45.75	41.39	15.47	14.37
0	ENSMUSG00000025612.5	Bach1	BTB and CNC homology 1, basic leucine zipper transcription factor 1	protein_coding	19.68	18.11	4.68	3.97
0	ENSMUSG00000025616.14	Usp16	ubiquitin specific peptidase 16	protein_coding	81.06	78.92	31.2	22.29
0	ENSMUSG00000025650.12	Col7a1	collagen, type VII, alpha 1	protein_coding	19.97	9.01	2.26	3.24
0	ENSMUSG00000025746.11	Il6	interleukin 6	protein_coding	40.94	37.07	2.94	3.43
0	ENSMUSG00000025790.14	Slco3a1	solute carrier organic anion transporter family, member 3a1	protein_coding	23.57	23.27	8.67	8.88
0	ENSMUSG00000025856.15	Pdgfa	platelet derived growth factor, alpha	protein_coding	117.5	109.14	23.51	22.18
0	ENSMUSG00000025870.10	Arl10	ADP-ribosylation factor-like 10	protein_coding	43.71	36.37	11.87	11.05
0	ENSMUSG00000025873.15	Faf2	Fas associated factor family member 2	protein_coding	56.36	46.84	25.99	25.89
0	ENSMUSG00000025889.13	Snca	synuclein, alpha	protein_coding	25	24.06	8.82	9.22
0	ENSMUSG00000025907.14	Rb1cc1	RB1-inducible coiled-coil 1	protein_coding	21.36	19.7	4.24	5.22
0	ENSMUSG00000025927.13	Tfap2b	transcription factor AP-2 beta	protein_coding	158.64	198.12	91.85	96.43
0	ENSMUSG00000025932.14	Eya1	EYA transcriptional coactivator and phosphatase 1	protein_coding	178.15	169.77	11.17	10.78
0	ENSMUSG00000025959.13	Klf7	Kruppel-like factor 7 (ubiquitous)	protein_coding	122.72	127.18	20.84	20.26
0	ENSMUSG00000025964.15	Adam23	a disintegrin and metallopeptidase domain 23	protein_coding	5.26	5.21	0.13	0.11
0	ENSMUSG00000025979.13	Mob4	MOB family member 4, phocein	protein_coding	142.97	148.48	88.3	86.14
0	ENSMUSG00000025981.13	Coq10b	coenzyme Q10B	protein_coding	280.15	276.05	40.19	42.18
0	ENSMUSG00000025982.13	Sf3b1	splicing factor 3b, subunit 1	protein_coding	179.83	178.26	59.49	66.54
0	ENSMUSG00000025995.16	Wdr75	WD repeat domain 75	protein_coding	30.89	37.24	16.69	12.33
0	ENSMUSG00000026004.15	Kansl1l	KAT8 regulatory NSL complex subunit 1-like	protein_coding	18.11	18.65	3.84	4.52
0	ENSMUSG00000026009.14	Icos	inducible T cell co-stimulator	protein_coding	8.88	8.45	0.2	0.16
0	ENSMUSG00000026020.9	Nop58	NOP58 ribonucleoprotein	protein_coding	300.88	289.32	47.52	54.51
0	ENSMUSG00000026023.16	Cdk15	cyclin-dependent kinase 15	protein_coding	40.35	42.85	12.89	13.97
0	ENSMUSG00000026034.17	Clk1	CDC-like kinase 1	protein_coding	293.88	275.18	145.76	146.76
0	ENSMUSG00000026078.10	Pdcl3	phosducin-like 3	protein_coding	100.75	107.83	57.69	69.76
0	ENSMUSG00000026104.14	Stat1	signal transducer and activator of transcription 1	protein_coding	98.84	95.92	21.61	21.86
0	ENSMUSG00000026109.14	Tmeff2	transmembrane protein with EGF-like and two follistatin-like domains 2	protein_coding	14.76	14.7	2.87	2.68
0	ENSMUSG00000026110.15	Mgat4a	mannoside acetylglucosaminyltransferase 4, isoenzyme A	protein_coding	9.46	13.28	1.63	1.72
0	ENSMUSG00000026126.15	Ptpn18	protein tyrosine phosphatase, non-receptor type 18	protein_coding	12.51	10.55	2.54	3.24
0	ENSMUSG00000026176.13	Ctdsp1	CTD (carboxy-terminal domain, RNA polymerase II, polypeptide A) small phosphatase 1	protein_coding	23.97	24.13	9.72	10.26
0	ENSMUSG00000026189.13	Pecr	peroxisomal trans-2-enoyl-CoA reductase	protein_coding	36.54	31.76	17.07	14.54
0	ENSMUSG00000026192.13	Atic	5-aminoimidazole-4-carboxamide ribonucleotide formyltransferase/IMP cyclohydrolase	protein_coding	20.01	17.03	6.26	5.51
0	ENSMUSG00000026202.13	Tuba4a	tubulin, alpha 4A	protein_coding	239.56	223.61	133.77	121.3
0	ENSMUSG00000026234.12	Ncl	nucleolin	protein_coding	246.68	259.08	128.68	148.01
0	ENSMUSG00000026241.5	Nppc	natriuretic peptide type C	protein_coding	28.28	32.03	4.85	3.53
0	ENSMUSG00000026247.13	Ecel1	endothelin converting enzyme-like 1	protein_coding	30.4	27.8	3.44	3.93
0	ENSMUSG00000026258.5	3110079O15Rik	RIKEN cDNA 3110079O15 gene	protein_coding	40.2	33.6	12.16	14.57
0	ENSMUSG00000026283.13	Ing5	inhibitor of growth family, member 5	protein_coding	13.45	13.95	2.71	2.74
0	ENSMUSG00000026327.8	Serpinb11	serine (or cysteine) peptidase inhibitor, clade B (ovalbumin), member 11	protein_coding	12.93	11.08	0.09	0.17
0	ENSMUSG00000026335.16	Pam	peptidylglycine alpha-amidating monooxygenase	protein_coding	44.61	38.26	17.49	22.99
0	ENSMUSG00000026353.9	Ubxn4	UBX domain protein 4	protein_coding	163.57	192.81	34.89	42.44
0	ENSMUSG00000026360.9	Rgs2	regulator of G-protein signaling 2	protein_coding	122.91	120.03	38.23	45.09
0	ENSMUSG00000026374.14	Tsn	translin	protein_coding	158.05	159.72	90.74	100.89
0	ENSMUSG00000026424.8	Gpr37l1	G protein-coupled receptor 37-like 1	protein_coding	13.26	13.45	2.58	1.75
0	ENSMUSG00000026426.10	Arl8a	ADP-ribosylation factor-like 8A	protein_coding	61.29	60.2	31.52	30.59
0	ENSMUSG00000026434.12	Nucks1	nuclear casein kinase and cyclin-dependent kinase substrate 1	protein_coding	22	27.62	9.76	11.66
0	ENSMUSG00000026436.15	Elk4	ELK4, member of ETS oncogene family	protein_coding	32.37	31.91	7.04	6.65
0	ENSMUSG00000026466.16	Tor1aip1	torsin A interacting protein 1	protein_coding	135.12	142.81	27.74	29.46
0	ENSMUSG00000026473.15	Glul	glutamate-ammonia ligase (glutamine synthetase)	protein_coding	447.11	459.26	34.14	36.32
0	ENSMUSG00000026482.13	Rgl1	ral guanine nucleotide dissociation stimulator,-like 1	protein_coding	26.78	23.23	8.37	8.55
0	ENSMUSG00000026492.11	Tfb2m	transcription factor B2, mitochondrial	protein_coding	24.94	28.81	11.38	10.49
0	ENSMUSG00000026499.5	Acbd3	acyl-Coenzyme A binding domain containing 3	protein_coding	27.07	24.47	6.68	6.49
0	ENSMUSG00000026500.6	Cox20	COX20 Cox2 chaperone	protein_coding	138.39	140.08	70.64	88.3
0	ENSMUSG00000026547.15	Tagln2	transgelin 2	protein_coding	979.37	882.56	650.95	600.25
0	ENSMUSG00000026580.16	Selp	selectin, platelet	protein_coding	9.77	8.08	1.46	1.14
0	ENSMUSG00000026596.13	Abl2	v-abl Abelson murine leukemia viral oncogene 2 (arg, Abelson-related gene)	protein_coding	14.55	15.66	3.67	2.79
0	ENSMUSG00000026615.14	Eprs	glutamyl-prolyl-tRNA synthetase	protein_coding	74.33	61.8	29.14	26.23
0	ENSMUSG00000026628.13	Atf3	activating transcription factor 3	protein_coding	2069.17	1897.2	475.42	445.02
0	ENSMUSG00000026657.16	Frmd4a	FERM domain containing 4A	protein_coding	28.92	36.78	13.91	13.13
0	ENSMUSG00000026670.15	Uap1	UDP-N-acetylglucosamine pyrophosphorylase 1	protein_coding	88.69	84.04	43.58	46.67
0	ENSMUSG00000026675.12	Hsd17b7	hydroxysteroid (17-beta) dehydrogenase 7	protein_coding	30.37	26.27	13.16	12.32
0	ENSMUSG00000026676.7	Ccdc3	coiled-coil domain containing 3	protein_coding	21.15	19.68	8.11	6.88
0	ENSMUSG00000026679.3	Enkur	enkurin, TRPC channel interacting protein	protein_coding	13.4	14.66	0.34	0.2
0	ENSMUSG00000026697.10	Myoc	myocilin	protein_coding	8.93	9.55	0.33	0.48
0	ENSMUSG00000026707.15	Nsun6	NOL1/NOP2/Sun domain family member 6	protein_coding	14.94	21.48	4.07	3.85
0	ENSMUSG00000026723.10	Trdmt1	tRNA aspartic acid methyltransferase 1	protein_coding	23.49	20.62	6.31	6.58
0	ENSMUSG00000026740.12	Dnajc1	DnaJ heat shock protein family (Hsp40) member C1	protein_coding	133.63	132.74	39.14	40.92
0	ENSMUSG00000026743.16	Mllt10	myeloid/lymphoid or mixed-lineage leukemia; translocated to, 10	protein_coding	77.91	67.74	18.86	16.68
0	ENSMUSG00000026754.16	Golga1	golgi autoantigen, golgin subfamily a, 1	protein_coding	22.27	22.64	6.49	7.04
0	ENSMUSG00000026773.19	Pfkfb3	6-phosphofructo-2-kinase/fructose-2,6-biphosphatase 3	protein_coding	11.15	8.45	1.66	1.59
0	ENSMUSG00000026822.14	Lcn2	lipocalin 2	protein_coding	35.9	33.38	11.78	9.62
0	ENSMUSG00000026826.13	Nr4a2	nuclear receptor subfamily 4, group A, member 2	protein_coding	36.13	32.42	7.3	6.35
0	ENSMUSG00000026832.12	Cytip	cytohesin 1 interacting protein	protein_coding	5.95	6.39	0.67	0.6
0	ENSMUSG00000026833.18	Olfm1	olfactomedin 1	protein_coding	164.06	156.95	67.31	63.39
0	ENSMUSG00000026872.16	Zeb2	zinc finger E-box binding homeobox 2	protein_coding	42.09	40.17	20.38	20.57
0	ENSMUSG00000026878.16	Rab14	RAB14, member RAS oncogene family	protein_coding	264.14	299.65	134.18	163.91
0	ENSMUSG00000026883.17	Dab2ip	disabled 2 interacting protein	protein_coding	99.95	115.37	5.95	6.31
0	ENSMUSG00000026887.9	Mrrf	mitochondrial ribosome recycling factor	protein_coding	27.29	26.8	10.92	10.23
0	ENSMUSG00000026923.15	Notch1	notch 1	protein_coding	13.73	12.91	3.9	3.35
0	ENSMUSG00000026946.9	Nmi	N-myc (and STAT) interactor	protein_coding	57.81	51.28	15.34	15.54
0	ENSMUSG00000027018.11	Hat1	histone aminotransferase 1	protein_coding	73.01	69.76	39.28	39.05
0	ENSMUSG00000027075.16	Slc43a1	solute carrier family 43, member 1	protein_coding	15.61	14.16	2.67	2.7
0	ENSMUSG00000027079.15	Clp1	CLP1, cleavage and polyadenylation factor I subunit	protein_coding	48.53	44.24	25.31	23.24
0	ENSMUSG00000027091.14	Zc3h15	zinc finger CCCH-type containing 15	protein_coding	147.93	164.38	94.6	92
0	ENSMUSG00000027104.18	Atf2	activating transcription factor 2	protein_coding	29.4	29.73	9.9	11.19
0	ENSMUSG00000027111.15	Itga6	integrin alpha 6	protein_coding	20.73	21.5	7.91	7.49
0	ENSMUSG00000027189.16	Trim44	tripartite motif-containing 44	protein_coding	40.49	45.24	3.22	2.88
0	ENSMUSG00000027215.13	Cd82	CD82 antigen	protein_coding	62.29	57.38	31.59	26.8
0	ENSMUSG00000027217.13	Tspan18	tetraspanin 18	protein_coding	22.3	20.24	7.55	8.89
0	ENSMUSG00000027225.7	Duoxa2	dual oxidase maturation factor 2	protein_coding	5.7	5.09	0.53	0.28
0	ENSMUSG00000027236.8	Eif3j1	eukaryotic translation initiation factor 3, subunit J1	protein_coding	15.23	21.27	6.01	7.32
0	ENSMUSG00000027288.16	Zfp106	zinc finger protein 106	protein_coding	23.47	19.43	7.28	4.37
0	ENSMUSG00000027293.13	Ehd4	EH-domain containing 4	protein_coding	67.72	69.41	12.96	12.79
0	ENSMUSG00000027304.9	Rtf1	RTF1, Paf1/RNA polymerase II complex component	protein_coding	66.7	77.66	23.75	32.3
0	ENSMUSG00000027309.18	4930402H24Rik	RIKEN cDNA 4930402H24 gene	protein_coding	54.19	54.03	24.69	24.99
0	ENSMUSG00000027342.14	Pcna	proliferating cell nuclear antigen	protein_coding	246.09	230.56	126.89	122.62
0	ENSMUSG00000027346.15	Gpcpd1	glycerophosphocholine phosphodiesterase 1	protein_coding	41.52	42.44	10.88	11.88
0	ENSMUSG00000027349.5	Fam98b	family with sequence similarity 98, member B	protein_coding	12.07	12.03	1.78	2.33
0	ENSMUSG00000027356.8	Fermt1	fermitin family member 1	protein_coding	85.7	78.36	48.23	45.5
0	ENSMUSG00000027357.16	Crls1	cardiolipin synthase 1	protein_coding	33.91	32.51	9.43	8.39
0	ENSMUSG00000027365.14	Trpm7	transient receptor potential cation channel, subfamily M, member 7	protein_coding	42.65	42.79	8.03	8.91
0	ENSMUSG00000027368.6	Dusp2	dual specificity phosphatase 2	protein_coding	89.72	85.12	33.03	33.17
0	ENSMUSG00000027398.13	Il1b	interleukin 1 beta	protein_coding	33.76	28.88	3.76	3.02
0	ENSMUSG00000027430.12	Dtd1	D-tyrosyl-tRNA deacylase 1	protein_coding	39.95	39.67	16.18	15.65
0	ENSMUSG00000027447.6	Cst3	cystatin C	protein_coding	2756.17	2552.08	1014.41	906.48
0	ENSMUSG00000027510.17	Rbm38	RNA binding motif protein 38	protein_coding	32.02	35.21	17.45	15.5
0	ENSMUSG00000027540.13	Ptpn1	protein tyrosine phosphatase, non-receptor type 1	protein_coding	54.66	62.57	32.77	33.13
0	ENSMUSG00000027559.5	Car3	carbonic anhydrase 3	protein_coding	37.69	36.19	10.37	9.19
0	ENSMUSG00000027574.15	Nkain4	Na+/K+ transporting ATPase interacting 4	protein_coding	10.25	12.31	1.13	1.41
0	ENSMUSG00000027580.17	Helz2	helicase with zinc finger 2, transcriptional coactivator	protein_coding	7.93	7.29	1.2	1.48
0	ENSMUSG00000027598.16	Itch	itchy, E3 ubiquitin protein ligase	protein_coding	30.3	25.68	7.74	8.3
0	ENSMUSG00000027602.9	Map1lc3a	microtubule-associated protein 1 light chain 3 alpha	protein_coding	491	478.91	231.81	211.3
0	ENSMUSG00000027611.12	Procr	protein C receptor, endothelial	protein_coding	38.43	33.58	12.33	13.27
0	ENSMUSG00000027613.15	Eif6	eukaryotic translation initiation factor 6	protein_coding	216.88	211.36	148.25	135.91
0	ENSMUSG00000027620.16	Rbm39	RNA binding motif protein 39	protein_coding	1123.32	1118.54	237.02	266.32
0	ENSMUSG00000027639.16	Samhd1	SAM domain and HD domain, 1	protein_coding	40.42	40.05	10.52	9.86
0	ENSMUSG00000027649.15	Ctnnbl1	catenin, beta like 1	protein_coding	88.04	79.56	55.01	51.4
0	ENSMUSG00000027651.16	Rprd1b	regulation of nuclear pre-mRNA domain containing 1B	protein_coding	22.68	22.56	6.37	5.23
0	ENSMUSG00000027652.15	Ralgapb	Ral GTPase activating protein, beta subunit (non-catalytic)	protein_coding	19.44	18.16	1.75	2.59
0	ENSMUSG00000027669.14	Gnb4	guanine nucleotide binding protein (G protein), beta 4	protein_coding	72.5	63	27.08	30.51
0	ENSMUSG00000027677.17	Ttc14	tetratricopeptide repeat domain 14	protein_coding	88.7	76.78	27.28	26.3
0	ENSMUSG00000027698.14	Nceh1	neutral cholesterol ester hydrolase 1	protein_coding	82.76	74.28	25.84	23.45
0	ENSMUSG00000027706.8	Sec62	SEC62 homolog (S. cerevisiae)	protein_coding	131.61	177.69	38.38	61.72
0	ENSMUSG00000027708.14	Dcun1d1	DCN1, defective in cullin neddylation 1, domain containing 1 (S. cerevisiae)	protein_coding	51.6	53.3	18.37	21.19
0	ENSMUSG00000027763.13	Mbnl1	muscleblind-like 1 (Drosophila)	protein_coding	203.68	188.48	36.67	36.57
0	ENSMUSG00000027782.10	Kpna4	karyopherin (importin) alpha 4	protein_coding	28.4	36.98	4.44	4.32
0	ENSMUSG00000027797.15	Dclk1	doublecortin-like kinase 1	protein_coding	76.51	78.04	16.29	14.78
0	ENSMUSG00000027800.14	Tm4sf1	transmembrane 4 superfamily member 1	protein_coding	2688.45	2619.37	847.58	841.63
0	ENSMUSG00000027803.14	Wwtr1	WW domain containing transcription regulator 1	protein_coding	51.98	49.07	20.28	18.87
0	ENSMUSG00000027829.15	Ccnl1	cyclin L1	protein_coding	361.54	340.42	113.04	108.38
0	ENSMUSG00000027835.11	Pdcd10	programmed cell death 10	protein_coding	77.12	82.5	44.67	46.43
0	ENSMUSG00000027845.15	Dclre1b	DNA cross-link repair 1B	protein_coding	39.76	40.67	5.82	6.3
0	ENSMUSG00000027858.13	Tspan2	tetraspanin 2	protein_coding	9.45	8.86	2	2.14
0	ENSMUSG00000027875.12	Hmgcs2	3-hydroxy-3-methylglutaryl-Coenzyme A synthase 2	protein_coding	52.99	48.37	16.25	15.65
0	ENSMUSG00000027881.14	Prpf38b	PRP38 pre-mRNA processing factor 38 (yeast) domain containing B	protein_coding	67.25	58.67	36.56	37.04
0	ENSMUSG00000027884.16	Clcc1	chloride channel CLIC-like 1	protein_coding	54.49	65.19	31.98	28.35
0	ENSMUSG00000027937.15	Jtb	jumping translocation breakpoint	protein_coding	215.19	189.26	122.77	119.97
0	ENSMUSG00000027953.13	Slc50a1	solute carrier family 50 (sugar transporter), member 1	protein_coding	112.58	109.57	70.89	65.12
0	ENSMUSG00000027954.9	Efna1	ephrin A1	protein_coding	171.48	153.45	55.74	46.47
0	ENSMUSG00000027968.11	Larp7	La ribonucleoprotein domain family, member 7	protein_coding	83.94	83.63	23.58	24.38
0	ENSMUSG00000028005.13	Gucy1b3	guanylate cyclase 1, soluble, beta 3	protein_coding	30.63	33.89	0.59	0.96
0	ENSMUSG00000028039.11	Efna3	ephrin A3	protein_coding	17.65	19.32	6.31	5.5
0	ENSMUSG00000028059.14	Arhgef2	rho/rac guanine nucleotide exchange factor (GEF) 2	protein_coding	44.71	52.22	10.22	11.48
0	ENSMUSG00000028063.15	Lmna	lamin A	protein_coding	2056.29	1888.84	790.52	732.94
0	ENSMUSG00000028069.16	Gpatch4	G patch domain containing 4	protein_coding	38.28	36.38	19.6	18.04
0	ENSMUSG00000028082.13	Sh3d19	SH3 domain protein D19	protein_coding	27.46	27.2	5.71	6.37
0	ENSMUSG00000028133.17	Rwdd3	RWD domain containing 3	protein_coding	10.85	11.66	2.3	2.89
0	ENSMUSG00000028180.18	Zranb2	zinc finger, RAN-binding domain containing 2	protein_coding	63.06	61.86	29.63	27.78
0	ENSMUSG00000028187.10	Rpf1	ribosome production factor 1 homolog	protein_coding	56.14	58.84	27.65	28.22
0	ENSMUSG00000028224.14	Nbn	nibrin	protein_coding	34.6	35.3	13.15	14.98
0	ENSMUSG00000028233.6	Tgs1	trimethylguanosine synthase 1	protein_coding	15.13	17.85	5.73	5.65
0	ENSMUSG00000028248.15	Pnisr	PNN interacting serine/arginine-rich	protein_coding	70.04	72.93	19.71	22.75
0	ENSMUSG00000028266.17	Lmo4	LIM domain only 4	protein_coding	125.94	134.03	83.59	83.53
0	ENSMUSG00000028271.9	Gtf2b	general transcription factor IIB	protein_coding	75.97	81.16	40.7	38.29
0	ENSMUSG00000028273.15	Pdlim5	PDZ and LIM domain 5	protein_coding	30.76	29.35	14.73	15.03
0	ENSMUSG00000028277.13	Ube2j1	ubiquitin-conjugating enzyme E2J 1	protein_coding	68.28	77.78	32.12	28.12
0	ENSMUSG00000028282.12	Casp8ap2	caspase 8 associated protein 2	protein_coding	51.96	36.78	4.95	3.54
0	ENSMUSG00000028309.14	Rnf20	ring finger protein 20	protein_coding	22.91	20.59	7.35	6.91
0	ENSMUSG00000028341.9	Nr4a3	nuclear receptor subfamily 4, group A, member 3	protein_coding	60.64	61.94	1.38	1.9
0	ENSMUSG00000028367.5	Txn1	thioredoxin 1	protein_coding	793.06	815.45	485.01	509.32
0	ENSMUSG00000028382.15	Ptbp3	polypyrimidine tract binding protein 3	protein_coding	52.04	61.71	17.52	18.34
0	ENSMUSG00000028410.13	Dnaja1	DnaJ heat shock protein family (Hsp40) member A1	protein_coding	415.87	401.97	261.51	263.35
0	ENSMUSG00000028426.10	Rad23b	RAD23 homolog B, nucleotide excision repair protein	protein_coding	63.49	71.07	16.33	17.56
0	ENSMUSG00000028433.14	Ubap2	ubiquitin-associated protein 2	protein_coding	25.06	29.79	8.12	8.53
0	ENSMUSG00000028435.8	Aqp3	aquaporin 3	protein_coding	31.16	32.02	6.2	5.73
0	ENSMUSG00000028461.12	Ccdc107	coiled-coil domain containing 107	protein_coding	83.19	77.45	48.49	48.61
0	ENSMUSG00000028465.16	Tln1	talin 1	protein_coding	42.58	50.62	13.69	14.01
0	ENSMUSG00000028468.15	Rgp1	RAB6A GEF compex partner 1	protein_coding	13.62	12.54	4.74	3.49
0	ENSMUSG00000028470.10	Hint2	histidine triad nucleotide binding protein 2	protein_coding	196.67	181.61	113.11	108.38
0	ENSMUSG00000028487.18	Bnc2	basonuclin 2	protein_coding	48.45	47.08	16.46	13.47
0	ENSMUSG00000028496.17	Mllt3	myeloid/lymphoid or mixed-lineage leukemia; translocated to, 3	protein_coding	17.5	13.97	5.17	5.36
0	ENSMUSG00000028514.15	Usp24	ubiquitin specific peptidase 24	protein_coding	38.81	35.31	1.67	1.87
0	ENSMUSG00000028522.16	Mier1	MEIR1 treanscription regulator	protein_coding	61.92	70.29	11.27	12.39
0	ENSMUSG00000028524.21	Sgip1	SH3-domain GRB2-like (endophilin) interacting protein 1	protein_coding	28.78	31.05	7.42	10.66
0	ENSMUSG00000028525.16	Pde4b	phosphodiesterase 4B, cAMP specific	protein_coding	68.81	56.6	26.14	24.74
0	ENSMUSG00000028528.16	Dnajc6	DnaJ heat shock protein family (Hsp40) member C6	protein_coding	36.59	27.05	2.43	2.07
0	ENSMUSG00000028530.14	Jak1	Janus kinase 1	protein_coding	172.6	174.31	15.81	14.23
0	ENSMUSG00000028560.11	Usp1	ubiquitin specific peptidase 1	protein_coding	20.45	21.33	5.99	5.53
0	ENSMUSG00000028581.17	Laptm5	lysosomal-associated protein transmembrane 5	protein_coding	30.59	27.7	7.27	5.53
0	ENSMUSG00000028601.18	Echdc2	enoyl Coenzyme A hydratase domain containing 2	protein_coding	44.72	41	23.73	26.15
0	ENSMUSG00000028609.6	Magoh	mago homolog, exon junction complex core component	protein_coding	219.16	203.27	104.49	105.56
0	ENSMUSG00000028635.7	Edn2	endothelin 2	protein_coding	16.13	15.12	3.76	2.84
0	ENSMUSG00000028676.17	Srsf10	serine/arginine-rich splicing factor 10	protein_coding	132.36	146.04	50.05	59.41
0	ENSMUSG00000028677.18	Rnf220	ring finger protein 220	protein_coding	63.56	60.67	28.25	24.75
0	ENSMUSG00000028709.3	Mob3c	MOB kinase activator 3C	protein_coding	26.2	26.08	8.77	7.17
0	ENSMUSG00000028716.15	Pdzk1ip1	PDZK1 interacting protein 1	protein_coding	29.5	31.77	5.07	6.08
0	ENSMUSG00000028759.13	Hp1bp3	heterochromatin protein 1, binding protein 3	protein_coding	69.82	74.15	29.96	30.63
0	ENSMUSG00000028780.13	Sema3c	sema domain, immunoglobulin domain (Ig), short basic domain, secreted, (semaphorin) 3C	protein_coding	25.8	26.84	5.57	5.98
0	ENSMUSG00000028793.15	Rnf19b	ring finger protein 19B	protein_coding	52.79	48.26	25.37	24.18
0	ENSMUSG00000028803.18	Nipal3	NIPA-like domain containing 3	protein_coding	21.99	30.51	10.42	10.19
0	ENSMUSG00000028809.16	Srrm1	serine/arginine repetitive matrix 1	protein_coding	194.98	207.13	29.57	32.27
0	ENSMUSG00000028821.8	Syf2	SYF2 homolog, RNA splicing factor (S. cerevisiae)	protein_coding	234.43	253.75	95.9	107.47
0	ENSMUSG00000028826.14	Tmem57	transmembrane protein 57	protein_coding	52.33	48.54	16.9	18.5
0	ENSMUSG00000028845.15	Tekt2	tektin 2	protein_coding	10.48	13.24	2.11	2.05
0	ENSMUSG00000028847.8	Trappc3	trafficking protein particle complex 3	protein_coding	117.25	108.64	65.13	68.4
0	ENSMUSG00000028868.13	Wasf2	WAS protein family, member 2	protein_coding	106.85	106.25	21.42	14.96
0	ENSMUSG00000028878.11	Fam76a	family with sequence similarity 76, member A	protein_coding	141	125.38	30.54	27
0	ENSMUSG00000028902.4	Sf3a3	splicing factor 3a, subunit 3	protein_coding	66.57	65.11	39.05	37.75
0	ENSMUSG00000028917.14	Plekhm2	pleckstrin homology domain containing, family M (with RUN domain) member 2	protein_coding	58.81	67.58	21.62	20.37
0	ENSMUSG00000028920.9	Fbxo42	F-box protein 42	protein_coding	20.13	22.83	5.27	3.83
0	ENSMUSG00000028927.6	Padi2	peptidyl arginine deiminase, type II	protein_coding	24.17	16.85	0.71	0.78
0	ENSMUSG00000028943.17	Espn	espin	protein_coding	61.07	51.48	14.48	11.99
0	ENSMUSG00000028945.9	Rheb	Ras homolog enriched in brain	protein_coding	161.9	166.18	99.85	109.82
0	ENSMUSG00000028949.13	Smarcd3	SWI/SNF related, matrix associated, actin dependent regulator of chromatin, subfamily d, member 3	protein_coding	22.81	21.73	7.54	6.72
0	ENSMUSG00000028967.10	Errfi1	ERBB receptor feedback inhibitor 1	protein_coding	114.36	110.74	29.39	27.41
0	ENSMUSG00000029004.15	Kmt2e	lysine (K)-specific methyltransferase 2E	protein_coding	153.53	146.99	63.39	59.86
0	ENSMUSG00000029019.8	Nppb	natriuretic peptide type B	protein_coding	116.71	105.27	41.1	38.94
0	ENSMUSG00000029030.14	Tprgl	transformation related protein 63 regulated like	protein_coding	244.19	211.04	160.81	141.73
0	ENSMUSG00000029055.17	Plch2	phospholipase C, eta 2	protein_coding	13.93	11.52	3.89	3.15
0	ENSMUSG00000029062.14	Cdk11b	cyclin-dependent kinase 11B	protein_coding	156.67	147.75	30.67	28.28
0	ENSMUSG00000029075.6	Tnfrsf4	tumor necrosis factor receptor superfamily, member 4	protein_coding	25.69	22.44	2.43	1.58
0	ENSMUSG00000029101.14	Rgs12	regulator of G-protein signaling 12	protein_coding	41.66	40.27	14.95	14.14
0	ENSMUSG00000029131.14	Dnajb6	DnaJ heat shock protein family (Hsp40) member B6	protein_coding	126.74	136.55	73.8	82.71
0	ENSMUSG00000029141.16	Slc4a1ap	solute carrier family 4 (anion exchanger), member 1, adaptor protein	protein_coding	21.23	27.48	10.2	12.34
0	ENSMUSG00000029149.14	Krtcap3	keratinocyte associated protein 3	protein_coding	63.02	60.99	31.01	30.72
0	ENSMUSG00000029162.15	Khk	ketohexokinase	protein_coding	67.94	65.52	18.36	17.13
0	ENSMUSG00000029178.14	Klf3	Kruppel-like factor 3 (basic)	protein_coding	157.94	151.74	40.45	39
0	ENSMUSG00000029191.16	Rfc1	replication factor C (activator 1) 1	protein_coding	37.76	36.63	6.19	11.38
0	ENSMUSG00000029221.15	Slc30a9	solute carrier family 30 (zinc transporter), member 9	protein_coding	86.75	84.33	24.63	27.25
0	ENSMUSG00000029229.8	Chic2	cysteine-rich hydrophobic domain 2	protein_coding	103.05	111.88	61.19	59.39
0	ENSMUSG00000029253.12	Cenpc1	centromere protein C1	protein_coding	16.4	16.28	2.79	3.63
0	ENSMUSG00000029267.17	Mtf2	metal response element binding transcription factor 2	protein_coding	76.45	65.41	22.63	19.96
0	ENSMUSG00000029290.12	Zfp326	zinc finger protein 326	protein_coding	37.19	43.6	6.57	8.07
0	ENSMUSG00000029321.1	Slc10a6	solute carrier family 10 (sodium/bile acid cotransporter family), member 6	protein_coding	15.21	13.01	3.5	3.07
0	ENSMUSG00000029333.14	Rasgef1b	N/A	protein_coding	73.96	68.23	10.55	9.27
0	ENSMUSG00000029394.11	Cdk2ap1	CDK2 (cyclin-dependent kinase 2)-associated protein 1	protein_coding	133.31	135.07	68.2	72.25
0	ENSMUSG00000029415.4	Sdad1	SDA1 domain containing 1	protein_coding	30.64	25.59	12.87	11.87
0	ENSMUSG00000029422.14	Rsrc2	arginine/serine-rich coiled-coil 2	protein_coding	323.99	309.88	106.83	113.9
0	ENSMUSG00000029469.14	Ift81	intraflagellar transport 81	protein_coding	32.56	36.36	4.58	3.63
0	ENSMUSG00000029598.12	Plbd2	phospholipase B domain containing 2	protein_coding	136.23	128.01	65.51	58
0	ENSMUSG00000029621.14	Arpc1a	actin related protein 2/3 complex, subunit 1A	protein_coding	195.86	178.64	124.04	118.54
0	ENSMUSG00000029623.14	Pdap1	PDGFA associated protein 1	protein_coding	58.9	77.22	26.27	33.62
0	ENSMUSG00000029627.12	Zkscan14	zinc finger with KRAB and SCAN domains 14	protein_coding	23.87	20.46	10.98	8.74
0	ENSMUSG00000029629.16	Phf14	PHD finger protein 14	protein_coding	47.02	44.24	15.36	17.65
0	ENSMUSG00000029638.17	Glcci1	glucocorticoid induced transcript 1	protein_coding	26.88	24.34	11.55	11.66
0	ENSMUSG00000029670.12	Ing3	inhibitor of growth family, member 3	protein_coding	54.44	58.42	21.92	28.27
0	ENSMUSG00000029671.15	Wnt16	wingless-type MMTV integration site family, member 16	protein_coding	12.74	11.55	0	0
0	ENSMUSG00000029684.14	Wasl	Wiskott-Aldrich syndrome-like (human)	protein_coding	77.63	84.94	24.6	22.84
0	ENSMUSG00000029687.16	Ezh2	enhancer of zeste 2 polycomb repressive complex 2 subunit	protein_coding	40.01	37.29	12.68	10.6
0	ENSMUSG00000029798.11	Herc6	hect domain and RLD 6	protein_coding	8.85	6.11	0.64	1.09
0	ENSMUSG00000029815.12	Malsu1	mitochondrial assembly of ribosomal large subunit 1	protein_coding	107.67	117.26	40.14	55.01
0	ENSMUSG00000029838.11	Ptn	pleiotrophin	protein_coding	271.98	284.74	78.34	88.56
0	ENSMUSG00000029864.7	Gstk1	glutathione S-transferase kappa 1	protein_coding	73.86	64.8	29.15	27.73
0	ENSMUSG00000029920.9	Smarcad1	SWI/SNF-related, matrix-associated actin-dependent regulator of chromatin, subfamily a, containing DEAD/H box 1	protein_coding	40.05	33.63	17.67	15.55
0	ENSMUSG00000030086.16	Chchd6	coiled-coil-helix-coiled-coil-helix domain containing 6	protein_coding	76.32	77.68	38.18	33.9
0	ENSMUSG00000030107.10	Usp18	ubiquitin specific peptidase 18	protein_coding	24.89	21.5	8.43	9.13
0	ENSMUSG00000030168.13	Adipor2	adiponectin receptor 2	protein_coding	32.19	29.36	5.73	5.36
0	ENSMUSG00000030172.15	Erc1	ELKS/RAB6-interacting/CAST family member 1	protein_coding	35.75	31.52	6.79	5.29
0	ENSMUSG00000030180.15	Kdm5a	lysine (K)-specific demethylase 5A	protein_coding	30.73	36.52	8.94	9.05
0	ENSMUSG00000030189.15	Ybx3	Y box protein 3	protein_coding	270.19	269.36	74.65	72.21
0	ENSMUSG00000030199.16	Etv6	ets variant 6	protein_coding	16.37	25.39	3.36	2.53
0	ENSMUSG00000030265.14	Kras	Kirsten rat sarcoma viral oncogene homolog	protein_coding	78	72.74	37.97	36.46
0	ENSMUSG00000030287.15	Itpr2	inositol 1,4,5-triphosphate receptor 2	protein_coding	14.33	18.52	3.07	3.64
0	ENSMUSG00000030304.11	Ergic2	ERGIC and golgi 2	protein_coding	135.84	139.7	76.4	75.68
0	ENSMUSG00000030315.15	Vgll4	vestigial like family member 4	protein_coding	141.75	129.69	84.37	78.9
0	ENSMUSG00000030342.8	Cd9	CD9 antigen	protein_coding	1354.43	1312.14	799.76	805.27
0	ENSMUSG00000030352.14	Tspan9	tetraspanin 9	protein_coding	34.16	36.39	18.68	16.53
0	ENSMUSG00000030399.1	Ckm	creatine kinase, muscle	protein_coding	112.12	105.69	26.32	23.41
0	ENSMUSG00000030447.15	Cyfip1	cytoplasmic FMR1 interacting protein 1	protein_coding	31.11	27.68	15.89	13.42
0	ENSMUSG00000030451.15	Herc2	HECT and RLD domain containing E3 ubiquitin protein ligase 2	protein_coding	14.05	20.07	4.99	4.64
0	ENSMUSG00000030521.11	Mphosph10	M-phase phosphoprotein 10 (U3 small nucleolar ribonucleoprotein)	protein_coding	23.98	25.66	11.54	12.79
0	ENSMUSG00000030527.15	Crtc3	CREB regulated transcription coactivator 3	protein_coding	159.8	161.04	16.16	14.7
0	ENSMUSG00000030530.15	Furin	furin (paired basic amino acid cleaving enzyme)	protein_coding	34.29	31.47	11.73	12.38
0	ENSMUSG00000030541.16	Idh2	isocitrate dehydrogenase 2 (NADP+), mitochondrial	protein_coding	573.39	525.27	326.58	285.73
0	ENSMUSG00000030557.16	Mef2a	myocyte enhancer factor 2A	protein_coding	15.65	14.77	3.68	5.09
0	ENSMUSG00000030595.15	Nfkbib	nuclear factor of kappa light polypeptide gene enhancer in B cells inhibitor, beta	protein_coding	128.85	121.2	76.84	71.87
0	ENSMUSG00000030672.12	Mylpf	myosin light chain, phosphorylatable, fast skeletal muscle	protein_coding	279.71	268.27	35.16	29.36
0	ENSMUSG00000030701.16	Plekhb1	pleckstrin homology domain containing, family B (evectins) member 1	protein_coding	31.06	36.35	12.38	11.06
0	ENSMUSG00000030706.16	Mrpl48	mitochondrial ribosomal protein L48	protein_coding	191.66	173.69	94.96	110.08
0	ENSMUSG00000030707.15	Coro1a	coronin, actin binding protein 1A	protein_coding	18.87	14.01	5.13	3.4
0	ENSMUSG00000030711.15	Sult1a1	sulfotransferase family 1A, phenol-preferring, member 1	protein_coding	7.15	7.34	1.23	1.01
0	ENSMUSG00000030717.9	Nupr1	nuclear protein transcription regulator 1	protein_coding	180.18	161.77	110.96	102.33
0	ENSMUSG00000030726.15	Pold3	polymerase (DNA-directed), delta 3, accessory subunit	protein_coding	33.62	23.56	8.07	9.46
0	ENSMUSG00000030730.12	Atp2a1	ATPase, Ca++ transporting, cardiac muscle, fast twitch 1	protein_coding	33.85	37.08	10.22	8.69
0	ENSMUSG00000030738.11	Eif3c	eukaryotic translation initiation factor 3, subunit C	protein_coding	174.01	188.97	97.27	95.02
0	ENSMUSG00000030750.13	Nsmce1	NSE1 homolog, SMC5-SMC6 complex component	protein_coding	98.75	93.03	56.78	47.8
0	ENSMUSG00000030753.15	Prkrir	THAP domain containing 12	protein_coding	20.2	23.42	5.01	5.31
0	ENSMUSG00000030785.8	Cox6a2	cytochrome c oxidase subunit VIa polypeptide 2	protein_coding	12.13	19.91	2.46	2.01
0	ENSMUSG00000030795.18	Fus	fused in sarcoma	protein_coding	86.35	82.22	32.17	31.84
0	ENSMUSG00000030800.10	Prss8	protease, serine 8 (prostasin)	protein_coding	20.25	16.18	5.38	4.26
0	ENSMUSG00000030814.17	Bcl7c	B cell CLL/lymphoma 7C	protein_coding	109.85	114.9	40.3	44.39
0	ENSMUSG00000030822.15	Prr14	proline rich 14	protein_coding	69.81	71.09	45.02	39.68
0	ENSMUSG00000030844.11	Rgs10	regulator of G-protein signalling 10	protein_coding	80.37	87.81	46.37	48.06
0	ENSMUSG00000030850.15	Ate1	arginyltransferase 1	protein_coding	46.85	44.14	6.39	6.33
0	ENSMUSG00000030865.4	Chp2	calcineurin-like EF hand protein 2	protein_coding	7.05	6.07	0.67	0.46
0	ENSMUSG00000030965.18	Fam175b	family with sequence similarity 175, member B	protein_coding	29.58	31.6	5.73	6.29
0	ENSMUSG00000031075.17	Ano1	anoctamin 1, calcium activated chloride channel	protein_coding	70.79	59.35	17.96	18.95
0	ENSMUSG00000031097.14	Tnni2	troponin I, skeletal, fast 2	protein_coding	187.31	167.09	27.42	30.47
0	ENSMUSG00000031150.12	Ccdc120	coiled-coil domain containing 120	protein_coding	14.39	11.66	2.42	1.49
0	ENSMUSG00000031157.10	Pqbp1	polyglutamine binding protein 1	protein_coding	124.27	123.34	74.78	71.88
0	ENSMUSG00000031166.13	Wdr13	WD repeat domain 13	protein_coding	19.48	19	7.56	7.21
0	ENSMUSG00000031207.16	Msn	moesin	protein_coding	129.42	125.82	77.36	74.6
0	ENSMUSG00000031229.16	Atrx	ATRX, chromatin remodeler	protein_coding	191.68	180.81	33.94	33.07
0	ENSMUSG00000031340.8	Gabre	gamma-aminobutyric acid (GABA) A receptor, subunit epsilon	protein_coding	11.58	12.13	0.46	0.4
0	ENSMUSG00000031355.16	Arhgap6	Rho GTPase activating protein 6	protein_coding	6.12	7.02	1.16	0.85
0	ENSMUSG00000031370.12	Zrsr2	zinc finger (CCCH type), RNA binding motif and serine/arginine rich 2	protein_coding	103.15	106.35	27.57	32.15
0	ENSMUSG00000031379.13	Pir	pirin	protein_coding	59.96	59.51	19.71	19.35
0	ENSMUSG00000031392.18	Irak1	interleukin-1 receptor-associated kinase 1	protein_coding	26.75	27.16	11.02	8.84
0	ENSMUSG00000031432.3	Prps1	phosphoribosyl pyrophosphate synthetase 1	protein_coding	57.43	52.72	21.57	19
0	ENSMUSG00000031441.15	Atp11a	ATPase, class VI, type 11A	protein_coding	40.91	44.51	7.76	8.24
0	ENSMUSG00000031479.8	Vps36	vacuolar protein sorting 36	protein_coding	48.52	55.85	25.09	33.5
0	ENSMUSG00000031494.6	Cd209a	CD209a antigen	protein_coding	19.2	17.17	2.52	2.14
0	ENSMUSG00000031495.7	Cd209d	CD209d antigen	protein_coding	18.66	17.17	1.64	2.39
0	ENSMUSG00000031523.16	Dlc1	deleted in liver cancer 1	protein_coding	115.07	107.58	11.65	9.23
0	ENSMUSG00000031532.5	Saraf	store-operated calcium entry-associated regulatory factor	protein_coding	280.99	247.69	172.31	158.5
0	ENSMUSG00000031540.13	Kat6a	K(lysine) acetyltransferase 6A	protein_coding	6.91	6.99	0.56	0.64
0	ENSMUSG00000031556.5	Tm2d2	TM2 domain containing 2	protein_coding	175.51	141.24	106.51	96.78
0	ENSMUSG00000031565.17	Fgfr1	fibroblast growth factor receptor 1	protein_coding	49.74	41.83	26.09	25.07
0	ENSMUSG00000031568.16	Rwdd4a	RWD domain containing 4A	protein_coding	41.69	40.02	22.05	19.87
0	ENSMUSG00000031586.16	Rbpms	RNA binding protein gene with multiple splicing	protein_coding	119.76	122.66	39.79	36.75
0	ENSMUSG00000031590.7	Frg1	FSHD region gene 1	protein_coding	75.94	80.88	48.05	50.28
0	ENSMUSG00000031596.15	Slc7a2	solute carrier family 7 (cationic amino acid transporter, y+ system), member 2	protein_coding	13.82	13.13	1.24	1.38
0	ENSMUSG00000031609.3	Sap30	sin3 associated polypeptide	protein_coding	91.87	89.02	49.1	41.63
0	ENSMUSG00000031618.13	Nr3c2	nuclear receptor subfamily 3, group C, member 2	protein_coding	22.41	23.28	0.59	1.16
0	ENSMUSG00000031631.15	Cfap97	cilia and flagella associated protein 97	protein_coding	18.62	20.11	3	2.62
0	ENSMUSG00000031642.8	Sh3rf1	SH3 domain containing ring finger 1	protein_coding	12.5	11.83	2.81	3.17
0	ENSMUSG00000031671.10	Setd6	SET domain containing 6	protein_coding	38.89	33.47	21.1	15.01
0	ENSMUSG00000031714.8	Gab1	growth factor receptor bound protein 2-associated protein 1	protein_coding	21.29	20.13	7.03	7.16
0	ENSMUSG00000031715.14	Smarca5	SWI/SNF related, matrix associated, actin dependent regulator of chromatin, subfamily a, member 5	protein_coding	22.8	26.2	9.32	11.09
0	ENSMUSG00000031737.10	Irx5	Iroquois related homeobox 5 (Drosophila)	protein_coding	27.36	26.61	9.18	9.77
0	ENSMUSG00000031762.6	Mt2	metallothionein 2	protein_coding	3530.25	3607.28	1495.23	1568.66
0	ENSMUSG00000031765.7	Mt1	metallothionein 1	protein_coding	8064.33	8222.38	4814.44	4374.34
0	ENSMUSG00000031802.8	Phxr4	per-hexamer repeat gene 4	protein_coding	16.2	14.86	5.46	5.55
0	ENSMUSG00000031812.16	Map1lc3b	microtubule-associated protein 1 light chain 3 beta	protein_coding	723.34	691.02	408.31	375.77
0	ENSMUSG00000031821.11	Gins2	GINS complex subunit 2 (Psf2 homolog)	protein_coding	68.79	53.36	27.66	31.55
0	ENSMUSG00000031880.6	Rrad	Ras-related associated with diabetes	protein_coding	45.75	40.56	13.43	12.96
0	ENSMUSG00000031904.4	Slc7a6	solute carrier family 7 (cationic amino acid transporter, y+ system), member 6	protein_coding	20.54	18.25	6.71	5.89
0	ENSMUSG00000031918.16	Mtmr2	myotubularin related protein 2	protein_coding	157.1	148.26	71.54	72.45
0	ENSMUSG00000031922.12	Cep57	centrosomal protein 57	protein_coding	37.33	38.5	16.66	17.15
0	ENSMUSG00000031950.7	Gabarapl2	gamma-aminobutyric acid (GABA) A receptor-associated protein-like 2	protein_coding	319.94	318.58	184.26	194.68
0	ENSMUSG00000031972.4	Acta1	actin, alpha 1, skeletal muscle	protein_coding	363.88	337.25	107.44	85.92
0	ENSMUSG00000031986.5	Sprtn	SprT-like N-terminal domain	protein_coding	7.36	6.89	0.61	1.11
0	ENSMUSG00000032000.17	Birc3	baculoviral IAP repeat-containing 3	protein_coding	26.81	24.35	7.36	7.82
0	ENSMUSG00000032010.14	Usp2	ubiquitin specific peptidase 2	protein_coding	65.99	62.41	18.18	16.7
0	ENSMUSG00000032030.16	Cul5	cullin 5	protein_coding	28.48	26.58	9.65	9
0	ENSMUSG00000032035.15	Ets1	E26 avian leukemia oncogene 1, 5' domain	protein_coding	48.34	47.58	13.75	14.63
0	ENSMUSG00000032042.11	Srpr	signal recognition particle receptor ('docking protein')	protein_coding	99	110.43	59.59	56.34
0	ENSMUSG00000032050.16	Rdx	radixin	protein_coding	76.76	81.43	27.89	29.89
0	ENSMUSG00000032068.14	Plet1	placenta expressed transcript 1	protein_coding	92.08	91.48	26.18	23.05
0	ENSMUSG00000032076.18	Cadm1	cell adhesion molecule 1	protein_coding	223.62	201.64	115.99	108.83
0	ENSMUSG00000032228.16	Tcf12	transcription factor 12	protein_coding	112.41	104.94	21.9	22.8
0	ENSMUSG00000032232.14	Cgnl1	cingulin-like 1	protein_coding	15.69	16.17	1.19	1.23
0	ENSMUSG00000032238.17	Rora	RAR-related orphan receptor alpha	protein_coding	71.9	69.55	30.8	30.7
0	ENSMUSG00000032239.9	Rp9	retinitis pigmentosa 9 (human)	protein_coding	81.85	84.66	51.71	46.56
0	ENSMUSG00000032249.14	Anp32a	acidic (leucine-rich) nuclear phosphoprotein 32 family, member A	protein_coding	11.93	14.67	3.31	4
0	ENSMUSG00000032332.17	Col12a1	collagen, type XII, alpha 1	protein_coding	137.26	140.05	27.19	32.58
0	ENSMUSG00000032349.13	Elovl5	ELOVL family member 5, elongation of long chain fatty acids (yeast)	protein_coding	70.1	76.4	39	37.75
0	ENSMUSG00000032398.6	Snapc5	small nuclear RNA activating complex, polypeptide 5	protein_coding	85.22	84.51	29.68	27.84
0	ENSMUSG00000032407.13	U2surp	U2 snRNP-associated SURP domain containing	protein_coding	106.77	117.86	18.75	25.23
0	ENSMUSG00000032470.16	Mras	muscle and microspikes RAS	protein_coding	34.87	28.59	6.38	7.07
0	ENSMUSG00000032508.8	Myd88	myeloid differentiation primary response gene 88	protein_coding	75.36	67.18	33.17	34.04
0	ENSMUSG00000032515.7	Csrnp1	cysteine-serine-rich nuclear protein 1	protein_coding	31.63	33.05	16.44	15.42
0	ENSMUSG00000032525.14	Nktr	natural killer tumor recognition sequence	protein_coding	94.93	90.08	19.65	18.21
0	ENSMUSG00000032548.14	Slco2a1	solute carrier organic anion transporter family, member 2a1	protein_coding	15.06	13.44	2.57	2.79
0	ENSMUSG00000032549.7	Rab6b	RAB6B, member RAS oncogene family	protein_coding	29.56	29.68	3.77	3.77
0	ENSMUSG00000032562.13	Gnai2	guanine nucleotide binding protein (G protein), alpha inhibiting 2	protein_coding	396.92	363.62	134.69	126.42
0	ENSMUSG00000032578.7	Cish	cytokine inducible SH2-containing protein	protein_coding	38.39	34.6	12.92	11.29
0	ENSMUSG00000032580.12	Rbm5	RNA binding motif protein 5	protein_coding	239.8	208	53.82	50.09
0	ENSMUSG00000032596.14	Uba7	ubiquitin-like modifier activating enzyme 7	protein_coding	25.29	22.93	8.69	6.97
0	ENSMUSG00000032621.7	Srek1	splicing regulatory glutamine/lysine-rich protein 1	protein_coding	25.55	28.42	10.8	10.88
0	ENSMUSG00000032637.15	Atxn2l	ataxin 2-like	protein_coding	26.39	26.72	7.9	8.56
0	ENSMUSG00000032712.16	2810474O19Rik	RIKEN cDNA 2810474O19 gene	protein_coding	48.69	45.67	12.5	12.09
0	ENSMUSG00000032741.9	Tpcn1	two pore channel 1	protein_coding	21.56	19.79	7.15	6.91
0	ENSMUSG00000032839.13	Trpc1	transient receptor potential cation channel, subfamily C, member 1	protein_coding	10.72	10.48	2.9	2.5
0	ENSMUSG00000033016.15	Nfatc1	nuclear factor of activated T cells, cytoplasmic, calcineurin dependent 1	protein_coding	11.88	12.43	2.89	3.1
0	ENSMUSG00000033107.5	Rnf125	ring finger protein 125	protein_coding	18.49	16.55	3.4	4.36
0	ENSMUSG00000033157.16	Abhd10	abhydrolase domain containing 10	protein_coding	42.47	32.93	15.69	17.52
0	ENSMUSG00000033161.10	Atp1a1	ATPase, Na+/K+ transporting, alpha 1 polypeptide	protein_coding	306.15	290.98	156.2	153.1
0	ENSMUSG00000033287.15	Kctd17	potassium channel tetramerisation domain containing 17	protein_coding	21.96	20.65	7.79	7.53
0	ENSMUSG00000033318.6	Gstt2	glutathione S-transferase, theta 2	protein_coding	27.89	26.54	8.92	7.52
0	ENSMUSG00000033355.5	Rtp4	receptor transporter protein 4	protein_coding	94.05	96.86	12.43	11.24
0	ENSMUSG00000033377.14	Palmd	palmdelphin	protein_coding	15.6	15.87	4.1	5.03
0	ENSMUSG00000033427.13	Upb1	ureidopropionase, beta	protein_coding	9.08	9.67	0.53	0.29
0	ENSMUSG00000033487.14	Fndc3a	fibronectin type III domain containing 3A	protein_coding	85.55	81.51	12.73	10.44
0	ENSMUSG00000033502.14	Cdc14a	CDC14 cell division cycle 14A	protein_coding	23.61	22.88	6.58	4.89
0	ENSMUSG00000033538.13	Casp4	caspase 4, apoptosis-related cysteine peptidase	protein_coding	256.68	243.23	27.63	29.07
0	ENSMUSG00000033554.17	Dph5	diphthamide biosynthesis 5	protein_coding	28.98	27.99	14.07	13.12
0	ENSMUSG00000033578.7	Tmem35	transmembrane protein 35A	protein_coding	5.33	4.18	0.26	0.15
0	ENSMUSG00000033671.17	Cep350	centrosomal protein 350	protein_coding	17.16	17.99	0.95	0.82
0	ENSMUSG00000033713.11	Foxn3	forkhead box N3	protein_coding	135.74	137.63	32.15	33.3
0	ENSMUSG00000033767.14	D930015E06Rik	RIKEN cDNA D930015E06 gene	protein_coding	16.36	18.1	5.09	4.77
0	ENSMUSG00000033808.16	Tmem87a	transmembrane protein 87A	protein_coding	14.02	14.81	4.01	3.02
0	ENSMUSG00000033863.1	Klf9	Kruppel-like factor 9	protein_coding	83	78.13	30.11	28.58
0	ENSMUSG00000033910.13	Gucy1a3	guanylate cyclase 1, soluble, alpha 3	protein_coding	10.65	11.4	0.18	0.09
0	ENSMUSG00000033916.4	Chmp2a	charged multivesicular body protein 2A	protein_coding	407.42	382.62	235.77	228.59
0	ENSMUSG00000034006.16	Pqlc1	PQ loop repeat containing 1	protein_coding	107.17	101.68	28.63	23.02
0	ENSMUSG00000034007.9	Scaper	S phase cyclin A-associated protein in the ER	protein_coding	8.54	7.5	1.68	1.62
0	ENSMUSG00000034075.10	Zdhhc5	zinc finger, DHHC domain containing 5	protein_coding	21.18	22.93	1.8	2.02
0	ENSMUSG00000034083.16	Ccdc174	coiled-coil domain containing 174	protein_coding	55.6	67.83	16.66	22.15
0	ENSMUSG00000034088.15	Hdlbp	high density lipoprotein (HDL) binding protein	protein_coding	108.79	129.61	28.49	32.14
0	ENSMUSG00000034161.7	Scx	scleraxis	protein_coding	36.31	26.72	2.63	1.96
0	ENSMUSG00000034163.10	Zfc3h1	zinc finger, C3H1-type containing	protein_coding	16.3	17.77	5.38	4.54
0	ENSMUSG00000034192.5	Lsm3	LSM3 homolog, U6 small nuclear RNA and mRNA degradation associated	protein_coding	118.92	106.95	65.41	64.56
0	ENSMUSG00000034243.16	Golgb1	golgi autoantigen, golgin subfamily b, macrogolgin 1	protein_coding	171.74	168.21	27.05	30.23
0	ENSMUSG00000034252.14	Senp6	SUMO/sentrin specific peptidase 6	protein_coding	113.48	96.99	18.81	18.92
0	ENSMUSG00000034266.5	Batf	basic leucine zipper transcription factor, ATF-like	protein_coding	15.91	15.6	6.6	5.36
0	ENSMUSG00000034349.14	Smc4	structural maintenance of chromosomes 4	protein_coding	66.24	64.62	30.6	35.06
0	ENSMUSG00000034518.13	Hmgxb4	HMG box domain containing 4	protein_coding	11.14	9.48	1.64	3.59
0	ENSMUSG00000034520.14	Gjc1	gap junction protein, gamma 1	protein_coding	16	18.59	2.98	3.43
0	ENSMUSG00000034522.9	Zfp395	zinc finger protein 395	protein_coding	14.73	13.93	0.83	0.85
0	ENSMUSG00000034544.17	Rsrc1	arginine/serine-rich coiled-coil 1	protein_coding	35.84	40.53	19.21	21.38
0	ENSMUSG00000034593.16	Myo5a	myosin VA	protein_coding	64.32	64.56	28.5	29.74
0	ENSMUSG00000034610.14	Zcchc11	zinc finger, CCHC domain containing 11	protein_coding	48.94	48.06	7.13	7.33
0	ENSMUSG00000034614.14	Pik3ip1	phosphoinositide-3-kinase interacting protein 1	protein_coding	87.48	99.2	42.46	38.92
0	ENSMUSG00000034621.14	Gpatch8	G patch domain containing 8	protein_coding	39.91	32.85	8.61	8.46
0	ENSMUSG00000034634.7	Ly6d	lymphocyte antigen 6 complex, locus D	protein_coding	376.6	336.15	122.3	110.6
0	ENSMUSG00000034640.9	Tiparp	TCDD-inducible poly(ADP-ribose) polymerase	protein_coding	61.84	55.79	28.79	31.74
0	ENSMUSG00000034647.14	Ankrd12	ankyrin repeat domain 12	protein_coding	61.25	61.03	26.12	28.18
0	ENSMUSG00000034724.17	Cnot6l	CCR4-NOT transcription complex, subunit 6-like	protein_coding	17.25	16.92	5.93	5.42
0	ENSMUSG00000034783.7	Cd207	CD207 antigen	protein_coding	5.44	4.89	0.04	0.08
0	ENSMUSG00000034842.16	Art3	ADP-ribosyltransferase 3	protein_coding	102.06	101.48	48.9	51.79
0	ENSMUSG00000034845.5	Plvap	plasmalemma vesicle associated protein	protein_coding	73	69.62	14.7	13.04
0	ENSMUSG00000034908.15	Sidt2	SID1 transmembrane family, member 2	protein_coding	97.6	90.05	32	29.07
0	ENSMUSG00000034928.16	Rnf44	ring finger protein 44	protein_coding	129.99	129.39	6.06	5.96
0	ENSMUSG00000034931.15	Dhx8	DEAH (Asp-Glu-Ala-His) box polypeptide 8	protein_coding	15.81	16.57	3.03	4.08
0	ENSMUSG00000034973.16	Dopey1	dopey family member 1	protein_coding	17.45	13.01	4.76	2.97
0	ENSMUSG00000035011.15	Zbtb7a	zinc finger and BTB domain containing 7a	protein_coding	124.66	110.73	32.36	29.55
0	ENSMUSG00000035020.11	Epgn	epithelial mitogen	protein_coding	23.48	21.56	6.35	5.99
0	ENSMUSG00000035021.13	Baz1a	bromodomain adjacent to zinc finger domain 1A	protein_coding	87.43	96.2	12.16	12.65
0	ENSMUSG00000035139.14	Secisbp2	SECIS binding protein 2	protein_coding	42.17	44.19	9.22	10.39
0	ENSMUSG00000035158.15	Mitf	microphthalmia-associated transcription factor	protein_coding	114.24	113.37	22.85	23.93
0	ENSMUSG00000035173.14	Ccdc186	coiled-coil domain containing 186	protein_coding	22.77	23.48	2.78	2.57
0	ENSMUSG00000035199.6	Arl6ip5	ADP-ribosylation factor-like 6 interacting protein 5	protein_coding	48.45	51.44	23.68	25.86
0	ENSMUSG00000035202.7	Lars2	leucyl-tRNA synthetase, mitochondrial	protein_coding	370.16	418.63	58.7	61.31
0	ENSMUSG00000035211.8	Xrra1	X-ray radiation resistance associated 1	protein_coding	9.17	8.42	1.74	2.15
0	ENSMUSG00000035235.12	Trim13	tripartite motif-containing 13	protein_coding	30.91	28.11	13.69	12.78
0	ENSMUSG00000035247.15	Hectd1	HECT domain containing 1	protein_coding	21.87	20.1	7.47	7.28
0	ENSMUSG00000035258.14	Abi3bp	ABI gene family, member 3 (NESH) binding protein	protein_coding	28.48	31.03	1.48	1.59
0	ENSMUSG00000035392.17	Dennd1a	DENN/MADD domain containing 1A	protein_coding	16.75	17.39	3.54	2.75
0	ENSMUSG00000035399.12	Oser1	oxidative stress responsive serine rich 1	protein_coding	192.42	176.75	82.21	75.64
0	ENSMUSG00000035476.9	Tab3	TGF-beta activated kinase 1/MAP3K7 binding protein 3	protein_coding	9.24	5.38	0.23	0.24
0	ENSMUSG00000035521.13	Gnptg	N-acetylglucosamine-1-phosphotransferase, gamma subunit	protein_coding	118.88	114.56	70	67.1
0	ENSMUSG00000035530.13	Eif1	eukaryotic translation initiation factor 1	protein_coding	1957.55	2065.35	1017.84	1089.09
0	ENSMUSG00000035545.13	Leng8	leukocyte receptor cluster (LRC) member 8	protein_coding	47.79	34.5	12.7	11.39
0	ENSMUSG00000035621.13	Midn	midnolin	protein_coding	50.41	40.8	2.57	2.74
0	ENSMUSG00000035623.14	Rsf1	remodeling and spacing factor 1	protein_coding	22.84	23.15	4.29	4.39
0	ENSMUSG00000035642.16	Aamdc	adipogenesis associated Mth938 domain containing	protein_coding	65.76	57.42	37.04	32.65
0	ENSMUSG00000035649.17	Zcchc7	zinc finger, CCHC domain containing 7	protein_coding	102.29	97.52	17.87	16.95
0	ENSMUSG00000035673.9	Sbno2	strawberry notch homolog 2 (Drosophila)	protein_coding	45.17	43.36	21.08	18.95
0	ENSMUSG00000035692.6	Isg15	ISG15 ubiquitin-like modifier	protein_coding	44.88	38.72	9.61	11.05
0	ENSMUSG00000035696.15	Rnf38	ring finger protein 38	protein_coding	17.14	16.82	5.53	5.26
0	ENSMUSG00000035726.7	Supt16	suppressor of Ty 16	protein_coding	16.41	16.92	4.63	4.59
0	ENSMUSG00000035798.13	Zdhhc17	zinc finger, DHHC domain containing 17	protein_coding	11.29	10.04	2.01	1.79
0	ENSMUSG00000035828.10	Pim3	proviral integration site 3	protein_coding	203.57	183.73	131.9	121.04
0	ENSMUSG00000035851.14	Ythdc1	YTH domain containing 1	protein_coding	45.69	54.66	12.19	13.79
0	ENSMUSG00000035896.4	Rnase1	ribonuclease, RNase A family, 1 (pancreatic)	protein_coding	886.27	830.26	136.85	126.18
0	ENSMUSG00000035929.11	H2-Q4	histocompatibility 2, Q region locus 4	protein_coding	30.7	36.03	1.14	2.03
0	ENSMUSG00000035949.15	Fbxw2	F-box and WD-40 domain protein 2	protein_coding	62.56	57	34.84	32.07
0	ENSMUSG00000035969.15	Rusc2	RUN and SH3 domain containing 2	protein_coding	80.36	81.66	12.05	8.93
0	ENSMUSG00000036111.7	Lmo1	LIM domain only 1	protein_coding	78.9	72.46	9.32	8.75
0	ENSMUSG00000036155.13	Mgat5	mannoside acetylglucosaminyltransferase 5	protein_coding	30.57	29.6	10.33	10.34
0	ENSMUSG00000036241.3	Ube2r2	ubiquitin-conjugating enzyme E2R 2	protein_coding	94.59	87.29	43.11	39.48
0	ENSMUSG00000036264.9	Fstl4	follistatin-like 4	protein_coding	72.6	67.44	30.03	26.46
0	ENSMUSG00000036315.13	Znrd1	zinc ribbon domain containing, 1	protein_coding	105.79	97.77	57.65	53.8
0	ENSMUSG00000036323.14	Srp72	signal recognition particle 72	protein_coding	60.29	53.85	28.49	23.92
0	ENSMUSG00000036390.8	Gadd45a	growth arrest and DNA-damage-inducible 45 alpha	protein_coding	177.64	165.72	66.12	75.6
0	ENSMUSG00000036398.13	Ppp1r11	protein phosphatase 1, regulatory (inhibitor) subunit 11	protein_coding	116.23	118.35	76.15	77.57
0	ENSMUSG00000036430.7	Tbcc	tubulin-specific chaperone C	protein_coding	62.18	59.41	28.8	29.52
0	ENSMUSG00000036432.8	Siah2	seven in absentia 2	protein_coding	58.05	56.08	20.15	19.05
0	ENSMUSG00000036438.12	Calm2	calmodulin 2	protein_coding	1399.27	1355.85	734.07	725.02
0	ENSMUSG00000036452.17	Arhgap26	Rho GTPase activating protein 26	protein_coding	16.47	14.53	1.59	3.75
0	ENSMUSG00000036459.15	Wtip	WT1-interacting protein	protein_coding	18.65	16.32	4.83	3.9
0	ENSMUSG00000036461.15	Elf1	E74-like factor 1	protein_coding	37.61	40.91	6.3	7.25
0	ENSMUSG00000036503.13	Rnf13	ring finger protein 13	protein_coding	203.06	187.52	57.92	51.22
0	ENSMUSG00000036504.6	Phpt1	phosphohistidine phosphatase 1	protein_coding	103.95	100.46	67.19	62.23
0	ENSMUSG00000036529.17	Sbf1	SET binding factor 1	protein_coding	31.44	30.53	13.49	11.96
0	ENSMUSG00000036533.8	Cdc42ep3	CDC42 effector protein (Rho GTPase binding) 3	protein_coding	146.03	142.65	43.26	45.17
0	ENSMUSG00000036565.7	Ttyh3	tweety family member 3	protein_coding	10.82	13.6	3.38	2.35
0	ENSMUSG00000036570.14	Fxyd1	FXYD domain-containing ion transport regulator 1	protein_coding	282.55	286.06	121.18	133.24
0	ENSMUSG00000036591.15	Arhgap21	Rho GTPase activating protein 21	protein_coding	30.02	24.38	3.52	3.36
0	ENSMUSG00000036594.14	H2-Aa	histocompatibility 2, class II antigen A, alpha	protein_coding	457.14	408.86	97.76	90.15
0	ENSMUSG00000036615.5	Rfxap	regulatory factor X-associated protein	protein_coding	68.79	76.71	17.52	18.34
0	ENSMUSG00000036646.13	Man1b1	mannosidase, alpha, class 1B, member 1	protein_coding	14.65	14.95	3.19	3.34
0	ENSMUSG00000036693.12	Nop14	NOP14 nucleolar protein	protein_coding	39.97	39.46	18.4	17.8
0	ENSMUSG00000036752.4	Tubb4b	tubulin, beta 4B class IVB	protein_coding	844.85	764.19	387.36	345.18
0	ENSMUSG00000036769.14	Wdr44	WD repeat domain 44	protein_coding	7.77	8.45	1.47	1.67
0	ENSMUSG00000036840.4	Siah1a	seven in absentia 1A	protein_coding	29.31	28.3	11.87	14.68
0	ENSMUSG00000036845.12	Lin37	lin-37 homolog (C. elegans)	protein_coding	55.9	51.41	33.58	27.2
0	ENSMUSG00000036873.13	2410004B18Rik	RIKEN cDNA 2410004B18 gene	protein_coding	48.19	52.77	28.63	27.3
0	ENSMUSG00000036879.15	Phkb	phosphorylase kinase beta	protein_coding	34.25	30.46	4.07	4.39
0	ENSMUSG00000036893.16	Ehmt1	euchromatic histone methyltransferase 1	protein_coding	33.53	26.74	8.62	8.66
0	ENSMUSG00000037058.14	Paip2	polyadenylate-binding protein-interacting protein 2	protein_coding	259.67	248.31	142.51	141.8
0	ENSMUSG00000037060.2	Prkcdbp	protein kinase C, delta binding protein	protein_coding	285.97	256.78	162.17	150.92
0	ENSMUSG00000037070.8	Rbmxl1	RNA binding motif protein, X-linked like-1	protein_coding	108.71	104.58	51.51	53.11
0	ENSMUSG00000037095.7	Lrg1	leucine-rich alpha-2-glycoprotein 1	protein_coding	99.33	81.43	14.99	12.76
0	ENSMUSG00000037112.16	Sik2	salt inducible kinase 2	protein_coding	17.35	19.92	6.71	6.62
0	ENSMUSG00000037138.16	Aff3	AF4/FMR2 family, member 3	protein_coding	15.95	17.21	3.36	3.43
0	ENSMUSG00000037174.18	Elf2	E74-like factor 2	protein_coding	133.5	133.81	12.11	13.25
0	ENSMUSG00000037235.13	Mxd4	Max dimerization protein 4	protein_coding	60.82	52.55	30.4	29.2
0	ENSMUSG00000037262.7	Kin	Kin17 DNA and RNA binding protein	protein_coding	33.64	32.87	9.93	13.26
0	ENSMUSG00000037270.17	4932438A13Rik	RIKEN cDNA 4932438A13 gene	protein_coding	15.49	14.77	5.39	4.41
0	ENSMUSG00000037275.14	Gemin5	gem (nuclear organelle) associated protein 5	protein_coding	8.25	8.9	1.18	1.13
0	ENSMUSG00000037286.15	Stag1	stromal antigen 1	protein_coding	36.08	42.17	2.96	4.13
0	ENSMUSG00000037331.15	Larp1	La ribonucleoprotein domain family, member 1	protein_coding	19.62	23.59	3.54	3.36
0	ENSMUSG00000037376.14	Trmt6	tRNA methyltransferase 6	protein_coding	26.15	30.4	12.18	13.44
0	ENSMUSG00000037395.15	Rcor3	REST corepressor 3	protein_coding	29.52	28.39	10.94	11.07
0	ENSMUSG00000037405.7	Icam1	intercellular adhesion molecule 1	protein_coding	94.96	89.38	42.11	40.42
0	ENSMUSG00000037447.16	Arid5a	AT rich interactive domain 5A (MRF1-like)	protein_coding	334.37	306.02	60.38	55.12
0	ENSMUSG00000037470.14	Uggt1	UDP-glucose glycoprotein glucosyltransferase 1	protein_coding	31.52	34.66	7.67	7.86
0	ENSMUSG00000037475.15	Thoc2	THO complex 2	protein_coding	25.19	22.98	9.46	11.56
0	ENSMUSG00000037493.6	Cib2	calcium and integrin binding family member 2	protein_coding	25.71	27.21	9.24	9.71
0	ENSMUSG00000037499.9	Nenf	neuron derived neurotrophic factor	protein_coding	307.61	278.94	175.99	162.28
0	ENSMUSG00000037533.17	Rapgef6	Rap guanine nucleotide exchange factor (GEF) 6	protein_coding	31.82	35.05	5.81	6
0	ENSMUSG00000037553.14	Zdhhc18	zinc finger, DHHC domain containing 18	protein_coding	28.41	20.6	4.9	5.81
0	ENSMUSG00000037580.9	Gch1	GTP cyclohydrolase 1	protein_coding	20.6	20.37	6.63	6.08
0	ENSMUSG00000037649.9	H2-DMa	histocompatibility 2, class II, locus DMa	protein_coding	29.01	24.91	11.09	11.21
0	ENSMUSG00000037652.15	Phc3	polyhomeotic-like 3 (Drosophila)	protein_coding	11.74	11.33	3.09	2.9
0	ENSMUSG00000037679.8	Inf2	inverted formin, FH2 and WH2 domain containing	protein_coding	15.68	15.59	5.61	5.91
0	ENSMUSG00000037685.15	Atp8a1	ATPase, aminophospholipid transporter (APLT), class I, type 8A, member 1	protein_coding	10.53	11.55	2.78	3.28
0	ENSMUSG00000037709.13	Fam13a	family with sequence similarity 13, member A	protein_coding	31.3	28.42	0.48	0.19
0	ENSMUSG00000037712.15	Fermt2	fermitin family member 2	protein_coding	164	166.89	62.84	66.15
0	ENSMUSG00000037772.12	Mrpl23	mitochondrial ribosomal protein L23	protein_coding	208.33	208.77	129.97	108.19
0	ENSMUSG00000037784.14	Dzip1l	DAZ interacting protein 1-like	protein_coding	16.39	15.68	4.39	4.19
0	ENSMUSG00000037808.12	Fam76b	family with sequence similarity 76, member B	protein_coding	18.67	21.06	7.74	6.89
0	ENSMUSG00000037820.15	Tgm2	transglutaminase 2, C polypeptide	protein_coding	30.44	26.26	6.38	5.77
0	ENSMUSG00000037857.16	Nufip2	nuclear fragile X mental retardation protein interacting protein 2	protein_coding	9.64	11.38	2.37	1.89
0	ENSMUSG00000037876.16	Jmjd1c	jumonji domain containing 1C	protein_coding	232.11	240.76	18.1	20.29
0	ENSMUSG00000037896.17	Rcor1	REST corepressor 1	protein_coding	15.88	17.64	6.29	5.88
0	ENSMUSG00000037940.15	Inpp4b	inositol polyphosphate-4-phosphatase, type II	protein_coding	17.85	14.67	4.59	4.06
0	ENSMUSG00000037958.13	Ccdc55	nuclear speckle regulatory protein 1	protein_coding	85.27	88.08	20.5	17.07
0	ENSMUSG00000037971.10	1110032A03Rik	RIKEN cDNA 1110032A03 gene	protein_coding	85.08	81.71	39.5	38.79
0	ENSMUSG00000037995.15	Igsf9	immunoglobulin superfamily, member 9	protein_coding	22.97	20.41	7.56	5.52
0	ENSMUSG00000038037.4	Socs1	suppressor of cytokine signaling 1	protein_coding	51.34	48.75	19.62	18.05
0	ENSMUSG00000038039.13	Gcc2	GRIP and coiled-coil domain containing 2	protein_coding	49.46	61.98	8.92	5.79
0	ENSMUSG00000038046.4	Rnmtl1	mitochondrial rRNA methyltransferase 3	protein_coding	22.2	19.6	8.72	8.68
0	ENSMUSG00000038059.6	Smim3	small integral membrane protein 3	protein_coding	27.04	27.72	13.18	14.24
0	ENSMUSG00000038067.2	Csf3	colony stimulating factor 3 (granulocyte)	protein_coding	18.09	18.55	2.62	2.96
0	ENSMUSG00000038116.16	Phf20	PHD finger protein 20	protein_coding	51.45	50.79	21.02	28.98
0	ENSMUSG00000038152.4	5033430I15Rik	RIKEN cDNA 5033430I15 gene	lincRNA	20	16.53	6.4	8.26
0	ENSMUSG00000038155.10	Gstp2	glutathione S-transferase, pi 2	protein_coding	278.13	249.8	87.82	75.28
0	ENSMUSG00000038236.8	Hoxa7	homeobox A7	protein_coding	26.1	27.95	5.95	8.53
0	ENSMUSG00000038256.15	Bcl9	B cell CLL/lymphoma 9	protein_coding	19.6	24.29	5.17	1.95
0	ENSMUSG00000038290.15	Smg6	Smg-6 homolog, nonsense mediated mRNA decay factor (C. elegans)	protein_coding	9.91	10.26	1.97	2.2
0	ENSMUSG00000038301.15	Snx10	sorting nexin 10	protein_coding	55.4	52.94	16.88	19.78
0	ENSMUSG00000038342.15	Mlxip	MLX interacting protein	protein_coding	62.13	57.78	8.5	8.95
0	ENSMUSG00000038346.18	Zfp384	zinc finger protein 384	protein_coding	21.22	18.85	1.43	1.36
0	ENSMUSG00000038370.6	Pcp4l1	Purkinje cell protein 4-like 1	protein_coding	24.49	23.92	1.86	1.69
0	ENSMUSG00000038371.14	Sbf2	SET binding factor 2	protein_coding	20.2	19.38	7.01	5.88
0	ENSMUSG00000038387.8	Rras	related RAS viral (r-ras) oncogene	protein_coding	70.35	69.02	28.99	25.6
0	ENSMUSG00000038400.15	Pmepa1	prostate transmembrane protein, androgen induced 1	protein_coding	113.97	113.22	12.72	14.82
0	ENSMUSG00000038418.7	Egr1	early growth response 1	protein_coding	1273.97	1251.06	596.39	588.53
0	ENSMUSG00000038451.13	Spsb2	splA/ryanodine receptor domain and SOCS box containing 2	protein_coding	57.41	53.68	33.39	31.6
0	ENSMUSG00000038467.15	Chmp4b	charged multivesicular body protein 4B	protein_coding	31.23	29.51	4.29	4.08
0	ENSMUSG00000038495.14	Otud7b	OTU domain containing 7B	protein_coding	14.3	14.4	2.75	2.33
0	ENSMUSG00000038503.14	Mesdc2	mesoderm development candidate 2	protein_coding	82.86	80.6	42.07	42.26
0	ENSMUSG00000038508.7	Gdf15	growth differentiation factor 15	protein_coding	103.16	96.54	28.92	26.53
0	ENSMUSG00000038563.13	Eftud1	elongation factor like GPTase 1	protein_coding	17.12	15.38	6.92	6.09
0	ENSMUSG00000038578.15	Susd1	sushi domain containing 1	protein_coding	10.59	11.22	1.42	1.96
0	ENSMUSG00000038582.15	Pptc7	PTC7 protein phosphatase homolog	protein_coding	20.26	17.95	2.05	1.85
0	ENSMUSG00000038594.8	Cep85l	centrosomal protein 85-like	protein_coding	9.05	8.6	1.23	1.89
0	ENSMUSG00000038612.16	Mcl1	myeloid cell leukemia sequence 1	protein_coding	252.89	285.44	40.84	45.82
0	ENSMUSG00000038619.12	Ensa	endosulfine alpha	protein_coding	71.99	66.86	30.52	31.33
0	ENSMUSG00000038646.13	Fam103a1	family with sequence similarity 103, member A1	protein_coding	89.28	90.3	51.3	58.57
0	ENSMUSG00000038722.17	Bud31	BUD31 homolog	protein_coding	221.68	217.83	138.94	134.26
0	ENSMUSG00000038733.13	Wdr26	WD repeat domain 26	protein_coding	28.96	27.46	13.52	15.12
0	ENSMUSG00000038740.9	Mvb12b	multivesicular body subunit 12B	protein_coding	43.41	47.8	7.18	6.91
0	ENSMUSG00000038762.15	Abcf1	ATP-binding cassette, sub-family F (GCN20), member 1	protein_coding	96.91	115.84	51.38	54.71
0	ENSMUSG00000038780.14	Smurf1	SMAD specific E3 ubiquitin protein ligase 1	protein_coding	22.54	20.57	3.22	2.75
0	ENSMUSG00000038781.6	Stap2	signal transducing adaptor family member 2	protein_coding	12.05	9.47	2.59	2.94
0	ENSMUSG00000038784.13	Cnot4	CCR4-NOT transcription complex, subunit 4	protein_coding	25.98	30.13	8.64	9.35
0	ENSMUSG00000038803.7	Ost4	oligosaccharyltransferase complex subunit 4 (non-catalytic)	protein_coding	201.83	207.24	114.04	115.53
0	ENSMUSG00000038806.7	Sde2	SDE2 telomere maintenance homolog (S. pombe)	protein_coding	38.7	40	18.22	18.83
0	ENSMUSG00000038848.14	Ythdf1	YTH domain family 1	protein_coding	74.11	76.89	18.42	18.42
0	ENSMUSG00000038894.6	Irs2	insulin receptor substrate 2	protein_coding	148.51	134.07	9.52	7.24
0	ENSMUSG00000038895.15	Zfp653	zinc finger protein 653	protein_coding	18.15	16.36	4.17	3.24
0	ENSMUSG00000038902.14	Pogz	pogo transposable element with ZNF domain	protein_coding	12.13	11.26	2.23	2.43
0	ENSMUSG00000038914.15	Dido1	death inducer-obliterator 1	protein_coding	11.78	13.19	2.09	2.5
0	ENSMUSG00000038930.11	Rccd1	RCC1 domain containing 1	protein_coding	23.08	21.42	5.93	8.47
0	ENSMUSG00000039031.15	Arhgap18	Rho GTPase activating protein 18	protein_coding	9.62	12.47	2.66	2.5
0	ENSMUSG00000039068.16	Zzz3	zinc finger, ZZ domain containing 3	protein_coding	21.71	21.21	8.54	7.13
0	ENSMUSG00000039103.12	Nexn	nexilin	protein_coding	16.22	17.05	3.42	6.18
0	ENSMUSG00000039166.15	Akap7	A kinase (PRKA) anchor protein 7	protein_coding	30.13	27.55	5.75	7.9
0	ENSMUSG00000039191.12	Rbpj	recombination signal binding protein for immunoglobulin kappa J region	protein_coding	19.75	20.33	3.58	4.42
0	ENSMUSG00000039218.16	Srrm2	serine/arginine repetitive matrix 2	protein_coding	617.66	636.63	229.38	238.12
0	ENSMUSG00000039219.17	Arid4b	AT rich interactive domain 4B (RBP1-like)	protein_coding	106.22	99.37	19.25	20.97
0	ENSMUSG00000039220.16	Ppp1r10	protein phosphatase 1, regulatory subunit 10	protein_coding	64.49	77.49	7.36	8.84
0	ENSMUSG00000039473.7	Ubn1	ubinuclein 1	protein_coding	26.58	27.1	9.46	9.54
0	ENSMUSG00000039481.5	Nrtn	neurturin	protein_coding	83.89	70.61	6.73	6.52
0	ENSMUSG00000039546.9	Ajap1	adherens junction associated protein 1	protein_coding	7.47	9.45	0.56	0.57
0	ENSMUSG00000039568.6	Ubald1	UBA-like domain containing 1	protein_coding	125.33	125.75	77.68	70.5
0	ENSMUSG00000039628.8	Hs3st6	heparan sulfate (glucosamine) 3-O-sulfotransferase 6	protein_coding	23.54	20.78	8.01	6.74
0	ENSMUSG00000039671.18	Zmynd8	zinc finger, MYND-type containing 8	protein_coding	21.95	23.76	9.48	7.93
0	ENSMUSG00000039701.11	Usp53	ubiquitin specific peptidase 53	protein_coding	52.91	52.5	6.83	6.78
0	ENSMUSG00000039706.11	Ldb2	LIM domain binding 2	protein_coding	30.11	23.68	7.3	7.53
0	ENSMUSG00000039716.12	Dock3	dedicator of cyto-kinesis 3	protein_coding	19.74	18.01	1.32	1.93
0	ENSMUSG00000039735.15	Fnbp1l	formin binding protein 1-like	protein_coding	19.35	18.82	1.62	1.83
0	ENSMUSG00000039756.12	Dnttip2	deoxynucleotidyltransferase, terminal, interacting protein 2	protein_coding	60.46	59.18	28.87	29.74
0	ENSMUSG00000039759.10	Thap3	THAP domain containing, apoptosis associated protein 3	protein_coding	92.4	88.23	32.46	35.41
0	ENSMUSG00000039831.16	Arhgap29	Rho GTPase activating protein 29	protein_coding	38.19	35.9	3.55	4.67
0	ENSMUSG00000039841.14	Zfp800	zinc finger protein 800	protein_coding	36.58	35.31	5.28	7.78
0	ENSMUSG00000039852.16	Rere	arginine glutamic acid dipeptide (RE) repeats	protein_coding	20.12	18.83	6.35	7.02
0	ENSMUSG00000039853.18	Trim14	tripartite motif-containing 14	protein_coding	19.12	18.22	2.79	3.76
0	ENSMUSG00000039910.9	Cited2	Cbp/p300-interacting transactivator, with Glu/Asp-rich carboxy-terminal domain, 2	protein_coding	135.41	133.13	74.76	80.31
0	ENSMUSG00000040022.14	Rab11fip2	RAB11 family interacting protein 2 (class I)	protein_coding	7.51	9.88	1.06	1.28
0	ENSMUSG00000040029.14	Ipo8	importin 8	protein_coding	9.87	9.12	1.93	2.24
0	ENSMUSG00000040040.16	Ift88	intraflagellar transport 88	protein_coding	13.1	12.28	3.22	3.07
0	ENSMUSG00000040128.9	Pnrc1	proline-rich nuclear receptor coactivator 1	protein_coding	419.18	424.2	157.36	177.02
0	ENSMUSG00000040139.14	9430038I01Rik	RIKEN cDNA 9430038I01 gene	protein_coding	23.47	26.03	11.6	10.55
0	ENSMUSG00000040188.9	Scamp2	secretory carrier membrane protein 2	protein_coding	94.88	85.97	53.73	52.31
0	ENSMUSG00000040209.12	Zfp704	zinc finger protein 704	protein_coding	12.85	12.08	2.3	2.01
0	ENSMUSG00000040225.15	Prrc2c	proline-rich coiled-coil 2C	protein_coding	161.38	160.81	37.14	41.3
0	ENSMUSG00000040269.5	Mrps28	mitochondrial ribosomal protein S28	protein_coding	93.99	81.94	56.09	56.06
0	ENSMUSG00000040274.11	Cdk6	cyclin-dependent kinase 6	protein_coding	32.41	26.32	9.96	9.15
0	ENSMUSG00000040297.12	Suco	SUN domain containing ossification factor	protein_coding	10.87	10.04	1.98	2.78
0	ENSMUSG00000040331.15	Nsmce4a	NSE4 homolog A, SMC5-SMC6 complex component	protein_coding	106.12	102.37	64	60.42
0	ENSMUSG00000040359.14	Ufl1	UFM1 specific ligase 1	protein_coding	46.36	37.64	9.57	9.84
0	ENSMUSG00000040383.16	Aqr	aquarius	protein_coding	24.7	29.5	4.15	4.22
0	ENSMUSG00000040407.17	Akap9	A kinase (PRKA) anchor protein (yotiao) 9	protein_coding	165.12	177.13	34.07	38.94
0	ENSMUSG00000040414.7	Slc25a28	solute carrier family 25, member 28	protein_coding	13.79	13.07	4.08	3.38
0	ENSMUSG00000040435.10	Ppp1r15a	protein phosphatase 1, regulatory (inhibitor) subunit 15A	protein_coding	515.37	462.29	208.75	181.31
0	ENSMUSG00000040483.15	Xaf1	XIAP associated factor 1	protein_coding	85.66	68.87	24.31	23.52
0	ENSMUSG00000040511.13	Pvr	poliovirus receptor	protein_coding	65.48	64.62	21.72	21.14
0	ENSMUSG00000040532.14	Abhd11	abhydrolase domain containing 11	protein_coding	73.04	71.44	42.74	44.05
0	ENSMUSG00000040549.16	Ckap5	cytoskeleton associated protein 5	protein_coding	39.66	40.96	4.61	2.5
0	ENSMUSG00000040562.12	Gstm2	glutathione S-transferase, mu 2	protein_coding	109.02	96.79	60.02	55.53
0	ENSMUSG00000040564.13	Apoc1	apolipoprotein C-I	protein_coding	298.75	282.33	145.3	154.17
0	ENSMUSG00000040616.3	Tmem51	transmembrane protein 51	protein_coding	79.99	71.31	46.52	44.34
0	ENSMUSG00000040666.17	Sh3bgr	SH3-binding domain glutamic acid-rich protein	protein_coding	75.87	88.97	10.98	10.89
0	ENSMUSG00000040694.3	Apobec2	apolipoprotein B mRNA editing enzyme, catalytic polypeptide 2	protein_coding	15.57	14.76	4.89	3.87
0	ENSMUSG00000040720.15	1110037F02Rik	RIKEN cDNA 1110037F02 gene	protein_coding	9.57	11.18	2.11	2.05
0	ENSMUSG00000040747.9	Cd53	CD53 antigen	protein_coding	10.55	10.46	2.86	3.13
0	ENSMUSG00000040760.10	Appl1	adaptor protein, phosphotyrosine interaction, PH domain and leucine zipper containing 1	protein_coding	26.82	28.67	4.63	4.24
0	ENSMUSG00000040818.9	Dennd6a	DENN/MADD domain containing 6A	protein_coding	28.16	31.46	4.04	3.81
0	ENSMUSG00000040824.3	Snrpd2	small nuclear ribonucleoprotein D2	protein_coding	123.79	127.83	79.97	85.97
0	ENSMUSG00000040857.15	Erf	Ets2 repressor factor	protein_coding	52.85	49.66	2.23	2.09
0	ENSMUSG00000040865.15	Ino80d	INO80 complex subunit D	protein_coding	13.35	13.65	2.1	1.38
0	ENSMUSG00000040883.15	Tmem205	transmembrane protein 205	protein_coding	131.07	119.68	79	73.4
0	ENSMUSG00000040929.16	Rfx3	regulatory factor X, 3 (influences HLA class II expression)	protein_coding	14.28	9.52	2	3.17
0	ENSMUSG00000040950.13	Mgl2	macrophage galactose N-acetyl-galactosamine specific lectin 2	protein_coding	27.8	29.01	5.14	5.2
0	ENSMUSG00000041133.11	Smc1a	structural maintenance of chromosomes 1A	protein_coding	95.27	92.88	20.73	21.81
0	ENSMUSG00000041216.15	Clvs1	clavesin 1	protein_coding	9	10.97	0.58	0.91
0	ENSMUSG00000041225.16	Arhgap12	Rho GTPase activating protein 12	protein_coding	21.11	22.04	5.07	5
0	ENSMUSG00000041258.16	Zfp236	zinc finger protein 236	protein_coding	10.01	13.51	4.3	1.37
0	ENSMUSG00000041278.10	Ttc1	tetratricopeptide repeat domain 1	protein_coding	81.16	88.23	33.19	34.78
0	ENSMUSG00000041297.7	Cdk13	cyclin-dependent kinase 13	protein_coding	13.4	13.9	1.04	1.14
0	ENSMUSG00000041308.5	Sntb2	syntrophin, basic 2	protein_coding	27.01	24.3	10.45	9.94
0	ENSMUSG00000041313.14	Slc7a1	solute carrier family 7 (cationic amino acid transporter, y+ system), member 1	protein_coding	92.23	87.29	10.22	9.11
0	ENSMUSG00000041328.15	Pcf11	PCF11 cleavage and polyadenylation factor subunit	protein_coding	16.8	18.36	4.2	3.96
0	ENSMUSG00000041361.13	Myzap	myocardial zonula adherens protein	protein_coding	11.94	15.83	3.79	3.25
0	ENSMUSG00000041375.18	Ccdc9	coiled-coil domain containing 9	protein_coding	23.87	23.2	11.03	10.25
0	ENSMUSG00000041378.1	Cldn5	claudin 5	protein_coding	51.21	47.57	6.76	5.38
0	ENSMUSG00000041390.18	Mdfic	MyoD family inhibitor domain containing	protein_coding	56.28	58.2	5.29	5.48
0	ENSMUSG00000041417.15	Pik3r1	phosphatidylinositol 3-kinase, regulatory subunit, polypeptide 1 (p85 alpha)	protein_coding	38.21	38.99	14.36	16.2
0	ENSMUSG00000041476.12	Smpx	small muscle protein, X-linked	protein_coding	8.7	12.73	1.18	1.79
0	ENSMUSG00000041481.16	Serpina3g	serine (or cysteine) peptidase inhibitor, clade A, member 3G	protein_coding	12.08	11.67	2.75	1.74
0	ENSMUSG00000041607.16	Mbp	myelin basic protein	protein_coding	21.42	20.7	1.33	0.83
0	ENSMUSG00000041660.8	Bbox1	butyrobetaine (gamma), 2-oxoglutarate dioxygenase 1 (gamma-butyrobetaine hydroxylase)	protein_coding	10.63	8.27	2.51	1.99
0	ENSMUSG00000041685.15	Fcho2	FCH domain only 2	protein_coding	15.65	16.48	2.78	2.59
0	ENSMUSG00000041731.13	Pgm5	phosphoglucomutase 5	protein_coding	7.03	5.95	0.08	0.09
0	ENSMUSG00000041741.10	Pde3a	phosphodiesterase 3A, cGMP inhibited	protein_coding	6.43	6.35	0.52	0.48
0	ENSMUSG00000041769.13	Ppp2r2d	protein phosphatase 2, regulatory subunit B, delta	protein_coding	39.86	38.71	18.53	18.11
0	ENSMUSG00000041775.7	Mapk1ip1	mitogen-activated protein kinase 1 interacting protein 1	protein_coding	23.07	20.57	8.05	6.66
0	ENSMUSG00000041777.11	Cir1	corepressor interacting with RBPJ, 1	protein_coding	29.41	32.88	12.68	14.28
0	ENSMUSG00000041879.13	Ipo9	importin 9	protein_coding	19.6	22.08	6.49	6.9
0	ENSMUSG00000041881.12	Ndufa7	NADH dehydrogenase (ubiquinone) 1 alpha subcomplex, 7 (B14.5a)	protein_coding	767.65	711.39	470.56	421.84
0	ENSMUSG00000041891.15	Lman1	lectin, mannose-binding, 1	protein_coding	48.04	45.27	18.37	19.03
0	ENSMUSG00000041930.7	Fam222a	family with sequence similarity 222, member A	protein_coding	6.58	6.91	0.98	0.72
0	ENSMUSG00000041954.18	Tnfrsf18	tumor necrosis factor receptor superfamily, member 18	protein_coding	68.59	60.47	13.66	12.52
0	ENSMUSG00000041997.16	Tlk1	tousled-like kinase 1	protein_coding	37.33	44.91	7.7	8.04
0	ENSMUSG00000042133.16	Ppig	peptidyl-prolyl isomerase G (cyclophilin G)	protein_coding	114.31	137.51	40.19	42.99
0	ENSMUSG00000042208.15	0610010F05Rik	RIKEN cDNA 0610010F05 gene	protein_coding	11.03	10.44	2.48	3.1
0	ENSMUSG00000042298.18	Ttc19	tetratricopeptide repeat domain 19	protein_coding	27.44	33.89	12.22	13.13
0	ENSMUSG00000042308.14	Setd1a	SET domain containing 1A	protein_coding	22.88	20.15	1.43	2.23
0	ENSMUSG00000042312.9	S100a13	S100 calcium binding protein A13	protein_coding	203.22	209.92	94.86	106.37
0	ENSMUSG00000042354.6	Gnl3	guanine nucleotide binding protein-like 3 (nucleolar)	protein_coding	88.48	93.33	53.18	56.63
0	ENSMUSG00000042406.7	Atf4	activating transcription factor 4	protein_coding	709.03	650.82	284.53	284.92
0	ENSMUSG00000042446.16	Zmym4	zinc finger, MYM-type 4	protein_coding	12.58	15.33	2.92	2.44
0	ENSMUSG00000042507.14	Elmsan1	ELM2 and Myb/SANT-like domain containing 1	protein_coding	15.85	16.62	2.69	1.91
0	ENSMUSG00000042520.16	Ubap2l	ubiquitin-associated protein 2-like	protein_coding	98.97	90.57	57.65	57.07
0	ENSMUSG00000042548.13	Asxl1	additional sex combs like 1	protein_coding	11.34	12.26	2.53	3.4
0	ENSMUSG00000042549.10	Map2k3os	mitogen-activated protein kinase kinase 3, opposite strand	antisense	9.57	11.54	2.41	2.41
0	ENSMUSG00000042557.14	Sin3a	transcriptional regulator, SIN3A (yeast)	protein_coding	13.62	10.71	3.32	3.41
0	ENSMUSG00000042558.16	Adprhl2	ADP-ribosylhydrolase like 2	protein_coding	64.98	62.95	38.73	32.62
0	ENSMUSG00000042670.5	Immp1l	IMP1 inner mitochondrial membrane peptidase-like (S. cerevisiae)	protein_coding	102.04	100.27	58.94	64.13
0	ENSMUSG00000042682.8	Selk	selenoprotein K	protein_coding	429.79	422.94	267.31	291.22
0	ENSMUSG00000042688.16	Mapk6	mitogen-activated protein kinase 6	protein_coding	55.33	56.27	16.68	18.02
0	ENSMUSG00000042699.11	Dhx9	DEAH (Asp-Glu-Ala-His) box polypeptide 9	protein_coding	20.88	21.52	3.5	3.21
0	ENSMUSG00000042729.9	Wdr74	WD repeat domain 74	protein_coding	80.19	73.79	46.76	44.13
0	ENSMUSG00000042737.9	Dpm3	dolichyl-phosphate mannosyltransferase polypeptide 3	protein_coding	243.12	253.58	129.43	125.14
0	ENSMUSG00000042745.9	Id1	inhibitor of DNA binding 1	protein_coding	1171.06	1104.27	590.16	565.97
0	ENSMUSG00000042757.15	Tmem108	transmembrane protein 108	protein_coding	34.45	33.57	5.01	4.6
0	ENSMUSG00000042793.13	Lgr6	leucine-rich repeat-containing G protein-coupled receptor 6	protein_coding	17.31	18.44	1.45	1.34
0	ENSMUSG00000043004.13	Gng2	guanine nucleotide binding protein (G protein), gamma 2	protein_coding	53.4	52.76	30.47	29.6
0	ENSMUSG00000043079.17	Synpo	synaptopodin	protein_coding	26.19	24.79	4.6	5.74
0	ENSMUSG00000043091.8	Tuba1c	tubulin, alpha 1C	protein_coding	489.67	439.83	272.87	237.31
0	ENSMUSG00000043279.9	Trim56	tripartite motif-containing 56	protein_coding	15.14	13.7	1.31	1.79
0	ENSMUSG00000043284.12	Tmem11	transmembrane protein 11	protein_coding	103.92	92.23	53.9	50.49
0	ENSMUSG00000043336.14	Filip1l	filamin A interacting protein 1-like	protein_coding	59.62	58.31	7.01	6.06
0	ENSMUSG00000043384.15	Gprasp1	G protein-coupled receptor associated sorting protein 1	protein_coding	13.63	14.75	2.95	2.41
0	ENSMUSG00000043542.12	Zc2hc1a	zinc finger, C2HC-type containing 1A	protein_coding	19.72	17.86	5.35	6.6
0	ENSMUSG00000043629.12	1700019D03Rik	RIKEN cDNA 1700019D03 gene	protein_coding	27.45	23.01	10.57	7.87
0	ENSMUSG00000043702.9	Pde12	phosphodiesterase 12	protein_coding	22.46	20.87	5.56	5.4
0	ENSMUSG00000043733.14	Ptpn11	protein tyrosine phosphatase, non-receptor type 11	protein_coding	30.7	29.35	4.44	4.38
0	ENSMUSG00000043866.10	Taf10	TATA-box binding protein associated factor 10	protein_coding	168.09	152.95	95.94	82.75
0	ENSMUSG00000043872.14	Zmym1	zinc finger, MYM domain containing 1	protein_coding	10.51	9.74	2	2.12
0	ENSMUSG00000043909.16	Trp53bp1	transformation related protein 53 binding protein 1	protein_coding	14.63	16.86	3.65	4.24
0	ENSMUSG00000043929.16	Klhl15	kelch-like 15	protein_coding	19.13	19.5	6.29	5.56
0	ENSMUSG00000043962.16	Thrap3	thyroid hormone receptor associated protein 3	protein_coding	66.71	70.25	29.82	31.25
0	ENSMUSG00000044042.18	Fmn1	formin 1	protein_coding	79.24	80.43	11.14	10.98
0	ENSMUSG00000044098.14	Rsbn1	rosbin, round spermatid basic protein 1	protein_coding	20.89	23.66	6.05	7.43
0	ENSMUSG00000044150.12	A830080D01Rik	RIKEN cDNA A830080D01 gene	protein_coding	21.32	21.01	2.94	2.27
0	ENSMUSG00000044197.8	Gpr146	G protein-coupled receptor 146	protein_coding	18.36	20.6	7.54	6.53
0	ENSMUSG00000044224.16	Dnajc21	DnaJ heat shock protein family (Hsp40) member C21	protein_coding	26.41	24.87	9.6	11.27
0	ENSMUSG00000044258.9	Ctla2a	cytotoxic T lymphocyte-associated protein 2 alpha	protein_coding	9.33	9.15	1.65	2.42
0	ENSMUSG00000044442.11	N6amt1	N-6 adenine-specific DNA methyltransferase 1 (putative)	protein_coding	52.88	53.82	18.98	18.22
0	ENSMUSG00000044465.18	Fam160a2	family with sequence similarity 160, member A2	protein_coding	21.75	21.55	7.88	6.56
0	ENSMUSG00000044471.11	Lincpint	long non-protein coding RNA, Trp53 induced transcript	lincRNA	14.16	11.75	3.25	4.02
0	ENSMUSG00000044502.16	Bod1	biorientation of chromosomes in cell division 1	protein_coding	118.44	114.39	32.29	31.6
0	ENSMUSG00000044709.5	Gemin7	gem (nuclear organelle) associated protein 7	protein_coding	176.36	157.47	117.21	95.83
0	ENSMUSG00000044734.15	Serpinb1a	serine (or cysteine) peptidase inhibitor, clade B, member 1a	protein_coding	134.23	121.22	64.52	60.2
0	ENSMUSG00000044854.7	1700056E22Rik	RIKEN cDNA 1700056E22 gene	protein_coding	10.68	8.49	2.63	1.9
0	ENSMUSG00000045098.18	Suv420h1	lysine methyltransferase 5B	protein_coding	16.8	13.88	5.54	5.53
0	ENSMUSG00000045103.17	Dmd	dystrophin, muscular dystrophy	protein_coding	111.75	105.77	7.49	6.91
0	ENSMUSG00000045136.5	Tubb2b	tubulin, beta 2B class IIB	protein_coding	23.89	22.7	8.13	9.03
0	ENSMUSG00000045193.13	Cirbp	cold inducible RNA binding protein	protein_coding	306.63	305.82	100.9	113.75
0	ENSMUSG00000045503.16	Sys1	SYS1 Golgi-localized integral membrane protein homolog (S. cerevisiae)	protein_coding	77.76	76.9	44.48	39.97
0	ENSMUSG00000045519.14	Zfp560	zinc finger protein 560	protein_coding	42.61	56.06	24.88	24.46
0	ENSMUSG00000045545.8	Krt14	keratin 14	protein_coding	2142.04	1943.25	800.94	721.36
0	ENSMUSG00000045624.15	Esf1	ESF1 nucleolar pre-rRNA processing protein homolog	protein_coding	19.35	23.65	8.01	9.99
0	ENSMUSG00000045709.10	Smkr-ps	smal lysine rich protein 1, pseudogene	lincRNA	6.55	5.42	0.28	0.37
0	ENSMUSG00000045730.3	Adrb2	adrenergic receptor, beta 2	protein_coding	25.74	24.06	10.58	10.98
0	ENSMUSG00000045763.7	Basp1	brain abundant, membrane attached signal protein 1	protein_coding	103.66	121.09	26.13	29.97
0	ENSMUSG00000045767.8	B230219D22Rik	RIKEN cDNA B230219D22 gene	protein_coding	19.21	20.31	5.44	5.42
0	ENSMUSG00000045817.8	Zfp36l2	zinc finger protein 36, C3H type-like 2	protein_coding	19.36	18.42	4.83	4.57
0	ENSMUSG00000045896.14	Paip2b	poly(A) binding protein interacting protein 2B	protein_coding	14.44	18.77	5.51	5.27
0	ENSMUSG00000045973.18	Slc25a51	solute carrier family 25, member 51	protein_coding	47.72	39.23	23.03	22.11
0	ENSMUSG00000046010.7	Zfp830	zinc finger protein 830	protein_coding	48.31	43.51	17.28	17.3
0	ENSMUSG00000046034.7	Otulin	OTU deubiquitinase with linear linkage specificity	protein_coding	38.13	37.56	12.15	10.47
0	ENSMUSG00000046329.14	Slc25a23	solute carrier family 25 (mitochondrial carrier; phosphate carrier), member 23	protein_coding	15.92	16.1	2.47	1.81
0	ENSMUSG00000046337.17	Fam178b	family with sequence similarity 178, member B	protein_coding	71.47	60.59	25.69	26.1
0	ENSMUSG00000046463.4	5930403N24Rik	RIKEN cDNA 5930403N24 gene	processed_transcript	8.62	8.16	0.42	0.73
0	ENSMUSG00000046768.13	Rhoj	ras homolog family member J	protein_coding	116.38	119.61	45.45	40.38
0	ENSMUSG00000046879.6	Irgm1	immunity-related GTPase family M member 1	protein_coding	197.34	181.11	47.89	42.43
0	ENSMUSG00000046985.11	Tapt1	transmembrane anterior posterior transformation 1	protein_coding	18.72	19.61	5.69	7.06
0	ENSMUSG00000047098.17	Rnf31	ring finger protein 31	protein_coding	35.24	27.32	7.56	6.74
0	ENSMUSG00000047205.12	Dusp18	dual specificity phosphatase 18	protein_coding	31.9	29.22	9.22	8.4
0	ENSMUSG00000047361.15	Gm973	predicted gene 973	protein_coding	68.04	76.33	3.57	4.38
0	ENSMUSG00000047407.17	Tgif1	TGFB-induced factor homeobox 1	protein_coding	139.9	127.45	70.84	70.94
0	ENSMUSG00000047409.13	Ctdspl	CTD (carboxy-terminal domain, RNA polymerase II, polypeptide A) small phosphatase-like	protein_coding	115.49	110.25	18.68	16.63
0	ENSMUSG00000047412.15	Zbtb44	zinc finger and BTB domain containing 44	protein_coding	17.23	13.75	4.27	5.08
0	ENSMUSG00000047423.9	AI837181	expressed sequence AI837181	protein_coding	33.89	28.83	13.65	11.9
0	ENSMUSG00000047446.18	Arl4a	ADP-ribosylation factor-like 4A	protein_coding	169.45	162.77	83.66	85.73
0	ENSMUSG00000047547.14	Cltb	clathrin, light polypeptide (Lcb)	protein_coding	247.71	229.94	113.38	120.67
0	ENSMUSG00000047867.11	Gimap6	GTPase, IMAP family member 6	protein_coding	23.8	22.08	2.37	2.48
0	ENSMUSG00000048078.16	Tenm4	teneurin transmembrane protein 4	protein_coding	73.15	88.6	9.56	9.44
0	ENSMUSG00000048118.17	Arid4a	AT rich interactive domain 4A (RBP1-like)	protein_coding	66.71	69.46	14.73	15.12
0	ENSMUSG00000048200.11	Cracr2b	calcium release activated channel regulator 2B	protein_coding	37.3	35.76	13.38	10.22
0	ENSMUSG00000048249.14	Crebrf	CREB3 regulatory factor	protein_coding	95.25	99.93	4.96	3.94
0	ENSMUSG00000048271.14	Rbm33	RNA binding motif protein 33	protein_coding	27.24	20.22	5.18	4.9
0	ENSMUSG00000048402.14	Gli2	GLI-Kruppel family member GLI2	protein_coding	8.71	10.52	2.06	1.93
0	ENSMUSG00000048416.15	Mlf1	myeloid leukemia factor 1	protein_coding	42.58	40.26	3.43	4.06
0	ENSMUSG00000048706.3	Lurap1l	leucine rich adaptor protein 1-like	protein_coding	32.55	31.9	14.36	13.29
0	ENSMUSG00000048720.7	Tbc1d12	TBC1D12: TBC1 domain family, member 12	protein_coding	5.83	5.91	0.57	0.66
0	ENSMUSG00000048731.14	Ggnbp1	gametogenetin binding protein 1	protein_coding	16.89	14.24	3.95	5.66
0	ENSMUSG00000048874.15	Phf3	PHD finger protein 3	protein_coding	22.53	21.2	8.64	9.18
0	ENSMUSG00000049470.13	Aff4	AF4/FMR2 family, member 4	protein_coding	145.77	132.74	31.18	39.55
0	ENSMUSG00000049493.13	Pls1	plastin 1 (I-isoform)	protein_coding	7.41	5.96	0.11	0.09
0	ENSMUSG00000049606.16	Zfp644	zinc finger protein 644	protein_coding	62.02	68.93	11.04	11.46
0	ENSMUSG00000049658.13	Bdp1	B double prime 1, subunit of RNA polymerase III transcription initiation factor IIIB	protein_coding	36.65	36.17	3.76	3.58
0	ENSMUSG00000049734.9	Trex1	three prime repair exonuclease 1	protein_coding	163.69	143.9	35.55	29.53
0	ENSMUSG00000049800.13	Sertad2	SERTA domain containing 2	protein_coding	118.23	107.35	48.21	48.08
0	ENSMUSG00000049950.6	Rpp38	ribonuclease P/MRP 38 subunit	protein_coding	27.58	27.51	6.38	7.06
0	ENSMUSG00000050105.5	Grrp1	glycine/arginine rich protein 1	protein_coding	12.86	14.32	1.69	1.48
0	ENSMUSG00000050148.9	Ubqln2	ubiquilin 2	protein_coding	19.73	19.44	2.78	2.52
0	ENSMUSG00000050335.16	Lgals3	lectin, galactose binding, soluble 3	protein_coding	7365.69	6832.84	2542.08	2300.04
0	ENSMUSG00000050390.12	C77080	expressed sequence C77080	protein_coding	22.87	12.7	2.41	2.38
0	ENSMUSG00000050549.8	5730508B09Rik	RIKEN cDNA 5730508B09 gene	protein_coding	27.49	32.13	9.35	10.3
0	ENSMUSG00000050621.6	Rps27rt	ribosomal protein S27, retrogene	protein_coding	613.71	694.7	293.13	326.17
0	ENSMUSG00000050756.3	Defb6	defensin beta 6	protein_coding	166.73	184.82	79.52	83.55
0	ENSMUSG00000051316.8	Taf7	TATA-box binding protein associated factor 7	protein_coding	22.99	25.84	9.29	9.36
0	ENSMUSG00000051359.14	Ncald	neurocalcin delta	protein_coding	151.14	144	13.18	15.11
0	ENSMUSG00000051379.12	Flrt3	fibronectin leucine rich transmembrane protein 3	protein_coding	51.4	51.86	19.21	19.74
0	ENSMUSG00000051439.6	Cd14	CD14 antigen	protein_coding	33.08	31.02	11.71	12.64
0	ENSMUSG00000051451.5	Crebzf	CREB/ATF bZIP transcription factor	protein_coding	54.34	49.35	5.74	6.56
0	ENSMUSG00000051469.14	Zfp191	zinc finger protein 24	protein_coding	46.5	43.23	11.3	10.37
0	ENSMUSG00000051510.13	Mafg	v-maf musculoaponeurotic fibrosarcoma oncogene family, protein G (avian)	protein_coding	85.98	82.35	41.88	40.55
0	ENSMUSG00000051650.10	B3gnt2	UDP-GlcNAc:betaGal beta-1,3-N-acetylglucosaminyltransferase 2	protein_coding	45.31	45.2	18.41	14.31
0	ENSMUSG00000051890.13	Klhdc1	kelch domain containing 1	protein_coding	26.37	23.93	4.85	8.52
0	ENSMUSG00000051910.13	Sox6	SRY (sex determining region Y)-box 6	protein_coding	126.46	133.59	9.13	8.29
0	ENSMUSG00000051989.11	Smim11	small integral membrane protein 11	protein_coding	124.74	123.14	70.77	77.02
0	ENSMUSG00000052040.10	Klf13	Kruppel-like factor 13	protein_coding	233.82	255.91	140.62	134.43
0	ENSMUSG00000052062.14	Pard3b	par-3 family cell polarity regulator beta	protein_coding	42.46	37.05	7.73	7.41
0	ENSMUSG00000052214.9	Opa3	optic atrophy 3	protein_coding	43.38	42.3	21.49	19.99
0	ENSMUSG00000052305.5	Hbb-bs	hemoglobin, beta adult s chain	protein_coding	34.73	35.84	3.42	2.65
0	ENSMUSG00000052512.15	Nav2	neuron navigator 2	protein_coding	110.95	116.69	37.75	42.09
0	ENSMUSG00000052560.15	Cpne8	copine VIII	protein_coding	84.91	84.09	28.28	27.77
0	ENSMUSG00000052684.4	Jun	jun proto-oncogene	protein_coding	1380.71	1267.49	615.32	587.99
0	ENSMUSG00000052707.8	Tnrc6a	trinucleotide repeat containing 6a	protein_coding	72.41	72.09	27.34	28.04
0	ENSMUSG00000052837.5	Junb	jun B proto-oncogene	protein_coding	1593.89	1512.36	869.55	824.97
0	ENSMUSG00000052942.13	Glis3	GLIS family zinc finger 3	protein_coding	7.82	6.05	0.73	0.89
0	ENSMUSG00000052957.7	Gas1	growth arrest specific 1	protein_coding	47.76	41.25	20.66	20.86
0	ENSMUSG00000053007.8	Creb5	cAMP responsive element binding protein 5	protein_coding	54.94	52.51	8.25	8.31
0	ENSMUSG00000053094.15	Tmem248	transmembrane protein 248	protein_coding	42.84	57.07	25.19	23.73
0	ENSMUSG00000053110.13	Yap1	yes-associated protein 1	protein_coding	32.51	30.86	15.42	14.48
0	ENSMUSG00000053175.16	Bcl3	B cell leukemia/lymphoma 3	protein_coding	81.96	75.9	25.11	27.17
0	ENSMUSG00000053205.8	Styx	serine/threonine/tyrosine interaction protein	protein_coding	29.48	23.74	10.37	9.95
0	ENSMUSG00000053332.13	Gas5	growth arrest specific 5	processed_transcript	1456.94	1388.05	653.87	670.67
0	ENSMUSG00000053477.15	Tcf4	transcription factor 4	protein_coding	124.77	120.45	64.48	62.03
0	ENSMUSG00000053553.11	3110082I17Rik	RIKEN cDNA 3110082I17 gene	protein_coding	42.56	38.94	24.49	21.38
0	ENSMUSG00000053559.12	Smagp	small cell adhesion glycoprotein	protein_coding	72.38	72.24	39.73	35.83
0	ENSMUSG00000053580.15	Tanc2	tetratricopeptide repeat, ankyrin repeat and coiled-coil containing 2	protein_coding	12.28	13.35	3.12	3.64
0	ENSMUSG00000053675.8	Tgm5	transglutaminase 5	protein_coding	25.87	26.6	0.37	0.13
0	ENSMUSG00000053702.16	Nebl	nebulette	protein_coding	24.42	20.3	5.69	4.22
0	ENSMUSG00000053706.2	B430305J03Rik	RIKEN cDNA B430305J03 gene	protein_coding	15.01	12.42	0	0
0	ENSMUSG00000053797.10	Krt16	keratin 16	protein_coding	26.4	24.73	12.9	10.79
0	ENSMUSG00000053819.16	Camk2d	calcium/calmodulin-dependent protein kinase II, delta	protein_coding	103.02	116.04	45	47.31
0	ENSMUSG00000053841.15	Txlna	taxilin alpha	protein_coding	50.03	43	14.83	12.9
0	ENSMUSG00000053877.12	Srcap	Snf2-related CREBBP activator protein	protein_coding	40.14	37.62	5.75	5.99
0	ENSMUSG00000053898.12	Ech1	enoyl coenzyme A hydratase 1, peroxisomal	protein_coding	249.08	228.51	171.21	136.96
0	ENSMUSG00000053907.10	Mat2a	methionine adenosyltransferase II, alpha	protein_coding	197.75	191.63	85.22	87.28
0	ENSMUSG00000054000.5	Tusc1	tumor suppressor candidate 1	protein_coding	8.4	7.3	2	1.03
0	ENSMUSG00000054091.9	1810037I17Rik	RIKEN cDNA 1810037I17 gene	protein_coding	162.91	182.07	73.56	82.43
0	ENSMUSG00000054146.8	Krt15	keratin 15	protein_coding	1467.82	1378.63	212.06	204.91
0	ENSMUSG00000054226.13	Tprkb	Tp53rk binding protein	protein_coding	38.92	36.31	19.76	21.18
0	ENSMUSG00000054387.13	Mdm4	transformed mouse 3T3 cell double minute 4	protein_coding	20.2	19.58	7.85	6.18
0	ENSMUSG00000054400.15	Cklf	chemokine-like factor	protein_coding	47.7	46.94	21.06	20.83
0	ENSMUSG00000054405.14	Dnajc8	DnaJ heat shock protein family (Hsp40) member C8	protein_coding	202.92	213.03	110.61	103.63
0	ENSMUSG00000054514.3	Atad3aos	ATPase family, AAA domain containing 3A, opposite strand	antisense	25.17	16.43	10.44	8.35
0	ENSMUSG00000054520.15	Sh3bp2	SH3-domain binding protein 2	protein_coding	20.26	23.13	1.47	1.79
0	ENSMUSG00000054556.6	Gm4876	predicted gene 4876	antisense	46.41	48.78	14.87	16.84
0	ENSMUSG00000054604.7	Cggbp1	CGG triplet repeat binding protein 1	protein_coding	53.8	52.9	24.9	28.57
0	ENSMUSG00000054612.3	Mgmt	O-6-methylguanine-DNA methyltransferase	protein_coding	26.03	25.22	7	6.24
0	ENSMUSG00000054690.17	Emcn	endomucin	protein_coding	19.9	20.55	4.38	2.87
0	ENSMUSG00000054752.16	Fsd1l	fibronectin type III and SPRY domain containing 1-like	protein_coding	11.61	12.34	3	2.94
0	ENSMUSG00000054855.13	Rnd1	Rho family GTPase 1	protein_coding	24.37	23.81	4.04	3.12
0	ENSMUSG00000055044.12	Pdlim1	PDZ and LIM domain 1 (elfin)	protein_coding	170.39	179.67	99.26	104.37
0	ENSMUSG00000055053.17	Nfic	nuclear factor I/C	protein_coding	95.28	89.41	42.3	39.76
0	ENSMUSG00000055239.10	Kcmf1	potassium channel modulatory factor 1	protein_coding	93.22	91.29	26.85	27.45
0	ENSMUSG00000055301.8	Adh7	alcohol dehydrogenase 7 (class IV), mu or sigma polypeptide	protein_coding	17.1	17.89	6.38	7.4
0	ENSMUSG00000055320.16	Tead1	TEA domain family member 1	protein_coding	26.69	30.06	10.21	11.68
0	ENSMUSG00000055322.14	Tns1	tensin 1	protein_coding	11.91	9.55	3.42	2.46
0	ENSMUSG00000055436.18	Srsf11	serine/arginine-rich splicing factor 11	protein_coding	314.82	321.97	125.96	124.52
0	ENSMUSG00000055675.6	Kbtbd11	kelch repeat and BTB (POZ) domain containing 11	protein_coding	8.56	4.96	0.62	1.07
0	ENSMUSG00000055723.5	Rras2	related RAS viral (r-ras) oncogene 2	protein_coding	59.11	60.1	23.06	22.63
0	ENSMUSG00000055835.9	Zfp1	zinc finger protein 1	protein_coding	39.5	39.27	11.67	10.99
0	ENSMUSG00000055874.6	Foxi3	forkhead box I3	protein_coding	15	18.78	0	0
0	ENSMUSG00000056054.9	S100a8	S100 calcium binding protein A8 (calgranulin A)	protein_coding	171.55	165.52	11.87	13.58
0	ENSMUSG00000056211.13	R3hdm1	R3H domain containing 1	protein_coding	34.09	37.05	8.36	9.48
0	ENSMUSG00000056216.9	Cebpg	CCAAT/enhancer binding protein (C/EBP), gamma	protein_coding	98.99	94.2	26.45	29.2
0	ENSMUSG00000056260.15	Lrif1	ligand dependent nuclear receptor interacting factor 1	protein_coding	12.03	15.55	4.61	4.9
0	ENSMUSG00000056268.15	Dennd1b	DENN/MADD domain containing 1B	protein_coding	6.73	7.33	1.01	0.84
0	ENSMUSG00000056569.10	Mpz	myelin protein zero	protein_coding	34.36	32.3	0.48	0.46
0	ENSMUSG00000056612.6	Ppp1r14b	protein phosphatase 1, regulatory (inhibitor) subunit 14B	protein_coding	95.47	90.51	54.84	59.41
0	ENSMUSG00000056749.7	Nfil3	nuclear factor, interleukin 3, regulated	protein_coding	117.03	114.39	54.19	55.53
0	ENSMUSG00000056763.16	Cspp1	centrosome and spindle pole associated protein 1	protein_coding	30.96	36.84	5.21	6.69
0	ENSMUSG00000056899.10	Immp2l	IMP2 inner mitochondrial membrane peptidase-like (S. cerevisiae)	protein_coding	40.27	41.07	13.4	11.66
0	ENSMUSG00000057092.12	Fxyd3	FXYD domain-containing ion transport regulator 3	protein_coding	653.1	664.57	230.16	238.57
0	ENSMUSG00000057110.15	Cntrl	centriolin	protein_coding	24.46	24.05	3.61	2.96
0	ENSMUSG00000057133.14	Chd6	chromodomain helicase DNA binding protein 6	protein_coding	46.63	48.02	10.34	10.1
0	ENSMUSG00000057143.14	Trim12c	tripartite motif-containing 12C	protein_coding	11.24	11.71	0.7	0.27
0	ENSMUSG00000057329.7	Bcl2	B cell leukemia/lymphoma 2	protein_coding	49.16	50.59	22.85	22.44
0	ENSMUSG00000057367.12	Birc2	baculoviral IAP repeat-containing 2	protein_coding	13.01	11.32	3.28	3.77
0	ENSMUSG00000057531.13	Dtnbp1	dystrobrevin binding protein 1	protein_coding	127.35	116.58	62.51	56.9
0	ENSMUSG00000057561.9	Eif1a	eukaryotic translation initiation factor 1A	protein_coding	135.65	136.43	67.85	70.4
0	ENSMUSG00000057637.13	Prdm2	PR domain containing 2, with ZNF domain	protein_coding	8.65	11.27	1.88	1.83
0	ENSMUSG00000057691.8	Zfp746	zinc finger protein 746	protein_coding	15.03	14.5	3.3	3.26
0	ENSMUSG00000057863.5	Rpl36	ribosomal protein L36	protein_coding	3391.22	3463.42	2212.64	2216.74
0	ENSMUSG00000058135.12	Gstm1	glutathione S-transferase, mu 1	protein_coding	881.26	801.64	548.52	498.39
0	ENSMUSG00000058392.12	Rrp1b	ribosomal RNA processing 1 homolog B (S. cerevisiae)	protein_coding	14.54	22.98	7.08	6.45
0	ENSMUSG00000058407.12	Txndc9	thioredoxin domain containing 9	protein_coding	100.77	102.92	52.48	61.66
0	ENSMUSG00000058446.14	Znrf2	zinc and ring finger 2	protein_coding	47.34	44.02	1.21	1.32
0	ENSMUSG00000058503.11	Fam133b	family with sequence similarity 133, member B	protein_coding	30.26	36.81	15.4	17.61
0	ENSMUSG00000058587.7	Tmod3	tropomodulin 3	protein_coding	37.1	38.35	15.71	16.83
0	ENSMUSG00000058706.5	0610030E20Rik	RIKEN cDNA 0610030E20 gene	protein_coding	26.37	25.33	11.92	12
0	ENSMUSG00000058927.5	Gm10053	predicted gene 10053	protein_coding	299.94	274.27	189.19	189.02
0	ENSMUSG00000059142.15	Zfp945	zinc finger protein 945	protein_coding	50.01	48.53	22.48	20.23
0	ENSMUSG00000059326.6	Csf2ra	colony stimulating factor 2 receptor, alpha, low-affinity (granulocyte-macrophage)	protein_coding	25.87	25.27	11.49	11.52
0	ENSMUSG00000059456.13	Ptk2b	PTK2 protein tyrosine kinase 2 beta	protein_coding	12.54	11.93	2.17	1.94
0	ENSMUSG00000059479.7	B3gnt8	UDP-GlcNAc:betaGal beta-1,3-N-acetylglucosaminyltransferase 8	protein_coding	18.8	17.85	5.14	3.96
0	ENSMUSG00000059534.8	Uqcr10	ubiquinol-cytochrome c reductase, complex III subunit X	protein_coding	880.63	844.65	588.44	535.64
0	ENSMUSG00000059820.14	AU019823	expressed sequence AU019823	protein_coding	43.91	42.23	8.17	8.38
0	ENSMUSG00000059830.2	Gm16380	predicted pseudogene 16380	protein_coding	4.04	8.88	0	0.21
0	ENSMUSG00000059834.12	Sclt1	sodium channel and clathrin linker 1	protein_coding	11.77	13.44	3.8	3.45
0	ENSMUSG00000059923.13	Grb2	growth factor receptor bound protein 2	protein_coding	55.16	58.56	18.94	21.92
0	ENSMUSG00000060126.14	Tpt1	tumor protein, translationally-controlled 1	protein_coding	2063.71	1979.12	1279.27	1330.07
0	ENSMUSG00000060227.15	Casc4	cancer susceptibility candidate 4	protein_coding	17.96	21.34	1.95	1.86
0	ENSMUSG00000060261.15	Gtf2i	general transcription factor II I	protein_coding	83.23	94.86	26.08	26.61
0	ENSMUSG00000060487.5	Samd5	sterile alpha motif domain containing 5	protein_coding	7.71	7.37	1.55	1.21
0	ENSMUSG00000060586.10	H2-Eb1	histocompatibility 2, class II antigen E beta	protein_coding	436.24	410.08	80.39	74.83
0	ENSMUSG00000060591.8	Ifitm2	interferon induced transmembrane protein 2	protein_coding	1013.58	958.12	674.43	607.53
0	ENSMUSG00000060600.15	Eno3	enolase 3, beta muscle	protein_coding	35.29	32.1	11.61	9.79
0	ENSMUSG00000060671.12	Atp8b2	ATPase, class I, type 8B, member 2	protein_coding	5.7	5.32	0.3	0.76
0	ENSMUSG00000060802.8	B2m	beta-2 microglobulin	protein_coding	6437.84	6433.53	3466.95	3752.15
0	ENSMUSG00000060924.14	Csmd1	CUB and Sushi multiple domains 1	protein_coding	5.64	5.16	0.32	0.22
0	ENSMUSG00000060962.12	Dmkn	dermokine	protein_coding	270.42	250.48	57.57	58.1
0	ENSMUSG00000061068.6	Mcpt4	mast cell protease 4	protein_coding	8.2	7.43	1.51	1.27
0	ENSMUSG00000061104.4	Gm10094	Sin3-associated polypeptide 18B	protein_coding	266.01	291.24	164.71	192.01
0	ENSMUSG00000061136.13	Prpf40a	pre-mRNA processing factor 40A	protein_coding	147.71	135.23	32.85	30.34
0	ENSMUSG00000061207.11	Stk19	serine/threonine kinase 19	protein_coding	98.26	92.87	44.16	41.26
0	ENSMUSG00000061353.11	Cxcl12	chemokine (C-X-C motif) ligand 12	protein_coding	41.91	36.13	21.71	20.89
0	ENSMUSG00000061393.13	Acvr2b	activin receptor IIB	protein_coding	23.01	19.97	10.75	9.11
0	ENSMUSG00000061527.6	Krt5	keratin 5	protein_coding	683.92	646.85	415.42	387.11
0	ENSMUSG00000061613.12	U2af1	U2 small nuclear ribonucleoprotein auxiliary factor (U2AF) 1	protein_coding	243.88	232.63	88.49	85.39
0	ENSMUSG00000061665.6	Cd2ap	CD2-associated protein	protein_coding	11.85	13.46	3.37	3.84
0	ENSMUSG00000061723.17	Tnnt3	troponin T3, skeletal, fast	protein_coding	148.38	127.93	24.85	25.2
0	ENSMUSG00000061740.7	Cyp2d22	cytochrome P450, family 2, subfamily d, polypeptide 22	protein_coding	44.31	38.78	20.87	18.66
0	ENSMUSG00000061816.15	Myl1	myosin, light polypeptide 1	protein_coding	307.29	286.91	27.55	34.57
0	ENSMUSG00000061878.15	Sphk1	sphingosine kinase 1	protein_coding	134.51	121.84	25.37	24.17
0	ENSMUSG00000061887.14	Ssbp3	single-stranded DNA binding protein 3	protein_coding	127.07	131.96	11.63	12.63
0	ENSMUSG00000062078.14	Qk	quaking	protein_coding	33.76	31.29	13.76	14.78
0	ENSMUSG00000062115.15	Rai1	retinoic acid induced 1	protein_coding	26.8	24.88	7.77	5.91
0	ENSMUSG00000062127.11	Cttnbp2nl	CTTNBP2 N-terminal like	protein_coding	89.95	86.01	4.46	6.67
0	ENSMUSG00000062210.13	Tnfaip8	tumor necrosis factor, alpha-induced protein 8	protein_coding	73.6	65.22	28.49	30.5
0	ENSMUSG00000062329.4	Cytl1	cytokine-like 1	protein_coding	4.63	4.38	0	0.4
0	ENSMUSG00000062345.10	Serpinb2	serine (or cysteine) peptidase inhibitor, clade B, member 2	protein_coding	23.94	21.68	10.91	9.79
0	ENSMUSG00000062515.3	Fabp4	fatty acid binding protein 4, adipocyte	protein_coding	137.17	132.42	63.18	71.23
0	ENSMUSG00000062604.11	Srpk2	serine/arginine-rich protein specific kinase 2	protein_coding	71.36	74.71	24.72	27.35
0	ENSMUSG00000062627.9	Mysm1	myb-like, SWIRM and MPN domains 1	protein_coding	25.99	25.33	4.11	5.85
0	ENSMUSG00000062866.15	Phactr2	phosphatase and actin regulator 2	protein_coding	26.28	26.12	12.82	12.89
0	ENSMUSG00000062995.12	Ica1	islet cell autoantigen 1	protein_coding	70.06	65.19	17.08	18.23
0	ENSMUSG00000063077.14	Kif1b	kinesin family member 1B	protein_coding	21.81	22.31	6.5	6.93
0	ENSMUSG00000063235.16	Ptpmt1	protein tyrosine phosphatase, mitochondrial 1	processed_transcript	91.55	89.53	52.7	53.54
0	ENSMUSG00000063273.11	Naa15	N(alpha)-acetyltransferase 15, NatA auxiliary subunit	protein_coding	26.89	26.4	12.29	11.9
0	ENSMUSG00000063358.15	Mapk1	mitogen-activated protein kinase 1	protein_coding	147.04	142.2	43.77	39.62
0	ENSMUSG00000063406.11	Tmed5	transmembrane p24 trafficking protein 5	protein_coding	144.76	149.65	46.13	57.46
0	ENSMUSG00000063439.7	B9d2	B9 protein domain 2	protein_coding	76.12	64.59	28.57	24.67
0	ENSMUSG00000063450.14	Syne2	spectrin repeat containing, nuclear envelope 2	protein_coding	44.69	41.12	11.08	11.46
0	ENSMUSG00000063480.7	Nhp2l1	SNU13 homolog, small nuclear ribonucleoprotein (U4/U6.U5)	protein_coding	305.67	284.99	174.45	160.78
0	ENSMUSG00000063511.9	Snrnp70	small nuclear ribonucleoprotein 70 (U1)	protein_coding	86.53	93.41	41.15	42.24
0	ENSMUSG00000063543.4	Gm5616	predicted gene 5616	protein_coding	71.68	62.92	22.16	21.44
0	ENSMUSG00000063594.5	Gng8	guanine nucleotide binding protein (G protein), gamma 8	protein_coding	20.09	18.16	4.8	4.54
0	ENSMUSG00000063714.15	Sp3os	trans-acting transcription factor 3, opposite strand	antisense	44.12	41.24	15.63	18.64
0	ENSMUSG00000063785.12	Utp14a	UTP14A small subunit processome component	protein_coding	24.92	29.7	12.41	12.35
0	ENSMUSG00000063787.3	Chchd1	coiled-coil-helix-coiled-coil-helix domain containing 1	protein_coding	128.25	135.93	83.09	93
0	ENSMUSG00000063800.5	Prpf38a	PRP38 pre-mRNA processing factor 38 (yeast) domain containing A	protein_coding	55.99	54.99	27.58	26.99
0	ENSMUSG00000063802.5	Hspbp1	HSPA (heat shock 70kDa) binding protein, cytoplasmic cochaperone 1	protein_coding	95.81	97.03	64.29	56.38
0	ENSMUSG00000063870.12	Chd4	chromodomain helicase DNA binding protein 4	protein_coding	60.58	74.36	12.66	15.63
0	ENSMUSG00000063889.16	Crem	cAMP responsive element modulator	protein_coding	157.67	138.95	41.48	41.55
0	ENSMUSG00000064023.4	Klk8	kallikrein related-peptidase 8	protein_coding	11.38	10.53	1.71	2.43
0	ENSMUSG00000064220.6	Hist2h2aa1	histone cluster 2, H2aa1	protein_coding	86.57	88.22	37.4	41.21
0	ENSMUSG00000064345.1	mt-Nd2	mitochondrially encoded NADH dehydrogenase 2	protein_coding	833.71	867.68	478	484.72
0	ENSMUSG00000064358.1	mt-Co3	mitochondrially encoded cytochrome c oxidase III	protein_coding	1054.49	606.97	382.32	327.03
0	ENSMUSG00000065947.3	mt-Nd4l	mitochondrially encoded NADH dehydrogenase 4L	protein_coding	0	66.37	0	0
0	ENSMUSG00000066037.14	Hnrnpr	heterogeneous nuclear ribonucleoprotein R	protein_coding	66.22	65.86	37.66	38.95
0	ENSMUSG00000066043.13	Phactr4	phosphatase and actin regulator 4	protein_coding	13.35	12.68	2.92	2.9
0	ENSMUSG00000066705.6	Fxyd6	FXYD domain-containing ion transport regulator 6	protein_coding	53.28	52.13	17.45	17.2
0	ENSMUSG00000066842.18	Hmcn1	hemicentin 1	protein_coding	14.79	17.86	2.32	1.86
0	ENSMUSG00000067006.12	Serpinb5	serine (or cysteine) peptidase inhibitor, clade B, member 5	protein_coding	132.72	136.76	46.47	52.87
0	ENSMUSG00000067085.1	Gm10197	predicted gene 10197	protein_coding	26.62	31.72	16.26	9.7
0	ENSMUSG00000067212.8	H2-T23	histocompatibility 2, T region locus 23	protein_coding	149.73	133.86	38.69	33.38
0	ENSMUSG00000067261.4	Foxd3	forkhead box D3	protein_coding	72.19	72.04	4.4	4.79
0	ENSMUSG00000067276.5	Capn6	calpain 6	protein_coding	30.03	28.81	7.11	6.92
0	ENSMUSG00000067873.11	Htatsf1	HIV TAT specific factor 1	protein_coding	63.68	59.23	21.83	21.29
0	ENSMUSG00000068036.14	Mllt4	afadin, adherens junction formation factor	protein_coding	84.37	79.41	23.08	21.61
0	ENSMUSG00000068391.8	Chrac1	chromatin accessibility complex 1	protein_coding	153.75	144.44	75.27	69.73
0	ENSMUSG00000068522.4	Aard	alanine and arginine rich domain containing protein	protein_coding	14.14	12.65	0.54	0.41
0	ENSMUSG00000068523.12	Gng5	guanine nucleotide binding protein (G protein), gamma 5	protein_coding	806.98	765.89	507.3	517.6
0	ENSMUSG00000068551.12	Zfp467	zinc finger protein 467	protein_coding	21.65	21.57	9.43	8.96
0	ENSMUSG00000068566.12	Myadm	myeloid-associated differentiation marker	protein_coding	175.64	154.98	29.2	30.71
0	ENSMUSG00000068663.13	Clec16a	C-type lectin domain family 16, member A	protein_coding	48.77	59.88	6.49	9.44
0	ENSMUSG00000068686.12	Cd59b	CD59b antigen	protein_coding	39.47	32.24	8.21	8.65
0	ENSMUSG00000068697.6	Myoz1	myozenin 1	protein_coding	26.07	21.39	3.93	4.42
0	ENSMUSG00000068882.13	Ssb	Sjogren syndrome antigen B	protein_coding	203.7	202.09	108.82	135.23
0	ENSMUSG00000068917.12	Clk2	CDC-like kinase 2	protein_coding	20.62	16.92	8.69	7.31
0	ENSMUSG00000069515.5	Lyz1	lysozyme 1	protein_coding	38.77	36.11	9.01	7.31
0	ENSMUSG00000069516.7	Lyz2	lysozyme 2	protein_coding	487.84	432.37	138.13	132.56
0	ENSMUSG00000069729.13	Arid1b	AT rich interactive domain 1B (SWI-like)	protein_coding	11.17	10.74	3.23	2.86
0	ENSMUSG00000069792.5	Wfdc17	WAP four-disulfide core domain 17	protein_coding	35.15	32.69	8.16	8.3
0	ENSMUSG00000069833.12	Ahnak	AHNAK nucleoprotein (desmoyokin)	protein_coding	158.45	285.46	37.97	41.87
0	ENSMUSG00000069917.7	Hba-a2	hemoglobin alpha, adult chain 2	protein_coding	55.67	58.06	6.23	5.55
0	ENSMUSG00000069919.7	Hba-a1	hemoglobin alpha, adult chain 1	protein_coding	16.69	15.45	2.33	2.56
0	ENSMUSG00000070544.6	Top1	topoisomerase (DNA) I	protein_coding	92.97	104.22	39.67	43.78
0	ENSMUSG00000070565.11	Rasal2	RAS protein activator like 2	protein_coding	27.29	23.53	5.51	4.59
0	ENSMUSG00000070697.4	Utp3	UTP3 small subunit processome component	protein_coding	72.75	70.5	37.86	39.14
0	ENSMUSG00000070737.10	Gm12942	transmembrane protein 35B	protein_coding	26.79	30.99	15.05	15.36
0	ENSMUSG00000070858.11	Gm1673	predicted gene 1673	protein_coding	26.38	22.41	8.72	7.59
0	ENSMUSG00000070972.13	Dnajc25	DnaJ heat shock protein family (Hsp40) member C25	protein_coding	32.18	26.85	10.55	12.9
0	ENSMUSG00000071076.5	Jund	jun D proto-oncogene	protein_coding	993.85	982.55	182.97	183.67
0	ENSMUSG00000071341.4	Egr4	early growth response 4	protein_coding	11	10.4	2.06	1.53
0	ENSMUSG00000071359.13	Tbpl1	TATA box binding protein-like 1	protein_coding	47.01	45.36	20.51	23.68
0	ENSMUSG00000071451.9	Psmg4	proteasome (prosome, macropain) assembly chaperone 4	protein_coding	104.65	103.34	53.67	63.79
0	ENSMUSG00000071632.10	2510002D24Rik	RIKEN cDNA 2510002D24 gene	protein_coding	57.9	48.52	29.39	30.11
0	ENSMUSG00000071660.10	Ttc9c	tetratricopeptide repeat domain 9C	protein_coding	29.31	26.01	11.62	12.68
0	ENSMUSG00000071708.11	Sms	spermine synthase	protein_coding	34.94	33.97	12.25	13.81
0	ENSMUSG00000071757.10	Zhx2	zinc fingers and homeoboxes 2	protein_coding	8.31	7.15	1.21	2.1
0	ENSMUSG00000072115.10	Ang	angiogenin, ribonuclease, RNase A family, 5	protein_coding	144.58	132.77	30.34	29.07
0	ENSMUSG00000072596.4	Ear2	eosinophil-associated, ribonuclease A family, member 2	protein_coding	27.09	24.14	2.17	1.57
0	ENSMUSG00000072812.4	Ahnak2	AHNAK nucleoprotein 2	protein_coding	60.8	58.75	36.13	35.85
0	ENSMUSG00000072844.6	G530011O06Rik	RIKEN cDNA G530011O06 gene	processed_transcript	38.52	37.48	13.8	14.45
0	ENSMUSG00000072872.3	Rybp	RING1 and YY1 binding protein	protein_coding	24.53	26.19	1.99	4.64
0	ENSMUSG00000073147.3	5031425E22Rik	RIKEN cDNA 5031425E22 gene	lincRNA	26.52	25.78	10.72	12.3
0	ENSMUSG00000073155.12	1810058I24Rik	RIKEN cDNA 1810058I24 gene	lincRNA	391.57	365.18	251.75	241.05
0	ENSMUSG00000073411.11	H2-D1	histocompatibility 2, D region locus 1	protein_coding	1885.46	1689.03	1027.78	930.13
0	ENSMUSG00000073421.5	H2-Ab1	histocompatibility 2, class II antigen A, beta 1	protein_coding	478.89	426.75	114.09	105.76
0	ENSMUSG00000073422.10	H2-Ke6	H2-K region expressed gene 6	protein_coding	194.8	188.52	81.76	67.72
0	ENSMUSG00000073435.10	Nme3	NME/NM23 nucleoside diphosphate kinase 3	protein_coding	110.39	103.96	69.13	61.36
0	ENSMUSG00000073478.6	D730003I15Rik	RIKEN cDNA D730003I15 gene	lincRNA	36.31	39.31	6.33	5.46
0	ENSMUSG00000073599.9	Ecscr	endothelial cell surface expressed chemotaxis and apoptosis regulator	protein_coding	28.87	25.23	9.49	10.68
0	ENSMUSG00000073877.10	Gm13306	predicted gene 13306	protein_coding	603.82	582.17	119.57	94.59
0	ENSMUSG00000073888.12	Ccl27a	chemokine (C-C motif) ligand 27A	protein_coding	519.27	518.99	174.38	179.13
0	ENSMUSG00000073940.3	Hbb-bt	hemoglobin, beta adult t chain	protein_coding	6.67	8.43	0.48	0.43
0	ENSMUSG00000074183.3	Gsta1	glutathione S-transferase, alpha 1 (Ya)	protein_coding	520.84	486.31	190.38	184.55
0	ENSMUSG00000074199.7	Krtdap	keratinocyte differentiation associated protein	protein_coding	79.73	73.66	27.77	26.41
0	ENSMUSG00000074247.10	Dda1	DET1 and DDB1 associated 1	protein_coding	135.8	130.91	68.01	63.13
0	ENSMUSG00000074607.11	Tox2	TOX high mobility group box family member 2	protein_coding	26.42	25.39	0.75	0.64
0	ENSMUSG00000074698.10	Csnk2a1	casein kinase 2, alpha 1 polypeptide	protein_coding	61.84	69.4	16.73	17.37
0	ENSMUSG00000074733.14	Zfp950	zinc finger protein 950	protein_coding	47.43	42.51	12.98	8.6
0	ENSMUSG00000074748.3	Atxn7l3b	ataxin 7-like 3B	protein_coding	64.76	68.37	36.74	39.4
0	ENSMUSG00000074896.3	Ifit3	interferon-induced protein with tetratricopeptide repeats 3	protein_coding	74.52	65.87	33.62	32.39
0	ENSMUSG00000074922.1	Fam122a	family with sequence similarity 122, member A	protein_coding	100.92	95.4	41.12	40.81
0	ENSMUSG00000074934.3	Grem1	gremlin 1, DAN family BMP antagonist	protein_coding	4.62	4.25	0.18	0.15
0	ENSMUSG00000075014.1	Gm10800	predicted gene 10800	protein_coding	1712.51	1936.27	0.37	0.33
0	ENSMUSG00000075015.3	Gm10801	predicted gene 10801	protein_coding	398.17	441.2	0	0
0	ENSMUSG00000075324.13	Fign	fidgetin	protein_coding	5.59	7.35	0.71	0.78
0	ENSMUSG00000075704.16	Txnrd2	thioredoxin reductase 2	protein_coding	32.72	37.27	18.27	14.2
0	ENSMUSG00000077450.12	Rab11b	RAB11B, member RAS oncogene family	protein_coding	389.39	360.33	194.5	184.05
0	ENSMUSG00000078141.2	Gm2399	predicted gene 2399	protein_coding	3.51	8.51	0	1.26
0	ENSMUSG00000078144.3	Capns2	calpain, small subunit 2	protein_coding	98.61	87.98	11.05	12.99
0	ENSMUSG00000078252.1	Krtap17-1	keratin associated protein 17-1	protein_coding	10.93	11.21	2.61	2.46
0	ENSMUSG00000078671.10	Chd2	chromodomain helicase DNA binding protein 2	protein_coding	37.96	39.26	10.16	11.09
0	ENSMUSG00000078765.10	U2af1l4	U2 small nuclear RNA auxiliary factor 1-like 4	protein_coding	140.91	125.13	79.36	80.37
0	ENSMUSG00000078768.2	Zfp566	zinc finger protein 566	protein_coding	12.81	14.49	2.68	3.27
0	ENSMUSG00000078853.8	Igtp	interferon gamma induced GTPase	protein_coding	61.63	61.12	22.61	21.37
0	ENSMUSG00000078919.10	Dpm1	dolichol-phosphate (beta-D) mannosyltransferase 1	protein_coding	108.37	138.51	59.59	81.27
0	ENSMUSG00000078922.9	Tgtp1	T cell specific GTPase 1	protein_coding	35.36	32.11	5.89	4.33
0	ENSMUSG00000078974.10	Sec61g	SEC61, gamma subunit	protein_coding	59.04	66.2	17.38	19.13
0	ENSMUSG00000079065.3	BC005561	cDNA sequence BC005561	protein_coding	14.48	15.78	4.81	5.19
0	ENSMUSG00000079084.9	Ccdc82	coiled-coil domain containing 82	protein_coding	14.94	13.38	1.99	2.2
0	ENSMUSG00000079179.9	Rab10os	RAB10, member RAS oncogene family, opposite strand	antisense	65.56	68.74	29.1	27.19
0	ENSMUSG00000079184.10	Mphosph8	M-phase phosphoprotein 8	protein_coding	19.89	29.21	10.62	10.44
0	ENSMUSG00000079215.8	Zfp664	zinc finger protein 664	protein_coding	79.98	74.52	14.26	14.32
0	ENSMUSG00000079235.10	Ccdc13	coiled-coil domain containing 13	protein_coding	77.51	67.12	32.19	30.37
0	ENSMUSG00000079242.2	C730034F03Rik	RIKEN cDNA C730034F03 gene	protein_coding	9.65	8.29	1.9	1.92
0	ENSMUSG00000079355.3	Ackr4	atypical chemokine receptor 4	protein_coding	16.11	14.98	3.65	3.78
0	ENSMUSG00000079415.2	Cntf	ciliary neurotrophic factor	protein_coding	24.28	23.37	6.15	7.41
0	ENSMUSG00000079509.10	Zfx	zinc finger protein X-linked	protein_coding	34.98	28.38	8.13	8.06
0	ENSMUSG00000079658.9	Tceb1	elongin C	protein_coding	248.54	253.1	121.34	120.95
0	ENSMUSG00000079659.5	Tmem243	transmembrane protein 243, mitochondrial	protein_coding	26.67	29.83	8.5	8.26
0	ENSMUSG00000080058.1	Gm11175	predicted gene 11175	protein_coding	562.19	443.17	59.36	98.89
0	ENSMUSG00000084786.9	Ubl5	ubiquitin-like 5	protein_coding	680.33	647.12	449.36	444.52
0	ENSMUSG00000084986.1	Gm16224	predicted gene 16224	antisense	6.5	7.27	0.8	1.32
0	ENSMUSG00000085156.7	Gm11974	small nucleolar RNA host gene 15	processed_transcript	145.06	133.04	75.45	69
0	ENSMUSG00000085237.2	Gm15406	predicted gene 15406	lincRNA	12.69	6.08	0.6	0.96
0	ENSMUSG00000085241.7	Snhg3	small nucleolar RNA host gene 3	processed_transcript	159.96	158.05	73.49	70.77
0	ENSMUSG00000085385.7	Snhg17	small nucleolar RNA host gene 17	processed_transcript	77.66	81.81	40.63	35.84
0	ENSMUSG00000085795.7	Zfp703	zinc finger protein 703	protein_coding	29.06	27.24	8.89	9.2
0	ENSMUSG00000085882.1	2610507I01Rik	RIKEN cDNA 2610507I01 gene	processed_transcript	11.64	8.51	2.84	2.45
0	ENSMUSG00000086013.1	Gm15706	predicted gene 15706	lincRNA	17.57	15.45	3.53	3.92
0	ENSMUSG00000086247.7	Gm15787	predicted gene 15787	processed_transcript	12.99	10.49	1.28	2.16
0	ENSMUSG00000086290.8	Snhg12	small nucleolar RNA host gene 12	lincRNA	82.76	78.83	51.05	46.02
0	ENSMUSG00000086320.1	Gm12840	predicted gene 12840	lincRNA	25.03	23.93	7.53	7.43
0	ENSMUSG00000086324.8	Gm15564	predicted gene 15564	antisense	176.94	267.03	39.47	33.19
0	ENSMUSG00000086782.2	E130102H24Rik	RIKEN cDNA E130102H24 gene	lincRNA	25.7	26.42	6.03	8.22
0	ENSMUSG00000086892.1	4933430M04Rik	RIKEN cDNA 4933430M04 gene	lincRNA	34.77	35.48	7.03	9.3
0	ENSMUSG00000086938.8	4930481A15Rik	RIKEN cDNA 4930481A15 gene	antisense	30.04	21.81	13.91	10.67
0	ENSMUSG00000087006.3	Gm13889	predicted gene 13889	protein_coding	28.88	22.87	1.67	2.12
0	ENSMUSG00000087153.7	Gm6483	predicted gene 6483	protein_coding	12.61	15.76	2.8	3.77
0	ENSMUSG00000087263.1	Gm15726	predicted gene 15726	antisense	263.66	266.17	24.66	23.46
0	ENSMUSG00000087265.1	Gm12349	predicted gene 12349	lincRNA	7.77	6.66	0	0.22
0	ENSMUSG00000087590.2	Epb41l4aos	erythrocyte membrane protein band 4.1 like 4a, opposite strand	lincRNA	64.41	68.86	37.64	38.29
0	ENSMUSG00000087658.2	Hotairm1	Hoxa transcript antisense RNA, myeloid-specific 1	antisense	10.26	21.46	2.55	4.74
0	ENSMUSG00000089661.9	Mia	melanoma inhibitory activity	protein_coding	12.63	16.44	0.31	0.34
0	ENSMUSG00000089739.2	Gm20431	predicted gene 20431	protein_coding	34.1	37.7	11.27	7.67
0	ENSMUSG00000089768.2	Tmsb15b1	thymosin beta 15b1	protein_coding	24.35	20.8	6.32	6.52
0	ENSMUSG00000089996.5	Tmsb15b2	thymosin beta 15b2	protein_coding	18.09	14	6.07	3.71
0	ENSMUSG00000090101.1	Snhg9	small nucleolar RNA host gene 9	antisense	53.12	57.04	17.93	21.77
0	ENSMUSG00000090125.3	Pou3f1	POU domain, class 3, transcription factor 1	protein_coding	12.74	12.51	1.98	1.87
0	ENSMUSG00000090247.7	Bloc1s1	biogenesis of lysosomal organelles complex-1, subunit 1	protein_coding	511.95	483.79	260.85	236.66
0	ENSMUSG00000090258.7	Churc1	churchill domain containing 1	protein_coding	168.06	137.4	82.2	73.75
0	ENSMUSG00000090386.9	Mir99ahg	Mir99a and Mirlet7c-1 host gene (non-protein coding)	processed_transcript	37.16	30.52	11.19	9.43
0	ENSMUSG00000090387.1	Gm17056	predicted gene 17056	antisense	30.64	29.98	7.27	7.57
0	ENSMUSG00000090733.6	Rps27	ribosomal protein S27	protein_coding	6810.38	6961.18	3303.15	3250.39
0	ENSMUSG00000090952.2	Gm17251	predicted gene, 17251	processed_transcript	57.8	50.65	14.27	13.19
0	ENSMUSG00000091028.1	Gm10722	predicted gene 10722	protein_coding	3.74	5.15	0	0
0	ENSMUSG00000091154.2	Proscos	proline synthetase co-transcribed, opposite strand	antisense	15.6	20.52	4.4	4.29
0	ENSMUSG00000091175.2	9130204L05Rik	RIKEN cDNA 9130204L05 gene	protein_coding	9.21	10.41	0.39	0.34
0	ENSMUSG00000091337.3	Eid1	EP300 interacting inhibitor of differentiation 1	protein_coding	110.95	101.62	21.6	24.41
0	ENSMUSG00000091474.2	2610021A01Rik	RIKEN cDNA 2610021A01 gene	protein_coding	6.71	4.8	0.63	0.69
0	ENSMUSG00000091619.1	Gm3625	predicted gene 3625	protein_coding	11.2	5.53	0	0
0	ENSMUSG00000091811.1	Inafm1	InaF motif containing 1	protein_coding	19.66	18.76	8.3	8.52
0	ENSMUSG00000091931.5	AK010878	GON7, KEOPS complex subunit homolog	protein_coding	32.67	30.69	14.92	16.08
0	ENSMUSG00000092341.2	Malat1	metastasis associated lung adenocarcinoma transcript 1 (non-coding RNA)	lincRNA	33112.6	32797.8	3550.99	3555.45
0	ENSMUSG00000092405.1	Gm20402	predicted gene 20402	antisense	23.09	20.92	11.88	7.32
0	ENSMUSG00000092607.9	Scnm1	sodium channel modifier 1	protein_coding	65.67	71.71	34.87	31.08
0	ENSMUSG00000093445.7	Lrch4	leucine-rich repeats and calponin homology (CH) domain containing 4	protein_coding	70.08	66.94	18.23	21.33
0	ENSMUSG00000093511.1	Gm20680	predicted gene 20680	antisense	7.28	8.98	0.17	0.27
0	ENSMUSG00000093661.1	Eif4e3	eukaryotic translation initiation factor 4E member 3	protein_coding	36.73	33.81	11	12.33
0	ENSMUSG00000094686.1	Ccl21a	chemokine (C-C motif) ligand 21A (serine)	protein_coding	384.89	357.45	126.41	121.47
0	ENSMUSG00000094870.7	Zfp131	zinc finger protein 131	protein_coding	34.04	35.15	11.24	12.04
0	ENSMUSG00000095098.1	Ccdc85b	coiled-coil domain containing 85B	protein_coding	110.33	108.99	51.08	54.86
0	ENSMUSG00000095115.1	Itpripl2	inositol 1,4,5-triphosphate receptor interacting protein-like 2	protein_coding	14.5	13.85	1.7	1.74
0	ENSMUSG00000095280.1	Gm21738	predicted gene, 21738	protein_coding	63.1	67.48	0	0.11
0	ENSMUSG00000095366.1	Gm21860	predicted gene, 21860	protein_coding	145.26	116.04	28.65	32.43
0	ENSMUSG00000095547.1	Gm10719	predicted gene 10719	protein_coding	4.23	7.78	0	0
0	ENSMUSG00000095562.7	Gm21887	predicted gene, 21887	protein_coding	990.3	805.82	28.23	38.85
0	ENSMUSG00000095891.7	Gm10717	predicted gene 10717	protein_coding	23.88	34.27	0	0
0	ENSMUSG00000096145.2	Vkorc1	vitamin K epoxide reductase complex, subunit 1	protein_coding	345.86	323.8	186.03	162.84
0	ENSMUSG00000096385.7	Gm11168	predicted gene 11168	protein_coding	6.95	13.27	0	0
0	ENSMUSG00000096472.1	Cdkn2d	cyclin-dependent kinase inhibitor 2D (p19, inhibits CDK4)	protein_coding	142.86	131.16	72.72	65.59
0	ENSMUSG00000096956.2	Snhg18	small nucleolar RNA host gene 18	lincRNA	36.8	38.82	17.66	16.75
0	ENSMUSG00000097048.7	1600020E01Rik	RIKEN cDNA 1600020E01 gene	antisense	62.44	51.04	21.98	22.87
0	ENSMUSG00000097062.1	Gm17586	predicted gene, 17586	lincRNA	7.31	9.73	2.45	1.83
0	ENSMUSG00000097120.1	Gm26887	predicted gene, 26887	lincRNA	6.39	7.68	0.65	0.57
0	ENSMUSG00000097141.2	Gm10524	predicted gene 10524	TEC	7.65	8.24	0.69	0.5
0	ENSMUSG00000097162.1	2310010J17Rik	RIKEN cDNA 2310010J17 gene	lincRNA	16.12	17.08	3.38	4.38
0	ENSMUSG00000097296.1	Gm26532	predicted gene, 26532	lincRNA	284.8	274.3	98.84	95.6
0	ENSMUSG00000097312.1	Gm26870	predicted gene, 26870	lincRNA	8.98	11.73	0	0
0	ENSMUSG00000097328.7	Tnfsf12	tumor necrosis factor (ligand) superfamily, member 12	protein_coding	22.5	20.18	6.69	5.25
0	ENSMUSG00000097333.7	Zfp87	zinc finger protein 87	protein_coding	44.43	41.07	14.7	15.56
0	ENSMUSG00000097425.2	Vmn1r181	vomeronasal 1 receptor 181	protein_coding	7.55	6.74	0.57	0.66
0	ENSMUSG00000097597.1	Gm26674	predicted gene, 26674	lincRNA	6.65	8.02	0.31	0.87
0	ENSMUSG00000097772.7	5430416N02Rik	RIKEN cDNA 5430416N02 gene	lincRNA	109.97	108.78	44.23	40.99
0	ENSMUSG00000097815.1	Gm26809	predicted gene, 26809	lincRNA	68.15	66.78	8.43	10.03
0	ENSMUSG00000099083.7	Atf7	activating transcription factor 7	protein_coding	36.54	33.82	12.94	12.8
0	ENSMUSG00000099931.1	Gm29358	predicted gene 29358	sense_intronic	14.91	13.36	0.69	0.55
0	ENSMUSG00000101671.1	Gm28221	predicted gene 28221	antisense	45.93	43.96	5.51	0
0	ENSMUSG00000101970.6	1810026B05Rik	RIKEN cDNA 1810026B05 gene	processed_transcript	289.65	306.06	54.5	59.57
0	ENSMUSG00000102349.1	Gm37376	predicted gene, 37376	TEC	9609.96	9297.42	1000.61	1101.11
0	ENSMUSG00000102976.5	Zc3h11a	zinc finger CCCH type containing 11A	protein_coding	82.05	79.78	24.31	27.07
0	ENSMUSG00000103034.1	Gm8797	predicted pseudogene 8797	protein_coding	454.39	361.01	162.07	129.77
0	ENSMUSG00000104217.1	Gm37988	predicted gene, 37988	protein_coding	3.96	7.55	0	0.35
0	ENSMUSG00000104960.1	Snhg8	small nucleolar RNA host gene 8	processed_transcript	326.27	308.35	184.29	168.79
0	ENSMUSG00000105186.1	Gm43778	predicted gene 43778	TEC	20.91	8.92	1.15	2.49
0	ENSMUSG00000106137.1	Gm42538	predicted gene 42538	antisense	5.64	6.55	0	0.28
0	ENSMUSG00000106874.1	Gm20186	predicted gene, 20186	lincRNA	53.61	56.4	1.63	0.72
0	ENSMUSG00000107659.1	RP23-49L8.5	predicted gene, 44170	antisense	10.47	7.39	0.01	0
0	ENSMUSG00000107689.1	RP23-281H4.12	predicted gene, 44386	lincRNA	15.05	9.53	2.96	2.89
0	ENSMUSG00000107722.1	RP24-183E22.2	RIKEN cDNA 2900060B14 gene	antisense	13.74	13.04	2.83	1.67
0	ENSMUSG00000108693.1	RP23-174K7.2	predicted gene 45153	TEC	7.81	7.71	1.11	0.87
0	ENSMUSG00000108715.1	Ltbp4	N/A	protein_coding	45.11	36.51	0	0
0	ENSMUSG00000108801.1	RP23-430B14.2	predicted gene 44514	lincRNA	16.83	15.05	5.5	5.56

## Sheet: Melan Mut P56 Up vs. WT P56
Cluster	ID	Gene	Name	Type	Melanocyte WT P56 Rep1	Melanocyte WT P56 Rep2	Melanocyte Mut P56 Rep1	Melanocyte Mut P56 Rep2
1	ENSMUSG00000021835.14	Bmp4	bone morphogenetic protein 4	protein_coding	8.96	8	25.92	24.12
1	ENSMUSG00000046491.10	C1qtnf2	C1q and tumor necrosis factor related protein 2	protein_coding	1.89	1.55	16.82	17.38
1	ENSMUSG00000079592.9	C1qtnf5	C1q and tumor necrosis factor related protein 5	protein_coding	18.22	18.14	87.39	75.6
1	ENSMUSG00000061535.11	C1qtnf7	C1q and tumor necrosis factor related protein 7	protein_coding	1.3	1.45	12.14	12.72
1	ENSMUSG00000023000.4	Dhh	desert hedgehog	protein_coding	2.02	1.92	16.09	14.22
1	ENSMUSG00000027208.14	Fgf7	fibroblast growth factor 7	protein_coding	1.46	1.56	21.81	19.39
1	ENSMUSG00000027004.3	Frzb	frizzled-related protein	protein_coding	0.56	0.38	7.36	7.6
1	ENSMUSG00000022816.11	Fstl1	follistatin-like 1	protein_coding	13.16	8.67	142.35	150.1
1	ENSMUSG00000021943.6	Gdf10	growth differentiation factor 10	protein_coding	0.96	0.72	6.56	5.88
1	ENSMUSG00000039323.18	Igfbp2	insulin-like growth factor binding protein 2	protein_coding	22.24	19.37	164.02	150.94
1	ENSMUSG00000017493.12	Igfbp4	insulin-like growth factor binding protein 4	protein_coding	67.63	61.92	529.97	474.48
1	ENSMUSG00000036256.13	Igfbp7	insulin-like growth factor binding protein 7	protein_coding	101.03	94.67	1414.23	1327.7
1	ENSMUSG00000041324.13	Inhba	inhibin beta-A	protein_coding	7.22	6.98	68.91	67.32
1	ENSMUSG00000000901.15	Mmp11	matrix metallopeptidase 11	protein_coding	2.7	3.09	42.66	33.4
1	ENSMUSG00000029061.2	Mmp23	matrix metallopeptidase 23	protein_coding	3.52	3.03	25.04	23.28
1	ENSMUSG00000060275.11	Nrg2	neuregulin 2	protein_coding	0.82	1.19	13.61	13.69
1	ENSMUSG00000021390.5	Ogn	osteoglycin	protein_coding	0.28	0.3	7.61	8.64
1	ENSMUSG00000048368.8	Omd	osteomodulin	protein_coding	0.49	0.51	27.32	27.91
1	ENSMUSG00000031538.5	Plat	plasminogen activator, tissue	protein_coding	183.42	168.79	333.13	307.21
1	ENSMUSG00000027750.16	Postn	periostin, osteoblast specific factor	protein_coding	11.87	10.92	64.17	67.52
1	ENSMUSG00000061100.3	Retnla	resistin like alpha	protein_coding	11.31	7.42	48.26	44.56
1	ENSMUSG00000038580.12	Sct	secretin	protein_coding	3.24	2.74	88.3	79.96
1	ENSMUSG00000029304.14	Spp1	secreted phosphoprotein 1	protein_coding	22.04	16.44	233.96	219.42
1	ENSMUSG00000001131.11	Timp1	tissue inhibitor of metalloproteinase 1	protein_coding	22.81	20.1	146.29	139.47
1	ENSMUSG00000024401.14	Tnf	tumor necrosis factor	protein_coding	1.55	1.86	12.48	11.55
1	ENSMUSG00000020218.11	Wif1	Wnt inhibitory factor 1	protein_coding	24.46	24.33	189.01	179.75
1	ENSMUSG00000005124.9	Wisp1	WNT1 inducible signaling pathway protein 1	protein_coding	0.07	0.23	25.76	22.05
1	ENSMUSG00000092203.7	1110038B12Rik	RIKEN cDNA 1110038B12 gene	processed_transcript	126.09	124.69	242.95	220.79
1	ENSMUSG00000098318.7	1190002F15Rik	lncRNA downstream of Cdkn1b	lincRNA	19.04	19.6	39.39	34.41
1	ENSMUSG00000085936.7	2610307P16Rik	RIKEN cDNA 2610307P16 gene	processed_transcript	2.34	1.48	10.83	12.11
1	ENSMUSG00000040204.6	2810417H13Rik	PCNA clamp associated factor	protein_coding	5.62	7.59	35.88	42.86
1	ENSMUSG00000036242.14	3632451O06Rik	RIKEN cDNA 3632451O06 gene	protein_coding	2.11	2.5	18.91	21.06
1	ENSMUSG00000048699.4	4732456N10Rik	keratin 90	protein_coding	0	0.03	6.46	5.65
1	ENSMUSG00000104585.1	4921511C10Rik	RIKEN cDNA 4921511C10 gene	antisense	0.33	0.71	7.78	6.48
1	ENSMUSG00000063904.3	4930533O14Rik	dipeptidylpeptidase 3	protein_coding	12.19	12.1	43.93	40.51
1	ENSMUSG00000027942.16	4933434E20Rik	RIKEN cDNA 4933434E20 gene	protein_coding	68.3	60.03	179.67	173.05
1	ENSMUSG00000067613.5	5430421N21Rik	keratin 83	protein_coding	2.8	1.83	92.29	76.61
1	ENSMUSG00000072591.10	5930412G12Rik	RIKEN cDNA 5930412G12 gene	lincRNA	1.83	1.06	7.6	16.51
1	ENSMUSG00000086552.3	A730090H04Rik	distal-less homeobox 4, opposite strand	antisense	0.62	0.47	7.31	8.46
1	ENSMUSG00000036678.7	Aaas	achalasia, adrenocortical insufficiency, alacrimia	protein_coding	16.5	15.28	36.98	33.22
1	ENSMUSG00000038459.9	Abhd17c	abhydrolase domain containing 17C	protein_coding	10.87	10.87	30.66	29.51
1	ENSMUSG00000032047.5	Acat1	acetyl-Coenzyme A acetyltransferase 1	protein_coding	36.4	34.65	54.85	55.29
1	ENSMUSG00000023832.13	Acat2	acetyl-Coenzyme A acetyltransferase 2	protein_coding	38.71	36.75	89.73	86.75
1	ENSMUSG00000035783.8	Acta2	actin, alpha 2, smooth muscle, aorta	protein_coding	27.38	28.16	513.08	466.85
1	ENSMUSG00000029580.14	Actb	actin, beta	protein_coding	3846.24	3378.87	5163.08	4927.8
1	ENSMUSG00000059430.14	Actg2	actin, gamma 2, smooth muscle, enteric	protein_coding	6.34	6.19	101.76	88.63
1	ENSMUSG00000028041.17	Adam15	a disintegrin and metallopeptidase domain 15 (metargidin)	protein_coding	10.37	12.39	36.2	38.4
1	ENSMUSG00000027318.17	Adam33	a disintegrin and metallopeptidase domain 33	protein_coding	0.59	0.78	14.34	12.44
1	ENSMUSG00000030790.14	Adm	adrenomedullin	protein_coding	23.58	19.52	129.13	126.37
1	ENSMUSG00000057134.4	Ado	2-aminoethanethiol (cysteamine) dioxygenase	protein_coding	5.61	5.01	27.48	28.92
1	ENSMUSG00000029772.17	Ahcyl2	S-adenosylhomocysteine hydrolase-like 2	protein_coding	13.08	11.88	38.64	38.38
1	ENSMUSG00000105987.4	AI506816	expressed sequence AI506816	processed_transcript	24.36	21.92	80.88	76.64
1	ENSMUSG00000028029.10	Aimp1	aminoacyl tRNA synthetase complex-interacting multifunctional protein 1	protein_coding	73.64	63.93	119.17	115.46
1	ENSMUSG00000022178.10	Ajuba	ajuba LIM protein	protein_coding	3.61	4.02	14.19	13.59
1	ENSMUSG00000026817.14	Ak1	adenylate kinase 1	protein_coding	18.21	16.21	54.59	46.85
1	ENSMUSG00000015134.14	Aldh1a3	aldehyde dehydrogenase family 1, subfamily A3	protein_coding	0.76	0.82	24.58	27.68
1	ENSMUSG00000017390.15	Aldoc	aldolase C, fructose-bisphosphate	protein_coding	12.63	10.64	45.9	37.68
1	ENSMUSG00000018907.10	Alox12e	arachidonate lipoxygenase, epidermal	protein_coding	6.69	6.64	26.83	25.17
1	ENSMUSG00000020891.11	Alox8	arachidonate 8-lipoxygenase	protein_coding	0.46	0.82	9.01	9.34
1	ENSMUSG00000028766.10	Alpl	alkaline phosphatase, liver/bone/kidney	protein_coding	0.74	0.51	6.66	5.77
1	ENSMUSG00000029472.13	Anapc5	anaphase-promoting complex subunit 5	protein_coding	139.22	135.7	221.54	196.26
1	ENSMUSG00000046295.13	Ankle1	ankyrin repeat and LEM domain containing 1	protein_coding	0.4	0.76	7.96	6.3
1	ENSMUSG00000067653.11	Ankrd23	ankyrin repeat domain 23	protein_coding	15.66	12.65	51.6	47.46
1	ENSMUSG00000003309.13	Ap1m2	adaptor protein complex AP-1, mu 2 subunit	protein_coding	11.26	10.61	28.4	24.62
1	ENSMUSG00000022841.14	Ap2m1	adaptor-related protein complex 2, mu 1 subunit	protein_coding	188.26	180.37	317.07	303.1
1	ENSMUSG00000008036.11	Ap2s1	adaptor-related protein complex 2, sigma 1 subunit	protein_coding	250.79	219.45	372.85	318.33
1	ENSMUSG00000040459.10	Arglu1	arginine and glutamate rich 1	protein_coding	29.24	37.2	60.19	67.33
1	ENSMUSG00000028919.11	Arhgef19	Rho guanine nucleotide exchange factor (GEF) 19	protein_coding	4.02	4.25	14.35	12.76
1	ENSMUSG00000051517.14	Arhgef39	Rho guanine nucleotide exchange factor (GEF) 39	protein_coding	1.47	0.65	7.04	7.44
1	ENSMUSG00000021388.13	Aspn	asporin	protein_coding	2.57	2.65	20.71	22.85
1	ENSMUSG00000076441.9	Ass1	argininosuccinate synthetase 1	protein_coding	12.6	11.78	136.56	135.57
1	ENSMUSG00000032412.8	Atp1b3	ATPase, Na+/K+ transporting, beta 3 polypeptide	protein_coding	203.96	202.88	421.2	420.4
1	ENSMUSG00000016541.9	Atxn10	ataxin 10	protein_coding	68.15	59.91	105.14	101.54
1	ENSMUSG00000027496.15	Aurka	aurora kinase A	protein_coding	2.73	3.21	20.5	18.38
1	ENSMUSG00000020897.12	Aurkb	aurora kinase B	protein_coding	2.86	2.86	22.23	19.88
1	ENSMUSG00000028413.13	B4galt1	UDP-Gal:betaGlcNAc beta 1,4- galactosyltransferase, polypeptide 1	protein_coding	12.65	11.48	52.31	51.21
1	ENSMUSG00000007659.18	Bcl2l1	BCL2-like 1	protein_coding	13.51	11.74	100.87	95.21
1	ENSMUSG00000046598.14	Bdh1	3-hydroxybutyrate dehydrogenase, type 1	protein_coding	7.12	5	28.4	29.8
1	ENSMUSG00000074483.2	Bglap	bone gamma carboxyglutamate protein	protein_coding	0	0	11.01	7.79
1	ENSMUSG00000031375.17	Bgn	biglycan	protein_coding	23.59	21.94	369.41	359.68
1	ENSMUSG00000030256.11	Bhlhe41	basic helix-loop-helix family, member e41	protein_coding	21.89	22.59	111.06	123.8
1	ENSMUSG00000017716.15	Birc5	baculoviral IAP repeat-containing 5	protein_coding	10.96	8.35	77.55	72.91
1	ENSMUSG00000024073.14	Birc6	baculoviral IAP repeat-containing 6	protein_coding	20.16	22.25	34.37	46.04
1	ENSMUSG00000020840.10	Blmh	bleomycin hydrolase	protein_coding	41.2	40.14	64.99	60.08
1	ENSMUSG00000057506.4	Bloc1s2	biogenesis of lysosomal organelles complex-1, subunit 2	protein_coding	31.93	34.91	59.23	55.88
1	ENSMUSG00000022557.10	Bop1	block of proliferation 1	protein_coding	27.2	25.36	73.72	66.15
1	ENSMUSG00000050108.12	Bpifc	BPI fold containing family C	protein_coding	0.62	0.33	8.83	6.65
1	ENSMUSG00000023175.15	Bsg	basigin	protein_coding	488.56	446.03	843.6	795.29
1	ENSMUSG00000003344.14	Btbd2	BTB (POZ) domain containing 2	protein_coding	27.49	25.09	49.59	43.62
1	ENSMUSG00000055172.10	C1ra	complement component 1, r subcomponent A	protein_coding	1.36	1.45	19.55	19.14
1	ENSMUSG00000038521.17	C1s1	complement component 1, s subcomponent 1	protein_coding	1.04	1.06	14.62	15.37
1	ENSMUSG00000087679.2	C330006A16Rik	RIKEN cDNA C330006A16 gene	lincRNA	55.99	51.72	176.42	162.23
1	ENSMUSG00000029761.16	Cald1	caldesmon 1	protein_coding	60.67	57.71	84.17	83.24
1	ENSMUSG00000027562.12	Car2	carbonic anhydrase 2	protein_coding	1.02	0.39	296.94	294.91
1	ENSMUSG00000027997.9	Casp6	caspase 6	protein_coding	28	23.35	45.9	45.13
1	ENSMUSG00000024039.14	Cbs	cystathionine beta-synthase	protein_coding	3.25	3	17.97	15.45
1	ENSMUSG00000029836.15	Cbx3	chromobox 3	protein_coding	31.42	32.69	224.77	225.69
1	ENSMUSG00000027994.14	Ccdc109b	mitochondrial calcium uniporter dominant negative beta subunit	protein_coding	11.38	10.52	26.07	28.39
1	ENSMUSG00000022665.14	Ccdc80	coiled-coil domain containing 80	protein_coding	4.33	3.25	258.1	250.94
1	ENSMUSG00000037979.13	Ccdc92	coiled-coil domain containing 92	protein_coding	2.8	3.7	12.3	10.95
1	ENSMUSG00000027715.9	Ccna2	cyclin A2	protein_coding	5.56	5.26	32.02	28.77
1	ENSMUSG00000041431.16	Ccnb1	cyclin B1	protein_coding	3.6	2.6	61.17	50.35
1	ENSMUSG00000032218.6	Ccnb2	cyclin B2	protein_coding	4.01	4.36	60.87	56.67
1	ENSMUSG00000070348.4	Ccnd1	cyclin D1	protein_coding	31.03	37.22	123.38	145.47
1	ENSMUSG00000000184.12	Ccnd2	cyclin D2	protein_coding	288.82	300.68	856.57	775.75
1	ENSMUSG00000056481.6	Cd248	CD248 antigen, endosialin	protein_coding	1.64	1.06	32.93	28.63
1	ENSMUSG00000006398.15	Cdc20	cell division cycle 20	protein_coding	16.75	14.17	67.81	66.4
1	ENSMUSG00000044201.9	Cdc25c	cell division cycle 25C	protein_coding	0.85	0.56	9.86	8.76
1	ENSMUSG00000023505.13	Cdca3	cell division cycle associated 3	protein_coding	7.09	6.89	61.29	62.62
1	ENSMUSG00000028873.16	Cdca8	cell division cycle associated 8	protein_coding	7.56	6.55	44.06	42.79
1	ENSMUSG00000031841.18	Cdh13	cadherin 13	protein_coding	19.05	20.54	40.16	42.09
1	ENSMUSG00000039385.4	Cdh6	cadherin 6	protein_coding	0.81	0.48	15.63	14.51
1	ENSMUSG00000019942.12	Cdk1	cyclin-dependent kinase 1	protein_coding	16.74	12.52	91.23	87.37
1	ENSMUSG00000006728.12	Cdk4	cyclin-dependent kinase 4	protein_coding	288.95	281.14	504.78	505.23
1	ENSMUSG00000073802.4	Cdkn2b	cyclin-dependent kinase inhibitor 2B (p15, inhibits CDK4)	protein_coding	1.67	2.07	84.57	82.73
1	ENSMUSG00000037628.9	Cdkn3	cyclin-dependent kinase inhibitor 3	protein_coding	4.54	3.74	15.69	15.12
1	ENSMUSG00000034957.10	Cebpa	CCAAT/enhancer binding protein (C/EBP), alpha	protein_coding	12.41	10.99	38.37	35.62
1	ENSMUSG00000029177.9	Cenpa	centromere protein A	protein_coding	22.62	21.01	95.46	88.02
1	ENSMUSG00000068101.10	Cenpm	centromere protein M	protein_coding	6.14	6.27	15.66	16.19
1	ENSMUSG00000068876.14	Cgn	cingulin	protein_coding	0.53	0.69	7.52	6.66
1	ENSMUSG00000064246.10	Chil1	chitinase-like 1	protein_coding	2.58	0.97	9.14	9.91
1	ENSMUSG00000004633.17	Chn2	chimerin 2	protein_coding	2.02	1.1	22.64	22.12
1	ENSMUSG00000022860.14	Chodl	chondrolectin	protein_coding	0.74	0.48	18.86	19.38
1	ENSMUSG00000037710.8	Cisd1	CDGSH iron sulfur domain 1	protein_coding	74.42	74.58	112.85	114.19
1	ENSMUSG00000070803.6	Cited4	Cbp/p300-interacting transactivator, with Glu/Asp-rich carboxy-terminal domain, 4	protein_coding	3.48	4.5	26.05	21.27
1	ENSMUSG00000046841.4	Ckap4	cytoskeleton-associated protein 4	protein_coding	25.95	25.67	60.21	59.3
1	ENSMUSG00000028044.6	Cks1b	CDC28 protein kinase 1b	protein_coding	67.99	64.91	141.24	134.4
1	ENSMUSG00000062248.5	Cks2	CDC28 protein kinase regulatory subunit 2	protein_coding	58.98	55.35	146.43	143.2
1	ENSMUSG00000030282.14	Cmas	cytidine monophospho-N-acetylneuraminic acid synthetase	protein_coding	18.13	16.29	35.7	36.85
1	ENSMUSG00000014633.15	Cmc2	COX assembly mitochondrial protein 2	protein_coding	33.87	30.18	54.13	47.88
1	ENSMUSG00000004665.10	Cnn2	calponin 2	protein_coding	67.11	63.09	99.45	85.79
1	ENSMUSG00000037408.10	Cnnm4	cyclin M4	protein_coding	8.72	7.78	20.31	18.8
1	ENSMUSG00000020953.16	Coch	cochlin	protein_coding	0.9	0.88	33.45	33.89
1	ENSMUSG00000031503.13	Col4a2	collagen, type IV, alpha 2	protein_coding	2.12	2.33	12.5	11.95
1	ENSMUSG00000048126.16	Col6a3	collagen, type VI, alpha 3	protein_coding	9.25	8.06	47.58	44.88
1	ENSMUSG00000036103.8	Colec12	collectin sub-family member 12	protein_coding	0.32	0.51	13.63	11.89
1	ENSMUSG00000029213.11	Commd8	COMM domain containing 8	protein_coding	57.51	52.1	97.43	106.39
1	ENSMUSG00000030127.15	Cops7a	COP9 signalosome subunit 7A	protein_coding	87.26	88.08	148.04	133.48
1	ENSMUSG00000060992.8	Copz1	coatomer protein complex, subunit zeta 1	protein_coding	100.49	91.16	160.28	147.32
1	ENSMUSG00000005220.10	Corin	corin	protein_coding	0.15	0.13	10.18	11.16
1	ENSMUSG00000029034.9	Cpsf3l	integrator complex subunit 11	protein_coding	17.78	16.53	46.61	45.25
1	ENSMUSG00000032291.8	Crabp1	cellular retinoic acid binding protein I	protein_coding	73.68	67.77	125.49	122.24
1	ENSMUSG00000018634.10	Crhr1	corticotropin releasing hormone receptor 1	protein_coding	0.07	0.06	5.54	5.15
1	ENSMUSG00000007888.15	Crlf1	cytokine receptor-like factor 1	protein_coding	15.76	8.39	266.93	234.15
1	ENSMUSG00000066975.12	Cryba4	crystallin, beta A4	protein_coding	0.15	0.49	7	7.39
1	ENSMUSG00000034362.7	Csta1	cystatin A1	protein_coding	1.4	2.24	23.85	26.68
1	ENSMUSG00000028988.13	Ctnnbip1	catenin beta interacting protein 1	protein_coding	13.72	15.88	33.53	31.76
1	ENSMUSG00000007891.15	Ctsd	cathepsin D	protein_coding	301.88	282.48	1523.58	1364.69
1	ENSMUSG00000028111.4	Ctsk	cathepsin K	protein_coding	11.73	12.15	178.93	164.5
1	ENSMUSG00000029705.17	Cux1	cut-like homeobox 1	protein_coding	14.87	14.05	63.56	59.39
1	ENSMUSG00000001467.5	Cyp51	cytochrome P450, family 51	protein_coding	23.7	23.84	67.84	67.83
1	ENSMUSG00000039168.15	Dap	death-associated protein	protein_coding	77.6	72.06	145.75	138.39
1	ENSMUSG00000026989.5	Dapl1	death associated protein-like 1	protein_coding	83.5	87.87	201.51	229.13
1	ENSMUSG00000034675.17	Dbn1	drebrin 1	protein_coding	2.86	3.28	16.22	14.03
1	ENSMUSG00000020935.8	Dcakd	dephospho-CoA kinase domain containing	protein_coding	31.2	31.96	70.24	66.95
1	ENSMUSG00000061313.7	Ddhd2	DDHD domain containing 2	protein_coding	5.05	4.98	29.33	27.89
1	ENSMUSG00000005481.17	Ddx39	DEAD (Asp-Glu-Ala-Asp) box polypeptide 39	protein_coding	42.61	39.65	124.68	113.19
1	ENSMUSG00000021494.8	Ddx41	DEAD (Asp-Glu-Ala-Asp) box polypeptide 41	protein_coding	22.35	20.81	41.55	38.41
1	ENSMUSG00000030225.11	Dera	deoxyribose-phosphate aldolase (putative)	protein_coding	15.11	15.51	28.11	28.78
1	ENSMUSG00000018442.13	Derl2	Der1-like domain family, member 2	protein_coding	28.42	31.41	49.12	59.07
1	ENSMUSG00000058454.14	Dhcr7	7-dehydrocholesterol reductase	protein_coding	16.56	17.19	108.43	100.32
1	ENSMUSG00000066026.14	Dhrs3	dehydrogenase/reductase (SDR family) member 3	protein_coding	90.16	81.21	488.38	476.45
1	ENSMUSG00000023391.8	Dlx2	distal-less homeobox 2	protein_coding	3.38	2.91	20.78	21.06
1	ENSMUSG00000001510.8	Dlx3	distal-less homeobox 3	protein_coding	2.46	2.65	51.5	48.78
1	ENSMUSG00000020871.8	Dlx4	distal-less homeobox 4	protein_coding	0.32	0.35	11.62	12.42
1	ENSMUSG00000003812.13	Dnase2a	deoxyribonuclease II alpha	protein_coding	29.06	29.98	50.66	43.62
1	ENSMUSG00000026856.14	Dolpp1	dolichyl pyrophosphate phosphatase 1	protein_coding	8.35	6.07	19.28	20.09
1	ENSMUSG00000032123.4	Dpagt1	dolichyl-phosphate (UDP-N-acetylglucosamine) acetylglucosaminephosphotransferase 1 (GlcNAc-1-P transferase)	protein_coding	19.26	18.18	43.7	39.12
1	ENSMUSG00000019278.4	Dpep1	dipeptidase 1 (renal)	protein_coding	0.2	0.34	34.22	30.12
1	ENSMUSG00000022048.8	Dpysl2	dihydropyrimidinase-like 2	protein_coding	38.27	38.81	117.76	132.67
1	ENSMUSG00000025155.15	Dus1l	dihydrouridine synthase 1-like (S. cerevisiae)	protein_coding	14.6	13.7	40.9	37.21
1	ENSMUSG00000003518.13	Dusp3	dual specificity phosphatase 3 (vaccinia virus phosphatase VH1-related)	protein_coding	24.44	20.8	78.4	74.67
1	ENSMUSG00000027203.15	Dut	deoxyuridine triphosphatase	protein_coding	47.59	44.25	74.68	70.11
1	ENSMUSG00000092074.1	Dynlt1a	dynein light chain Tctex-type 1A	protein_coding	11.82	12.58	36.17	39.3
1	ENSMUSG00000095677.1	Dynlt1f	dynein light chain Tctex-type 1F	protein_coding	44.68	45.13	98.74	84.75
1	ENSMUSG00000057098.14	Ebf1	early B cell factor 1	protein_coding	1.46	1.38	10.17	10.18
1	ENSMUSG00000025967.16	Eef1b2	eukaryotic translation elongation factor 1 beta 2	protein_coding	808.86	769.99	1103.95	1064.83
1	ENSMUSG00000071644.10	Eef1g	eukaryotic translation elongation factor 1 gamma	protein_coding	400.32	360.88	597.61	568.02
1	ENSMUSG00000048915.12	Efna5	ephrin A5	protein_coding	6.83	8.14	50.46	55.56
1	ENSMUSG00000026427.16	Eif2d	eukaryotic translation initiation factor 2D	protein_coding	20.08	17.04	49.35	44.48
1	ENSMUSG00000031029.6	Eif3f	eukaryotic translation initiation factor 3, subunit F	protein_coding	145.85	126.83	206.66	191.07
1	ENSMUSG00000033047.4	Eif3l	eukaryotic translation initiation factor 3, subunit L	protein_coding	90.73	83.82	165.88	161.09
1	ENSMUSG00000034164.17	Emid1	EMI domain containing 1	protein_coding	4.25	4.7	103.56	92.12
1	ENSMUSG00000022468.11	Endou	endonuclease, polyU-specific	protein_coding	0.78	0.75	6.92	6.89
1	ENSMUSG00000029859.6	Epha1	Eph receptor A1	protein_coding	1.58	1.33	11.52	10.18
1	ENSMUSG00000021831.8	Ero1l	ERO1-like (S. cerevisiae)	protein_coding	7.6	6.83	91.5	91.58
1	ENSMUSG00000029616.9	Erp29	endoplasmic reticulum protein 29	protein_coding	116.69	104.31	191.91	179.52
1	ENSMUSG00000084128.10	Esrp2	epithelial splicing regulatory protein 2	protein_coding	4.53	3.04	17.44	15.13
1	ENSMUSG00000048376.5	F2r	coagulation factor II (thrombin) receptor	protein_coding	1.77	1.66	14.54	14.84
1	ENSMUSG00000027533.10	Fabp5	fatty acid binding protein 5, epidermal	protein_coding	515.61	469.27	876.96	812.64
1	ENSMUSG00000019874.11	Fabp7	fatty acid binding protein 7, brain	protein_coding	81.62	82.92	262.7	291.62
1	ENSMUSG00000024665.7	Fads2	fatty acid desaturase 2	protein_coding	3.98	4.41	35.32	35.29
1	ENSMUSG00000032463.10	Faim	Fas apoptotic inhibitory molecule	protein_coding	33.71	38.16	55.49	59.18
1	ENSMUSG00000003955.7	Fam162a	family with sequence similarity 162, member A	protein_coding	125.7	114.09	226.45	216.15
1	ENSMUSG00000020614.13	Fam20a	family with sequence similarity 20, member A	protein_coding	2.01	2.16	13.73	11.7
1	ENSMUSG00000022378.13	Fam49b	family with sequence similarity 49, member B	protein_coding	21.6	20.24	48.19	50.5
1	ENSMUSG00000069808.13	Fam57a	family with sequence similarity 57, member A	protein_coding	7.21	5.9	20.25	19.5
1	ENSMUSG00000039985.14	Fam60a	family with sequence similarity 60, member A	protein_coding	17.72	15.5	35.48	34.5
1	ENSMUSG00000026245.16	Farsb	phenylalanyl-tRNA synthetase, beta subunit	protein_coding	45.53	42.68	72.77	72.21
1	ENSMUSG00000022559.7	Fbxl6	F-box and leucine-rich repeat protein 6	protein_coding	23.87	20.46	44.73	41.84
1	ENSMUSG00000021273.9	Fdft1	farnesyl diphosphate farnesyl transferase 1	protein_coding	49.2	45.69	79.59	81.59
1	ENSMUSG00000059743.12	Fdps	farnesyl diphosphate synthetase	protein_coding	175.82	161.03	328.35	307.72
1	ENSMUSG00000030849.17	Fgfr2	fibroblast growth factor receptor 2	protein_coding	5.39	5.39	16.09	16.27
1	ENSMUSG00000039899.5	Fgl2	fibrinogen-like protein 2	protein_coding	14.58	14.12	30.87	32.04
1	ENSMUSG00000023092.16	Fhl1	four and a half LIM domains 1	protein_coding	18.16	16.34	35.03	35.48
1	ENSMUSG00000001555.10	Fkbp10	FK506 binding protein 10	protein_coding	10.79	9.52	33.03	32.19
1	ENSMUSG00000030357.10	Fkbp4	FK506 binding protein 4	protein_coding	128.42	121.33	212.95	195.53
1	ENSMUSG00000038415.9	Foxq1	forkhead box Q1	protein_coding	3.17	2.3	42.5	40.93
1	ENSMUSG00000033386.10	Frrs1	ferric-chelate reductase 1	protein_coding	9.08	10.8	50.49	45.54
1	ENSMUSG00000019810.15	Fuca2	fucosidase, alpha-L- 2, plasma	protein_coding	18.32	16.74	59.33	55.22
1	ENSMUSG00000075593.10	Gal3st4	galactose-3-O-sulfotransferase 4	protein_coding	0.27	0.84	11.47	11.24
1	ENSMUSG00000028671.16	Gale	galactose-4-epimerase, UDP	protein_coding	9.58	9.95	30.96	29.6
1	ENSMUSG00000020793.5	Galr2	galanin receptor 2	protein_coding	0.19	0.48	6.58	5.67
1	ENSMUSG00000062646.12	Ganc	glucosidase, alpha; neutral C	protein_coding	10.48	11.07	35.4	38.74
1	ENSMUSG00000015619.10	Gata3	GATA binding protein 3	protein_coding	16.99	15.38	57.45	52.3
1	ENSMUSG00000007415.15	Gatad1	GATA zinc finger domain containing 1	protein_coding	10.96	12.21	50.41	50.05
1	ENSMUSG00000029432.12	Gbas	glioblastoma amplified sequence	protein_coding	22.71	23.95	64.62	67.33
1	ENSMUSG00000028124.15	Gclm	glutamate-cysteine ligase, modifier subunit	protein_coding	113.78	110.82	168.61	176.03
1	ENSMUSG00000073987.4	Ggh	gamma-glutamyl hydrolase	protein_coding	39.44	42.65	81.07	85.45
1	ENSMUSG00000006345.10	Ggt1	gamma-glutamyltransferase 1	protein_coding	0.28	0.55	11.12	7.7
1	ENSMUSG00000019433.8	Gipc1	GIPC PDZ domain containing family, member 1	protein_coding	47.48	45.56	103.95	104.96
1	ENSMUSG00000050953.9	Gja1	gap junction protein, alpha 1	protein_coding	22.32	24.54	162.99	173.32
1	ENSMUSG00000046352.7	Gjb2	gap junction protein, beta 2	protein_coding	22.69	21.6	59.94	59.44
1	ENSMUSG00000046623.8	Gjb4	gap junction protein, beta 4	protein_coding	6.05	4.02	14.75	12.63
1	ENSMUSG00000045594.9	Glb1	galactosidase, beta 1	protein_coding	6.07	6.4	33.76	30.87
1	ENSMUSG00000028480.14	Glipr2	GLI pathogenesis-related 2	protein_coding	1.75	1.28	12.5	12.86
1	ENSMUSG00000011884.13	Gltp	glycolipid transfer protein	protein_coding	40.12	39.09	72.19	66.83
1	ENSMUSG00000068075.2	Gm10229	predicted gene 10229	protein_coding	0	0.18	20.61	18.3
1	ENSMUSG00000085334.7	Gm12940	predicted gene 12940	processed_transcript	26.6	29.78	86.55	82.19
1	ENSMUSG00000091228.1	Gm20390	predicted gene 20390	protein_coding	122.63	143.99	212.29	249.38
1	ENSMUSG00000093467.1	Gm20659	predicted gene 20659	antisense	1.86	2.6	46.83	58.99
1	ENSMUSG00000094065.1	Gm21541	predicted gene, 21541	protein_coding	39.05	41.49	79.39	66.17
1	ENSMUSG00000100975.1	Gm28875	predicted gene 28875	lincRNA	37.13	36.62	126.97	110.65
1	ENSMUSG00000102687.1	Gm37219	predicted gene, 37219	TEC	3.33	3.82	20.07	23.2
1	ENSMUSG00000107362.1	Gm42724	predicted gene 42724	TEC	21.33	21.58	84.74	83.21
1	ENSMUSG00000104940.1	Gm42908	predicted gene 42908	TEC	3.62	4.63	19.26	18.5
1	ENSMUSG00000105055.1	Gm43079	predicted gene 43079	antisense	3.26	6.65	14.29	15.39
1	ENSMUSG00000046687.5	Gm5424	predicted gene 5424	protein_coding	1.12	1.05	16.64	11.4
1	ENSMUSG00000006715.11	Gmnn	geminin	protein_coding	13.35	12.88	25.76	29.46
1	ENSMUSG00000034781.5	Gna11	guanine nucleotide binding protein, alpha 11	protein_coding	25.5	23.45	85.25	72.86
1	ENSMUSG00000029064.15	Gnb1	guanine nucleotide binding protein (G protein), beta 1	protein_coding	206.71	200.69	466.22	456.65
1	ENSMUSG00000002769.8	Gnmt	glycine N-methyltransferase	protein_coding	7.04	4.8	26.53	25.39
1	ENSMUSG00000042532.14	Golga7b	golgi autoantigen, golgin subfamily a, 7B	protein_coding	1.6	1.14	16	14.65
1	ENSMUSG00000030245.10	Golt1b	golgi transport 1B	protein_coding	24.39	23.89	71.87	72.4
1	ENSMUSG00000036427.5	Gpi1	glucose phosphate isomerase 1	protein_coding	103.56	97.02	391.31	351.89
1	ENSMUSG00000025333.10	Gpr143	G protein-coupled receptor 143	protein_coding	27.93	24.71	176.82	164.35
1	ENSMUSG00000030205.15	Gprc5d	G protein-coupled receptor, family C, group 5, member D	protein_coding	0.52	0.61	47.4	40.7
1	ENSMUSG00000020656.15	Grhl1	grainyhead-like 1 (Drosophila)	protein_coding	1.11	1.26	11.67	11.65
1	ENSMUSG00000031584.16	Gsr	glutathione reductase	protein_coding	4.45	5.73	28.87	29.96
1	ENSMUSG00000027610.17	Gss	glutathione synthetase	protein_coding	20.13	20.31	39.21	34.72
1	ENSMUSG00000049932.3	H2afx	H2A histone family, member X	protein_coding	44.76	40.88	113.5	105.55
1	ENSMUSG00000033629.5	Hacd3	3-hydroxyacyl-CoA dehydratase 3	protein_coding	12.54	12.47	64.34	62.33
1	ENSMUSG00000027984.8	Hadh	hydroxyacyl-Coenzyme A dehydrogenase	protein_coding	66.17	62.4	91.88	89.68
1	ENSMUSG00000003283.13	Hck	hemopoietic cell kinase	protein_coding	0.09	0.04	7.46	6.7
1	ENSMUSG00000019777.16	Hdac2	histone deacetylase 2	protein_coding	50.03	47.46	70	72.92
1	ENSMUSG00000022528.7	Hes1	hairy and enhancer of split 1 (Drosophila)	protein_coding	117.64	126.5	189.4	219.29
1	ENSMUSG00000067071.8	Hes6	hairy and enhancer of split 6	protein_coding	22.1	19.98	57.01	52.53
1	ENSMUSG00000064325.3	Hhip	Hedgehog-interacting protein	protein_coding	0.09	0.19	8.36	7.41
1	ENSMUSG00000069301.5	Hist1h2ag	histone cluster 1, H2ag	protein_coding	0	1.33	9.65	6.35
1	ENSMUSG00000094777.2	Hist1h2ap	histone cluster 1, H2ap	protein_coding	273.93	260.72	770.02	779.48
1	ENSMUSG00000018102.4	Hist1h2bc	histone cluster 1, H2bc	protein_coding	154.01	130.33	367.42	337.76
1	ENSMUSG00000060639.5	Hist1h4i	histone cluster 1, H4i	protein_coding	10.67	6.28	25.87	26.58
1	ENSMUSG00000032126.15	Hmbs	hydroxymethylbilane synthase	protein_coding	20.4	21.98	53.22	52.57
1	ENSMUSG00000020232.17	Hmg20b	high mobility group 20B	protein_coding	41.69	46.53	66.16	66.46
1	ENSMUSG00000046711.15	Hmga1	high mobility group AT-hook 1	protein_coding	116.47	109.73	243.54	226.29
1	ENSMUSG00000015217.11	Hmgb3	high mobility group box 3	protein_coding	12.98	14.78	51	51.17
1	ENSMUSG00000003038.15	Hmgn2	high mobility group nucleosomal binding domain 2	protein_coding	243.58	243.74	329.93	351.67
1	ENSMUSG00000066456.14	Hmgn3	high mobility group nucleosomal binding domain 3	protein_coding	23.81	27.33	51.39	54.91
1	ENSMUSG00000046434.15	Hnrnpa1	heterogeneous nuclear ribonucleoprotein A1	protein_coding	96.46	100.52	252.63	267.48
1	ENSMUSG00000059208.14	Hnrnpm	heterogeneous nuclear ribonucleoprotein M	protein_coding	48.14	46.84	102.02	101.36
1	ENSMUSG00000075588.6	Hoxb2	homeobox B2	protein_coding	8.04	6.73	18.06	19.55
1	ENSMUSG00000071379.1	Hpcal1	hippocalcin-like 1	protein_coding	24.35	22.52	84.89	74.81
1	ENSMUSG00000027195.10	Hsd17b12	hydroxysteroid (17-beta) dehydrogenase 12	protein_coding	96.33	89.86	157.86	158.35
1	ENSMUSG00000021379.1	Id4	inhibitor of DNA binding 4	protein_coding	23.48	25.09	53.01	55.41
1	ENSMUSG00000025950.16	Idh1	isocitrate dehydrogenase 1 (NADP+), soluble	protein_coding	17.94	17.36	64.43	61.09
1	ENSMUSG00000031838.7	Ifi30	interferon gamma inducible protein 30	protein_coding	67.97	59.25	144.7	126.36
1	ENSMUSG00000025491.14	Ifitm1	interferon induced transmembrane protein 1	protein_coding	6.9	4.9	26.7	23.06
1	ENSMUSG00000003500.13	Impdh1	inosine 5'-phosphate dehydrogenase 1	protein_coding	7.98	6.63	35.28	31.31
1	ENSMUSG00000074918.4	Inafm2	InaF motif containing 2	antisense	2.28	1.87	20.12	18.4
1	ENSMUSG00000045294.11	Insig1	insulin induced gene 1	protein_coding	14.94	14.83	96.74	101.53
1	ENSMUSG00000041515.9	Irf8	interferon regulatory factor 8	protein_coding	15.59	13.18	31.91	30.4
1	ENSMUSG00000037206.14	Islr	immunoglobulin superfamily containing leucine-rich repeat	protein_coding	3.84	2.95	18.83	17.21
1	ENSMUSG00000019139.9	Isyna1	myo-inositol 1-phosphate synthase A1	protein_coding	66.28	59.58	162.72	142.17
1	ENSMUSG00000022817.14	Itgb5	integrin beta 5	protein_coding	6.06	5.72	49.18	44.96
1	ENSMUSG00000032925.16	Itgbl1	integrin, beta-like 1	protein_coding	0.26	0.15	17.21	16.49
1	ENSMUSG00000049128.7	Ivl	involucrin	protein_coding	3.83	2.33	10.65	10.77
1	ENSMUSG00000027276.7	Jag1	jagged 1	protein_coding	3.44	3.2	30.85	34.16
1	ENSMUSG00000031990.14	Jam3	junction adhesion molecule 3	protein_coding	10.88	8.93	22.27	22.86
1	ENSMUSG00000001552.14	Jup	junction plakoglobin	protein_coding	50.37	46.7	95.14	78.88
1	ENSMUSG00000022992.16	Kansl2	KAT8 regulatory NSL complex subunit 2	protein_coding	19.04	19.59	53.29	49.35
1	ENSMUSG00000031948.13	Kars	lysyl-tRNA synthetase	protein_coding	41.84	38.37	105.77	104.2
1	ENSMUSG00000079111.3	Kdelr2	KDEL (Lys-Asp-Glu-Leu) endoplasmic reticulum protein retention receptor 2	protein_coding	68.55	68.26	186.11	200.03
1	ENSMUSG00000018476.7	Kdm6b	KDM1 lysine (K)-specific demethylase 6B	protein_coding	24.31	29.34	40.41	46.76
1	ENSMUSG00000030677.8	Kif22	kinesin family member 22	protein_coding	3.63	3.21	21.49	18.45
1	ENSMUSG00000027331.15	Knstrn	kinetochore-localized astrin/SPAG5 binding	protein_coding	4.06	4.76	36.97	37.38
1	ENSMUSG00000006777.7	Krt23	keratin 23	protein_coding	2.06	1.76	37.56	34.7
1	ENSMUSG00000035831.2	Krt25	keratin 25	protein_coding	1.06	1.07	82.98	82.55
1	ENSMUSG00000017588.2	Krt27	keratin 27	protein_coding	3.62	3.58	48.05	48.02
1	ENSMUSG00000055937.1	Krt28	keratin 28	protein_coding	5.51	5.03	112.17	108.14
1	ENSMUSG00000048981.1	Krt31	keratin 31	protein_coding	5.81	4.58	87.45	80.76
1	ENSMUSG00000035592.2	Krt33a	keratin 33A	protein_coding	4.51	3.79	97.45	87.04
1	ENSMUSG00000057723.3	Krt33b	keratin 33B	protein_coding	0.95	1.02	33.12	25.33
1	ENSMUSG00000048013.9	Krt35	keratin 35	protein_coding	18.41	16.85	377.22	355.71
1	ENSMUSG00000020916.8	Krt36	keratin 36	protein_coding	0.17	0.37	6.71	5.59
1	ENSMUSG00000058354.6	Krt6a	keratin 6A	protein_coding	11.76	10.77	27.6	25.47
1	ENSMUSG00000051879.3	Krt71	keratin 71	protein_coding	3.74	3.9	141.7	129.11
1	ENSMUSG00000063661.5	Krt73	keratin 73	protein_coding	1.26	1.34	21.88	19.64
1	ENSMUSG00000022986.5	Krt75	keratin 75	protein_coding	2.42	1.79	75.31	72.3
1	ENSMUSG00000061397.7	Krt79	keratin 79	protein_coding	45.49	44.61	85.45	79.32
1	ENSMUSG00000067615.3	Krt81	keratin 81	protein_coding	0.62	0.61	28.72	23.97
1	ENSMUSG00000047641.7	Krt83	keratin 87	protein_coding	1.62	1.35	76.81	74.84
1	ENSMUSG00000067614.4	Krt86	keratin 86	protein_coding	0.13	0.32	9.85	9.49
1	ENSMUSG00000091212.1	Krtap11-1	keratin associated protein 11-1	protein_coding	5.46	5.63	83.58	77.57
1	ENSMUSG00000056350.6	Krtap13-1	keratin associated protein 13-1	protein_coding	0.61	0	18.27	17.64
1	ENSMUSG00000074928.4	Krtap14	keratin associated protein 14	protein_coding	0.51	0.82	9.15	8.26
1	ENSMUSG00000022931.7	Krtap15	RIKEN cDNA 4930553J12 gene	protein_coding	1.93	1.76	41.55	44.29
1	ENSMUSG00000096534.2	Krtap16-3	keratin associated protein 16-3	protein_coding	0.64	0	6.19	8.06
1	ENSMUSG00000095992.1	Krtap22-2	keratin associated protein 22-2	protein_coding	0.48	0.67	16.97	12.81
1	ENSMUSG00000047564.4	Krtap3-1	keratin associated protein 3-1	protein_coding	0	0.33	5.31	4.17
1	ENSMUSG00000056706.2	Krtap7-1	keratin associated protein 7-1	protein_coding	1.82	2.51	18.82	18.8
1	ENSMUSG00000059632.3	Krtap8-1	keratin associated protein 8-1	protein_coding	25.58	28.82	384.24	376.98
1	ENSMUSG00000041782.14	Lad1	ladinin	protein_coding	20.55	18.9	57.31	47.75
1	ENSMUSG00000039682.12	Lap3	leucine aminopeptidase 3	protein_coding	33.27	31.09	70.96	70.54
1	ENSMUSG00000063229.14	Ldha	lactate dehydrogenase A	protein_coding	535.23	500.07	1342.18	1226.32
1	ENSMUSG00000027985.14	Lef1	lymphoid enhancer binding factor 1	protein_coding	14.25	15.78	43.6	46.51
1	ENSMUSG00000005299.6	Letm1	leucine zipper-EF-hand containing transmembrane protein 1	protein_coding	24.63	21.96	58.98	50.94
1	ENSMUSG00000053964.16	Lgals4	lectin, galactose binding, soluble 4	protein_coding	9.01	8.09	24.66	25.3
1	ENSMUSG00000050199.13	Lgr4	leucine-rich repeat-containing G protein-coupled receptor 4	protein_coding	3.76	4.51	15.12	15.31
1	ENSMUSG00000048332.13	Lhfp	lipoma HMGIC fusion partner	protein_coding	11.05	9.67	64.01	53.75
1	ENSMUSG00000015568.15	Lpl	lipoprotein lipase	protein_coding	5.38	5.4	20.78	20.44
1	ENSMUSG00000040249.15	Lrp1	low density lipoprotein receptor-related protein 1	protein_coding	3.08	1.98	22.83	23.48
1	ENSMUSG00000052316.9	Lrrc15	leucine rich repeat containing 15	protein_coding	0.18	0.2	29.1	27.89
1	ENSMUSG00000025145.13	Lrrc45	leucine rich repeat containing 45	protein_coding	20.54	16.25	39.97	38.58
1	ENSMUSG00000007476.18	Lrrc8a	leucine rich repeat containing 8A	protein_coding	45.37	44.98	68.88	68.36
1	ENSMUSG00000047557.2	Lxn	latexin	protein_coding	52.77	51.03	98.56	87.88
1	ENSMUSG00000057454.5	Lypd3	Ly6/Plaur domain containing 3	protein_coding	30.62	31.11	90.07	85.24
1	ENSMUSG00000046573.6	Lyrm4	LYR motif containing 4	protein_coding	17.86	18.34	64.24	61.58
1	ENSMUSG00000036306.11	Lzts1	leucine zipper, putative tumor suppressor 1	protein_coding	0.89	0.81	12.1	10.3
1	ENSMUSG00000029910.14	Mad2l1	MAD2 mitotic arrest deficient-like 1	protein_coding	6.18	5.1	22.64	21.66
1	ENSMUSG00000074622.4	Mafb	v-maf musculoaponeurotic fibrosarcoma oncogene family, protein B (avian)	protein_coding	9.48	7.47	26.69	27.16
1	ENSMUSG00000035027.17	Map2k2	mitogen-activated protein kinase kinase 2	protein_coding	135.19	118.67	193.51	178.12
1	ENSMUSG00000029166.14	Mapre3	microtubule-associated protein, RP/EB family, member 3	protein_coding	14.47	13.55	34.52	32.01
1	ENSMUSG00000048170.14	Mcmbp	minichromosome maintenance complex binding protein	protein_coding	23.27	23.85	53.21	56.59
1	ENSMUSG00000019179.10	Mdh2	malate dehydrogenase 2, NAD (mitochondrial)	protein_coding	320.47	297.99	466.34	413.88
1	ENSMUSG00000032418.15	Me1	malic enzyme 1, NADP(+)-dependent, cytosolic	protein_coding	4.92	4.89	49.66	49.38
1	ENSMUSG00000030876.6	Mettl9	methyltransferase like 9	protein_coding	39.72	38.07	92.77	92.38
1	ENSMUSG00000030116.14	Mfap5	microfibrillar associated protein 5	protein_coding	5.09	3.02	112.78	103.03
1	ENSMUSG00000030218.2	Mgp	matrix Gla protein	protein_coding	27.93	30.15	1105.65	1055.31
1	ENSMUSG00000026688.5	Mgst3	microsomal glutathione S-transferase 3	protein_coding	45.33	46.14	139.83	122.21
1	ENSMUSG00000020743.15	Mif4gd	MIF4G domain containing	protein_coding	30.65	29.92	48.68	46.55
1	ENSMUSG00000029022.18	Miip	migration and invasion inhibitory protein	protein_coding	14.91	11.59	25.55	25.44
1	ENSMUSG00000024806.3	Mlana	melan-A	protein_coding	1332.93	1224.07	7429.85	7171.59
1	ENSMUSG00000030120.14	Mlf2	myeloid leukemia factor 2	protein_coding	238.39	219.71	345.6	335.28
1	ENSMUSG00000003948.16	Mmd	monocyte to macrophage differentiation-associated	protein_coding	9.34	9.3	42.38	45.13
1	ENSMUSG00000039395.8	Mreg	melanoregulin	protein_coding	3.95	3.59	34.55	37.36
1	ENSMUSG00000057388.9	Mrpl18	mitochondrial ribosomal protein L18	protein_coding	54.46	55.16	90.86	94.16
1	ENSMUSG00000034880.6	Mrpl34	mitochondrial ribosomal protein L34	protein_coding	47.14	48.26	101.64	105.53
1	ENSMUSG00000061474.11	Mrps36	mitochondrial ribosomal protein S36	protein_coding	67.12	68.41	98.81	103.23
1	ENSMUSG00000048450.10	Msx1	msh homeobox 1	protein_coding	2.28	2.31	51.39	48.66
1	ENSMUSG00000021469.9	Msx2	msh homeobox 2	protein_coding	5.66	5.1	49.26	52.11
1	ENSMUSG00000031757.6	Mt4	metallothionein 4	protein_coding	24.72	23.16	308.54	282.9
1	ENSMUSG00000006517.4	Mvd	mevalonate (diphospho) decarboxylase	protein_coding	16.55	16.96	58.93	52.17
1	ENSMUSG00000029070.9	Mxra8	matrix-remodelling associated 8	protein_coding	18.29	11.92	52.52	50.35
1	ENSMUSG00000028654.13	Mycl	v-myc avian myelocytomatosis viral oncogene lung carcinoma derived	protein_coding	0.74	1.25	15.99	16.67
1	ENSMUSG00000037169.14	Mycn	v-myc avian myelocytomatosis viral related oncogene, neuroblastoma derived	protein_coding	4.2	4.33	14.76	14.9
1	ENSMUSG00000067818.6	Myl9	myosin, light polypeptide 9, regulatory	protein_coding	76.02	70.92	215.34	192.12
1	ENSMUSG00000005982.13	Naa60	N(alpha)-acetyltransferase 60, NatF catalytic subunit	protein_coding	20.46	19.62	57.57	49.87
1	ENSMUSG00000059119.8	Nap1l4	nucleosome assembly protein 1-like 4	protein_coding	33.69	33.27	75.58	67.99
1	ENSMUSG00000039542.15	Ncam1	neural cell adhesion molecule 1	protein_coding	16.53	14.88	42.92	42.48
1	ENSMUSG00000034906.15	Ncaph	non-SMC condensin I complex, subunit H	protein_coding	0.86	1.03	10.28	10.56
1	ENSMUSG00000062661.6	Ncs1	neuronal calcium sensor 1	protein_coding	1.62	1.35	14.77	13.77
1	ENSMUSG00000029832.16	Nfe2l3	nuclear factor, erythroid derived 2, like 3	protein_coding	0.53	0.3	6.71	6.42
1	ENSMUSG00000031661.11	Nkd1	naked cuticle 1 homolog (Drosophila)	protein_coding	4.75	4.72	29.05	28.47
1	ENSMUSG00000037601.11	Nme1	NME/NM23 nucleoside diphosphate kinase 1	protein_coding	88.09	87.38	158.31	121.53
1	ENSMUSG00000026643.16	Nmt2	N-myristoyltransferase 2	protein_coding	29.1	26.65	76.41	73.03
1	ENSMUSG00000042988.10	Notum	notum pectinacetylesterase homolog (Drosophila)	protein_coding	10.69	8.5	41.43	37.47
1	ENSMUSG00000057113.13	Npm1	nucleophosmin 1	protein_coding	598.94	587.52	824.65	843.25
1	ENSMUSG00000042834.14	Nrep	neuronal regeneration related protein	protein_coding	3.35	3.32	32.61	34.94
1	ENSMUSG00000031349.4	Nsdhl	NAD(P) dependent steroid dehydrogenase-like	protein_coding	29.27	25.52	50.43	47.06
1	ENSMUSG00000071547.3	Nt5dc2	5'-nucleotidase domain containing 2	protein_coding	25.91	23.35	46.61	41.03
1	ENSMUSG00000020328.10	Nudcd2	NudC domain containing 2	protein_coding	30.78	28.87	68.41	67.69
1	ENSMUSG00000025817.12	Nudt5	nudix (nucleoside diphosphate linked moiety X)-type motif 5	protein_coding	21.75	20.69	43.96	42.62
1	ENSMUSG00000027108.15	Ola1	Obg-like ATPase 1	protein_coding	40.17	33.12	52.53	61.91
1	ENSMUSG00000032172.7	Olfm2	olfactomedin 2	protein_coding	0.87	1.03	96.78	84.97
1	ENSMUSG00000027848.12	Olfml3	olfactomedin-like 3	protein_coding	2.22	1.98	35.59	34.08
1	ENSMUSG00000024767.11	Otub1	OTU domain, ubiquitin aldehyde binding 1	protein_coding	65.19	59.18	155	152.5
1	ENSMUSG00000024922.1	Ovol1	ovo like zinc finger 1	protein_coding	5.15	4.63	35.94	31.76
1	ENSMUSG00000022186.14	Oxct1	3-oxoacid CoA transferase 1	protein_coding	205.52	192.08	265.97	287.48
1	ENSMUSG00000025330.6	Padi4	peptidyl arginine deiminase, type IV	protein_coding	0.16	0.1	28.93	27.6
1	ENSMUSG00000025451.15	Paip1	polyadenylate binding protein-interacting protein 1	protein_coding	7.98	8.52	22.67	25.6
1	ENSMUSG00000029647.15	Pan3	PAN3 poly(A) specific ribonuclease subunit	protein_coding	49.32	41.53	80.05	91.21
1	ENSMUSG00000032278.11	Paqr5	progestin and adipoQ receptor family member V	protein_coding	1.86	1.69	8.62	6.5
1	ENSMUSG00000056214.8	Pard6g	par-6 family cell polarity regulator gamma	protein_coding	4.92	4.51	20.91	22.02
1	ENSMUSG00000034981.9	Parm1	prostate androgen-regulated mucin-like protein 1	protein_coding	3.34	3.35	15.25	13.78
[truncated: 1,413 more rows]

## Sheet: Mut Melan Up GO
Category	Term	Count	%	PValue	Genes	List Total	Pop Hits	Pop Total	Fold Enrichment	Bonferroni	Benjamini	FDR
[truncated: 162 more rows]

[truncated: 1 more sheets: Secretome genes]
