# Supplementary material for: Signalling by senescent melanocytes hyperactivates hair growth
Source: Nature. 2023 Jun 21;618(7966):808–17. doi: 10.1038/s41586-023-06172-8 (PMC10284692; doi:10.1038/s41586-023-06172-8)
Supplement: Supplementary file 7 — Differential gene expression between nevus vs. non-nevus control human skin as revealed by bulk RNA-sequencing. [file 41586_2023_6172_MOESM7_ESM.xlsx]

## Sheet: Human Nevus Skin Up
Gene	Control skin 1	Control skin 2	Control skin 3	Nevus skin 1	Nevus skin 2	Nevus skin 3
MT-ATP8	1715.57	1564.43	1770.07	5672.5	4812.3	3714.56
MT-ND4L	1147.89	1410.07	1629.72	3877.86	5216.4	5130.38
MT-ND4	1079.98	1299.88	1069.5	2709.67	3239.78	2466.46
VIM	289.13	1486.26	1100.52	2166.9	5384.48	2224.86
CD63	823.91	1018.9	816.62	1849.61	2352.45	2542.26
GAS5	749.1	1211.54	555.45	1498.15	3933.16	2146.96
LRRC75A-AS1	784.97	946.19	618.2	1145.97	2225.88	1695.64
GPX3	631.92	107.04	51.45	872.16	332.83	736.8
SNHG6	362.97	537.5	249.82	642.67	1218.05	651.63
HHATL	6.3	214.51	2.69	563.62	860.12	303.02
CD59	378.92	265.98	173.85	553.09	973.57	395.91
MLANA	20.56	189.37	28.87	549.35	1057.3	556.95
GPNMB	79.17	362.96	122.22	488.81	902.14	242.25
SNHG8	265.81	404.45	244.28	471.31	1041.88	522.23
CHCHD6	38.47	71.08	26.4	456.66	273.38	359.54
SNHG7	112.74	159.01	181.82	421.53	431.03	427.41
CD99	110.08	147.09	173.89	399.91	175.06	303.17
PMEL	37.54	34.68	69.79	379.27	98.55	804.52
NPM1	191.35	352.3	325.14	365.71	1088.09	334.72
FXYD1	113.34	265.28	170.64	361.67	811.36	562.22
EPB41L4A-AS1	109.61	162.96	119.18	346.04	559.37	311.74
EMP3	118.72	227.98	167.29	334.81	676.76	466.85
S100B	22.86	296.36	163.19	290.36	1369.22	577.06
CD44	96.38	171.91	139.5	287.26	391.38	202.15
BCAN	6.86	30.29	8.75	272.53	175.84	461.75
S100A13	159.05	144.18	202.73	263.46	376.65	382.63
TNFRSF14	61.84	159.3	141.01	236.87	341.44	342.87
VAT1	132.09	127.53	78.19	225.96	306.38	201.31
DCT	6.31	31.37	15.31	218.31	214.7	71.46
ANXA5	82.33	137.06	179.62	212.25	408.17	222.22
S100A1	82.6	44.16	53.61	202.27	364.56	305.47
LDHB	76.23	159.97	193.22	199.53	537.6	302.99
FXYD5	99.84	158.43	115.18	192.79	349.4	510.43
CSRP1	100.37	95.32	169.07	191.58	321.56	258.58
MFGE8	59.43	88.09	111.23	188.77	301.89	209.89
CRTAC1	2.03	63.43	2.68	184.53	410.58	357.79
C6orf48	67.48	278.05	142.04	184.26	882.35	398.32
SOX10	10.36	40.54	11.35	184.04	260.31	139.55
FBXO7	41.45	117.64	49.41	175.74	405.16	230.27
TIMP2	30.54	88.64	106.55	172.77	205.05	143.88
ACP5	108.53	74.56	42.66	171.68	161.11	197.27
AEBP1	51.53	120.23	119.9	162.03	250.67	215.97
TYRP1	15.49	15.14	23.07	155.53	50.1	166.02
SDCBP	18.29	118.26	48.43	151.15	585	282.35
C4orf48	65.92	121.16	56.88	148.14	358.93	321.08
SLCO4A1-AS1	8.97	24.27	7.49	138.83	89.65	107.27
CRTAP	25.7	72.19	53.67	127.9	254.94	136.91
CTSF	43.09	85.13	75.7	126.62	159.83	163.76
MAL	10.27	59.14	13.93	116.58	196.58	135.54
CFH	23.08	76.2	48.09	113.81	212.59	63.73
PIR	49.4	52	19.98	113.73	176.66	90.23
GLMP	39.97	89.1	41.53	110.13	189.86	184.23
MIA	47.71	154.33	35.78	108.42	698.71	455.22
MAD1L1	59.6	80.91	52.48	107.19	129.95	149.53
CRYL1	20.83	33.19	24.14	105.14	173.14	93.99
LGALS3BP	59.91	70.7	90.62	103.74	179.96	244.47
MLPH	15.37	36.34	25.1	103.06	145	131.66
ST3GAL4	18.69	31.42	30.77	102.59	101.78	103.89
METTL9	49.09	75.22	47.91	99.43	199.39	104.46
CCND3	39.27	42.23	44.13	99.04	114.35	92.46
SERPINE2	13.34	31.71	10.61	97	199.26	82.13
ADGRG1	50.46	70.26	51.82	96.88	203.04	125.92
RGS12	34.42	67.83	90.51	92.11	291.79	170.95
CLCN7	34.19	60.68	64	90.51	162.7	140.35
A1BG	31.02	87.18	39.83	89.33	222.06	136.38
CDKN1C	33.71	26.11	24.88	88.76	77.19	56.16
HIST3H2A	63.71	36.42	17.61	88.32	92.87	71.26
MMP17	10.86	127.35	16.9	84.95	568.97	281.87
C1QTNF5	20.09	28.52	39.83	84.78	71.96	70.59
RP11-977G19.10	7.98	45.29	47.98	83.08	157.04	60.37
MAP3K11	38.47	54.32	57.13	81.01	121.51	105.91
MARCKSL1	37.26	45.14	54.84	79.09	117.66	162
TNFSF12	19.52	48.85	46.75	75.51	120.28	77.83
BIRC7	2.19	32	3.92	74.25	156.54	162.87
ITM2C	13.99	62.15	40.76	72.73	198.36	86.28
EID1	26.45	55.36	62.29	72.57	165.38	74.06
RP11-1055B8.3	1.82	41.28	3.06	71.45	117.8	88.53
GAPDHS	1.36	12.33	1.33	70.33	78.34	78.33
METRN	33.58	35.52	31.86	68.02	93.81	106.78
TYR	5.01	29.71	5.98	65.3	122.36	97.77
SNAI2	8.1	20.93	16.5	65.01	52.87	39.08
GRASP	19.18	37.93	31.62	64.44	91.84	72.92
GYPC	14.22	30.56	66.71	64.42	105.25	139.02
SNHG16	40.06	36.97	31.84	62.69	77.74	79.15
PKN1	27.18	36.42	41.8	62.65	119.77	107.43
TMEM98	19.31	27.83	44.24	62.24	111.55	67.74
GPRC5B	11.27	33.54	13.25	61.39	149.54	36.48
MOK	15.92	49.33	24.01	60.41	197.26	91.87
EDNRB	2.13	22.23	5.42	58.81	116.78	68.26
QPCT	17.36	37.13	17.13	58.6	90.1	73.05
LIMD2	19.08	50.32	44.39	57.15	143.4	168.79
AKR1B1	15.54	28.41	33.29	57.12	87.97	67.11
THY1	18.8	12.25	45.74	56.86	40.34	57.18
CYGB	10.94	11.75	15.76	56.06	39.09	33.14
CPQ	14.05	27.06	19.24	54.47	78.53	33.64
PKIG	20.21	35.21	41.05	54.22	100.59	60.67
HSD17B14	9.92	24.79	10.59	53.95	86.75	58.12
BACE2	9.16	25.08	22.12	53.91	60.14	62.74
PAMR1	8.58	6.18	23.17	52.44	73.09	49.67
RENBP	7.96	34.74	15.35	51.77	129.56	83.85
ERBB3	45.81	52.39	35.59	51.09	149.37	89.82
PLOD3	14.64	39.22	28.88	50.43	83.02	65.79
CHADL	18.32	15.59	10.43	50.34	20.4	30.38
RN7SL1	43.71	0	33.72	49.11	159.58	239.47
CTD-2325P2.4	16.1	18.97	6.58	48.5	60.92	47.91
BST2	32.1	43.67	62.77	48.19	48.98	238.93
MBP	6.03	23.22	13.21	47.89	54.84	46.69
SLCO4A1	18.1	24.55	14.29	47.89	43.39	58.08
EVA1A	9.46	26.98	6.22	47.75	138.07	45.17
LGI4	8.21	94.21	16.41	47.56	249.04	104.92
MARVELD1	11.88	28.12	39.46	47.41	59.61	53.04
SLC35B2	17.08	27.73	28.39	46.14	64.66	58.55
LGI3	6.11	14.04	8.68	45.15	39.63	32.06
MTSS1L	10.14	31.71	24.21	45.04	105.91	50.23
EFHD1	5.18	8.7	9.11	44.61	51.78	30.87
GALE	32.16	42.94	17.76	44.33	135.33	72.33
AIF1L	8.25	13.15	13.94	43.74	50.3	39.57
CD320	26.92	46.33	45.9	43.56	166.53	115.16
C11orf24	21.44	22.62	22.49	43.01	41.51	50.08
SNCA	6.55	19.59	9	42.64	81.98	39.61
RP11-513I15.6	18.46	23.76	21.84	42.22	47.94	41.29
GPR143	5.75	15.29	5.45	41.77	53.28	47.46
TUBB4A	1	9.26	1.05	41.29	67.42	28.92
MRPL10	19.23	24.47	20.51	41.02	61.68	26.53
SNX8	22.75	18.84	29.38	40.54	46.72	89.42
TSPAN15	5.66	18.09	29.49	40.16	39.5	47.05
MT1F	14.52	19.95	16.68	40.1	27.73	70.12
LZTS1	1.99	8.77	3.01	39.61	45.85	33.06
CABLES1	5.92	16.37	12.52	39.55	61.08	42.49
PYGL	13.9	62.76	25.3	39.41	201.43	67.06
IL17D	4.62	9.99	11.07	39.03	67.9	24.92
ARHGEF40	7.41	15.83	25.41	39	42.53	33.23
HAGHL	13.77	28.92	23.88	38.56	66.92	67.22
TBC1D16	5.86	11.82	9.95	38.47	53.79	65.3
PTPRM	5.7	17.59	30.26	37.35	57.69	35.68
ROPN1B	18.4	21.23	9.14	36.92	100.34	38.87
GPSM1	14.55	33.18	33.56	36.73	123.33	64.1
FRZB	8.32	12.08	27.7	36.54	57.65	27.81
TMEM204	9.51	31.43	21.32	36.44	115.17	53.59
2004-09-01	7.72	23.24	16.58	36.09	71.37	54.27
TPP1	10.07	26.46	20.48	35.62	64.18	49.34
FN3K	15.5	17.04	16.94	35.18	51.96	31.4
TPCN2	5.44	14.96	9.46	34.3	39.4	40.21
MTHFS	23.63	24.12	18.51	34.07	75.18	35.34
FEZ1	6.64	14.68	13.12	33.02	40.77	30.02
KANK2	8.85	27.87	35.72	32.86	110.56	44.61
OSBPL9	9.11	21.61	16.82	32.84	66.96	24.65
FGFBP2	9.17	33.05	6.71	32.57	158.28	34.34
EMILIN1	17.41	27.46	32.87	32.4	54	69.69
NDN	13.51	24	33.99	32.2	76.6	42.44
KCNAB2	3.79	10.08	10.98	32.16	27.9	35.82
GPSM3	16.02	25.26	19.22	31.74	40.36	69.62
SLC27A1	16.51	32.38	27.79	31.35	80.51	60.84
GAS7	13.06	18.32	10.81	30.99	46.58	19.01
SLC41A3	9.19	18.63	18.94	30.92	40.02	28.72
AGAP2-AS1	10.11	15.16	11.66	30.75	40.75	25.61
ENPP2	1.82	20.32	16.13	30.55	62.18	23.83
TGFB1I1	12.31	19.2	30.76	30.37	61.4	40
TRIB2	5.01	8.95	11.49	29.97	16.3	43.65
NAALADL1	8.76	16.68	10.54	29.46	54.57	35.48
TRIM63	0.93	2.59	1.17	29.45	17.03	13.89
PTN	10.88	8.39	33.09	29.19	360.49	123.07
MITF	1.96	13.39	6.08	28.45	63.25	27.63
FAM69B	8.46	18.04	28.28	28.15	38.19	55.68
CD68	5.84	10.43	10.65	27.96	24.92	22.62
TEAD2	5	12.52	23.46	27.74	41.74	25.57
GRAMD1A	13.09	19.51	25.8	27.73	57.09	39.75
TM7SF3	12.86	19.14	17.66	27.58	55.57	22.34
QPRT	11.38	15.75	12.5	26.93	44.91	39.83
ROPN1	5.6	15.06	6.07	26.74	68.31	59.4
COL11A2	1.15	19.69	3	26.56	161.36	48.4
PCSK1N	20.64	13.46	28.76	26.56	71.02	34.16
TBX2	2.54	6.72	10.77	26.17	36.15	24.36
CORO2B	1.27	14.29	2.75	26.03	77.23	33.21
HNMT	9.83	18.76	16.65	25.94	59.64	31.9
NAT14	15.88	15.71	21.27	25.64	38.83	55.58
TEX41	2.71	17.81	4.11	25.55	58.89	38.77
PHLDA1	5.59	9.37	6.12	25.15	39.48	25.36
FAM213B	8.97	19.99	19.29	25.09	63.64	30.19
PRSS23	5.48	10.61	11.09	24.86	67.15	20.75
TSPAN10	5.34	8.27	3.64	24.75	22.26	18.23
B4GALNT4	6.35	8.08	23.87	24.11	35.51	78.95
ST3GAL6	7.06	27.29	11.94	24	107.36	33.3
HPDL	0.55	2.06	1.24	23.88	15.37	7.98
SCN1B	8.13	28.1	7.96	23.59	136.15	51.83
PLP1	3.14	15.4	12.15	23.51	50.58	35.62
SGCE	3.87	19.14	16.18	23.49	70.2	20.9
CCL18	10.07	1.21	22.5	23.46	0.67	70.76
LHFPL3-AS1	0.68	0.97	0.24	23.41	3.08	1.79
BAMBI	3.08	15.44	7.64	23.35	67.21	37.56
MT1A	4.52	11.35	5.47	23.28	33.85	61.66
PEG10	2.08	21.68	11.79	23.28	112.51	43.09
SDC3	4	24.3	13.84	23.14	85.03	56.4
HSPB2-C11orf52	2.41	12.4	13.26	22.97	49.17	18.36
HSPB2	4.84	11.81	15.62	22.83	33.51	22.66
PFKM	7.51	19.07	18.56	22.64	50.13	29.46
TRPV2	12.82	15.6	15.87	22.64	34.51	41.91
LINC01158	2.91	26.83	2.07	22.51	149.47	54.96
PSRC1	4.79	10.58	5.64	22.43	47.64	25.31
DENND1A	4.69	7.65	9.28	22.32	21.64	32.65
CSPG4	2.61	25.11	15.29	22.2	139.32	40.22
LRRN4CL	4.69	15.74	19.03	21.95	49.99	37.82
MAGED4B	6.43	11.62	16.29	21.93	25.24	38.32
FAM69C	2.02	4.12	4.41	21.79	9.97	18.73
TRPM1	3.08	17.85	2.85	21.51	54.13	31.28
ST3GAL5	8.6	19.46	9.73	21.33	59.79	39.43
ETS1	2	9.19	9.03	21.28	24.35	16.95
ETV5	5.02	22.26	6.79	21.18	111	62.59
GPAT2	0.7	1.69	1.52	20.98	10.55	1.54
GMPR	8.63	5.33	15.87	20.58	8.27	107.25
GPR137B	9.01	13.68	8.04	20.55	30.28	13.47
CD79B	7.35	10.16	10.94	20.54	12.96	25.53
PFN2	10.53	12.55	18.39	20.53	35.16	33.86
TBX2-AS1	3.14	10.04	4.68	20.45	51.65	40.79
HACD1	3.46	5.7	5.61	20.27	27.16	18.96
GHDC	8.82	13.01	14.74	20.04	33.66	26.34
FARP1	6.49	6.52	13.19	19.85	19.84	19.68
PTPRJ	1.6	8.41	2.41	19.15	33.65	16.46
NR4A1	5.99	18.71	12.07	19	70.15	20.5
TUSC3	10.96	10.93	17	18.91	41.36	25.76
IRF4	0.87	4.09	2.39	18.9	14.04	13.15
RXRG	1.41	12.78	2.85	18.74	56.47	27.5
FOXD3-AS1	1.71	20.07	2.79	18.73	60.89	32.54
CMTM5	1.02	15.06	2.64	18.7	66.14	20.63
F5	5.35	3.74	1.55	18.18	54.08	14.5
TRNP1	4.36	13.23	7.17	18.08	24.99	14.29
GNPDA1	7.44	10.62	10.93	18.04	23.23	18.4
MXI1	5.75	13.47	11.5	17.97	26.08	19.04
AMD1	9.57	13.69	14.13	17.96	46.22	17.63
SCARF2	4.03	14.67	11.83	17.89	37.7	22.51
HERC3	5.6	5.28	2.83	17.62	13.76	2.03
GPM6B	1.56	14.37	4.94	17.48	72.01	23.58
NKAIN4	0.23	6.09	1.17	17.3	30.16	33.37
SYDE1	2.1	7.74	9.84	17.27	38.47	23.82
UBL3	4.44	9.89	8.94	17.19	33.48	19.61
SMIM1	10.83	13.08	6.51	17.09	33.39	18.56
SAP30	5.87	12.32	7.53	17.02	38.07	15.43
STK10	9.37	25.75	15.62	16.95	89.35	33.6
TNS3	3.1	8.28	12.55	16.79	28.21	18.36
LINC00441	0.04	0.27	1.7	16.76	0.1	0.2
FAM174B	6.95	8.08	5.61	16.72	19.41	18.21
OSTM1	4.73	11.01	9.12	16.59	34.34	19.14
AP1S2	3.26	13.19	10.41	16.46	47.96	25.71
SNURF	0	7.88	1.13	16.32	61.12	3.52
SOX13	4.2	5.46	14.83	16.26	9.58	24.58
PLEKHO2	4.67	8.56	9.89	16.18	24.41	20.61
GYG2	0.56	9.23	18.32	16.13	53.59	38.54
CTD-2514K5.4	2.88	7.05	5.73	15.9	18.35	36.95
ARRDC3	7.41	14.97	14.1	15.83	48.3	21.35
ZCCHC24	4.63	10.52	10.46	15.74	33.33	16.62
RP11-452F19.3	7.88	13.86	8.28	15.6	34.48	19.04
PLEKHB1	14.97	3.12	4.72	15.4	19.84	14.64
HSPA12A	1.53	7.07	3.92	15.34	31.86	15.05
SLC45A2	0.81	2.81	0.71	15.34	11.16	18.22
MYO10	3.47	8.1	6.55	15.29	26.11	15.2
PAX3	1.44	7.65	2.78	15.02	35.76	17.61
CERS1	1.32	5.82	5.12	14.86	25.82	29.92
NPM2	2.78	1.43	2.32	14.67	6.07	10.01
PIK3CD-AS2	2.38	6.16	2.83	14.39	36.99	32.23
STK32A	2.39	11.85	1.8	14.39	57.08	15.33
SHISA4	5.4	9.8	10.72	14.38	22.55	17.5
TUBB3	4.08	6.64	10.34	14.38	20.07	26.87
PYCR1	9.4	12.27	16.64	14.36	26.54	36.34
CNTN1	1.36	8.93	5.25	14.35	33.41	7.95
HSD17B11	3.02	12.11	12.44	14.34	31.97	19.98
NLE1	6.8	18.97	9.78	14.32	46.15	17.78
C2	2.98	3.52	6.24	14.27	8.09	17.9
WDFY1	3.37	7.43	7.04	14.24	22.51	15.41
TMOD1	4.13	7.71	6.91	14.23	21.34	9.28
PKNOX2	0.65	4.8	1.94	14.18	31.42	15.68
AHCYL2	3.77	10.63	7.9	14.17	41.76	24.79
RP11-615I2.2	1.07	2.7	1.54	14.04	2.25	8.13
RP11-374M1.2	1.05	3.19	2.04	13.85	11.51	13.94
GNG2	2.37	7.96	11.96	13.78	29.41	21.18
MEIS3	4.2	9.34	11.82	13.78	25.11	22.82
GNG7	3.04	12.83	5.19	13.76	57.89	27.43
SORBS2	2.78	5.65	6.48	13.75	28.25	16.99
PIP4K2A	2.7	6.21	4.37	13.68	19.91	15.75
PPP1R3C	1.9	7.02	3.52	13.62	23	14.82
C12orf76	6.15	13.97	9.56	13.6	35.98	20.22
HES6	5	4.34	6.83	13.52	9.81	15.28
PLA2G4C	6.68	15.6	29.37	12.85	31.8	61.27
CHL1	0.39	12.05	1.92	12.79	66.04	14.58
ZNF106	2.75	8.58	4.76	12.78	30.21	15.73
CTD-2380F24.1	0.43	9.3	0.1	12.56	42.54	8.07
ARMCX1	3	10.11	10.92	12.45	28.74	13.65
CNRIP1	2.34	16.84	11.29	12.41	91.09	17.64
IDI2-AS1	1.02	8.52	0.85	12.23	38.58	16.78
ATP8B2	1.42	5.02	6.41	12.2	23.64	14.18
CCDC8	4.85	5.6	7.09	12.15	16.13	10.15
RP11-161M6.2	10.58	14.86	12.16	12.09	63.54	30.44
SLC24A5	0.66	6.9	2.12	12.05	38.57	15.17
AC108488.4	6.58	7.66	8.65	11.78	19.02	19.08
SHROOM1	5.47	6	6.48	11.74	26.13	10.68
C10orf11	6.61	10.65	9.68	11.6	39.65	24.62
CHST14	3.19	8.26	7.05	11.57	14.95	11.11
MSC	1.9	8.83	5.12	11.4	12.67	27.2
CDC42EP3	1.3	5.69	4.65	11.39	16.37	17.08
RP3-395M20.8	3.65	10.4	8.15	11.39	20.7	17.93
MESDC1	2.14	6.2	5.23	11.31	24.74	13.38
ABTB2	5.6	4.39	2.53	11.15	10.88	6.55
RP11-421F16.3	3.4	10.65	7.69	11.11	20.46	15.23
CCDC154	4.75	11.64	5.65	11.01	26.97	24.86
SFTPC	1.62	3.11	2.36	10.93	12.74	6.56
FAM27C	1.65	5.83	1.45	10.9	16.68	12.65
CTD-3157E16.2	5.94	5.77	4.94	10.89	17.15	10.22
LINC01198	1.37	2.8	0.95	10.87	18.19	2.32
KCNJ13	0.15	2.14	0.4	10.82	11.56	5.6
JADE2	3.27	7.42	7.52	10.79	18.36	10.38
MCOLN3	1.07	26.56	6.03	10.75	85.47	37.63
IGSF11	0.26	3.13	0.52	10.73	20.22	8.26
RASSF3	2.72	10.32	6.29	10.71	40.56	22.47
CDKN2A	1.84	25.9	1.64	10.68	106.53	29.97
NES	7.65	8.15	11.61	10.46	24.41	20.56
MYEF2	1.85	8.52	4.02	10.43	27.38	12.04
GLB1L	1.56	3.13	4.31	10.36	4.68	9.77
ZBTB47	2.62	7	9.68	10.2	19.6	11.03
ETNK2	2.46	4.65	8.09	10.15	11.44	16.44
CC2D2A	2.29	5.14	9.39	10.07	13.19	12.71
ALDH3B1	1.9	5.34	3.23	10.06	16.97	7.9
ICAM1	2.84	5.96	8.16	10.06	13.2	15.01
ALX1	0.35	5.84	0.32	9.99	29.13	10.91
RHOJ	1.94	8.39	7.36	9.94	23.3	13.77
ALDH1A3	4.34	2.57	5.29	9.8	12.82	7.58
PTPRZ1	1.98	17.67	14.42	9.8	51.79	20.8
TTC7B	2.73	5.81	8.45	9.72	17.52	12.17
HPS5	3.71	5.41	4.04	9.7	19.95	9.5
LINC01278	4.99	6.88	5.29	9.7	15.1	10.23
NIN	2.94	5.63	4.35	9.67	12.54	8.85
PHLPP1	3.31	5.16	3.45	9.65	16.42	6.88
RAP2B	2.6	5.4	4.56	9.61	9.77	8.28
SWAP70	3.6	11.57	7.85	9.52	36.51	10.18
IGLL5	0.4	0.77	0.65	9.49	0.24	2.77
BST1	1.41	5.55	5.51	9.43	22.1	11.65
C20orf96	4.16	5.85	6.35	9.41	14.58	11.43
ZNF496	2.96	5.59	7.2	9.28	15.09	11.04
TMX4	6.16	9.37	6.75	9.23	33.38	14.31
WNK4	0.23	4.54	1.17	9.23	29.65	9.08
DUSP15	2.44	4.56	5.01	9.21	12.84	14.5
DUSP6	7.22	10.31	12.49	9.19	50.86	18.02
KAT2B	3.96	6.97	4.47	9.07	20.47	10.69
EXTL1	2.84	5.93	2.27	8.92	34.79	16.32
DBNDD1	3.98	4.8	2.45	8.85	13.43	13.37
ST6GAL1	3.93	9.15	8.71	8.78	25.37	11.06
FAM149A	1.71	5.81	3.05	8.76	21.12	9.28
FGF14-AS2	1.62	3.98	5.6	8.72	11.59	7.33
RP11-468E2.2	0.04	10.83	6.15	8.72	24.47	18.72
RP11-789C17.5	8.08	0	3.77	8.69	11.62	5.81
SPRY2	3.22	14.35	10.76	8.68	37.37	15.98
APH1B	5.96	5.15	3.54	8.65	14.71	7.52
MTHFD1L	2.27	5.12	4.09	8.62	15.32	10.13
RP11-166D19.1	3.22	9.65	9.68	8.61	29.3	9.78
FAM167B	2.28	7.84	3.02	8.6	25.37	21.26
SLC6A15	0.2	3.63	0.7	8.6	19.64	9.75
DUSP4	5.95	4.6	3.66	8.58	19.8	10.81
NRCAM	0.5	7.03	1.44	8.57	29.73	15.01
C3orf18	2.69	5.34	6.71	8.56	15.52	10.64
BEGAIN	2.29	4.52	3.6	8.41	17.49	9.06
CRYM	2.64	10.88	4.99	8.37	22.55	18.47
PFKFB2	1.88	3.01	2.58	8.37	10.6	6.56
TTYH2	0.7	4.79	3.54	8.34	15.43	15.86
L1CAM	2.56	9.75	6.33	8.33	30.7	7.44
SOX12	3.83	8.46	7.03	8.29	20.32	11.41
PLAT	1.8	4.25	6.54	8.26	11.12	12.67
2003-09-01	1.23	2.28	1.7	8.24	8.01	10.09
LEF1	2.01	7.35	11.87	8.19	22.53	15.89
PLEKHA2	2.28	6.59	5.18	8.18	16.88	11.59
CFL2	2.71	4.46	8.64	8.17	17.66	7.68
LURAP1	0.54	2.79	1.82	8.16	12.74	5.5
P2RX7	0.86	5.69	3.82	7.95	16.08	8.75
TFAP2B	1.85	7.59	8.6	7.94	19.17	16.86
FBLL1	2.2	5.31	3.56	7.92	26.37	11.26
PLXNC1	0.6	4.25	1.77	7.92	16.14	7.98
SERP2	2.07	3.5	4.88	7.91	7.6	8.99
TMEM47	2.04	2.98	4.8	7.86	8.85	5.9
HIF3A	2.13	6.92	5.01	7.78	15.15	7.64
GDF10	0.69	0.94	3.55	7.77	4.83	3.59
RRAGD	2.68	4.66	2.74	7.77	12.12	6.5
ASB9	0.95	3.22	1.47	7.73	21.41	10.66
FMNL2	3.51	5.14	7.19	7.73	25.98	11.84
CEP170	1.6	5.04	4.93	7.69	19.73	9.72
SGK3	1.44	7.59	4.61	7.67	27.03	8.34
PREX1	2.45	7.5	7.01	7.6	13.62	14.56
TUBB2B	1.58	2.96	2.47	7.58	16.11	9.74
MYO5A	1.16	5.11	2.78	7.52	18.06	11.78
RP11-340F14.6	1.32	3.52	2.02	7.51	5.46	8.2
FAM19A5	2.87	7.55	4.71	7.5	22.94	11.66
COLEC11	1.04	5.14	0.41	7.49	17.92	9.55
BCL2A1	0.49	4.47	1.59	7.42	11.37	10.33
ANKS1A	3.81	10.76	10.46	7.36	29.93	16.11
CHL1-AS2	0.44	6.8	0.56	7.35	26.31	11.46
RHOBTB3	2.17	6.55	6.37	7.35	15.82	12.89
VPS37D	2.12	5.23	5.69	7.29	11.43	7.88
NHEJ1	2.87	6.22	4.49	7.28	14.99	6.68
PAQR8	0.64	2.18	2.02	7.25	5.65	3.76
TMBIM4	0	0.49	10.35	7.21	8.45	9.98
NUDT3	2.99	4.37	3.89	7.14	11.28	5.75
TRAK2	1.88	3.86	3.61	7.02	7.35	6.88
LOXL4	0.42	13.35	1.96	7	72.08	12.59
GAPLINC	0.94	4.33	0.84	6.99	20.43	7.93
SGCD	0.41	1.99	1.77	6.98	11.35	5.71
PCDH7	1.35	7.53	3.71	6.96	29.56	10.99
RP11-89C3.4	0	2.79	0.34	6.87	9.35	2.24
POU3F3	0.85	6.19	1.6	6.81	42.89	9.29
SLC19A1	3.59	3.38	5.29	6.8	10.36	11.87
TMPRSS5	3.16	3.4	2.57	6.78	7.35	9.44
PPFIBP1	3.1	9.1	8.59	6.77	26.79	9.18
NRROS	1.26	5.32	4.15	6.74	12.8	9.39
MAGI2-AS3	1.09	5.45	12.34	6.73	20.35	16.65
HMCN1	0.42	6.7	2.38	6.68	38.64	10.94
GDF11	0.3	2.17	1.17	6.64	13.97	5.57
TMCC2	2.32	3.67	3.69	6.55	7.69	8.96
CDC37L1-AS1	0.52	5.23	2.61	6.52	17.47	1.85
ARHGAP31	1	3.18	3.16	6.5	10.05	5.53
GDF1	0.4	1.79	1.54	6.48	5.72	9.3
RGS20	2.61	8.45	1.81	6.42	21.54	13.73
DAAM2	1.22	2.93	5.16	6.38	7.35	7.67
ARAP3	2.63	4.18	7.39	6.34	11.91	11.66
KIAA1755	1.55	3.62	3.81	6.26	23.74	7.92
STAM	1.79	4.18	3.33	6.26	10.01	5.61
BEST1	1.71	3.14	4.37	6.25	6.39	8.08
KHDRBS3	2.36	3.79	4.86	6.25	13.67	5.18
RP11-445N20.3	3.02	0	0	6.24	0	0
RP11-566K11.4	2.34	3.72	2.67	6.23	2.71	12.53
PIK3CD	1.34	4.84	4.17	6.22	14.22	10.97
MT-CYB	3.94	4.73	0.98	6.21	13.67	4.57
RCBTB2	2.24	5.09	5.41	6.21	12.61	8.17
HPSE2	0.9	0.88	1.67	6.19	9.99	6.94
PALD1	3.39	8.04	6.96	6.11	25.72	13.25
AFAP1L2	2.24	9	7.64	6.1	25.03	8.11
NT5M	3.86	2.38	4.34	6.08	7.85	9.18
CGREF1	3.61	5.54	3.54	6.06	20.73	10.62
NEK6	2.78	5.63	4.8	5.97	19.05	15.02
GCNT2	1.94	3.14	2.67	5.94	9.5	6.1
SPON1	1.69	2.92	6.47	5.93	8.18	9.91
KIAA1614	1.19	2.25	4.76	5.9	6.98	5.9
BAIAP3	3.27	5.66	2.73	5.88	17.76	5.94
HKDC1	0.21	19.64	0.13	5.86	94.28	27.09
LBX2-AS1	0.84	2.5	1.56	5.84	10.78	6.62
DAPK1	2.31	3.63	5.76	5.83	10.23	10.91
LINC00920	0.48	3.02	0.77	5.83	18.98	3.81
AMN1	2.04	4	3.71	5.81	11.26	6.9
LHFPL2	3.65	2.59	3.19	5.8	13.18	6.34
ZNF853	1.57	2.94	4.94	5.8	8.73	5.57
RP11-798M19.6	2.01	5.73	3.29	5.79	16.26	7.3
LINC00323	0.46	0.9	0.4	5.76	1.87	4.33
RP4-529N6.1	0.32	1.88	0.37	5.74	9.92	10.09
MAP2	3.04	8.2	5.49	5.71	23.11	8.26
MX2	1.86	3.96	5.63	5.7	6.44	11.67
PDE6G	1.01	8.69	1.9	5.69	32.46	15.02
TSGA10	4.85	1.4	1.91	5.68	10.63	4.45
CYP4V2	2.4	6	4.35	5.66	14.56	8.71
CELF2	1.07	3.02	4.74	5.65	10.17	8.3
SARM1	1.66	3.38	4.13	5.64	6.37	6.83
CCDC78	0.97	3.2	1.79	5.63	7.38	13.54
LINC01088	0.47	1.84	0.38	5.59	10.71	1.51
MED12	2.17	5.75	4.58	5.59	12.99	6.51
CEACAM1	6.88	4.62	1	5.56	18.69	5.27
MGAT5	2.97	4.75	4.87	5.56	14.19	6.68
PNMA6A	0.51	4.66	2.89	5.56	10.96	6.97
OSGIN1	4.01	1.63	3.08	5.55	4.6	7.33
DIRAS1	1.87	2.57	3.67	5.54	9.18	6.78
SCAMP5	2.8	2.62	3.1	5.54	7.35	6.26
AC007620.3	0	6.45	0	5.53	19.12	2.12
FLJ27354	1.26	4.89	2.98	5.45	8.16	5.87
OPN3	4.89	10.42	4.07	5.45	39.43	8.28
PHC1	2.12	4.23	6.29	5.45	13	8.08
SOX8	2.11	4.87	3.78	5.44	24.07	6.91
LDLRAD3	1.91	6.88	4.54	5.42	17.69	7.68
LIMD1-AS1	1.23	3.18	3.53	5.42	7.73	3.81
CBS	1	3.99	7.08	5.35	9.75	14.48
GJC1	0.97	1.42	2.94	5.35	5.33	6.07
IGF1R	1.39	4.47	5.43	5.33	13.03	7.18
INE2	1.9	3.79	2.86	5.33	7.37	5.58
TECPR2	1.47	2.59	4.11	5.33	5.02	6.25
TSGA10IP	0.24	4.96	0.89	5.32	18.92	14.64
BCAS4	1.55	2.08	1.87	5.3	2.87	3.51
MIR3142HG	0.84	7.07	1.63	5.29	26.69	8.61
RP4-639F20.1	1.9	6.24	5.98	5.29	24.78	11.49
CADM1	4.43	8.09	5.16	5.24	28.33	6.42
ADRA2C	1.41	5.42	7.13	5.2	24.53	10.32
BCHE	0.92	15.79	5.45	5.18	69.39	13.77
HIPK2	1.87	0.98	1.8	5.17	4.35	4.89
LINC00681	0.15	11.66	2.04	5.15	31.64	22.99
RP11-89K11.1	1.19	5.42	1.98	5.13	11.4	6.54
GBP4	0.88	4.65	5.67	5.11	13.22	22.17
KRTAP12-3	0.92	0	5.58	5.1	0	15.2
OSBPL7	1.65	4.15	4.05	5.1	9.99	9.81
ASAP1	1.72	4.46	4.89	5.05	11.21	6.32
NRP2	0.85	1.67	5.08	4.9	4.9	7.44
AC016757.3	0.72	1.33	1.14	4.87	7.29	6.26
ARID5B	1.87	5.12	4.76	4.84	16	8.3
RP11-147L13.15	0.65	5.23	1.99	4.84	17.54	5.34
ZC3H10	0.93	1.52	2.84	4.84	4.79	3.18
RP11-429E11.2	0.28	0.24	0.14	4.83	0.89	2.6
IRS2	0.9	2.74	3.46	4.82	6.76	5.96
LRRC8D	1.54	3.6	4.04	4.76	13.67	5.84
DSTYK	1.44	3.97	3.6	4.75	9.2	5.96
GREB1	0.78	1.31	0.99	4.75	5.57	4.13
C2orf88	1.24	3.7	2.14	4.74	13.96	6.9
TMEM229B	2.27	3.11	1.7	4.69	12.91	7.53
RTP4	1.38	2.36	3.37	4.67	8.76	8.37
SLC4A3	2.7	2.49	5.44	4.66	8.62	9.35
BAIAP2-AS1	1.99	5.17	4.82	4.63	12.79	6.67
DLC1	1.37	4.12	3.82	4.63	17.28	5.61
SMIM10	0.92	4.42	4.05	4.63	12.46	4.99
AC156455.1	0.21	1.42	0.74	4.57	4.59	4.23
CKMT2-AS1	1.84	4.67	4.42	4.54	10.77	6.61
CPEB2	2.29	4.11	5.48	4.51	10.53	9.18
ST3GAL6-AS1	0.24	1.66	1.29	4.5	12.29	6.94
XYLT1	0.51	4.86	1.17	4.49	23.65	5.78
KIAA1456	2.17	2.13	2.55	4.46	6.67	5.13
RP11-284F21.7	0	0.68	0.14	4.46	3.42	1.82
EPOR	1.49	4.27	2.83	4.42	8.67	5.34
DISP1	0.77	3.29	1.3	4.41	10.13	3.61
GJB1	1.52	13.22	1.21	4.41	53.73	20.91
TMEM133	0.92	3.36	3.28	4.39	16.74	5.99
RP11-548P2.2	0.37	2.4	0.56	4.38	6.73	6.01
AC010226.4	1.34	2.34	4.68	4.37	8.92	4.44
DIP2C	0.61	2.97	2.88	4.37	8.39	4.99
RP11-307C19.2	1.12	1.63	1.55	4.36	3.88	5.45
AKT3	1.01	3.32	3.17	4.34	7.89	4.6
ANGPTL7	0.73	4.76	14.47	4.34	43.78	15.27
TGDS	2.43	5.39	6.43	4.34	18.31	6.45
AC145124.2	1.03	1.46	1.56	4.32	5.94	2.05
DYNC1I1	1.11	0.91	1.09	4.28	2.06	4.6
FCGR2A	1.38	3.12	2.51	4.28	7.62	3.78
TMEM198	1.74	2.08	3.04	4.28	6.86	7.67
AC008991.1	0	1.52	0	4.25	2.07	1.57
RP11-644F5.11	1.03	3.37	2.91	4.25	7.52	4.16
KCNG2	0.44	0.55	0.53	4.21	2.48	4.9
AC129492.1	0	0.87	1.93	4.19	3.29	3.44
TRIQK	1.01	3.12	3.13	4.18	9.32	4.6
ZMAT3	1.24	2.52	1.9	4.18	7.09	3.86
AC002451.3	0.56	0	1.44	4.17	1.42	1.36
CYP2U1	0.61	1.71	1.63	4.15	5.2	3.76
GAB2	1.18	2.03	2.85	4.14	6.56	5.2
KRTAP5-1	1.24	0.06	4.21	4.14	0	7.7
FXYD7	2.42	4.39	3.64	4.09	8.57	9.87
FOXD3	0.42	4.18	1.23	4.07	18.91	6.25
RP11-53O19.1	0	0.46	3.99	4.07	2.79	7.06
NRXN2	0.39	1.6	2.97	4.06	10.15	11.06
RP11-227G15.10	0	0.71	0.81	4.06	0.82	0
HPN	6.44	3.23	3.09	4.05	14.55	10.59
KCTD14	1.11	0.65	1.77	4.05	5.66	1.82
TMEM55A	1.18	3.17	3.27	4.01	10.96	6.04
VCAM1	1.55	3.18	4.89	4.01	7.56	10.42
A1BG-AS1	0.43	2.94	1.5	3.99	5.98	4
C5orf30	1.93	3.77	2.65	3.99	9.75	4.04
ADAMTSL5	1.18	2.51	3.13	3.97	7.31	7.43
SLC5A10	0.68	0.7	0.89	3.95	1.52	2.02
MZB1	0.86	1.44	0.46	3.93	0.06	2.32
VEPH1	0.42	1.81	0.83	3.92	6.05	3.62
MMACHC	2	1.71	1.22	3.86	4.46	3.8
KCNN2	0.06	0.66	0.81	3.85	1.48	1.53
MAMLD1	1.02	2.1	3.56	3.84	7.07	5.43
GPR37	0.89	5.06	1.96	3.83	26.99	5.43
RP11-529E10.7	0.11	0.94	0.34	3.81	3.95	10.02
TDRD7	1.81	5.19	4	3.79	13.35	5.55
PTAR1	1.84	4.3	2.88	3.75	10.59	4.36
NCAM1	0.49	1.33	1.29	3.74	1.94	1.79
DOCK10	1.1	3.81	2.84	3.72	13.94	3.6
GAS2L3	0.5	2.36	1.32	3.68	5.42	3.62
GFPT2	1.2	1.87	2.68	3.67	5.37	4.43
APBA2	0.68	1.89	2.35	3.66	6.97	10.4
RP3-333H23.9	1.18	3.3	3.8	3.65	5.43	9.32
CTH	2.28	1.97	1.08	3.64	5.1	3.71
NAPA-AS1	1.08	2.93	0.78	3.63	8.78	3.1
PPP2R2B	0.35	1.39	1.09	3.58	10.99	3.37
CTD-2527I21.4	0.22	4.36	4.24	3.57	18.78	7.44
RP11-430H10.1	0.32	1.05	0.15	3.57	2.95	1.28
TMEM108	0.6	3.5	1.3	3.57	9.52	7.6
PLPP7	0.69	1.71	2.65	3.56	5.06	3.85
SNHG4	0.68	1.96	4.91	3.55	10.85	10.89
RP11-11N9.4	0.57	4.15	0.66	3.53	20.32	4.71
CA5B	0.84	2.81	2.79	3.51	6.74	3.42
TTR	0.38	0.52	0.39	3.51	2.78	1.72
RP11-292F9.1	0.3	0.89	0.06	3.5	4.21	2.82
CPEB1	1.18	2.13	0.89	3.49	5.67	1.96
TFAP2A-AS1	1.51	1.98	2.11	3.48	5.86	5.1
CAPN5	1.06	2.26	3.62	3.47	5.1	9.11
ART3	0.69	0.6	2.88	3.45	4.51	3.98
RP11-666A8.9	0.21	0.95	2.51	3.43	2.45	2.54
RP11-672L10.6	1.44	0.69	0	3.42	2.68	1.88
RP11-621L6.3	0	0.77	0.19	3.41	1.43	2.54
NAT8L	0.38	6.5	12.87	3.34	32.62	22.16
SSH1	0.88	1.89	2.24	3.33	2.7	4.09
ATP1A1-AS1	1.55	1.96	1.69	3.32	4.24	2.92
LINC01588	2.37	2.2	0.7	3.31	2.18	6.6
TGFB2-OT1	1.13	2.23	4.17	3.3	7.54	4.94
ELFN1	0.66	2.14	2.11	3.29	5.3	3.12
DCHS1	1	3.11	4.28	3.27	8.41	5.67
GNAO1	0.36	2.38	2.02	3.25	7.15	3.27
RGL3	2.71	5.66	2.88	3.25	13.97	9.99
FZD9	0.66	1.15	1.04	3.22	3.12	4.07
AC005682.5	1.86	1.29	1.15	3.21	6.71	1.08
LA16c-390E6.4	0.12	2.26	2.49	3.2	5.44	4.64
CMBL	0.92	3.49	5.79	3.19	10.64	8.01
RP11-347C12.11	0.87	2.68	1.18	3.18	3.3	3.4
SPRED1	1.3	2.62	4.06	3.18	7.1	6.15
VAX2	2.34	1.63	0.38	3.18	4.73	4.26
CDH19	0.41	2.73	1.2	3.16	14.56	4.25
CA14	1.06	1.36	1	3.15	1.79	5.84
FMN2	0.08	1.01	0.27	3.15	1.91	0.78
DPYSL4	1.23	0.92	1.43	3.14	5.09	6.21
PDGFD	1.27	5.37	5.42	3.14	17.71	5.4
RP11-455O6.9	1.3	2.32	1	3.1	3.79	3.02
TMEM145	0.4	1.64	1.31	3.1	8.12	4.2
RP4-665J23.1	1.39	1.79	0.52	3.09	5.79	1.38
MPPED2	0.7	1.09	0.9	3.07	3.18	1.4
KRTAP10-7	0.75	0	4.74	3.06	0.03	11.46
LINC00839	0.48	1.24	0.49	3.05	5.9	2.11
RNF144A	1.27	3.37	3.01	3.04	8.53	5.08
RP11-51F16.1	0.54	2.06	1.53	3.03	7.25	4.2
DIXDC1	0.72	2.19	2.95	3.01	7.06	3.97
CASC15	0.14	0.83	1.89	3	2.86	3.53
RP1-59D14.1	0.59	2.49	0	3	3.08	1.78
FMN1	0.32	1.02	0.87	2.99	3.34	3.98
C3orf79	0	0	0.27	2.98	0.54	3.67
F7	0.2	0.54	0.83	2.98	4.11	2.82
ZNF704	0.55	2.34	2.71	2.97	6.79	3.98
KRTAP10-9	0.37	0	2	2.96	0	7.11
PCDHGB7	0.22	1.06	1.44	2.95	4.12	1.9
COLGALT2	0.45	1.47	0.32	2.94	5.18	3.11
SMIM11A	0.19	0.42	1.6	2.92	4.57	0.51
PCBP3	0.89	1.17	1.95	2.91	2.6	3.42
RP11-1055B8.2	0	1.26	0.07	2.91	4.52	6.59
RP11-61L14.6	0.39	0	0	2.88	0	2.26
BANCR	0	0.18	0	2.86	0.66	3.6
RIPPLY2	0.14	2.26	0.7	2.85	5.51	1.3
RP11-216B9.6	0.71	0.9	0.82	2.85	3.04	1.34
SLC9B2	0.35	1.71	2.55	2.81	5.14	3.54
BAIAP2L2	1.8	2.32	4.39	2.8	9.53	6.33
FOXD2-AS1	0.66	1.08	0.89	2.79	4.44	2.3
COL22A1	0.12	1.33	0.26	2.77	7.69	1.88
NAV1	0.69	2.23	1.88	2.77	3.83	4.61
CRISPLD1	0.67	1.33	2.04	2.75	6.54	2.43
FAM181B	1.44	2.07	0.94	2.75	5.16	2.94
KIAA0226L	1.32	1.83	2.73	2.75	5.68	5.57
ADARB2	0.74	0.1	0.44	2.74	2.48	1.51
IGF2BP2	0.62	2.53	5.47	2.71	10.44	4.81
RP11-66B24.1	0.15	0.66	0.04	2.71	4.65	3.31
EPDR1	0.8	1.07	2.82	2.7	4.7	3.19
GDF15	3.01	2.31	1.38	2.68	10.17	5.68
RP11-1055B8.10	0.35	3.41	0.48	2.66	3.88	8
C3orf70	0.4	0.87	1.31	2.58	5.53	2.93
LEF1-AS1	0.13	1.32	1.09	2.58	3.61	5.12
TACR2	0.36	0.74	0.49	2.58	4.04	2.56
ANKRD53	0.44	0.87	2.58	2.56	5.48	3.87
NPTXR	0.44	1.65	1.73	2.55	4.44	2.64
MAML3	0.63	2.34	2.21	2.52	6.13	3.66
RP11-796A5.3	0	2.06	0.24	2.52	5.17	3.18
SUGCT	0.71	1.8	1.19	2.52	4.07	3.91
LDB3	0.46	1.21	1.74	2.5	1.25	6.43
PHF24	1.12	0.51	1.23	2.49	1.88	1.9
WDR63	0.26	2.71	0.73	2.48	4.71	3.31
ZEB1-AS1	0.2	3.55	1.75	2.45	4.97	4.12
RFTN2	0.41	1.43	1.22	2.44	7.99	2.91
ARNT2	0.69	3.49	1.39	2.43	13.76	6.98
CPNE5	1.09	1.81	2.25	2.41	11.36	2.52
ADAM23	0.09	4.75	0.7	2.39	23.7	3.42
CTD-2227I18.1	0	0.59	0.39	2.39	5.31	1.89
GNG4	0.26	0.02	1.81	2.39	0.7	2.59
PRKD1	0.72	1.44	1.68	2.39	4.72	2.64
PRKG2	0.09	1.18	0.52	2.38	8.14	6.75
EPHA5-AS1	0	1.38	0.03	2.37	4.27	4.4
CNTNAP1	0.64	2.29	2.39	2.36	5.43	3.22
LINC01102	0.03	1.71	0.2	2.36	6.25	3.78
RP11-13J10.1	0.38	1.65	0.58	2.36	12.72	4.63
RP11-394B2.1	0.42	1.85	2.59	2.35	4.96	2.82
LSAMP	0.63	1.72	1.37	2.34	5.09	2.08
ETV1	0.72	2.52	1.42	2.33	15.1	4.17
PTPRN2	0.57	1.46	1.37	2.33	5.84	2.93
PAG1	0.55	1.54	0.93	2.31	4.23	3.88
KIF3C	0.51	1.24	1.8	2.29	3.35	2.56
LINC00906	0.11	0.29	0.29	2.29	1.09	1.83
LINC00518	0.12	0.38	0.58	2.28	1.79	2.4
RP11-225B17.2	1.85	1.26	2.04	2.26	7.84	3.78
SLC30A2	0.89	0.85	0.84	2.26	1.61	3.49
ATP1B2	0.52	1.67	1.48	2.25	4.46	3.7
NUDT10	0.18	1	1.31	2.22	4.5	2.85
PLA1A	0.23	2.32	0.58	2.22	13.77	3.47
FOXD2	0.09	0.38	0.33	2.2	3.21	1.57
FTCDNL1	1.28	1.19	1.07	2.19	2.87	2.19
SAMD4A	0.67	2.54	2.67	2.19	9.55	4.73
FAXC	1.36	0.18	1.63	2.18	2.28	2.44
ST3GAL4-AS1	0.54	0.92	1.19	2.17	3.59	2.5
ATRNL1	0.25	0.52	0.38	2.14	2.68	1.45
BICD1	0.57	3.7	2.65	2.12	8.08	5.9
CTD-2049O4.1	0.05	0.26	0.49	2.12	0.61	1.98
PRRT3-AS1	1.56	0.81	0.98	2.12	5.97	2.39
RP11-500G22.4	0	0.55	0	2.12	1.25	0
RLBP1	0.05	1.93	0.08	2.11	12.5	9.83
EFR3B	0.66	0.93	0.6	2.09	3.03	2.19
SCRG1	0.43	1.36	0.44	2.09	10.96	6.3
TNFSF9	1	0.54	0.47	2.09	2.02	1.18
AFF3	0.11	0.55	0.33	2.08	1.46	0.73
BOLA3-AS1	0.59	0.97	1.08	2.08	3.28	2.34
RASSF8	1.05	1.43	1.7	2.08	4.55	2.3
BAALC	1.06	3.52	4.04	2.07	17.61	8.28
CHST11	0.83	2.26	2.33	2.07	5.98	3.25
NRG3	0.17	1.44	0.25	2.06	7.85	2.38
RP11-1060J15.4	0.92	0.18	0.05	2.03	0.29	0
LINC01314	0.2	1.62	0.41	2.01	6.93	3.67
CLCF1	0.67	1.32	2.83	2	5.43	2.47
SUPT3H	0.87	1.59	1.28	1.99	3.97	2.3
TIAM2	1.37	2.02	3.87	1.96	9.53	4.44
RP11-173C1.1	0.43	0.53	0.87	1.94	2.69	2.1
CTD-2017C7.2	1.13	3.22	1.41	1.89	6.99	2.68
KIF26B	0.35	1.36	1.43	1.89	4.45	3.07
PLPPR4	0.13	1.67	0.88	1.89	4.89	3.11
ARSE	0.31	2.07	0.57	1.85	8.89	4.88
CAPS	0.12	0	0.04	1.85	0.75	0
IPO9-AS1	0.65	1.51	0.9	1.85	2.35	1.93
RP11-353N14.7	1.29	0	0.87	1.85	0	6.44
FAM19A3	0.09	0.9	0.39	1.83	3.34	1.26
C4orf19	0.5	1.45	1.48	1.82	9.51	3.29
SPIB	0.32	0.51	0.22	1.82	0.25	0.66
C1QL1	0.8	0.66	1.23	1.81	2.56	3.53
RP11-886D15.1	0.11	5.26	0	1.81	24.42	11.54
RP5-858L17.1	1.23	1.13	0.91	1.8	2.98	2.16
GRIA1	0.15	4.03	0.93	1.79	19.9	5.68
RP11-517I3.2	0.63	1.19	1.29	1.79	3.87	2.22
ADRA2B	0.39	1.97	0.88	1.78	6.5	6.4
RAB36	0.75	0.92	1.44	1.76	1.92	2.87
RP11-440I14.3	0.28	0.22	0.45	1.76	0.08	0.52
RP11-620J15.4	0.14	0.32	1.14	1.75	1.13	3.2
C10orf90	0.37	0.15	0.33	1.73	1.65	2.99
DOK5	0.38	0.44	1.25	1.73	3.32	0.88
ATP8A1	1.36	3.26	2.31	1.72	11.63	2.79
TNFSF12-TNFSF13	0.18	0.99	0.89	1.72	4.03	5.27
AC147651.4	0.79	1.26	1.26	1.71	2.23	3.23
ASPHD1	0.91	0.3	1.68	1.71	2.41	2.94
RP5-906C1.1	0.31	0.34	1.1	1.7	2.67	2.13
SNCB	0.61	0.49	0.68	1.69	0.54	4.76
TRIM9	0.21	3.36	0.34	1.69	19.14	4.23
ZBTB10	0.46	0.76	0.95	1.69	2.27	1.84
FGD4	1.55	3.41	1.64	1.68	9.01	3.12
TUB	0.63	1.88	1.63	1.68	4.39	2.72
TMEM106A	0.29	0.79	1.43	1.67	2.26	1.75
FAM78B	0.7	1.55	0.91	1.65	3.78	2.06
RARB	0.44	0.2	0.63	1.65	1.32	1.86
RP11-30J20.1	0.11	0	0.09	1.64	0	0.1
APOBEC3A	0.61	0	0.3	1.63	0.04	0.61
LINC01474	0.57	0.47	0.18	1.62	2.72	1.83
NR0B1	0.04	0.37	0.07	1.62	3.5	1.19
ZNF697	0.27	0.94	0.67	1.6	4.26	2.15
FAM65B	0.77	1.66	1.53	1.57	5.49	2.75
FOXN2	0.47	0.9	1.27	1.57	2.7	2.07
XXbac-BPG252P9.9	0.11	0.54	1.28	1.57	0.83	1.86
KRTAP10-11	0.7	0	3.11	1.56	0.05	8.19
PRAME	0.06	0.5	0.02	1.56	5.3	2.82
RNF157	0.41	0.85	1.55	1.56	3.2	4.8
CCNJL	0.52	0.66	0.74	1.55	1.75	0.86
C10orf107	0.13	1.16	0.09	1.54	6.67	0.3
NAP1L3	0.45	1.11	1.77	1.54	4.71	2.43
RGR	0.24	0.44	0.07	1.54	2.34	2.13
SEZ6L2	1.07	0.95	3.73	1.53	3.27	8.54
TRIM6	0.41	0.78	1.1	1.53	2.07	1.48
CTD-2054N24.2	0.09	0.8	0.89	1.52	2.62	1.93
HIST2H3PS2	0	0.25	0	1.52	1.72	0.4
TMEM220-AS1	0.67	0.71	1.33	1.52	1.68	3.01
RP11-415J8.3	0.52	1.98	2.12	1.51	3.95	3.84
SNX22	1.83	3.18	1.58	1.51	43.58	7.74
BATF2	0.29	0.76	0.48	1.49	3.65	2.91
CMB9-94B1.2	0	0.5	0.61	1.48	0.57	1.9
CYTL1	2.32	3.82	2.15	1.48	6.28	9.7
AC003956.1	0.34	0.37	0	1.47	0	0.29
BFSP1	1.31	0.78	1.13	1.47	3.3	1.86
RP11-256I23.2	0.14	0.69	0.79	1.47	2.19	1.69
RP11-347C12.10	0.92	0.82	0.71	1.47	1.86	1.74
SNX10	0.52	1.48	2.75	1.47	4.99	5.31
RP11-508N22.13	0	0.49	0.6	1.45	0.56	0.74
ZC3H12C	0.95	1.88	1.65	1.45	5.11	2.58
CXCL13	1.24	0.13	0.26	1.43	0.23	2.23
KCNN1	0.25	0.23	0.48	1.43	2.45	2.55
LHFPL3	0.05	0.68	0	1.43	9.38	2.46
MEGF10	0.18	0.37	0.47	1.42	2.6	0.82
RP11-359B12.2	0.85	0.87	1.07	1.42	2.49	2.17
RP11-946P6.4	0.33	3.89	0.46	1.42	18.05	5.85
DUBR	0.23	0.76	1.02	1.41	2.74	1.3
SV2A	0.42	0.6	0.86	1.4	1.97	2.43
KRTAP10-8	0.36	0	0.98	1.39	0	5.3
ZMYND12	0.76	1	0.43	1.39	2.61	2.14
ZNF280B	0.04	0.21	0.12	1.39	1.38	0.83
PRDM8	0.65	1.06	1.52	1.38	5.92	1.27
RAMP2-AS1	0.09	0.76	1.49	1.38	2.42	1.63
NTNG1	0.21	0.7	0.42	1.37	4.1	1.16
TCERG1L	0.74	1.94	0.92	1.37	6.47	2.61
CTC-255N20.1	0.06	0.07	0.3	1.35	2.91	0.99
CDK5R1	0.6	2.78	0.77	1.34	7.26	3.78
HMGA1P4	0.41	0	0.28	1.34	0	1.38
IKZF4	0.48	1.01	1.27	1.34	3	1.52
AC135048.13	0.28	2.3	1.25	1.31	6.1	3.02
C17orf82	0.54	1.24	0.44	1.31	3.73	2.58
LINC01272	0.9	0.6	0.29	1.31	1	2
DKKL1	0.22	0.77	0.23	1.3	3.15	1.9
SARDH	0.3	1.3	0.72	1.29	4.67	3.76
SOX5	0.13	1.28	0.82	1.29	5.4	1.68
COL24A1	0.02	1.07	0.33	1.27	3.75	1.44
ELOVL2	0.01	1.25	0.18	1.25	6.98	2.56
LA16c-312E8.4	0.2	0.93	0.47	1.25	3.73	2.65
MGC16275	0.09	0.58	0.19	1.25	2.46	0.68
U82695.9	0	0.63	0.07	1.25	3.27	2.74
FAM95B1	0.14	2.78	1.69	1.24	8.69	6.82
GCK	0.66	0.95	0.64	1.24	1.89	1.53
HS3ST2	0.69	0.53	0.33	1.24	1.02	1.63
RP11-513M16.7	0.85	1.81	1.99	1.24	6.77	2.22
RP5-1116H23.4	0	0	0.37	1.24	4.43	0.47
TNIK	0.48	0.6	0.55	1.23	1.86	0.92
CH507-338C24.1	0	0.79	0.24	1.22	1.99	2.5
RP11-35G9.3	0.35	0.89	1.21	1.22	2	1.87
C1orf229	0.27	0.53	0.63	1.21	1.51	1.05
CTD-2517O10.6	0.49	1.36	1.15	1.21	2.99	2.07
KIAA1549L	0.14	0.62	0.43	1.21	2.09	1.44
SLC16A4	0.25	1.89	0.48	1.21	9.91	2.72
SPP1	1.47	0.09	0.53	1.21	2.31	0.67
UGT2B7	0.52	0.07	0.02	1.21	0.25	0.07
ZNF280A	0	0.09	0.02	1.21	0.8	0.06
KLHDC7B	0.8	0.7	1.75	1.2	0.34	19.43
MSR1	0.26	0.38	0.49	1.2	1.35	1.08
RP11-66B24.2	0.68	0.8	0.59	1.2	1.94	1.95
ODF3L2	0.13	1.66	0.14	1.19	3.1	1.77
SPRY4	0.56	6.84	1.88	1.19	38.17	8.74
RP4-555D20.4	0.09	0.35	0.19	1.18	1.53	3.29
MSI1	0.25	0.27	1.23	1.17	1.64	2.53
ERICH6-AS1	0.51	0.43	0.7	1.16	1.68	2.19
RP11-42O15.3	0.86	1.29	0.13	1.16	2.48	1.71
HHIPL1	0.32	0.66	0.44	1.14	2.44	1.17
RP11-172H24.4	0.12	0.4	0.59	1.14	2.41	0.97
RP11-33E12.2	0.34	2.74	1.08	1.14	6.78	1.64
SLC4A7	0.27	1.04	1.66	1.14	4.26	2.48
DISC1	0.23	0.76	0.57	1.13	2.11	1.61
MEF2C-AS1	0.36	1.47	0.43	1.13	4.6	1.48
PHEX	0.07	0.16	0.16	1.13	0.06	0.14
RASAL2-AS1	0.22	0.38	0.31	1.13	0.53	0.89
ITIH3	0.24	0.23	1.32	1.12	0.14	2.97
P2RX6	0.98	2.61	0.76	1.12	7.06	5.37
SNX32	0.96	2.26	1.86	1.12	6.06	3.29
LINC00844	0.16	0.88	0.38	1.11	3.74	1.04
CTB-25B13.5	0.13	0.14	0.77	1.08	0.63	0.47
CTD-2588C8.8	0.39	0	0.14	1.08	0.23	0.34
RP5-1142J19.1	0.6	0.64	1.03	1.08	3.26	2.74
NAV3	0.19	1.17	0.96	1.07	2.61	1.41
PRKCA	0.51	1.12	1.07	1.06	3.15	1.47
RP11-875O11.1	0.33	0.6	1.1	1.06	2.68	2.06
TSC22D1-AS1	0.11	0.62	0.72	1.06	2.41	1.69
CH507-145C22.1	0.02	0.37	0.31	1.05	0.76	1.49
MT-ND5	0.47	0.83	0.28	1.05	3.14	0.82
RP4-647C14.2	0.18	0.91	0.37	1.05	5.24	1.75
RP4-655J12.4	0	0.87	0.1	1.05	0.95	0.28
SAMD13	0.24	1.08	1.05	1.05	4.45	2.08
USP51	0.27	0.58	0.81	1.05	1.63	1.79
CCDC184	0.42	0.78	0.55	1.04	1.83	0.99
RP11-305L7.6	0.18	0	0.3	1.04	0	0.65
AC093620.5	0.79	0.84	0.98	1.03	3.35	1.35
AD000684.2	0.15	0.63	0.77	1.03	1.75	1.08
ALDH1L2	0.17	0.61	0.77	1.03	1.52	0.99
C5orf67	0.07	0.08	0.64	1.03	0.42	0.54
GH1	0	0.56	0.33	1.03	0.9	0.58
UPK2	0.5	0.55	0.23	1.03	1.04	1.15
FAM47E-STBD1	0	0	0.6	1.01	0.02	0.34
MKLN1-AS	0.36	0.74	0.38	1.01	2.33	0.63
RP11-89C3.3	0	0.64	0	1.01	2.69	0.27
RP11-950C14.7	0.31	0.33	0.44	1.01	1.13	0.53
RP5-890E16.5	0	0.47	0.35	1.01	0.13	0.71
CILP2	0.34	0.52	0.65	1	1.36	1.33
LINC00622	0.12	0.71	0.36	1	5.04	1.57
MSC-AS1	0.4	0.78	0.73	1	1.56	1.73
RP3-522D1.1	0.22	0.5	0	1	1.35	1.51
SRGAP1	0.57	0.81	0.71	0.99	3.71	2.04
PIWIL1	0	0.03	0.03	0.98	0.3	0.14
ST3GAL5-AS1	0	0.45	0	0.98	2.85	1.86
STK32B	0.26	2.51	1.4	0.98	12.02	3.88
RP4-613B23.1	0	0.76	0.38	0.97	4.99	1.74
SH3TC2	0.49	0.79	0.85	0.97	3.01	1.82
TMCC1-AS1	0.29	1.17	0.59	0.97	2.92	1.47
LINC01212	0	0.3	0	0.96	0.19	0.13
NLGN3	0.38	1.27	0.78	0.96	6.99	1.48
C8orf46	0.21	0.6	0.22	0.95	0.96	1.92
COL26A1	0.72	0.28	1.6	0.95	2.6	2
CTB-60E11.9	0	0.97	0.54	0.95	3.23	0.91
LINC01563	0.08	0.73	0.18	0.95	1.79	1.27
MID1IP1-AS1	0	0	0.21	0.95	0	0
PTPRG	0.39	1.32	1.35	0.95	3.96	2.45
SLC35F1	0.17	1.09	0.38	0.95	5.75	1.6
BISPR	0.6	0.76	2	0.94	3.04	3.6
RAB42	0.23	0.3	0.86	0.94	1.33	1.17
NCAM2	0.09	0.46	0.43	0.93	0.98	0.92
CTD-2527I21.14	0.27	0.15	0.84	0.92	1.62	1.24
HHATL-AS1	0.13	0.27	0	0.92	2.69	0.76
RBM11	0.11	1.16	0.66	0.92	3.55	1.8
SHISA2	0.47	0.47	2.67	0.92	5.83	2.79
CTC-332L22.1	0	0.43	0.21	0.91	0.32	0.12
FAM95B1	0.38	2.37	3.46	0.91	7.69	12.59
LINC01411	0	0.51	0.22	0.91	2.54	1.11
SHC4	0.37	0.38	0.37	0.91	2.45	0.88
WSCD1	0.44	3.26	1.28	0.91	7.69	2.05
ATP4B	0	0.59	0	0.89	3.1	1
LMO3	0.51	0.62	0.91	0.89	4.94	2.23
MYOZ3	0.11	0.11	0.95	0.89	0.38	1.12
RP4-724E13.2	0.07	0	0.06	0.89	0	0.07
UXT-AS1	0.2	0.03	0	0.89	0.22	0.03
RP11-1109F11.5	0.13	0.83	1.11	0.88	2.93	1.77
RP11-222K16.2	0.36	0.48	0.22	0.88	1.32	1.49
RP5-1039K5.19	0.2	0.44	0.33	0.88	1.45	1.05
UPK1A-AS1	0.35	0.59	0.06	0.88	2.62	1.11
LINC01152	0.16	0.33	0.43	0.87	2.49	1.2
NRIP3	0.19	0.26	0.29	0.87	1.02	0.66
RP11-848P1.5	0.15	0.17	0.83	0.87	0.74	1.68
RP4-635E18.7	0.16	0.37	0.45	0.87	1.21	0.38
CCDC140	0.18	0.48	0.2	0.86	1.57	1.53
CHSY3	0.05	0.34	0.5	0.86	1.12	1.03
RP11-963H4.3	0.17	0.08	0.29	0.86	1.15	0.52
ZNF214	0.23	0.58	0.34	0.86	0.98	0.78
CST1	0.82	0.1	0.72	0.85	0.61	13.94
LRRC4B	0.61	2.72	3.68	0.85	11.67	3.63
RP11-1148L6.9	0.13	0.13	0.29	0.85	0.3	0.23
RP4-565E6.1	0.19	1.25	1.2	0.85	4.68	1.74
AC002550.6	0.76	0	0.55	0.84	2.78	0.89
GALNTL6	0.04	0.6	0.15	0.84	1.96	1.41
RP11-1102P22.1	0.26	1.72	0.21	0.84	3.86	0.98
AC097662.2	0.27	0.68	0.84	0.83	0.65	3.17
PCDHGA12	0.06	0.27	0.32	0.83	0.2	0.31
RP11-384O8.1	0.16	0.63	0.27	0.83	1.31	0.75
SLC2A13	0.3	0.78	1.01	0.83	2.25	2.11
POPDC3	0.25	0.12	0.08	0.81	5.38	0.7
TMEM221	0.25	0.74	0.79	0.81	1.91	0.93
CTB-25B13.9	0.54	1.16	0	0.8	0.86	1.77
NHLRC4	0.6	1.9	1.14	0.8	3.39	3.53
PRTG	0.08	0.67	0.42	0.8	2.14	1.05
RP11-74D7.3	0	0.39	0.14	0.8	0.22	0.32
RP3-412A9.16	0.23	0.59	0.35	0.8	1.92	1.97
AC010761.6	0	0	0.47	0.79	0	0.45
CPS1	0.5	0.73	1.2	0.79	3.1	1.6
CTD-3131K8.3	0	0	0.13	0.79	0	0.16
FIGF	0.34	0.7	0.64	0.79	2.16	1.12
RP11-152P23.2	0	0	0.37	0.79	0	0
RP11-222K16.1	0	0.56	0.4	0.79	0.84	0.79
RP11-51B23.3	0	0.89	0.22	0.79	1.33	1.52
RP11-90B9.3	0.17	0.46	0.55	0.79	0.92	0.8
TLR4	0.13	0.53	0.74	0.79	1.72	0.75
ARHGEF26-AS1	0.42	0.07	0.45	0.78	0.91	0.74
CTD-2619J13.5	0	0.66	0.82	0.78	1.59	0.76
LA16c-313D11.9	0.51	0	0.1	0.78	0.33	0.29
RP11-41O4.1	0.27	0.59	0.16	0.78	0.57	0.88
DENND5B	0.29	0.4	0.74	0.77	1.73	0.9
B4GALT6	0.42	0.97	1.23	0.76	5.06	2.05
IL5RA	0.03	0.03	0.24	0.76	0.08	0.1
JPH4	0.29	1.03	0.72	0.76	4.75	2.57
PABPC5	0.14	0.51	0.18	0.76	1.6	1.02
PTGES3L	0.06	0.37	0.43	0.76	1.11	1
RP1-111B22.3	0.34	0.54	0.26	0.76	0.81	0.91
RP11-33N14.3	0.5	0.09	0.13	0.76	0.59	0.31
RP11-549B18.1	0.87	1.1	0.51	0.76	3.2	1.29
LINC00482	0.28	0.65	0.91	0.75	1.51	1.74
NLGN1	0.05	0.2	0.18	0.75	1.73	1.33
PTGER1	0.65	1.11	0.32	0.75	4.34	2.01
PYGO1	0.14	0.59	0.59	0.75	2.12	1.21
AC009303.2	0.09	0.32	0.25	0.74	0.71	0.75
BAALC-AS1	0.19	0.63	0.94	0.74	2.37	1.68
HAS2-AS1	0	0.25	0.31	0.74	1.92	0.66
RP11-771K4.3	0	0.24	0.49	0.74	0	0.78
AP000442.1	0.21	0.46	0.25	0.73	0.89	0.57
CCDC68	0.11	0.39	0.55	0.72	1.76	0.26
KCNA2	0.29	0.2	0.31	0.72	0.36	0.54
RP11-258F22.2	0	0	0.23	0.72	0	0
RP11-382A20.7	0	0	0.32	0.72	1.04	1.15
RP4-681N20.5	0.18	0.29	0.22	0.72	0.21	0.59
ST8SIA6	0.11	0.12	0.14	0.72	0.44	0.16
AC005330.2	0.04	0.29	0.41	0.71	0.68	0.73
GDNF-AS1	0.11	1.17	1.49	0.71	3.99	0.96
RP11-252C15.1	0.54	0.89	2.48	0.71	0.51	6.88
RP11-42I10.1	0.33	0.55	0.46	0.71	1.17	0.95
RP11-857B24.5	0	0.71	0	0.71	4.81	2.51
CPN1	0.02	0.67	0	0.7	9.54	1.03
CTC-510F12.7	0.16	0.5	0.24	0.7	0.56	1.26
RP1-117B12.4	0.36	0.1	0.08	0.7	0.34	0.17
RP11-231N3.1	0	0.09	0	0.7	1.65	0.97
AC005932.1	0.13	0.15	0.07	0.69	0.34	0.2
AC099850.1	0.28	0.56	0.69	0.69	1.56	1.23
LKAAEAR1	0.37	0.52	1.11	0.69	1.59	2.33
RP11-571M6.15	0	0.51	0.07	0.69	0	0.54
RP11-62F24.2	0	0.22	0.15	0.69	1.5	0.74
AP001469.9	0.2	0.28	0.85	0.68	1.24	1.7
ARHGAP42	0.24	0.68	0.71	0.68	3.36	1.05
PLA2G1B	0.12	0.39	0.38	0.68	0.43	0.77
PLAG1	0.12	0.71	1.03	0.68	2.68	1.31
CTC-367J11.1	0.31	0	0	0.67	0	0.26
HCN1	0.04	0.19	0.01	0.67	2.34	0.44
LYPD6	0.15	0.44	0.94	0.67	2.31	1.46
RP11-227H15.5	0	1.3	0	0.67	9.94	5.04
MAPK4	0.32	0.17	0.59	0.66	1.72	0.29
RP11-977G19.12	0	0.64	0	0.66	0.72	0.53
CTD-2527I21.15	0.9	1.11	0.34	0.65	2.76	1.81
FLRT1	0.18	0.57	0.49	0.65	1.99	0.74
RP11-687M24.8	0.1	0.2	0.23	0.65	0	0.62
RP11-7F17.3	0.09	0.26	0.31	0.65	0.96	0.48
CTD-2649C14.3	0	0.36	0.44	0.64	0.94	0.1
HDAC11-AS1	0.14	0.15	0.11	0.64	0.17	0
RP1-234P15.4	0.31	0.2	0.14	0.64	0.9	0.69
CTA-384D8.33	0.19	0	0	0.63	0	0
MCHR1	0.12	0.56	0.34	0.63	0.38	1.76
RP11-315I20.1	0.36	0	0.49	0.63	0.35	1.18
RP11-400F19.8	0.18	0.27	0.64	0.63	1.04	0.64
RP11-48B3.4	0.2	0.65	1.16	0.63	2.09	1.47
WWTR1-AS1	0.36	0.71	0.44	0.63	1.87	1.33
C14orf37	0.1	0.42	0.56	0.61	0.87	0.7
CHIT1	0.2	0.03	0.09	0.61	0.49	0.83
LINC01159	0.18	0	0.32	0.61	1.2	0.92
NALCN	0.38	0.25	0.15	0.61	0.65	0.96
RP11-114O18.1	0.2	0	0.23	0.61	0.69	0.33
RP11-38C17.1	0.38	0	0.33	0.61	0.9	0.34
SCUBE3	0.1	0.19	0.73	0.61	1.2	0.97
SPG20-AS1	0.29	1.17	0.19	0.61	1.74	1.31
H2BFS	0.18	0.19	0	0.6	0.22	0.16
LINC00868	0	0.19	0.37	0.6	0.65	0.32
RP11-461A8.5	0	0.89	0.79	0.6	0.33	3.09
C1orf189	0	0	0.19	0.59	0.97	0
CEP85L	0.28	0.47	0.74	0.59	1.73	0.87
KLRG1	0.16	0.28	0.36	0.59	1.35	0.87
RP1-206D15.6	0	0.18	0.09	0.59	0.2	0.05
RP11-121A14.2	0.56	0	0	0.59	0.7	0.45
RP11-17J14.2	0.26	0.29	0	0.59	0.32	0.48
RP11-196G11.1	0	0.3	0.17	0.59	0	0.41
RP11-566K19.6	0.1	0.29	0.57	0.59	0.44	2.6
SLITRK2	0.15	1.27	1.04	0.59	4.27	1.08
BMPER	0.01	0.03	0.29	0.58	0.15	0.21
RP11-196G11.4	0.26	0	0.4	0.58	0.91	0.23
AC079354.5	0.54	0	0	0.57	0	0.87
ARHGEF33	0.12	0.32	0.41	0.57	0.86	0.44
C1GALT1C1L	0.33	0.4	0.58	0.57	1.94	0.78
C22orf15	0.3	0.14	0.34	0.57	0.2	0.96
DLGAP4-AS1	0.2	0.29	0.38	0.57	0.14	1.13
RP11-449L23.2	0.08	0	0.03	0.57	0.11	0.25
RP11-566K11.2	0	0.2	0.34	0.57	0.88	2.03
RP5-1054A22.4	0	0.4	0.1	0.57	1.94	0.46
SHANK1	0.16	0.46	0.33	0.57	1.02	0.61
SPATA9	0	0.93	0.49	0.57	2.73	2.11
ADAMTS4	0.13	0.21	0.38	0.56	0.31	0.73
C15orf56	0.02	0.22	0.4	0.56	0.34	0.55
CTC-490G23.6	0.05	0.18	0	0.56	0	0
CTD-2616J11.11	0.31	0.33	1.18	0.56	1.84	1.31
FIGN	0.27	0.5	0.71	0.56	1.83	1.15
RP5-999L4.2	0	0.27	0.74	0.56	0.62	1.55
CTC-492K19.4	0.12	0.13	0.1	0.55	0.29	0.22
LHB	1.99	4.55	3.07	0.55	16.24	19.48
OR7A5	0.37	0.26	0.18	0.55	0	1.23
RP11-419C23.1	0.19	0.1	0	0.55	0.46	0.18
RP4-555D20.2	0.07	0.41	0.37	0.55	1.69	1.57
ABHD1	0.29	0.94	1.39	0.54	2.56	2.58
CELF5	0.33	0.35	0.69	0.54	1.26	1.22
LRAT	0.03	0.64	0.04	0.54	0.59	0.72
AF186192.1	0	0.25	0.27	0.53	0.55	0.32
CHRNB2	0.1	0.17	0.65	0.53	0.67	0.73
GTSE1-AS1	0.33	0.51	0.35	0.53	0.49	1.74
AC131056.3	0.09	0	0.27	0.52	0.19	0.31
AL133243.1	0.25	0.38	0.23	0.52	0.81	0.5
LINC01532	0.23	0.02	0	0.52	0.03	0.25
PVRL3	0.13	0.56	0.76	0.52	1.53	0.89
RP1-224A6.9	0.08	0.08	0.12	0.52	0.18	0.14
RP11-106M3.2	0.17	0.28	0.34	0.52	0.62	0.46
RP11-1167A19.2	0	0.33	0	0.52	0.72	0.21
RP11-139H15.6	0.24	0	0.35	0.52	0	1.04
RP11-546K22.3	0	0.5	0.34	0.52	1.14	1.44
RP11-69I8.3	0	0	0.36	0.52	0.36	0.28
RP5-1142A6.2	0.16	0.09	0.32	0.52	0.47	0.33
CNNM1	0.11	0.43	0.08	0.51	1.06	0.66
CTD-2588E21.1	0.09	0	0.21	0.51	0.63	0.17
RP11-403A3.3	0	0.06	0.27	0.51	0.46	0.1
AC138035.2	0.15	0.71	1.02	0.5	2	2.26
ADGRB3	0.1	0.2	0.39	0.5	1.85	0.89
GPR62	0.12	0.1	0.16	0.5	0.23	0.19
HS3ST1	0.19	0.24	0.29	0.5	2.29	0.43
RP11-151A10.3	0.11	0.12	0.17	0.5	0.39	0.2
RP11-407B7.1	0.26	0.11	0.17	0.5	0.28	0.46
TTC23L	0.05	0.2	0.05	0.5	0.47	1.12
C1orf194	0	0	0.09	0.49	0.8	0.58
CTD-3116E22.8	0.15	0	0	0.49	0	0.13
DNAJC22	0.08	0.25	0.82	0.49	1	1.23
RP4-657D16.3	0.51	0.34	0.67	0.49	1.32	1.42
FAM85B	0.21	0	0.62	0.48	0.25	1.9
KCNK15-AS1	0.28	0.3	0.14	0.48	0.34	0.77
RP1-315G1.3	0	0	0.3	0.48	0.56	1.49
RP11-229P13.27	0	0.03	0	0.48	0.27	0
RP11-817I4.1	0.24	0.37	0.31	0.48	1.77	0.78
COL25A1	0.03	0.11	0.1	0.47	0.44	0.63
RP11-345J18.2	0.11	0.04	0.28	0.47	0.06	0.34
RP11-366L20.2	0.02	0.92	0.28	0.47	2.49	0.32
SULT1C2	0.24	0.12	0.24	0.47	0.23	0.57
TECTB	0	0.21	0.1	0.47	2.65	0.38
CTD-3203P2.1	0.13	0.57	0.29	0.46	1.09	0.58
PEG13	0.07	0.18	0.14	0.46	0.27	0.51
RP11-154H12.3	0	0.14	0.1	0.46	0	0.99
RP11-77P16.4	0.61	0.75	0.84	0.46	2.59	1.66
CNTN4	0.14	0.64	1.43	0.45	2.88	1.23
CTB-75G16.3	0.6	0.11	0.39	0.45	1.88	1.1
CTD-2036P10.6	0.3	0.21	0.63	0.45	1.06	1.66
RASGRF2-AS1	0.26	0	0.1	0.45	0.31	0.12
RP11-551L14.4	0.2	0.21	0.24	0.45	1.37	1.45
RP5-907C10.3	0.12	0.55	0.05	0.45	2.49	0.31
DAZ1	0.17	0	0	0.44	0	0
PCDHGB2	0.03	0.16	0.28	0.44	0.48	0.39
RP11-169K16.4	0.1	0.1	0	0.44	0.11	0.27
RP11-286E11.1	0.39	0.46	0.08	0.44	0.48	1.12
TNFRSF11B	0.02	0.88	0.66	0.44	4.4	0.49
XX-C2158C6.3	0.2	0	0	0.44	0	0
ALKBH3-AS1	0	0.14	0.1	0.43	0.33	0.23
CDKN2B-AS1	0	0	0.05	0.43	0.24	0.05
CHST9	0.19	0.38	0.18	0.43	0.88	0.96
EML2-AS1	0	0.5	0.2	0.43	0.62	0.86
GS1-279B7.2	0	0.08	0.3	0.43	0.44	0.14
KRTAP13-1	0.38	0	1.28	0.43	0.09	2.83
RP1-40E16.9	0.03	0.2	0.18	0.43	1.32	1.68
RP11-111M22.2	0.07	0.19	0.29	0.43	0.61	0.75
RP11-527L4.5	0	0.2	0	0.43	0	0
TUBA4B	0.07	0.04	0.08	0.43	0	0
AANAT	0.14	0.08	0	0.42	0.08	0.14
LBX2	0.18	0.81	0.24	0.42	4.02	0.93
PNMA2	0.1	0.24	0.33	0.42	0.74	0.48
RP11-261P13.5	0	0.28	0.02	0.42	0.7	0.79
RP11-505P4.7	0	0	0.1	0.42	0.29	0
RP4-604G5.1	0.09	0.2	0	0.42	0.93	0.36
AC016683.5	0	0	0.09	0.41	0	0
ARMCX3-AS1	0.16	0	0.2	0.41	1.71	0.9
ASB11	0.03	0.15	0.15	0.41	0.67	1.52
C2orf70	0.12	0.46	0.11	0.41	1.76	1.39
GAD1	0.14	0.62	0.38	0.41	2.54	1.22
NPAS3	0.06	0.23	0.31	0.41	0.66	0.57
RP11-180M15.6	0.36	0.08	0	0.41	0.26	0.34
RP11-367N14.2	0.24	0	0.29	0.41	0.87	0.22
RP13-216E22.4	0	0.4	0	0.41	0.22	0.66
RP5-864K19.4	1.11	0.26	0	0.41	2.39	0.76
SCHIP1	0.01	0.28	0.12	0.41	0.11	0.8
CTA-212D2.2	0	0	0.06	0.4	0.25	0.13
RP11-167P11.2	0	0	0.18	0.4	0.14	0.32
RP11-304L19.4	0	0.19	0	0.4	0	0
RP11-506M12.1	0	0.25	0.18	0.4	0.28	0.21
BMPR1B	0.04	0.22	0.23	0.39	0.33	0.36
CTB-147C22.8	0.14	0	0	0.39	0	0
CTB-49A3.2	0	0	0.13	0.39	0	0
CTD-2170G1.2	0	0	0.06	0.39	0	0
KIF25	0.28	0.13	0.34	0.39	1.23	2.13
KRTAP10-6	0	0	0.24	0.39	0	0.52
LRRN2	0.03	0.08	0.15	0.39	0.11	0.16
RP1-111D6.3	0.17	0	0	0.39	0	0
RP11-180O5.2	0	0.37	0	0.39	0.14	0.53
RP11-23F23.2	0.53	0.19	0.67	0.39	1.26	1.26
AC083900.1	0.17	0	0	0.38	0	0
EFNA2	0	0.23	0	0.38	0.51	0.92
RP11-177G23.2	0	0.36	0	0.38	0.2	0.15
RP11-542A14.1	0	0	0.07	0.38	0.39	0.15
RP11-77K12.7	0.03	0	0.28	0.38	0.41	0.61
SLCO1C1	0.1	0.51	0.52	0.38	0.9	1.64
CUBN	0.1	0.27	0.26	0.37	0.79	0.37
GALNTL5	0.11	0.03	0	0.37	0	0
GS1-259H13.13	0	0	0.07	0.37	0	0
RHD	0.1	0.16	0.26	0.37	0.41	0.44
RP11-66B24.7	0.06	0.04	0.15	0.37	0.38	0.44
RP3-388M5.9	0	0	0.08	0.37	0.29	0.24
ZNF660	0.08	0.33	0.29	0.37	1.33	0.43
AL592528.1	0	0.04	0	0.36	0.5	0.23
B3GAT1	0.12	0.66	0.36	0.36	2.51	0.7
IGDCC3	0.01	0.06	0.13	0.36	0.16	0.26
NECAB2	0.4	0.16	0.08	0.36	0.32	1.14
RP11-54A9.1	0	0	0.1	0.36	0	0.59
RP11-603J24.21	0	0	0.12	0.36	0	0.14
RP11-793H13.8	0.07	0.4	0.66	0.36	1.36	0.9
RP11-822E23.8	0.22	0	0.17	0.36	0.23	0.68
SHISA6	0.06	0.18	0.07	0.36	0.11	0.23
TMC3-AS1	0.38	0.17	0.43	0.36	1.59	0.7
AC008982.2	0	0	0.12	0.35	0	0.28
ANO5	0.09	0.23	0.17	0.35	1.07	0.29
CDR1-AS	0	0.16	0.05	0.35	0.07	0.15
CTD-2341M24.1	0	0.09	0.12	0.35	0.56	0.43
CTD-2561B21.11	0.12	0.39	0.2	0.35	1.73	2.16
CYP11A1	0.16	0.17	0.42	0.35	0.15	1.01
EPHA5	0.01	0.22	0.04	0.35	1.03	0.38
HAGLROS	0.44	2.05	0.42	0.35	8.95	0.44
KIF6	0.17	0.11	0.15	0.35	0.2	0.43
RP11-274B21.14	0.13	0.24	0.76	0.35	0.34	1.87
RP11-572M11.4	0	0	0.12	0.35	0.6	0.14
RP11-707O23.1	0.15	0.16	0.31	0.35	0.72	0.21
RP11-93B14.10	0.21	0.11	0.08	0.35	0.12	0.48
VCX3A	0.09	0	0	0.35	0	0
CTD-2062F14.3	0.12	0	0	0.34	0.6	0.12
CTD-2376I4.2	0.15	0	0.12	0.34	0.18	0.42
KCNJ5	0.14	0.18	0.37	0.34	0.66	0.5
LA16c-444G7.2	0.15	0	0	0.34	0	0.14
LINC01118	0.07	0	0.21	0.34	0.46	0.06
MRGPRX3	0.1	0.1	0.13	0.34	1.46	1.04
RP1-253P7.4	0.02	0.67	0.43	0.34	1.14	0.77
RP11-1012A1.4	0.09	0	0	0.34	0	0
RP11-1070A24.2	0	0.8	0	0.34	1.25	0.68
RP11-661A12.5	0	0.2	0	0.34	0.36	0.2
RP11-845M18.6	0.1	0	0.4	0.34	0	0.75
RP5-1139B12.2	0.14	0.07	0.04	0.34	0.17	0.18
TRPM3	0.01	0.08	0.03	0.34	0.56	0.11
CTC-351M12.1	0.13	0.3	0.18	0.33	0.71	0.32
HGFAC	0.13	0.48	0.12	0.33	1.23	0.76
LINC01237	0	0.41	0.3	0.33	0.63	0.72
LINC01521	0.11	0.05	0.39	0.33	0.87	0.28
PMP2	0.24	0.58	0.78	0.33	2.7	1.02
RAB39B	0.07	0.14	0.09	0.33	1	0.38
RP11-1060J15.9	0.29	1.24	0.78	0.33	5.34	1.58
RP11-138E2.1	0.3	0	0	0.33	0.74	0.52
RP11-15A1.3	0	0.16	0.23	0.33	0.54	0.28
RP11-161M6.6	0	0.31	0.08	0.33	0.58	0.09
RP11-34A14.3	0	0.22	0.07	0.33	1.41	0.63
RP11-38M8.1	0.1	0.1	0	0.33	1.06	0.8
RP11-620J15.2	0	0.37	0.12	0.33	0.6	0.47
SHBG	0.21	0.46	0.17	0.33	1.03	0.96
BVES	0.21	0.31	0.29	0.32	1.3	0.61
CTD-2530H12.4	0.38	0.1	0.07	0.32	0.67	0.17
DLL3	0.06	0.29	0.1	0.32	1.6	0.99
HPCA	0.24	0.17	0.41	0.32	0.55	1.32
PTCHD2	0.12	0.03	0.08	0.32	0.43	0.26
RP11-376P6.3	0	0.3	0	0.32	0.51	0.52
RP11-44D5.2	0	0.1	0.07	0.32	0.44	0.21
RP11-700H6.2	0	0	0.11	0.32	0	0
ACCSL	0	0.08	0	0.31	0.26	0.19
CTD-2083E4.6	0	0	0.32	0.31	0.82	0.63
CTD-2621I17.3	0.09	0.48	0.28	0.31	1.26	0.91
KCNIP1	0.22	0.24	0.63	0.31	1.11	1.43
KIF5C	0.11	0.26	0.81	0.31	1.74	0.76
RP11-603J24.14	0.16	0.14	0.11	0.31	0	1.19
RP11-744A16.4	0.02	0.17	0.24	0.31	0.63	0.13
RP11-806O11.1	0.09	0.08	0.42	0.31	2.09	0.36
RP11-95M15.1	0.14	0	0	0.31	0	0.38
SLC9B1	0.59	0.34	1.35	0.31	1.97	2.47
AC007036.5	0	0	0.26	0.3	0.31	0.49
CCDC13-AS1	0.36	0.34	0.13	0.3	1.58	0.64
COL9A1	0.27	1.28	0.63	0.3	4.25	4.92
CTA-150C2.13	0	0.19	0	0.3	2.4	0.25
CTB-51J22.1	0	0.28	0.31	0.3	0.63	0.73
CXCL9	0.18	0.41	0.95	0.3	1.13	7.84
DUSP9	0.4	0.36	0.19	0.3	0.9	0.82
ERICD	0.11	0.07	0.25	0.3	0.33	0.5
FLJ38576	0.07	0.46	0.16	0.3	1.64	0.81
GDAP1L1	0.07	0.17	0.19	0.3	1.03	0.39
LINC00284	0.02	0	0	0.3	0	0.01
LINC01359	0.02	0.69	0.79	0.3	2.19	1.17
RP11-399E6.1	0.08	0.15	0	0.3	0	0.19
RP11-692D12.1	0.09	0.09	0.07	0.3	0.41	0
RP5-881L22.5	0	0.66	0	0.3	2.6	0.23
UBXN7-AS1	0	0.29	0.19	0.3	0	0.93
AP001469.7	0	0	0.19	0.29	0.32	0
CD177	0.04	0.04	0.3	0.29	0.23	0.57
CTD-2619J13.8	0.13	0.43	0.39	0.29	0.92	1.01
EOMES	0.12	0.14	0.12	0.29	0.23	0.36
RP11-278C7.3	0	0.13	0.36	0.29	0.52	0.24
RP11-733O18.1	0.19	0	0.1	0.29	0.29	0.19
RP5-1186P10.2	0	0.29	0.19	0.29	0.97	1.39
BRINP3	0.04	0	0.03	0.28	0.06	0.1
C9orf147	0	0	0.1	0.28	0	0.17
CACNA1D	0.09	0.06	0.32	0.28	0.07	0.64
CNTNAP4	0.02	0	0.1	0.28	0.03	0.07
FGF14	0.21	0.59	0.52	0.28	3.05	0.68
LMO7-AS1	0.34	0.27	0.1	0.28	1.34	0
MIR9-3HG	0.14	0.14	0.27	0.28	0.32	1.11
PRSS57	0	0.42	0.04	0.28	0.46	0.28
RP11-150O12.3	0.07	0.02	0.01	0.28	0.04	0.05
RP11-258F22.1	0.08	0	0.07	0.28	0.1	0.23
RP11-809C18.3	0.03	0.23	0.07	0.28	0.48	0.93
RP11-894P9.2	0	0.13	0	0.28	0.15	0
RP5-1139B12.3	0.06	0.07	0	0.28	0.11	0.15
SATB1-AS1	0.09	0	0.17	0.28	0.48	0.4
SOWAHA	0.1	0.16	0.44	0.28	1.36	0.63
XXbac-BPG308K3.5	0	0	0.07	0.28	0.1	0
AC021188.4	0	0.91	0.81	0.27	2	1.51
EAF1-AS1	0.13	0	0.38	0.27	0.35	0.66
GRAMD1B	0.14	0.33	0.35	0.27	1.4	0.64
KCNT2	0.07	0.37	0.28	0.27	1.36	0.32
LINC01320	0.1	0	0.07	0.27	0	0.39
LRRN3	0.08	0.49	1.09	0.27	2.46	0.86
MDGA2	0.01	0.09	0.02	0.27	0.66	0.41
PCDHB11	0.06	0.41	0.33	0.27	1.29	0.39
RP11-517I3.1	0	0	0.19	0.27	0.2	0.37
RP11-739L10.1	0	0.13	0	0.27	0.14	0
RP11-91K8.5	0.24	0	0.18	0.27	0.29	0.63
AC006538.8	0.11	0	0	0.26	0.27	0.21
AF131216.5	0.04	0.05	0.15	0.26	0.68	0.13
LINC00471	0.07	0.08	0.18	0.26	0.26	0.42
POC1B-GALNT4	0.05	0.04	0	0.26	0.08	0.86
RP11-337N6.3	0.3	0.4	0	0.26	1.14	0.63
RP11-498P14.5	0	0.34	0	0.26	0.62	0.11
RP11-613C6.2	0	0.12	0	0.26	0	0
RP11-713N11.6	0.08	0.08	0.25	0.26	0.27	0.43
RP11-728E14.2	0.48	0	0.17	0.26	0	1.05
RP3-332B22.1	0.04	0.08	0.12	0.26	0.09	0.14
RP3-395M20.7	0	0.04	0.2	0.26	0.39	0.14
RP4-676L2.1	0.15	0.32	0	0.26	0.71	0.42
SCIMP	0.11	0.06	0.22	0.26	0.39	0.24
SUCLG2-AS1	0.11	0.24	0.09	0.26	0.29	0.46
AC078882.1	0	0	0.11	0.25	0	0
AC103563.9	0	0	0.09	0.25	0.51	0.2
AC137932.6	0.05	0.42	0.13	0.25	1.02	0.91
AF186192.6	0	0.29	0.04	0.25	0.77	0.05
AP000692.9	0	0	0.13	0.25	0	0.24
C19orf84	0	0.04	0	0.25	0.21	0.1
CTD-2017C7.1	0.11	0	0	0.25	0	0.3
FLJ16779	0.02	0.07	0.1	0.25	0.31	0.87
FRMD6-AS1	0.08	0.12	0.39	0.25	1.06	0.5
HPN-AS1	0	0.09	0	0.25	0.87	0.66
LINC00887	0.01	0	0.02	0.25	0	0.2
NKAIN3	0	0.13	0.07	0.25	1.55	0.21
PPFIA2	0.01	0.05	0.08	0.25	0.15	0.03
PPP1R9A	0.09	0.23	0.41	0.25	1.2	0.44
RP11-138H8.8	0	0.12	0.09	0.25	0.13	0.2
RP11-147L13.2	0.25	0.47	0.99	0.25	0.63	5.3
RP11-203B9.4	0	0.25	0.37	0.25	0.07	1.34
RP4-575N6.5	0	0	0.09	0.25	0.13	0.1
TMEM35	0.04	0.21	0.49	0.25	0.99	1.18
AL365181.2	0.14	0.04	0.14	0.24	0.32	0.18
CXCL10	0.45	0.31	0.34	0.24	1.11	7.04
GNAS-AS1	0.21	0	0.16	0.24	0.93	0.78
HCG20	0	0.13	0.1	0.24	0.1	0.42
LINC00473	0	0	0.02	0.24	0.06	0.7
RP11-178L8.5	0	0	0.02	0.24	0	0.09
RP11-923I11.3	0	0.09	0.01	0.24	0.02	0.05
RP13-465B17.5	0.21	0.15	0.11	0.24	0.08	0.77
RP13-465B17.5	0.21	0.15	0.11	0.24	0.08	0.77
RP5-991G20.2	0.05	0.05	0.11	0.24	0.16	0.29
ABALON	0	0.09	0.07	0.23	0.07	0.18
AC144449.1	0.05	0	0.17	0.23	0	0.7
ARHGAP20	0.14	0.13	0.29	0.23	1.37	0.24
CCSER1	0.1	0.19	0.08	0.23	0.22	0.35
CH17-408M7.1	0.05	0	0.07	0.23	0	0.25
CLDN20	0.12	0.17	0.03	0.23	0.28	0.19
CTB-96E2.6	0.1	0	0	0.23	0.24	0.37
CTD-3032J10.3	0	0	0.08	0.23	0.12	0
DCAF12L2	0	0.14	0.13	0.23	0.15	0.22
LLNLR-222A1.1	0	0.02	0.22	0.23	0.05	0.36
PCDHB3	0.19	0.34	0.31	0.23	1.56	0.15
RP11-407G23.2	0.03	0.12	0.28	0.23	0.32	0.36
RP11-407N8.5	0.2	0	0	0.23	0.24	0
RP11-557C18.3	0	0	0.08	0.23	0	0.09
RP11-557N21.1	0.17	0.35	0.52	0.23	1.02	1.44
RP11-724N1.1	0.13	0	0.05	0.23	0.23	0.5
RP11-728F11.4	0	0.22	0.26	0.23	0.75	0.22
RP11-77H9.8	0.21	0.22	0	0.23	0	0.74
XXbac-B444P24.13	0.1	0.21	0.16	0.23	1.64	0.64
C16orf96	0.04	0.03	0.07	0.22	0.21	0.25
LINC01361	0	0.07	0.05	0.22	0.36	0.03
PRR26	0.07	0.06	0.29	0.22	0.51	0.46
RP11-10E18.7	0	0	0.04	0.22	0.17	0.05
RP11-177H2.2	0	0	0.15	0.22	0.94	0
RP11-239L20.6	0	0	0.15	0.22	0.7	0.17
RP11-34F20.7	0.02	0.07	0.11	0.22	0.2	0.17
RP11-374M1.5	0	0.42	0	0.22	0.71	0.52
RP11-381K20.2	0	0.18	0.22	0.22	0.84	0.24
RP11-495K9.6	0	0	0.02	0.22	0.75	0.08
RP11-643M14.1	0	0	0.11	0.22	0	0.29
RP11-667F14.1	0.06	0.4	0.24	0.22	1.46	0.6
RP11-700J17.1	0.19	0.42	0.58	0.22	1.17	1.56
RP11-90M2.5	0	0.43	0	0.22	0	1.07
RP5-1157M23.2	0.05	0.05	0.27	0.22	0.1	0.58
SCN4A	0.17	0.06	0.84	0.22	0.34	1.65
SLC4A4	0.03	0.14	0.24	0.22	0.86	0.48
WDR38	0	0.04	0.03	0.22	0.04	0.07
WDR93	0.21	0.14	0.2	0.22	0.37	0.7
ATP4A	0.02	0.07	0.08	0.21	0.52	0.28
GK-AS1	0.09	0	0	0.21	0	0
HFM1	0.08	0.43	0.18	0.21	1.32	0.62
HOXC5	0.17	0.63	0.07	0.21	2.03	0.23
KLHL34	0	0.25	0.09	0.21	0.75	0.14
KRTAP12-4	0	0	0.14	0.21	0	1.52
LINC00652	0.11	0.03	0.01	0.21	0.03	0.08
LRFN5	0.11	0.09	0.06	0.21	0.18	0.33
RP11-15F12.1	0	0	0.07	0.21	0	0.09
RP5-1061H20.4	0.06	0.07	0.05	0.21	0.14	0.06
TAT-AS1	0	0.06	0.05	0.21	0	0.17
TMEM26	0.02	0.19	0.06	0.21	0.49	0.21
UG0898H09	0.03	0.29	0.23	0.21	2.09	0.41
VLDLR-AS1	0.15	0.23	0.32	0.21	1.34	0.38
WDR17	0.02	0.11	0.36	0.21	0.92	0.47
WDR64	0	0.16	0	0.21	0.62	0.14
AF127936.7	0	0	0.17	0.2	0.18	0.05
CENPVP3	0	0.13	0	0.2	0.33	0.2
COL20A1	0.17	0.07	0.98	0.2	5.27	1.98
JPH1	0.07	0.18	0.17	0.2	0.55	0.39
KEL	0.22	0.2	0.15	0.2	0.07	1.42
KIAA1211	0	0.06	0.03	0.2	1.05	0.14
LA16c-385E7.1	0	0.28	0	0.2	0.1	0.33
RFPL2	0.04	0.26	0.14	0.2	0.15	0.59
RP11-100E13.1	0	0	0.14	0.2	0.41	0
RP11-322D14.2	0	0.1	0.07	0.2	0	0.17
RP11-370I10.11	0	0	0.14	0.2	0	0.48
RP11-525G13.2	0.09	0	0	0.2	0.11	0.08
RP11-532N4.2	0.03	0	0	0.2	0	0
RP11-5G9.6	0	0	0.13	0.2	0	0.17
RP11-605B16.1	0	0	0.07	0.2	0	0
RP11-65J3.3	0.36	0	0	0.2	0.64	0.32
RP5-1160K1.6	0	0.09	0.23	0.2	0.46	0.72
RP6-24A23.3	0.04	0.14	0.42	0.2	1.1	0.72
XXbac-BPG246D15.9	0	0.07	0.24	0.2	0.67	0.42
AC034228.3	0	0.06	0	0.19	0.33	0.32
AC092667.2	0	0.02	0.04	0.19	0.08	0.13
CH507-145C22.3	0	0	0.2	0.19	0.23	0.07
CTC-444N24.7	0.07	0.04	0.16	0.19	0.1	0.35
CTD-2583P5.3	0	0.06	0.14	0.19	0.13	0.21
GLYCTK-AS1	0	0.09	0	0.19	0.1	0.16
MMP16	0.12	0.3	0.34	0.19	2.07	0.27
PDE6C	0.04	0.04	0.02	0.19	0.04	0.1
RP1-224A6.3	0	0.09	0.07	0.19	0	0.31
RP11-1021N1.1	0	0	0.43	0.19	1.19	0.47
RP11-185E8.2	0.03	0.2	0.14	0.19	0.9	0.18
RP11-789C17.1	0	0.08	0.06	0.19	0.28	0.18
RP5-915N17.11	0	0	0.09	0.19	0.07	0.1
SULT1C4	0.05	0.15	0.35	0.19	1.25	0.52
TDRD1	0	0.03	0.11	0.19	0	0.11
AC005037.3	0.16	0	0	0.18	0.57	0.96
CTC-490E21.10	0	0	0.12	0.18	0	0.15
CTD-2545M3.6	0	0	0.06	0.18	0	0
FRMD5	0.03	0.11	0.18	0.18	0.58	0.25
GPR19	0.08	0.16	0.17	0.18	0.33	0.69
LINC00282	0	0.44	0.07	0.18	1.35	0.46
MAP9	0.16	0.14	0.26	0.18	0.75	0.3
NBAT1	0	0.07	0.13	0.18	0.24	0.22
OMG	0	0.17	0.26	0.18	0.24	0.62
PCDHGA3	0.16	0.26	0.17	0.18	0.58	0.82
PLS3-AS1	0.05	0.16	0.08	0.18	0.32	0.31
PTCHD4	0	0.11	0.05	0.18	0.24	0.15
RP13-735L24.1	0.22	0.15	0.43	0.18	0.14	1.4
RP4-564F22.7	0	0.17	0.06	0.18	0.09	0.22
SHCBP1L	0	0.08	0.06	0.18	0.18	0
CTA-246H3.12	0.08	0.08	0.06	0.17	0.27	0.5
CTB-60B18.10	0	0.49	0.12	0.17	1.65	1.81
CTD-2373H9.3	0.06	0.03	0.16	0.17	0.15	0.54
CTD-2623N2.11	0.08	0	0.24	0.17	0.18	0.49
GPR158	0.05	0.01	0.12	0.17	0.06	0.3
HTRA4	0	0.09	0.05	0.17	0.31	0.36
LINC01234	0	0.06	0.02	0.17	0.71	0.34
RLN1	0	0.08	0	0.17	0.09	0.14
RP11-213H15.1	0	0.05	0.12	0.17	0.22	0.23
RP11-252A24.3	0.09	0.08	0.05	0.17	0.23	0.1
RP11-267M23.4	0.05	0.11	0.08	0.17	0.32	0.07
RP11-284M14.1	0.15	0.16	0.12	0.17	1.03	0.21
RP11-374M1.4	0	0	0.12	0.17	0.55	0.56
RP11-385G16.1	0	0.32	0.11	0.17	0.36	0.41
RP11-462G12.2	0	0	0.12	0.17	0	0.2
RP11-497H17.1	0	0.16	0.45	0.17	0.53	0.94
RP11-542F9.1	0.15	0	0	0.17	0.37	0.84
RP11-579O24.3	0.07	0	0	0.17	0	0
RP11-817I4.2	0.05	0.05	0.21	0.17	0.72	0.49
RP11-982M15.6	0.04	0.08	0.09	0.17	0.21	0.31
RP4-561L24.3	0.05	0.11	0.08	0.17	0.21	0.14
SCN8A	0.17	0.09	0.2	0.17	0.25	0.51
AC007952.6	0.02	0	0.14	0.16	0.14	0.13
AC010907.5	0	0	0.06	0.16	0	0
AC093110.3	0.22	0	0.3	0.16	0.56	0.39
AQP2	0	0	0.06	0.16	0	0.06
CTD-2527I21.5	0.05	0	0.15	0.16	0.77	0.19
DCX	0.07	0.06	0.21	0.16	0.83	1.76
KIAA1024	0.05	0.1	0.1	0.16	0.3	0.27
LRRTM4	0	0.2	0.02	0.16	1.68	0.17
NRIR	0	0.07	0	0.16	0	0.06
RP11-20I23.3	0.14	0	0	0.16	0	0.14
RP11-210M15.1	0.07	0.02	0	0.16	0.03	0.13
RP11-218E20.3	0	0.05	0.01	0.16	0.2	0.13
RP4-555D20.1	0.08	0.14	0	0.16	0.69	0.49
STPG2	0	0	0.02	0.16	0	0
TRPA1	0	0	0.24	0.16	0.48	0
CA1	0	0.13	0	0.15	0	0.2
CTB-152G17.6	0.02	0.17	0.23	0.15	0.45	0.43
CTC-1337H24.3	0.14	0	0	0.15	0.16	0
CTC-527H23.3	0.39	0.14	0	0.15	0.62	0.47
KCTD19	0.04	0.03	0.03	0.15	0.08	0.39
LYPD8	0	0	0.07	0.15	0	0
RBM5-AS1	0.07	0.01	0.16	0.15	0.34	0.31
RP1-290I10.3	0.13	0	0	0.15	0.15	0
RP11-379B8.1	0.2	0	0.11	0.15	0.7	0.06
RP11-404E16.1	0.14	0	0	0.15	0.17	0
RP11-486M23.3	0.03	0	0	0.15	0	0.06
RP11-83B20.5	0	0.14	0	0.15	0.16	0.12
USP44	0.06	0.05	0.05	0.15	0.12	0.12
Z82214.3	0	0.14	0.1	0.15	0.16	0.61
AC004549.6	0	0.09	0	0.14	0.09	0
AC005220.3	0.14	0	0	0.14	0.21	0.06
AC006050.2	0.03	0	0	0.14	0	0
AC093590.1	0	0.02	0	0.14	0	0.07
AP000640.10	0	0	0.1	0.14	0.14	0.06
CCDC108	0.01	0.02	0.09	0.14	0.19	0.07
CCDC110	0.03	0.3	0.16	0.14	0.69	0.16
CCNB3	0.24	0.05	0.2	0.14	0.75	0.19
CTA-299D3.8	0	0.06	0.01	0.14	0.08	0.11
CTA-397H3.3	0	0	0.1	0.14	0	0.11
CTD-2026K11.3	0	0	0.19	0.14	0.29	0.22
CTD-2650P22.1	0.06	0	0	0.14	0.07	0
EPN2-AS1	0	0.13	0	0.14	0	0.31
GABBR2	0.04	0.01	0	0.14	0.01	0.02
ITPR1-AS1	0.06	0	0	0.14	0.37	0
LINC00466	0	0.22	0	0.14	1.32	0.14
LINC01114	0	0.09	0.03	0.14	0.33	0.23
OCLM	0	0	0.1	0.14	0.07	0.11
OR51E2	0.03	0.02	0.08	0.14	0	0.13
PAPPA-AS1	0.02	0	0	0.14	0.01	0
PCDHGA9	0.02	0.23	0.19	0.14	0.75	0.13
PHF21B	0	0.08	0.14	0.14	0.46	0.16
PLA2G2D	0.12	0.13	0	0.14	0.17	0.29
RP11-1079K10.3	0	0.11	0	0.14	0.3	0.12
RP11-338L22.2	0	0	0.05	0.14	0.14	0
RP11-360L9.4	0	0.26	0.19	0.14	0.43	0.45
RP11-466A19.1	0	0.07	0.21	0.14	0.32	0.26
RP11-797D24.3	0	0.27	0.19	0.14	0.59	0.23
RP11-946P6.6	0	0	0.1	0.14	0.29	0
RP4-566L20.1	0	0	0.05	0.14	0.07	0
SOX1	0.01	0.05	0.16	0.14	0.02	1.33
STARD13-AS	0.08	0	0	0.14	0.14	0
SYDE2	0.1	0.3	0.26	0.14	0.93	0.33
TEKT4	0.03	0	0	0.14	0	0
TIMD4	0.03	0.14	0.03	0.14	0.12	0.21
AC003006.7	0	0	0.09	0.13	0	0.19
AC005162.5	0	0.12	0	0.13	0.14	0
AC007040.11	0.06	0	0.07	0.13	0.08	0.21
AC010524.2	0.04	0.01	0	0.13	0.15	0.01
AC078941.1	0	0	0.13	0.13	0	0.22
CDH2	0.17	0.2	0.17	0.13	0.75	0.89
CEP295NL	0	0	0.09	0.13	0.22	0.28
COL2A1	0.03	0.16	0.15	0.13	0.39	0.84
DCAF12L1	0	0	0.02	0.13	0.11	0.07
DGKI	0.04	0.17	0.29	0.13	0.66	0.52
FAM132B	0	0	0.05	0.13	0.11	0.04
GABRA5	0	0	0.03	0.13	0	0.11
GNG12-AS1	0.02	0.02	0.12	0.13	0.51	0.14
HYDIN	0.02	0.08	0.17	0.13	1.02	0.28
ITLN1	0	0	0.03	0.13	0	0.31
KCNJ10	0.01	0.1	0.05	0.13	1.59	0.04
LINC00940	0	0	0.02	0.13	0.06	0.12
LINC01285	0	0.08	0	0.13	0.26	0.02
LRRC74A	0	0	0.03	0.13	0	0
MMP10	0.03	0	0	0.13	0	0.02
PCDHB6	0.1	0.34	0.22	0.13	1.08	0.26
RP11-399C16.3	0	0	0.09	0.13	0.13	0.62
RP11-445F6.2	0	0	0.05	0.13	0	0
RP11-50B3.2	0	0	0.09	0.13	0.14	0
RP11-714G18.1	0.11	0	0	0.13	0.26	0.62
RP3-468O1.6	0.11	0	0	0.13	0.13	0
SLC22A11	0	0.06	0.39	0.13	0.64	0.2
UNC80	0.03	0.24	0.12	0.13	1.04	0.45
AF038458.5	0.11	0.23	0.08	0.12	0.13	0.69
CFAP52	0	0	0.02	0.12	0	0
CPEB1-AS1	0.1	0.03	0.02	0.12	0.64	0.22
CTD-2313J17.6	0.21	0.11	0	0.12	0.13	0.88
CYP7A1	0	0.03	0.08	0.12	0.33	0.27
ERVFRD-1	0.04	0.06	0.04	0.12	0.15	0.22
GAL3ST2	0.07	0.04	0.17	0.12	0	0.58
GDNF	0.08	0.14	0.34	0.12	0.85	0.29
HMGA2	0.01	0.02	0.06	0.12	1.51	0.12
HOXB7	0.07	6.94	0.37	0.12	14.89	0.23
IGF2BP3	0	0	0.02	0.12	0.07	0.12
IGSF5	0.04	0	0.04	0.12	0.09	0.14
LINC00637	0	0	0.02	0.12	0.02	0
LINC00648	0	0	0.1	0.12	0.44	0.64
LINC01093	0.1	0	0	0.12	0	0.2
LINC01366	0	0.08	0	0.12	0.09	0.44
LINC01470	0	0	0.02	0.12	0	0
LL22NC03-N64E9.1	0	0	0.03	0.12	0	0.03
NR1I2	0.03	0.12	0.03	0.12	0.52	0.3
PLAC4	0.01	0.03	0.04	0.12	0.21	0.14
RP11-159H10.3	0	1.03	0.03	0.12	2.06	0.31
RP11-266O8.1	0.08	0	0	0.12	0.08	0
RP11-323F24.3	0	0.32	0.37	0.12	1.03	0.5
RP11-466A19.7	0	0	0.16	0.12	0.12	0.19
RP11-527N22.1	0.04	0.01	0.17	0.12	0.01	0.35
RP11-680F8.4	0	0.04	0.03	0.12	0	0.07
RP11-723J4.3	0	0.03	0.09	0.12	0.17	0.06
RP11-834C11.11	0.04	0.19	0.03	0.12	0.35	0.08
RP13-638C3.2	0	0	0.17	0.12	0	0.4
RP4-758J24.6	0.1	0.11	0.21	0.12	0.33	0.53
ZNF197-AS1	0	0	0.08	0.12	0.12	0
ZNF835	0.23	0.44	0.46	0.12	1.85	0.77
AC090286.4	0	0	0.1	0.11	0	0.12
ADGRF1	0.08	0.02	0	0.11	0	0.12
CXorf67	0	0.07	0.06	0.11	0.21	0.2
ERVMER61-1	0.02	0.02	0	0.11	0.21	0.1
FOXD4L3	0.09	0.02	0	0.11	0.05	0.09
HCG15	0	0.05	0.04	0.11	0.06	0.05
HP09025	0	0.06	0.01	0.11	0.17	0.14
HRK	0.03	0.04	0.05	0.11	0.1	0.31
KRTAP9-7	0	0	2.92	0.11	0	6.69
LINC00445	0	0	0.08	0.11	0.11	0.09
LINC00862	0.03	0	0	0.11	0	0.19
LINC01535	0.1	1.89	0.44	0.11	4.79	1.95
MIA-RAB4B	0.05	0.09	0	0.11	0.07	0.24
MNX1-AS1	0.05	0	0	0.11	0.06	0.05
NLRP6	0	0	0.05	0.11	0.04	0.18
PRSS56	0	0.06	0.08	0.11	0.28	0.11
RIPPLY3	0.19	0.07	0.18	0.11	0.43	0.56
RP11-1223D19.3	0	0.1	0.14	0.11	0.72	0.32
RP11-15B24.5	0	0	0.06	0.11	0.22	0.22
RP4-591N18.2	0	0	0.08	0.11	0.11	0.04
RP5-1172A22.1	0	0	0.08	0.11	0.35	0.29
AC064875.2	0.05	0	0.06	0.1	0.1	0.14
AC091878.1	0	0.02	0	0.1	0.15	0.34
AC145676.2	0.02	0.02	0.05	0.1	0.05	0.12
ALS2CR11	0	0.04	0.07	0.1	0.21	0.06
ANKRD45	0.03	0	0.09	0.1	0.51	0.09
CTC-497E21.3	0	0	0.07	0.1	0.32	0.08
CTD-2154I11.2	0	0	0.12	0.1	1.15	0.19
FAM163A	0.01	0.92	0.01	0.1	3.67	0.06
FAM71D	0	0	0.02	0.1	0	0.05
KLHL40	0	0.02	0	0.1	0.06	0.27
LINC00601	0	0	0.03	0.1	0	0.04
LINC01021	0	0.08	0	0.1	0.69	0.12
NBPF4	0.02	0.06	0	0.1	0.16	0
NR0B2	0	0	0.03	0.1	0	0.04
RIMBP3	0	0.02	0.01	0.1	0.1	0.02
RP1-182D15.2	0	0	0.07	0.1	0	0.08
RP11-121L10.2	0.04	0.08	0.06	0.1	0.21	0.08
RP11-131J3.1	0.04	0.05	0	0.1	0.17	0.03
RP11-293M10.1	0	0.09	0	0.1	0.1	0
RP11-332H18.3	0.09	0	0	0.1	0.11	0.15
RP11-449L23.3	0	0	0.02	0.1	0.07	0.19
RP11-483I13.2	0.04	0.05	0	0.1	0.17	0.03
RP11-544M22.8	0	0	0.07	0.1	0	0.08
RP11-770J1.4	0.02	0	0	0.1	0.1	0.06
RP11-855A2.1	0.02	0.02	0.07	0.1	0.05	0.11
RP11-857B24.1	0	0.09	0	0.1	0.4	0.08
2001-12-01	0	0.08	0.08	0.09	0.28	0
AC068057.1	0	0.18	0	0.09	0.78	0
AC144835.1	0	0.12	0.03	0.09	0.69	0.33
AFF2	0.02	0.08	0.08	0.09	0.18	0.24
CTC-459F4.1	0.04	0.12	0.13	0.09	0.34	0.19
CTC-529P8.1	0	0.16	0.12	0.09	0.58	0.29
CTD-2213F21.2	0.21	0.22	0.03	0.09	0.79	0.22
DLGAP1	0.02	0.1	0.32	0.09	0.35	0.59
FAM222A-AS1	0	0.13	0.25	0.09	0.43	0.37
KLHL32	0.03	0	0.01	0.09	0	0.14
LA16c-380F5.1	0	0.1	0.12	0.09	0.23	0.19
LINC01356	0	0.16	0.29	0.09	0.48	0.58
NT5C1B	0.02	0.02	0	0.09	0	0
PEX5L	0	0.08	0.13	0.09	0.98	0.05
RP11-210M15.2	0	0.31	0.03	0.09	0.93	0.26
RP11-386G11.5	0.05	0.02	0.07	0.09	0.17	0.26
RP11-893F2.14	0.07	0.26	0.21	0.09	1.01	1.11
RP4-671O14.6	0.04	0.02	0.09	0.09	0.1	0.24
RP5-899B16.1	0.08	0	0	0.09	0.19	0
SLC24A2	0.01	0	0.05	0.09	0.1	0.06
SLCO5A1	0.04	0.39	0.11	0.09	1.31	0.35
TTC34	0.04	0.07	0.22	0.09	0.31	0.34
USP41	0	0.07	0	0.09	0.05	0.2
ZNF385B	0.02	0.52	0.07	0.09	1.29	0.08
AC097381.1	0	0.12	0.03	0.08	0.17	0.21
AC243756.1	0	0	0.06	0.08	0.17	0.07
C1QL3	0.14	0.14	0.07	0.08	0.64	0.11
C2orf71	0.08	0.02	0.15	0.08	0.27	0.2
CTC-265F19.1	0	0	0.05	0.08	0.13	0.25
GOLGA8R	0.05	0	0.04	0.08	0.14	0.11
INHBC	0	0	0.02	0.08	0	0
KLHL38	0.07	0.07	0	0.08	0.13	0.36
LA16c-313D11.13	0	0.24	0	0.08	0.79	0.02
LINC00189	0.14	0.08	0.11	0.08	2.03	0.1
MIP	0.03	0	0	0.08	0	0.05
NELL1	0.08	0.52	0.06	0.08	1.39	0.91
PVRL3-AS1	0	0.22	0.06	0.08	0.96	0.13
RNF144A-AS1	0.04	0.04	0.16	0.08	0.02	0.89
RP11-170K4.2	0	0	0.02	0.08	0.13	0.02
RP11-227D13.1	0	0.05	0.04	0.08	0.18	0.11
RP11-254A24.2	0	0.02	0.04	0.08	0.08	0.12
RP11-576I22.2	0	0.07	0.15	0.08	0.45	0.07
RP11-802D6.1	0	0	0.06	0.08	0.26	0
RP11-881M11.2	0	0	0.05	0.08	0.24	0.06
RP13-122B23.8	0.02	0.03	0.1	0.08	0.17	0.29
RP5-1139B12.4	0.07	0	0	0.08	0.17	0.07
SGOL1-AS1	0	0	0.12	0.08	0.31	0.03
STMND1	0	0	0.03	0.08	0	0.07
TDRD9	0.16	0.74	0.61	0.08	1.98	1.28
TTC39A-AS1	0	0	0.05	0.08	0.08	0
AC073283.7	0.06	0	0	0.07	0	0.06
AC092614.2	0	0.06	0.05	0.07	0.47	0
AC097721.2	0	0.07	0.1	0.07	0.14	0.23
AC110781.3	0	0.06	0	0.07	0.21	0.09
ALPK2	0.02	0.03	0.11	0.07	0.23	0.08
B3GALT1	0.05	0.01	0.03	0.07	0.14	0.08
CTD-2574D22.7	0	0	0.55	0.07	5.89	1.6
CTD-3126B10.5	0.06	0	0.27	0.07	0.28	0.82
CYP8B1	0.04	0.01	0.03	0.07	0.05	0.05
EIF2S3L	0.03	0.09	0.07	0.07	0.24	0.08
FCRL5	0	0.02	0	0.07	0	0.03
GPR141	0	0	0.03	0.07	0.34	0
KCNA1	0.24	0.13	0.37	0.07	1.12	0.98
KLF1	0	0.03	0	0.07	0	0.08
KLHL14	0.01	0.32	0.06	0.07	0.64	0.42
LA16c-390H2.4	0	0.03	0.04	0.07	0.07	0.14
LINC00857	0.02	0.11	0.13	0.07	0.34	0.23
LRRC14B	0	0.03	0	0.07	0	0
NR5A1	0.03	0	0	0.07	0	0
PCDHGC5	0	0.05	0	0.07	0.07	0.02
RP11-182J1.10	0	0	0.05	0.07	0	0.06
RP11-244H3.4	0.13	0.02	0.02	0.07	0.19	0.18
RP11-274H2.5	0	0.02	0.12	0.07	0.31	0.16
RP11-521C20.2	0	0	0.05	0.07	0.58	0.29
RP11-521D12.1	0	0.07	0	0.07	0	0.12
RP11-61A14.4	0	0	0.02	0.07	0	0.01
RP11-626G11.4	0	0.14	0	0.07	0.15	0.12
RP13-262C2.3	0	0	0.05	0.07	0	0.06
RP5-1185H19.2	0	0	0.05	0.07	0.07	0.11
SLC24A4	0.08	0.09	0.12	0.07	0.14	0.41
TRH	0.55	0.06	0.14	0.07	0.07	1.72
TRIM50	0	0.09	0.09	0.07	0.28	0.11
TRIM61	0.09	0.12	0.4	0.07	1.01	0.25
ZNF32-AS2	0.12	0.19	0.09	0.07	0.42	0.49
AC002044.1	0	0	0.22	0.06	0.19	0.35
AC104809.2	0.02	0	0	0.06	0.02	0.02
ADAM21	0	0.02	0	0.06	0.06	0.02
ALG1L2	0	0.11	0.1	0.06	0.43	0.31
C2orf50	0.05	0.06	0.01	0.06	0.05	0.14
CTB-181H17.1	0	0	0.04	0.06	0.06	0.05
CTD-2014D20.1	0.05	0	0.06	0.06	0.09	0.23
CTD-2233K9.1	0.06	0	0	0.06	0.13	0.2
CTD-2310F14.1	0.08	0	0.04	0.06	0.15	0.05
CTD-2373H9.5	0	0.23	0.04	0.06	0.19	0.31
CTD-2542L18.1	0.02	0.03	0.02	0.06	0.06	0.07
EBLN2	0	0	0.07	0.06	0.09	0.08
FGF5	0.03	0	0.05	0.06	0	0.11
GPR37L1	0.06	0.08	0.08	0.06	1.03	0.06
MAEL	0	0	0.04	0.06	0	0.05
MKRN3	0.22	0.33	0.18	0.06	1.86	0
PLPPR5	0.01	0.11	0.2	0.06	1.01	0.17
PRR31	0.05	0.06	0	0.06	0.12	0.15
PTPRD-AS1	0.03	0	0.04	0.06	0.09	0.03
RP11-10N23.2	0	0.12	0.09	0.06	0.45	0.16
RP11-127O4.3	0	0.05	0.04	0.06	0.53	0.24
RP11-190D6.1	0.02	0	0	0.06	0	0.05
RP11-219A15.5	0.01	0.01	0	0.06	0	0.03
RP11-432J24.3	0.1	0.21	0.08	0.06	0.41	0.33
RP11-462L8.1	0	0	0.04	0.06	0.06	0.05
RP11-583F2.2	0	0.15	0.04	0.06	0.32	0.05
RP11-66N24.7	0.05	0	0.02	0.06	0.16	0.13
RP11-93I21.3	0	0.03	0.21	0.06	0.18	0.36
RP5-984P4.6	0.01	0.19	0.01	0.06	0.61	0.46
SH3GL2	0	0.05	0.06	0.06	0.06	0.13
TCL1A	0.05	0	0.17	0.06	0.07	0.43
TRIM58	0.01	0.03	0.03	0.06	0.1	0.04
TTPA	0	0.04	0.17	0.06	0.9	0.19
ZNF157	0.06	0.04	0	0.06	0.13	0.11
ZNF727	0	0.03	0	0.06	0.12	0
AC007461.2	0	0.02	0.05	0.05	0.12	0.02
AC068831.6	0.12	0.03	0.08	0.05	0.17	0.25
AC096574.5	0	0	0.07	0.05	0.15	0.12
APOC4	0	0	0.06	0.05	0.12	0.53
BTBD18	0	0.02	0.01	0.05	0.05	0.07
BTN1A1	0	0.02	0	0.05	0.08	0.03
C10orf126	0	0	0.02	0.05	0	0.02
CR1	0.01	0.04	0.04	0.05	0.09	0.12
CTC-525D6.3	0	0.02	0	0.05	0.07	0.2
CTD-2410N18.4	0	0	0.04	0.05	0.07	0.03
FGF10-AS1	0.02	0	0	0.05	0	0.04
KCTD16	0.01	0	0.04	0.05	0.07	0.01
LINC00501	0	0.02	0	0.05	0.02	0
LINC00870	0	0.02	0	0.05	0.07	0.12
LRRTM2	0.01	0.04	0.1	0.05	0.29	0.15
PKHD1	0.02	0.37	0.01	0.05	1.24	0.08
PLGLB2	0	0.07	0	0.05	0.39	0.04
PTX4	0	0	0.07	0.05	0.11	0.12
RP11-196B3.1	0	0	0.04	0.05	0.05	0
RP11-246E12.2	0.01	0	0.01	0.05	0.02	0
RP11-541M12.6	0	0.02	0.05	0.05	0.1	0.13
RP11-544A12.8	0	0	0.02	0.05	0.02	0.06
RP11-615I2.6	0.01	0	0.05	0.05	0.03	0.13
RP11-617F23.2	0.1	0	0	0.05	0.11	0.09
RP11-627G23.1	0.02	0.02	0.03	0.05	0.09	0.03
RP11-70L8.4	0.01	0.03	0.07	0.05	0.16	0.15
TBX22	0	0	0.02	0.05	0	0.04
TCEB3CL	0	0.04	0.02	0.05	0.09	0
TSPEAR-AS1	0	0.11	0.39	0.05	0.02	1.62
AJAP1	0.02	0.04	0.13	0.04	0.17	0.47
ARMC3	0	0.06	0	0.04	0.28	0
ATP6V0D2	0.02	0	0.04	0.04	0.02	0.22
C17orf105	0	0.02	0.01	0.04	0.01	0.02
C18orf15	0	0	0.04	0.04	0	0.08
C22orf24	0	0	0.11	0.04	0	0.21
C2orf73	0	0	0.03	0.04	0.03	0.13
CAMKV	0	0.02	0.02	0.04	0.02	0.05
CCDC181	0	0.1	0.14	0.04	0.75	0.11
CFHR3	0	0	0.08	0.04	0.22	0.07
CNGA3	0	0.01	0.01	0.04	0	0.01
CRYGN	0.02	0	0	0.04	0	0.3
CTC-281F24.5	0.01	0.01	0.04	0.04	0.07	0.07
GATM-AS1	0	0.03	0	0.04	0	0.03
GS1-600G8.5	0	0	0.09	0.04	0	0.18
HPCAL4	0.01	0.01	0.02	0.04	0.03	0.08
LECT1	0.13	0	0	0.04	0.09	0.14
LINC00315	0	0.02	0.02	0.04	0	0.07
LINC00540	0	0	0.02	0.04	0.06	0.02
LINC01142	0.03	0	0	0.04	0	0.03
LRRC4C	0.04	0.14	0.27	0.04	0.77	0.23
MYT1	0.01	0.03	0	0.04	0.03	0.21
NBPF6	0.04	0	0	0.04	0.19	0.02
RP11-106M7.1	0	0	0.03	0.04	0.02	0.02
RP11-146D12.2	0	0.45	0.23	0.04	0.74	1.12
RP11-181K12.1	0	0	0.04	0.04	0.06	0.02
RP11-404F10.2	0	0	0.03	0.04	0.04	0.17
RP11-53B2.2	0.03	0.01	0.02	0.04	0.02	0.1
RP11-556H2.1	0.22	0.04	0	0.04	0.13	0.8
RP11-680F8.1	0	0.05	0.01	0.04	0.16	0.05
RP11-732A19.8	0.43	0	0	0.04	1.22	0.29
RP11-849I19.2	0.07	0	0	0.04	0	0.34
RP4-668J24.2	0.04	0	0.06	0.04	0	0.18
TMEM132D	0	0.03	0.01	0.04	0.01	0.14
TMEM163	0.07	0	0.27	0.04	0.27	0.38
TMEM252	0	0	0.03	0.04	0	0.04
TSPEAR-AS2	0.04	0.06	0.25	0.04	0.02	1.42
ZDHHC19	0	0.25	0.18	0.04	1.19	0.74
ALS2CR12	0	0.08	0.06	0.03	0.57	0
CTB-113P19.1	0	0	0.02	0.03	0	0.02
CTC-453G23.7	0	0.03	0.02	0.03	0.26	0.13
EFCAB13	0.19	0.33	0.3	0.03	0.45	1.52
FIRRE	0	0.05	0.02	0.03	0.21	0.07
FOXL2NB	0.01	0.01	0.01	0.03	0.04	0.02
HTR2B	0	0.1	0.06	0.03	0.28	0.02
INHBA-AS1	0	0	0.02	0.03	0	0.11
LINC00607	0.15	0.05	0.04	0.03	0.13	0.42
LINGO2	0	0.42	0.09	0.03	2.78	0.52
LPA	0	0	0.01	0.03	0	0
MGAM2	0.01	0	0.02	0.03	0	0.05
NTN3	0	0	0.07	0.03	0.1	0.17
PAX7	0	0.01	0	0.03	0	0
PCBP3-OT1	0.02	0	0.01	0.03	0.04	0.02
PHOX2A	0	0	0.02	0.03	0	0.05
RP11-111H13.1	0.17	0	0.26	0.03	0.43	0.94
RP11-124O11.1	0.03	0	0.06	0.03	0.06	0.1
RP11-165M1.1	0.03	0.03	0.07	0.03	0.06	0.2
RP11-181C3.1	0	0.13	0.02	0.03	0.72	0.09
RP11-227G15.12	0.04	0	0.06	0.03	0.02	0.21
RP11-255C15.3	0.03	0	0	0.03	0.07	0
RP11-358B23.6	0.03	0	0.07	0.03	0.06	0.13
RP11-395B7.2	0	0	0.02	0.03	0.03	0
RP11-48B3.3	0.01	0.01	0.01	0.03	0.08	0.01
RP11-575F12.3	0.01	0	0.02	0.03	0	0.15
RP11-731J8.2	0.01	0.02	0	0.03	0.12	0.05
RP11-767I20.1	0.02	0	0	0.03	0.1	0.08
RP11-90L20.2	0	0	0.02	0.03	0.17	0.07
RP13-895J2.4	0.11	0	0	0.03	0.1	0.1
RP4-635A23.6	0	0.02	0.11	0.03	0.18	0.13
RP4-737E23.5	0	0	0.02	0.03	0	0.02
RP4-742J24.2	0.02	0	0	0.03	0.06	0.05
RP5-1063M23.2	0	0	0.02	0.03	0	0.03
SFTPB	0	0.05	0.02	0.03	0	0.39
SLC4A8	0.11	0.22	0.14	0.03	0.17	0.9
SMYD1	0.01	0	0	0.03	0	0
TBX4	0.03	0.05	0.02	0.03	0.3	0.02
AC008985.1	0	0	0.03	0.02	0.09	0.11
AC092198.1	0	0.02	0	0.02	0.07	0.09
AL360294.1	0	0	0.01	0.02	0	0.03
B3GNT6	0	0	0.01	0.02	0.02	0.02
C3orf20	0	0	0.01	0.02	0	0.01
CACNA1B	0	0.09	0.07	0.02	0.36	0.11
CALHM1	0	0	0.02	0.02	0.02	0.08
CENPVP1	0	0.01	0.01	0.02	0.06	0.03
CPN2	0	0	0.02	0.02	0	0.05
CTA-228A9.4	0	0	0.02	0.02	0.03	0.04
CTD-2286N8.1	0	0	0.03	0.02	0.05	0.04
CTD-2339F6.1	0	0	0.03	0.02	0.02	0.03
DISP2	0.13	0.3	0.32	0.02	0.83	2.66
EXD1	0	0	0.02	0.02	0.02	0.02
GAB4	0.01	0	0.01	0.02	0	0.03
HRH2	0	0.12	0.22	0.02	0.54	0.26
ITIH6	0.02	0.11	0	0.02	2.05	0.11
KIZ-AS1	0	0	0.01	0.02	0.01	0
NETO1	0.11	0	0.09	0.02	0	1.19
NKX2-4	0	0.27	0	0.02	2.4	0.22
NPHP3-AS1	0	0.02	0	0.02	0	0.03
PABPC1L2B-AS1	0.02	0	0	0.02	0	0.04
PABPC1L2B-AS1	0.02	0	0	0.02	0	0.04
PAX5	0	0.01	0.01	0.02	0	0.05
POU3F2	0	0.01	0.03	0.02	0.24	0.06
PXT1	0	0.04	0.02	0.02	0.05	0.06
RAB6C	0	0	0.01	0.02	0.02	0
RHO	0	0.02	0.01	0.02	0.04	0.03
RP11-1072C15.6	0.01	0	0.02	0.02	0.03	0.06
RP11-141O19.1	0	0.01	0.01	0.02	0.06	0.03
RP11-16C1.2	0	0	0.01	0.02	0.04	0.04
RP11-401P9.6	0	0	0.04	0.02	0.08	0
RP11-426D19.1	0	0	0.03	0.02	0.02	0.08
RP11-490O6.2	0.05	0.06	0.04	0.02	0.09	0.23
RP11-71L14.4	0.04	0	0	0.02	0.02	0.06
RP11-81A1.4	0	0	0.02	0.02	0	0.05
SHISA7	0.01	0.01	0.02	0.02	0.09	0.05
SYNPO2L	0.02	0	0.01	0.02	0.03	0.03
VSTM2A	0.05	0.07	0.13	0.02	0.18	0.4
ZNF80	0.02	0	0	0.02	0	0.06
ZNRF3-AS1	0	0	0.02	0.02	0.05	0.04
AC016907.3	0.01	0.01	0.01	0.01	0	0.09
AF131216.6	0	0	0.01	0.01	0.01	0.01
CALCR	0	0.01	0	0.01	0.05	0.03
CTA-414D7.1	0.01	0.01	0.01	0.01	0.01	0.05
KCNU1	0.01	0	0	0.01	0	0.02
RP11-357N13.6	0.01	0	0	0.01	0.08	0.05
RP11-438B23.2	0	0.06	0	0.01	0.69	0.12
RP11-766F14.2	0	0	0.02	0.01	0	0.05
RP11-93G5.1	0.01	0.01	0	0.01	0.04	0.01
SPATA3-AS1	0	0.01	0.01	0.01	0	0.04
UNC5D	0.01	0	0.03	0.01	0.07	0.01
USH2A	0	0	0.01	0.01	0.01	0.01
ZBTB8B	0	0.02	0.02	0.01	0.09	0.04
AC003986.5	0	0.03	0.03	0	0.16	0
AC004775.5	0	0.08	0	0	0.27	0
AC005592.2	0	0.42	0	0	1.08	0.12
AC006160.5	0.15	0	0.18	0	0.27	0.42
AC009410.1	0	0.09	0	0	0.21	0
AC010136.2	0	0.13	0	0	0.14	0.22
AC010890.1	0	0.14	0.3	0	2.16	0.6
AC012531.25	0	0.17	0.03	0	0.57	0
AC053503.12	0	0	0.02	0	0	0.05
AC068499.10	0	0	0.05	0	2.72	1.19
AC068580.5	0	0	1.56	0	0	3.16
AC069368.3	0	0	0.04	0	0	0.11
AC074183.3	0	0.06	0	0	0.2	0.11
AC074183.4	0	0.23	0.06	0	0.76	0.27
AC092835.2	0	0	0.13	0	0.08	0.37
AC093390.1	0	0	0.01	0	0	0.07
AC104653.1	0	0	0.19	0	0.14	0.46
AC127904.2	0	0	0.14	0	0	0.56
AC138430.4	0	0	0.03	0	0	0.11
AC139099.4	0	0	0.15	0	0.34	0
AC159540.2	0.09	0	0	0	0.3	0
AC241377.2	0	0.06	0	0	0.07	0.06
ADAMTS19	0	0.3	0.13	0	0.82	0.07
AE000661.37	0.02	0	0.13	0	0.11	0.26
AF003625.3	0.17	0	0.13	0	0	1.22
AICDA	0	0	0.01	0	0	0.03
AJ239322.1	0.04	0	0	0	0.09	0.02
AP001048.4	0	0	0.5	0	1.07	0
AP001065.15	0	0	0.19	0	0.07	0.43
AP001628.7	0	0	0.06	0	0	0.13
BBOX1-AS1	0.08	0.08	0	0	0.29	0.07
BHLHA9	0	0	0.09	0	0.21	0.33
BIRC6-AS1	0	0	0.07	0	0.1	0.08
BTBD8	0	0	0.05	0	0.03	0.19
C10orf142	0	0.05	0.05	0	0.12	0.3
C16orf47	0	0	0.06	0	0.13	0.03
C19orf67	0	0.03	0	0	0.08	0.26
C4orf50	0.02	0	0	0	0	0.05
C8orf89	0.19	0.16	0.37	0	0.84	0.74
CATIP	0.02	0.1	0.06	0	0	0.55
CBLN4	0	0	0.01	0	0.03	0.01
CCDC144A	0	0	0.01	0	0	0.1
CH507-145C22.4	0	0	0.07	0	0.17	0
CHIA	0	0	0.03	0	0	0.12
CR1L	0	0.1	0.07	0	0	0.51
CSH2	0	0	0.02	0	0	0.05
CSNK1A1L	0	0	0.01	0	0	0.03
CTA-243E7.2	0	0	0.01	0	0.03	0.01
CTA-390C10.9	0	0.11	0	0	0.13	0.2
CTA-833B7.2	0.05	0	0	0	0	0.26
CTB-105N12.2	0	0	0.02	0	0	0.11
CTB-11I22.2	0	0	0.09	0	0	0.32
CTB-131B5.2	0	0	0.01	0	0.03	0.08
CTB-139P11.2	0	0	0.02	0	0.03	0.07
CTB-3M24.1	0	0.36	0	0	1.01	0
CTC-215O4.4	0	0	0.22	0	0.38	0.8
CTC-265F19.2	0	0	0.02	0	0.09	0.05
CTC-296K1.3	0	0.13	0	0	0.29	0.22
CTC-325H20.8	0	0	0.06	0	0.18	0.1
CTC-348L5.1	0.16	0.08	0.06	0	0.37	0.29
CTC-453G23.5	0.06	0	0	0	0.21	0.18
CTC-498J12.3	0.05	0.06	0	0	0.13	0.22
CTC-548K16.1	0.07	0.08	0.06	0	0.26	0.41
CTC-548K16.6	0	0.06	0	0	0.49	0.06
CTD-2014B16.3	0	0	0.12	0	0.09	0.2
CTD-2036P10.5	0	0	0.19	0	0	1.36
CTD-2066L21.3	0	0	0.08	0	0.12	0.19
CTD-2135J3.4	0	0.06	0	0	0.37	0
CTD-2168K21.2	0	0	0.12	0	0.35	0
CTD-2189E23.1	0	0	0.08	0	0.24	0
CTD-2207A17.1	0	0	0.01	0	0.04	0.02
CTD-2349P21.6	0	0	0.13	0	0	0.32
CTD-2358C21.5	0	0.14	0	0	0.16	0.6
CTD-2553L13.5	0.03	0	0	0	0	0.09
CTD-2651B20.7	0	0.41	0.1	0	0.98	0.65
CTD-2655K5.1	0	0	0.1	0	0.52	0.23
CTD-3076O17.1	0	0.12	0.18	0	0.28	0.54
CTD-3195I5.3	0	0	0.43	0	0.89	0.55
CYP26C1	0	0.01	0	0	0.03	0.05
DAPK1-IT1	0	0.09	0	0	0.2	0
DCDC2B	0	0.05	0.02	0	0.17	0.12
DDX26B-AS1	0	0.27	0	0	0	0.65
DGKB	0	0.01	0.06	0	0.12	0.03
DIRC1	0	0.05	0	0	0	0.14
DKFZP434L187	0	0.01	0.03	0	0.14	0.08
DLEU2L	0	0.01	0.01	0	0.05	0.01
DMRTA2	0	0	0.01	0	0.02	0.04
DMRTB1	0	0.02	0.02	0	0	0.09
DNAI2	0	0.04	0.06	0	0.19	0.02
DNAJC5G	0.03	0	0	0	0	0.07
DRC7	0.03	0	0	0	0	0.07
DUXAP8	0	0	0.05	0	0.14	0.04
EFCAB5	0	0.12	0.09	0	1.46	0.93
ERICH4	0.05	0	0	0	0.13	0
FGF14-IT1	0	0.07	0	0	0.17	0.04
FSTL5	0.02	0.04	0.04	0	0.27	0.05
GAL3ST3	0	0	0.05	0	0.03	0.11
GLRA2	0.01	0.03	0.02	0	0.18	0
GOLGA8H	0	0	0.01	0	0.03	0.02
GOLGA8J	0	0	0.01	0	0	0.03
GPR25	0	0	0.04	0	0	0.09
H1FNT	0	0.04	0.03	0	0.25	0.03
[truncated: 215 more rows]

## Sheet: Human Nevus Skin Down
Gene	Control skin 1	Control skin 2	Control skin 3	Nevus skin 1	Nevus skin 2	Nevus skin 3
DCD	15658.3	5.4	588.55	6774.39	5.53	137.69
LGALS7	11661.8	6138.67	7471.39	5796.97	798.89	5521.04
S100A8	9678.03	1816.72	522.11	4338.66	240.19	561.95
CST6	9495.02	2124.9	1604.15	3288.48	279.41	1968.24
S100A9	8141.9	1166.3	455.72	3369.89	113.05	574.38
KRTDAP	7479.08	6384.06	3021.52	3931.3	515.36	1831.27
LGALS7B	7271.42	13948.3	3872.92	4361.67	1797.64	2406.74
APOC1	6767.45	436.41	127.7	2161.65	396.13	811.65
KRT14	6432.38	7126.96	5222.2	4466.72	1149.03	2856.48
DMKN	6292.96	6951.36	4251.08	3315.18	694.03	2295.76
CALML5	5700.56	3489.91	4300.7	3208.81	315.6	2423.42
GAL	3999.03	171.85	7.26	1268.32	7.05	64.59
KRT1	2725.85	8854.23	4295.84	3500.4	819.4	1463.28
TMEM91	2566.7	158.86	56.57	834.08	23.82	76.09
KRT79	2460.77	216.56	58.4	864.26	14.88	126.31
ACADVL	2397.02	732.88	756.06	924.18	288.24	601.65
KRT10	2196.55	9288.91	3974.01	2831.82	872.39	1112.78
CALML3	2075.69	173.64	163.5	806.23	32.49	189.65
SBSN	2014.6	2348.21	1311.42	1305.58	168.06	608.08
FDPS	1888.08	278.69	179.78	773.48	110.04	201.87
LOR	1800.01	3479.62	2291.53	1595.63	110.02	685.5
KRT15	1771.3	2030.23	2534.45	810.67	361.09	1439.03
DBI	1536.25	602.77	568.75	709.41	203.14	337.88
THRSP	1396.63	95.75	64.86	634.28	6.81	86.08
MUC1	1307.4	64.12	14.07	369.67	6.32	20.21
DGAT2	1268.96	159.71	157	528.78	10.86	129.65
MGST1	1228.38	155.22	190.77	500.66	49.37	168.1
MT1X	1222.57	1316.7	991.43	886.09	256.45	489.76
ELOVL3	1127.6	63.11	5.84	507.05	5.02	44.61
NEAT1	942.89	1294.4	1486.17	340.24	650.02	683.79
MVD	913.88	130.73	75.78	360.59	36.8	81.11
PI3	890.14	184.94	64.48	132.91	13.65	69.14
CIDEA	860.85	59.35	52.59	326.23	5.53	62.03
PM20D1	850.63	106.19	1.22	365.07	7.55	16.74
EBP	817.71	108.1	103.42	307.26	32.43	82.92
S100A14	798.31	606.55	720.94	531.94	78.84	401.27
CHI3L1	774.73	108	186.59	314.11	12.03	111.74
ALOX15B	773.14	69.21	3.78	310.57	4.34	6.29
CNFN	702.91	484.49	319.26	364.66	39.48	169.85
CRAT	656.97	56.86	18.82	272.59	20.13	48.54
TMEM45A	648.26	313.45	244.44	343.71	43.7	182.6
BCAT2	644.35	63.63	40.49	227.9	34.78	48.07
LY6D	636.91	1185.67	827.6	510	125.13	414.21
TRIM29	606.02	606.08	432.52	420.18	86.83	276.76
MSMO1	583.55	84.85	27.4	228.38	9.87	45.1
DEFB1	581.44	398.52	223.76	268.13	47.78	156.13
VAMP8	567.18	302.01	211.32	276.57	50.85	164.78
CRCT1	559.58	425.54	244.38	353.39	17.26	135.08
C19orf33	527.5	460.09	605.34	269.51	63.84	355.24
PSAPL1	522.18	72.28	31.26	236.98	5.31	30.92
SCGB1B2P	517.63	1.63	67.4	208.25	1.45	52.51
ACSBG1	476.44	48.4	25.48	200.44	3.32	17.79
ACSL1	472.75	85.21	121.47	208.82	15	67.14
TM7SF2	453.21	109.34	82.92	214.94	14.55	70.92
DNASE1L2	445.82	49.37	42.93	152.72	4.42	36.76
DHCR24	428.12	135.61	84.33	230.98	14.2	68.46
SULT2B1	408.95	138.96	93.07	165.43	11.21	61.04
IMPA2	399.07	261.57	186.08	215.31	55.4	109.83
CSTA	395.13	478.11	179.79	195.46	50.41	82.45
SLURP1	386.55	770.64	449.25	170.18	33.29	138.03
PLIN2	384.23	51.4	38.81	146.07	17.73	37.77
RP11-161H23.5	373.83	147.95	203.67	153.75	36.45	139.6
UNC5B-AS1	353.09	24.23	18.13	88.05	0.79	22.43
STAP2	335.9	160.87	173.35	169.52	38.77	100.02
PDZK1IP1	332.68	218.4	128	190.15	18.57	95.37
EPS8L1	331.99	541.58	401.71	160.85	94.13	185.1
CARD18	326.51	79.7	71.34	86.37	11.79	33.25
SEC14L6	324.42	29.23	2.74	145.9	1.73	9.11
PDHA1	323.14	98.92	109.42	130.61	60.47	65.25
CYP4F8	321.58	55.01	3.35	85.3	5.03	3.45
FAM213A	320.1	76.92	86.84	132.13	37.99	66.22
AWAT2	316.95	27.65	1.66	150.75	2.19	8.31
PERP	314.76	541.09	389.7	258.7	70.85	168.15
SYTL1	311.08	254.12	209.18	127.67	41.13	102.06
CERS3	310.09	57.44	25.34	107.6	4.94	21.11
ACOT1	305.23	28.95	7.98	115.13	5.18	8.39
NDUFA4L2	295.16	444.97	145.39	241.29	56.63	131.68
CTD-2540B15.11	287.04	73.41	170.11	46.69	7.45	69.9
RAB25	286.13	207.26	204.63	152.9	25.81	110.23
TSTD1	283.1	134.75	160.41	144.47	17.85	87.02
HMGCS1	282.28	44.22	20.26	113.13	7.67	13.99
CCL27	281.9	1227.31	565.36	313.36	123.08	393.74
CLSTN3	279.55	61.69	35.44	138.87	12.02	32.84
LY6G6C	276.76	251.01	150.52	160.56	20.79	95.34
C3	275.94	477.4	282.24	188.5	47.69	203.36
DGAT2L6	273.21	20.2	1.12	118.53	1.06	12.06
MECR	267.77	38.08	35.45	96.9	25.82	43.09
CHI3L2	264.85	37.89	55.76	86.35	7.12	51.48
ELOVL5	260.46	41.81	37.89	107.04	12.54	31.48
MIR205HG	260.2	302.68	351.1	95.35	35.77	184.82
CTSV	260.05	54.65	52.05	105	3.56	23.47
ASS1	259.84	241.78	160.3	127.57	39.68	113.22
COL7A1	255.75	408.82	506.9	83.05	74.2	253.46
INSIG1	251.69	32.78	16.74	112.48	5.96	16.04
TMEM40	245.95	94.98	77.47	91.93	7.78	42.92
ACAA2	243.58	25.24	36.1	100.8	19.74	25.49
FAM25A	239.07	245.23	87.53	121.67	20.69	35.72
TACSTD2	232.89	272.04	212.64	184.58	29.6	115.42
PRSS8	232.57	70.98	71.87	111.11	7.61	48.13
U47924.27	231.68	43.59	22.62	77.19	6.58	13.54
ASPRV1	228.28	190.17	155.89	179.64	10.07	65.42
HEBP2	225.9	137.72	109.47	129.21	52.58	52.55
GPT	219.94	55.5	53.67	78.93	7.28	41.97
KLK5	215.09	162.35	102.55	156.45	13.97	61.66
HIST2H2AA3	209.89	78.47	98.44	85.65	16.86	76.4
PLIN5	209.14	18.28	21.08	69.76	1.95	14.2
HOPX	207.28	705.57	310.63	193.9	42.86	113.25
SLPI	205.59	251.03	146.23	115.39	26.06	116.5
KLK8	197.15	205.79	189.31	95.41	24.75	53.99
DEGS2	195.43	59.01	43.33	96.87	4.17	23.68
CTNNBIP1	190.88	221.99	121.34	136.64	43.67	63.69
GET4	187.46	66.75	91.97	78.53	27.37	57.7
SPRR2B	187.25	42.85	4.05	68.09	5.03	13.89
LCE1C	185.9	345.26	372.35	210.19	21.76	123.02
COMTD1	179.58	68.53	76.86	83.01	17.47	56.77
SUB1	179.32	82.97	139.88	73.74	54.14	63.61
CLIC3	171.97	224.53	120.63	100.01	19.81	80.26
NSDHL	171.96	26.79	17.62	73.68	10.62	16.44
ACAT2	170.68	17.76	14.55	53.47	6.38	9.3
KCNK7	168.83	173.34	247.43	73.78	12.38	107.06
CRACR2B	166.52	28.41	103.05	72.73	8.82	56.06
C5orf38	164.93	53.81	85.21	58.36	45.19	48.21
RP11-386G11.10	164.76	10.09	48.52	0.76	0.61	0.19
TLCD1	158.89	27.33	16.15	58.1	4.11	11.77
HIST1H1C	158.44	28.56	19.34	54.96	6.61	19.25
PPP1R13L	157.78	237.39	124.17	94.36	32.94	78.74
ABHD5	156.63	19.03	14.86	67.22	2.57	12.08
AACS	154.06	42.64	43.25	78.23	9.29	27.98
RP3-508I15.18	151.68	52.53	138.3	66.93	4.64	89.58
CLDN4	150.92	87.77	93.2	90.47	7.11	50.43
KLK11	150.01	286.04	243.92	81.38	32.7	83.28
AP1M2	149.25	59.91	61.14	58.75	6.62	42.35
TMEM238	149.12	85.96	37.19	85.64	16.31	25.43
GADD45G	147.63	23.95	56.53	51.67	5.08	37.8
ELOVL4	147.31	25.04	11.62	54.91	2	12.93
COL17A1	146.18	274.47	185.24	83.52	43.03	83.01
FADS1	144.95	19.62	9.04	68.11	5.51	8.59
CKMT1B	143.32	37.2	47.17	66.43	4.94	19.94
HSP90B1	143.19	120.94	181.16	53.52	63.06	53.89
ALAS1	138.71	31.31	26.05	60.14	11.56	22.42
IGFL2	138.5	25.78	44.24	41.12	8.02	33.1
RP11-660L16.2	138.31	4.5	1.61	48.96	1.35	1.96
CKMT1A	137.4	6.86	31.36	71.11	1.36	12.8
LAD1	136.3	137.22	94.21	98.69	18.32	55.02
KRT78	135.96	103.95	91.09	70.8	3.56	32.22
NBL1	135.13	245.16	213.78	99.1	62.41	116.35
PDCD4	133.58	106.95	181.32	85.61	40.71	74.81
HSD17B4	132.22	127.12	111.32	74.43	46.49	58.79
PXMP2	131.43	32.56	25.38	52.08	13.85	24.31
LAMA5	130.59	326.37	320.31	100.22	74.97	155.99
GJB3	130.43	60.45	63.55	74.72	7.11	41.29
TUBA4A	130.23	187.67	131.72	107.58	30.47	82.15
CYP4F22	128.04	31.75	23.5	65.48	2.56	19.77
RP11-459E5.1	127.25	8.82	2.77	50.85	0.52	3.16
EPHB6	124.62	196.88	215.69	81.54	32.97	99.15
FBP1	124.28	9.24	8.2	51.28	1.4	8.34
UBR4	124.08	341.58	137.83	80.53	76.66	112.35
LCE2B	123.46	461.23	213.59	194.22	21.95	87.63
AADACL3	122.29	8.51	0.21	49.89	0.61	2.98
LTB4R	121.96	212.23	188.73	56.43	29.08	86.21
PKP1	120.97	335.62	222.62	116.51	39.85	108.7
RASA4B	119.12	58.2	15.51	54	15.12	13.22
LRG1	116	16.01	2.61	39.36	0.88	4.8
WFDC21P	115.63	153.07	117.51	49.08	10.97	51.6
LYNX1	114.82	225.08	119.51	80.59	18.75	64.52
DAPL1	112.2	165.76	128.86	71.4	26.87	52.45
RP11-532F12.5	111.76	58.45	29.61	54.56	12.95	20.77
EVPL	110.97	161.28	168.12	70.25	23.2	80.7
C15orf48	109.43	90.47	54.83	62.24	8.31	47
SPINK5	108.91	54.96	89.54	33.57	6.12	13.86
ACP6	108.42	9.04	12.75	35.89	7.95	10.26
PKP3	107.58	230.74	194.08	88.93	27.47	113.53
WFDC2	105.49	7.77	40.39	53.07	1.54	17.91
HS3ST6	103.46	79.08	34.55	44.54	9.25	15.29
NUDT8	103.24	53.16	47.49	50.41	13.48	31.84
HBA2	102.55	461.27	891.44	9.85	70.97	25.27
TMEM254	98.52	45.59	31.7	48.22	11.88	21.45
LLGL2	97.94	69.16	65.14	47.55	14.72	34.32
ANXA8L1	97.04	207.15	167.42	82.44	31.3	59.04
DEGS1	95.08	291.82	178.46	97.15	47.43	79.24
PNPLA5	94.73	4.88	0.55	37.65	0.21	3.81
HSD11B1	94.28	26.15	3.23	46.91	1.87	3.17
NCCRP1	93.58	113.21	64.68	89.88	7.08	35.82
DGKA	92.89	124.87	82.98	47.47	35.75	46.75
ALDH3A1	91.81	81.41	118.81	61.63	13.99	41.14
SDCBP2	90.96	31.99	24	41	5.91	13.97
SPNS2	90.24	31.99	39.08	40.39	3.18	21.14
CTD-2619J13.13	89.63	84.93	60.46	51.04	8.33	33.54
CAPNS2	89.36	129.19	120.04	50.06	16.2	56.7
RASSF7	88.84	69.41	83.11	43.64	13.79	45.22
SPTBN2	88.57	113.13	93.05	70.78	19.45	55.97
ALDH2	87.6	104.85	165.17	69.99	18.86	86.39
GP1BB	87.36	76.44	86.13	35.39	15.47	46.19
GLTP	87.28	138.53	103.76	77.44	23.22	54.92
RP11-350J20.12	86.72	56.25	13.35	54.38	1.33	18.89
RP11-295G20.2	85.41	79.65	15.94	36.34	7.5	9.4
GGT6	85.3	41.95	32.07	57.32	4.01	18.24
PLA2G4B	83.27	45.5	15.3	9.06	19.61	39.7
RASAL1	82.85	27.2	22.48	30.54	3.46	14.13
SRD5A3	82.5	19.73	8.08	26.86	7.96	9.84
GPT2	81.79	30.39	30.07	39.11	5.85	16.74
CCDC64B	80.58	65.55	112.68	43.16	8.28	37.53
ANGPTL4	80.49	15.94	24.99	35.35	2.21	17.51
PRSS22	80	21.44	39.63	38.5	3.42	20.38
ACSM3	79.7	8.82	2.6	15.07	0.24	1.35
HOOK2	79.39	99.61	166.17	60.61	34.63	71.34
KRT2	77.18	882.95	561.53	132.1	66.64	68.09
PDZK1	77.02	5.18	0.54	19.07	0.37	2.53
CSRP2	76.63	29.13	24.52	33.01	5.53	18.58
ACER1	76.33	32.31	18.76	38.76	1.98	12.4
MALAT1	76.05	122.24	125.87	46.8	63.87	45.21
ATG9B	75.88	40.54	33.88	30.66	6.62	18.81
CDA	74.86	28.96	3.96	40.68	4.83	4.88
C5orf46	74.53	94.94	46.74	46.35	8.89	22.38
PSMD7	72.44	46.09	59.73	35.16	23.28	26.78
GNPAT	72	20.99	16.79	26.53	14.26	11.44
RHOV	71.88	77.42	69.29	46.59	9.38	32.57
CD24	70.91	53.83	55.47	50.42	7.74	29.45
WFDC5	70.76	229.65	65.9	72.9	25.86	35.9
UCHL3	70.72	40	43.6	34.33	14.75	24.92
AIM1L	70.23	39.92	40.41	31.78	4.76	21.69
MROH6	70.09	19.54	35.71	22.4	7.11	20.29
DSP	69.96	174.22	126.33	72.98	24.6	51.67
HMGCR	69.62	18.59	15.3	34.03	5.64	8.88
IL34	68.75	94.84	52.77	44.07	13.81	37.87
GSDMA	68.62	22.93	18.68	32.6	2.03	10.75
FOS	67.95	244.54	252.48	77.22	121.22	58.65
RP11-546K22.1	67.8	4.3	0.86	21.96	0.53	0.58
ALDH3A2	67.65	118.66	132.46	49.51	27.38	45.04
LCE2C	67.62	195.65	110.26	87.06	14.84	49.61
SLC22A31	67.26	5.71	2.99	21.14	0.75	6.87
KIFC2	66.93	147.27	124.33	40.33	38.03	55.11
TGFBI	65.44	323.2	176.61	81.5	89.79	81.62
CTB-191K22.5	65.31	20.14	21.2	6.73	2.33	38.26
ATP6V1C2	64.99	75.47	69.55	17.49	4.85	21.2
PXMP4	64.24	10.35	6.82	25.1	3.63	6.03
ANO9	63.76	108.44	114.04	22.08	11.97	49.95
IL1R2	63.65	64.66	27.56	27.15	7.07	11.02
RP11-344B5.2	63.61	13.76	13.06	22.45	2.01	9.25
PSMD1	63.47	30.89	58.76	27.25	17.74	22.76
CYP2R1	63.14	28.85	19.35	17.52	10.69	15.95
PLA2G4F	61.88	120.9	59.59	41.14	21.04	26.72
ESRP1	61.86	47.64	45.46	28.31	9.43	18.5
TACC2	61.57	119.94	97.07	40.49	17.85	30.49
WNK2	60.49	16.73	19.93	28.74	4.02	13.4
BNIPL	60.43	104.31	107.38	31.41	12.84	30.39
NMRK1	60.23	33.63	20.11	24.36	18	10.45
RP11-783K16.5	59.97	12.75	9.89	25.56	1.89	11.93
RAPGEFL1	59.85	134.44	101.21	49.16	20.63	45.75
HACL1	59.76	13.68	11.34	22.41	9.85	7.81
KRT23	59.66	64.02	62.26	32.1	3.48	16.51
KLK13	59.42	8.73	13.01	27.27	1.25	7.73
JAG2	59.1	87.84	74.16	40.21	18.58	49.64
HAO2	58.96	10.02	0.07	18.55	0.69	1.36
ACOX2	58.34	12.24	13.49	23.06	5.06	6.68
SLC15A1	58.2	16.25	16.42	21.28	1.28	8.9
CUL3	57.26	42.59	54.89	23.08	19.51	18.22
MAPK13	57.21	48.5	43.69	39.45	4.82	21
TNFAIP2	56.33	86.42	175.81	31.67	24.72	85.75
GYLTL1B	56.08	45.77	39.93	21.61	8.97	27.83
PLPP2	55.16	71.49	88.36	42.37	18.74	35.35
TP53AIP1	55.14	63.45	47.14	25.4	8.98	17.69
NBEAL2	54.86	108.51	98.11	44.41	27.65	58.47
GJB5	54.85	54.63	63.15	42.15	7.39	30.58
KLK1	54.42	71.19	45.11	26.97	7.29	21.79
CLDN1	54.28	105.99	89.7	40.07	15.96	42.34
NPIPB3	53.61	57.44	132.86	25.8	24.53	59.93
MIR193BHG	53.28	7.54	5.81	17.71	2.56	3.87
PNLDC1	53.25	4.11	0.18	20.09	0.48	0.91
PNLIPRP3	52.29	8.71	6.97	23.03	1.63	4.93
AC005786.7	52.28	0	27.04	0	0	37.75
C11orf80	52.07	56.41	67.46	21.01	12.39	27.86
AKR1C2	51.87	19.98	223.01	30.12	5.37	101.9
ABCA7	51.85	30.96	37.79	18.74	7.53	20.84
IL18	51.59	116.75	74.34	33.64	11.47	21.38
ADTRP	51.31	6.99	8.88	24.14	0.52	4.55
ME1	51.24	9.96	14.96	18.67	0.94	7.89
AATBC	50.99	16.36	10.17	16.94	2	7.81
TMEM191A	50.75	22.4	27.86	20.04	8.09	14.62
EIF1AY	50.45	0	0	16.85	0	0
ZBTB8OS	49.09	28.54	28.82	16.23	14.77	13.91
AP003419.16	48.63	0	18.49	0	0	0.13
LCE2A	48.51	104.39	52.44	64.28	9.92	26.35
PTK6	48.37	45.99	28.18	23.87	5.19	9.92
GSTO2	47.23	24.38	22.65	22.04	2.85	11.94
TNFRSF18	46.35	85.08	118.9	27.32	14.61	52.1
CRB3	45.99	35.89	29.83	30.51	2.24	18.63
MEG3	45.99	68.64	136.89	20.87	18.53	85.9
SMAGP	45.91	26.13	29.64	25.08	5.63	17.88
PLA2G4E	45.71	38.49	24.99	20.54	4.26	9.34
CLCA2	45.64	30.66	26.72	28.86	4.21	14.1
MTIF3	45.32	42.61	46.13	17.92	21.34	13.48
ESPN	45.12	113.68	203.89	26.1	20.92	78.75
BLMH	45.05	59.66	63.88	36.23	20.14	24.46
CAMSAP3	45.04	84.89	38.09	30.82	11.51	21.84
TNFRSF25	44.89	169.8	136.91	30.28	32.73	46.01
TJP3	44.89	13.02	8.83	16.97	1.01	5.33
CYP4F2	44.13	6.15	4.33	16.83	0.14	1.94
HBB	44.1	220.19	528.29	3.41	52.08	12.14
LCE2D	44.05	90.32	66.49	68.4	6.22	25.08
CPA4	43.62	28.13	33.39	28.84	3.58	16.34
SERPINB5	43.58	58.88	47.02	38.04	8.56	21.13
ACSM6	43.5	4.9	0.47	14.96	0.43	3.14
LINC01554	43.47	4.59	2.91	10.38	0.45	1.58
AC007009.1	43.45	5.33	1.69	15.65	4.74	2.39
TTTY14	43.43	0	0	20.36	0	0
ARL4A	43	45.28	36.9	22.66	11.93	16.54
RP11-670E13.6	42.03	25.54	26.71	16.09	7.15	12.54
C1orf106	41.96	30.81	33.26	19.16	4.56	16.71
LYPD2	41.66	103.09	80.44	49.25	1.56	41.53
TINCR	41.63	40.23	30.64	30.58	5.8	18.8
RBM6	41.43	55.63	80.52	19.31	29.82	37.4
KLC3	41.18	134.44	78.4	36.54	14.46	39.57
HBA1	41.09	390.23	466.98	5.77	55.19	12.67
AHSP	40.92	1.12	0.38	11.45	0.32	1.61
ALS2CL	40.7	118.96	90.88	28.75	21.61	25.84
HSPA4	40.34	22.18	24.46	11.95	8.17	9.86
LAMB1	39.99	40.98	67.84	13.1	28.47	27.09
FGFR3	39.91	249.14	161.69	42.86	38.9	40.1
KLF4	39.74	160.95	98.32	31.56	43.85	37.34
TRMT44	39.69	8.92	9.64	14.21	4.72	6.58
ATG16L2	39.42	102.65	75.06	18.91	21.86	29.7
TF	39.16	20.83	19.74	15.68	2.74	13.85
BRICD5	39.13	19.49	32.72	12.89	4.68	26.43
SQRDL	38.95	28.32	31.54	22.61	5.69	15.73
SERPINA12	37.93	153.18	40.47	26.91	7.51	11.16
ACKR1	37.44	81.1	107.65	32.7	9.76	60.87
RP11-465B22.8	37.43	29.27	47.97	13.83	4.97	23.43
IL20RB	36.78	140.13	85.51	25.64	16.18	22.85
LIN7B	36.77	45.41	29.33	21.05	12.53	19.06
DUOXA1	36.68	42.52	51.97	25.63	7.34	22.7
HOTAIRM1	36.42	24.17	11.5	6.88	6.11	5.58
DEF6	36.29	47.12	53.63	22.32	10.96	29.17
AKR1C3	36.06	8.58	36.71	16.99	2.08	20.12
MYEOV	35.67	16.72	9.07	12.43	2.43	5.4
KRT9	35.65	1.37	1.7	8.4	0.35	0.5
CCZ1B	35.56	39.44	53.95	20.35	25.49	18.02
KRT77	35.53	141.26	159.94	37.15	12	62.36
RP11-334A14.5	35.14	17.2	55.49	21.13	3.97	21.52
RP11-268J15.5	34.89	13.46	24.88	12.42	3.62	15.7
GRB7	34.86	24.16	30.41	18.59	3.22	17.73
DEFB4A	34.79	27.79	0.2	14.51	1.71	0.48
ETFDH	34.69	15.37	26.78	14.88	7.06	11.33
ESRP2	34.66	25.57	26.93	19.9	3.56	13.05
PVRL1	34.61	71.17	46.51	33.59	10.47	27.02
PROM2	34.48	42.07	29.56	29.53	8.11	14.79
PLCH2	34.48	88.61	90.78	19.48	15.64	38.23
MAL2	34.47	47.11	29.77	25.77	4.31	14.1
ZNF638	34.39	44.58	63.92	12.41	25.53	18.97
RAB7B	34.29	27.14	37.46	19.71	5.77	18.47
RP11-15H20.6	33.9	4.45	5.9	12.12	3.75	3.55
KRTCAP3	33.73	24.17	40.45	23.16	5.63	17.62
MIR210HG	33.66	27.3	35.92	17.22	3.48	17.22
UBE2K	33.59	16.77	22.82	18.13	6.98	9.14
ARAP1-AS1	33.51	14.37	33.6	11.73	1.08	24.94
DENND2D	33.44	24.09	20.97	13.3	7.68	9.55
ACOX3	33.43	12.73	16.47	13.48	6.63	10.68
FADS6	33.4	9.26	5.12	15.68	0.55	3.34
LCE1A	33.32	99.46	88.49	45.84	3.63	19.39
SGK2	33.23	4.53	6.34	13.24	1.07	3.82
PPP1R14C	32.93	58.71	40.66	27.21	7.93	18.5
IL17RE	32.74	50.55	54.51	24.46	11.09	32.29
RP11-164P12.5	32.72	42.92	22.1	20.06	11.06	17.7
DHRS9	32.49	4.94	3.23	14.89	1.62	2.27
GPR87	32.4	20.67	21.92	17.41	2.53	10.46
SLC16A11	32.35	10.03	19.07	11.58	2.36	11.44
ANXA8	32.31	30.83	46.99	23.95	6.31	20.27
STARD5	32.03	52.55	26.81	17.7	9.48	14.07
HMGB3	31.52	9.56	20.04	11.5	3.87	6.68
CD36	31.3	4.05	129.88	15.74	2.14	58.48
SEMA3F	31.03	72.97	43.14	28.2	12.97	23.45
C11orf52	30.98	8.63	11.19	15.01	3	5.89
FGFBP1	30.91	29.94	61.97	21	6.44	27.08
TGM5	30.74	11.09	5.07	11.06	0.85	2.64
THEM5	30.69	111.03	49.7	37.83	6.82	22.9
PPL	30.66	56.97	66.42	37.89	13.11	25.77
C1orf68	30.4	317.85	161.71	57.01	13.41	34.75
FLG	30.31	44.25	42.17	25.65	2.79	12.04
BCL11A	30.21	44.33	24.6	15.72	7.67	15.6
ELMO3	30.2	33.59	36.56	16.82	6.87	17.66
HIST1H2AE	30.1	9.12	2.45	10.76	3.79	3.41
2006-09-01	29.99	7.72	6.43	11.42	3.34	6.19
TMPRSS11E	29.94	5.04	2.21	10.07	0.76	1.84
TNNT1	29.89	96.1	27.01	14.59	11.53	9.09
GBP2	29.84	47.83	64.29	21.84	17.9	17.09
FAM83G	29.62	39.5	32.2	22.6	7.97	19.28
USP15	29.58	25.1	35.6	10.29	8.19	10.65
DSC3	29.57	72.08	59.79	27.53	10.42	21.18
MIPEP	29.57	50.84	47.03	21.63	12.81	22.9
CTD-2396E7.11	29.57	21.17	18.13	13.8	2.24	10.43
PVRL4	29.54	48.25	46.63	22.09	4.97	18.74
ERCC5	29.32	33.32	48.21	12.18	10.24	11.69
NSMCE4A	29.2	54.47	71.87	17.43	21.99	32.54
IK	29.15	43.75	65.63	19.54	29.54	15.3
PRRG2	29.08	13.9	12.58	15.05	1.99	8.51
SERPINB4	29.07	12.97	15.33	18.21	0.8	7.91
PLA2R1	29.06	3.74	6.1	11.92	1.22	3.1
ACOT13	28.98	16.21	14.2	11.33	8.67	7.24
MST1R	28.86	83.83	46.99	15.76	13.19	17.84
CDHR1	28.77	78.46	84.57	16.94	10.49	11.81
RP11-525A16.4	28.47	0	0.12	5.98	0	0.14
ALDH1L1	28.37	4.05	10.7	9.78	0.91	9.02
KRT4	28.08	4.15	1.4	8.52	0.54	1.65
CBLC	27.74	40.87	34.39	17.64	3.78	16.03
TMEM184A	27.47	28.69	25.76	16.69	5.28	12.44
SCNN1B	27.4	19.94	20.38	18.97	2.87	11.72
RP11-638I2.6	27.22	17.42	10.1	5.9	1.25	12.27
CBWD5	27.04	33.99	40.89	8.23	15	21.01
TCEA3	27.02	54.52	49.16	15.82	14.12	16.97
SMPDL3A	26.72	35.92	23.33	16.5	13.23	12.91
SULT1A3	26.47	13.05	30.14	3.67	1.48	10.08
AHSA2	26.37	60.73	70.91	13.69	31.12	26.93
KLF5	26.16	94.28	61.63	20.47	16.14	16.93
IRX4	25.97	28.47	43.79	17.1	5.54	20.68
ZNF91	25.89	10.99	7.8	10.33	4.33	5.19
FASTKD1	25.26	19.19	19.66	8.6	8.97	11.41
DNTTIP2	25.11	24.89	33.56	8.45	9.27	10.77
FLG2	25.07	80.33	54.79	18.37	3.55	9.41
FAM156B	24.89	50.13	47.61	10.95	18.86	25.53
RP11-324D17.1	24.88	1.8	0	8.64	0	0.12
C2orf54	24.76	56.73	41.99	24.74	6.82	21.53
TGM7	24.76	1.04	0	6.53	0	0.29
PERM1	24.63	42.47	33.06	9.27	5.45	14.47
CES4A	24.59	39.26	32.91	8.25	7.65	12.21
A2ML1	24.58	38.98	10.18	15.49	3.32	3.87
LCE1D	24.49	86.99	54.52	40.3	2.48	12.96
FAM25G	24.46	20.58	7.89	15.67	0	4.07
TFAP2C	24.07	27.89	25.18	16.23	4.83	11.02
RP11-561I11.3	23.98	0.08	0	10.84	0	0.41
APOA1	23.95	0.95	0.68	6.47	0.33	2.31
RP3-429O6.1	23.91	0.53	0.05	9.27	0.2	0.1
LCE1B	23.78	104.56	97.77	30.71	5.62	23.85
C2CD2	23.75	9.57	11.04	10.65	2.47	4.76
RP1-27K12.4	23.55	0.95	0.1	5.87	0	0
MCUR1	23.53	15.36	15.08	12.18	4.29	6.71
IL20RA	23.13	22.4	13.07	12.03	4.16	5.21
CYP4F12	23.12	86.88	61.61	8.43	10.25	17.74
IPPK	23.1	19.69	21.96	13.94	4.13	9.18
GJB4	23.03	23.64	18.6	15.17	2.17	10.91
MINA	22.94	22.27	20.32	10.17	10.12	9.78
RP11-26L20.3	22.93	0.87	0	9.47	0.09	0.21
CTD-2017D11.1	22.86	1.74	0.35	7.04	0.58	0.54
HSD17B1	22.73	11.17	13.24	10.47	2.45	7.08
ASAP3	22.59	37.74	40.68	17.59	9.14	22.1
ACPP	22.58	6.94	12.38	6.09	0.57	4.24
IRF6	22.5	34.38	35.03	20.14	6.77	14.19
FABP4	22.32	7.26	897.29	25.45	2.33	396.22
BPY2C	22.21	0	0	1.87	0	0
C1orf210	22.2	9.48	3.75	11.17	1.14	3.34
LPIN1	22.2	3.68	7.77	7.33	2.95	4.89
PLA2G12A	22.15	6.6	5.58	7.77	3.93	3.12
CLMP	22.14	3.92	8.42	8.19	0.93	3.63
LCE6A	21.99	75.93	55.89	38.51	2.72	20.29
RP13-39P12.3	21.99	50.27	24.19	15.7	10.77	16.28
NMU	21.88	52.92	21.97	13.7	4.14	6.72
HGD	21.63	3.54	0.23	7.62	0	0.21
CCNL1	21.54	39.28	50.6	13.83	20.62	20.91
ITGA2B	21.46	1.53	2.8	0.18	0.33	1.33
HECTD4	21.43	19.76	26.66	8.94	8.98	10.73
PPARG	21.43	4.15	25.2	8.68	1.03	14.71
SLC27A2	21.37	2.76	0.99	6.21	0.23	0.51
ZNF117	21.34	4.29	4.58	7.64	0.85	2.28
DSG1	21.31	59.79	36.55	21.35	7.82	12.48
SLC46A3	21.29	4	4.03	9.68	1.82	2.79
NIPAL4	21.28	16.7	16.95	13.71	1.93	9.51
PALMD	21.17	18.35	42.5	11.91	3.55	11.14
RP11-977G19.11	21.03	8.51	5.46	7.1	2.29	5.56
GNL2	21.01	23.5	35.73	7.99	6.93	4.67
GRHL1	20.92	19.37	22.5	11.09	2.38	8.77
GATA3	20.82	82.7	72.63	24.78	11.87	26.17
RORA	20.82	13.06	9.47	8.67	6.11	4.31
FAM46B	20.72	45.6	45.28	23.95	6.76	24.7
PLA2G7	20.63	2.06	0.92	6.06	0.51	1.32
TNFSF10	20.53	29.98	43.86	16.09	6.54	16.43
TREX2	20.5	34.75	27.89	17.36	6.17	10.08
F11R	20.42	21.56	36.14	16.76	4.15	16.83
NIPAL2	20.31	20.01	19.18	9.88	5.76	7.88
TTC39C	20.3	29.32	27.64	13.73	6.68	12.15
PLEK2	20.3	30.37	20.27	12.71	7.98	12.4
KPRP	20.26	71.87	38.8	41.32	3.76	14.93
FAM57A	19.91	48.92	37.82	23.24	11.55	18.49
PCP2	19.85	31.41	16.72	7.87	8.56	7.69
SPPL2A	19.8	13.54	17.51	9.1	6.59	8.04
KTN1	19.73	41.41	60.98	8.94	18.33	16.83
CTD-2561B21.7	19.7	0	8.15	0	0	12.56
PLA2G2F	19.64	8.96	8.05	10.21	0.78	6.54
CLEC2B	19.51	45.3	30.43	6.39	12.7	7.09
CCDC64	19.47	45.22	30.56	14.22	6.03	11.6
ANKRD35	19.41	43.28	34.06	12.32	6.4	11.9
SH3RF2	19.28	20.48	17.28	9.6	3	6.66
UPB1	19.19	2.25	0.21	8.41	0.07	0.49
AC006116.20	19.18	19.53	30.48	5.39	2.8	8.84
ENDOU	19.1	14.13	9.39	10.82	2.27	4.15
GK5	19.09	3.81	5.88	7.52	1.35	3.26
PBDC1	19.02	20.27	28.23	8.99	9.2	6.1
ANKRD22	18.93	11.44	15.25	11.54	1.06	10.17
RP3-508I15.21	18.93	18.26	35.41	4.19	9.08	17.68
CLDN3	18.84	2.06	5.83	8.2	0.09	2.33
ZNF778	18.78	4.8	3.12	5.28	0.71	2.68
TOP2A	18.77	9.88	15.57	9.95	1.44	6.52
NPIPB15	18.76	18.61	31.73	6.84	9.61	17.95
RP11-498E2.9	18.68	15.35	21.79	16.08	0	11.16
MTCP1	18.44	13.13	12.33	8.97	2.21	9.41
CAPN8	18.41	2.28	24.91	5.38	0.21	14.85
LINC01612	18.39	1.82	0	3.24	0.2	0.46
MUC15	18.35	10.81	10.13	8.53	0.94	5.26
LUC7L3	18.18	42.11	63.52	5.97	23.09	22.56
RBBP8	17.94	19.59	18.9	7.44	4.39	6.93
SH2D3A	17.92	21.63	31.75	12.76	3.99	13.79
PITX1	17.9	1.49	1.66	7.31	0.17	0.66
ABCC3	17.73	13.98	14.53	9.01	2.72	6.44
RP11-589N15.2	17.67	2.32	1.03	0	0	1.43
SYT8	17.63	293.93	127.06	6.96	48.15	13.14
DLK2	17.62	22.32	11.73	13.12	3.78	6.07
RP13-582O9.7	17.62	0	5.91	0	0	2.11
DCST2	17.58	23.43	19.35	4.59	5.19	7.79
ARG1	17.52	15.55	10.41	11.22	0.91	2.69
ZNF750	17.5	29.99	33	18.71	3.99	11.96
MPZL2	17.49	14.86	17.18	11.8	2.38	9.62
CTD-2538C1.2	17.41	3.03	0.83	5.63	1.54	1.74
VEGFA	17.39	23.48	25.37	13.46	6.71	12.52
RP3-406A7.7	17.27	12	15.41	9.94	2.15	4.29
TUFT1	17.25	39.8	30.22	14.71	6.68	12.87
FAM83F	17.17	10.82	11.03	7.41	1.15	5.42
ZNF431	17.17	13.24	11.19	5.87	2.54	5.04
CEP95	17.01	23.1	36.27	5.62	15.67	14.47
C18orf8	16.98	17.38	17.4	8.73	4.98	8.43
PANK1	16.98	6.09	3.29	7.74	0.76	1.45
HMGCS2	16.9	2.79	9.77	9.55	0.27	4.02
S100A7A	16.84	2.65	0.74	8.61	0.03	0.56
TACC3	16.84	11.72	25.42	7.43	4.8	13.79
SDR16C5	16.72	29.36	23.26	13.77	2.39	10.3
TPRG1	16.55	16.03	15.45	9.8	1.68	4.2
XG	16.45	20.33	16.7	10.44	3.93	8.38
ACSL5	16.44	2.64	4.18	7.55	1.05	2.48
RP11-703I16.1	16.4	8.97	5.88	5.2	2.26	4.32
S1PR5	16.39	21.1	20.01	12.82	3.07	7.87
TTC39B	16.38	4.57	5.4	6.36	0.49	2.02
ASIP	16.35	18.55	26.59	13.18	3.66	7.8
TNNT2	16.2	47.46	19.94	4.26	4.67	4.94
RP11-297A16.4	16.15	8.01	12.19	4.76	0.99	3.35
AC090616.2	15.99	1.61	0.67	5.68	0.23	0.46
FAM83H-AS1	15.98	15.1	14.81	12.29	2.28	7.72
TMEM125	15.97	6.26	6.52	8.72	0.76	3.67
RP11-762H8.4	15.88	0	10.08	2.59	0	10.16
WNT4	15.86	46.47	23.89	12.7	7.59	10.2
H19	15.82	392.63	183.4	18.1	26.53	157.4
LCE1F	15.74	57.64	95.29	32.07	0.82	14.53
GABRE	15.71	43.01	32.99	10.06	6.72	17.27
RORC	15.7	11.86	8.5	8.52	1.74	3.6
FAM166B	15.66	9.72	5.58	5.28	0.84	2.91
NTF4	15.59	25.43	29.42	7.1	3.33	8.99
TMEM56	15.58	2.03	0.63	6.18	0.09	1.09
AGR2	15.57	6.55	7.29	8.96	1.28	2.36
AC008592.8	15.57	2.3	0.1	5.3	0.45	0.23
VPS13D	15.55	24.26	25.08	12.38	7.85	11.92
NUCB2	15.52	22.01	21.53	5.84	6.56	5.77
UNC93A	15.46	9.63	5.03	9.22	1	2.99
NOP58	15.46	26.18	32.48	7.66	10.86	8.01
CD164L2	15.44	14.6	16.09	6.76	1.98	7.14
GK	15.39	3.49	2.06	5.66	1.17	1.95
IDE	15.26	16.73	14.35	9.69	3.19	6.68
CD163L1	15.2	4.62	3.41	6.37	1.37	1.75
ZNF185	15.14	23.45	21.2	13.43	5.25	10.31
BSPRY	14.91	13.93	10.87	10.31	1.83	5.23
CFAP45	14.9	4.2	3.4	4.35	0.2	0.99
ADIRF-AS1	14.88	32.71	51.01	12.25	8.73	21.99
PPARA	14.75	3.19	4.44	6.61	1.22	2.57
LYSMD4	14.71	26.57	18.85	9.57	8.41	10.13
LYPD6B	14.7	39.09	43.07	9.65	4.26	13.45
ZBTB16	14.7	2.18	2.83	4.75	0.69	2.21
CEBPZ	14.64	21.23	22.57	6.61	14.77	6.74
IL22RA1	14.57	19.45	17.28	10.37	1.98	8.97
LGALSL	14.53	36.06	23.63	9.74	6.16	9.64
SLC46A2	14.51	9.62	5.72	7.36	0.51	2.57
CH17-360D5.2	14.45	25.46	12.05	7.55	2.68	3.21
VIPR1	14.44	24.11	33.97	11.26	5.5	15.05
RP4-781K5.2	14.39	15.66	44.05	9.56	4.44	20.04
RP11-70C1.1	14.35	0.12	0	3.51	0	0
FAT2	14.34	30.72	22.46	13.29	4.5	10.21
PKIB	14.23	10.91	4.9	8.84	2.75	1.87
RBM47	14.22	3.68	5.31	6.24	0.51	2.13
IRX2	14.19	20.92	28.71	10.09	4.83	10.6
ARHGAP8	14.16	1	2.99	3.27	0.64	1.56
BPIFC	13.91	17.7	12.99	10.71	1.6	6.92
FCGBP	13.89	31.86	24.87	12.21	4.41	13.14
FCER1A	13.85	43.79	37.19	16.08	12.97	12.64
ARHGEF5	13.85	18.02	14.44	10.32	3.27	7.51
CSAD	13.82	49.54	75.9	12.17	28.55	26.62
ALOX12B	13.8	32.34	16.84	12.7	1.92	7.19
HIST1H2BC	13.75	2.36	0.88	4.74	0.42	1.46
ULK4	13.7	2.43	1.76	4.52	1.49	1.03
RP11-367F23.2	13.69	1.95	0.5	3.73	0.08	0.57
CASZ1	13.68	15.19	19.89	10.95	2.39	10.6
SRCIN1	13.68	9.07	11.91	6.13	2.51	6.51
CLPSL2	13.61	0	0.35	2.6	0	0.21
PLEKHG5	13.59	81.95	82.23	11.55	14.81	22.86
GMNN	13.58	19.42	16.04	7.26	7.82	4.73
PGLYRP4	13.57	12.17	7.28	5.54	2.03	4.76
CES1	13.52	86.87	30.14	17.22	18.53	18.96
AC005152.3	13.52	0.4	1.94	2.99	2.28	1.87
CCER2	13.5	10.25	39.1	7.07	3.52	12.02
SERPINB8	13.49	20.25	10.55	9.75	2.58	3.98
CA12	13.48	32.13	18.16	12.96	5.58	6.21
ATP2C2	13.39	27.66	16.92	5.53	3.18	8.92
CTC-435M10.3	13.38	0	1.45	0	0	1.45
TRIM7	13.35	38.79	23.95	14.42	7.09	7.45
AURKB	13.3	10.5	22.47	7.43	2.38	10.63
EGR3	13.26	8.83	9.99	7.39	2.11	5.56
TP63	13.25	32.46	26.75	14.32	5.35	13.39
C15orf59	13.25	26.76	30.34	10.85	3.97	17.27
PLB1	13.08	4.4	9.42	6.27	1.22	3.97
TGM3	13.06	26.25	21.21	10.97	1.18	6.4
IL36G	13.01	7.66	5.7	6.72	0.55	4.01
ZNF780A	13.01	4.76	5.11	5.88	2.53	1.87
ECSCR	12.97	18.2	33.18	10.21	3.07	18.15
RP11-255H23.4	12.93	1.45	0.02	4.99	0.07	0.11
OFD1	12.75	24.21	26.34	3.58	9.52	11
GRTP1	12.74	24.73	17.21	8.67	5.32	7.76
RP11-110I1.6	12.73	0	0.53	1.51	0	0
PRODH	12.7	150.3	35.67	14.72	23.92	15.5
PTGS1	12.62	45.39	41.61	12.75	5.54	11.72
ASCL2	12.55	20.8	9.37	8.86	3.34	4.88
ARHGAP40	12.53	27.72	19.65	4.4	2.33	6.57
ZP1	12.5	0.93	0.2	5.86	0.03	0.16
GPR157	12.46	11.1	9.15	8.34	2.46	4.42
MPZL3	12.39	10.22	7.5	7.27	1.41	3.74
CDC42BPG	12.35	27.36	28.29	12.51	4.51	10
RP6-65G23.3	12.35	3.86	3.23	2.14	0.7	2.53
NLRC5	12.34	47.69	46.33	13.5	10.42	28.25
PHYHIP	12.29	57.62	19.98	7.97	8.42	11.33
RP11-219B17.3	12.29	1.73	0.9	3.37	0.24	0.72
LY6K	12.27	10.48	6.85	6.11	2.06	2.57
C1orf116	12.22	12.97	11.93	10.73	2.06	5.55
PNPLA3	12.21	1.34	2.28	3.27	0.07	0.89
CD1A	12.14	30.86	28.88	16.14	4.83	14.91
EEPD1	12.04	17.93	26.59	7.25	4.87	14.37
GSDMC	12.02	24.18	35.14	6.58	3.28	6.5
TMEM63C	11.99	1.63	0.2	5.6	0.14	0.27
LINC01503	11.97	15.97	6.22	7.3	3.05	5.42
RP11-321G12.1	11.9	0.56	0.82	4.57	0.13	0.61
SCEL	11.82	66.56	55.8	7.02	5.19	12.79
SUSD2	11.79	22.85	15.26	10.49	2.99	8.16
SYPL2	11.79	0.54	0.32	4.7	0.97	0.51
MIR22HG	11.78	8.45	18.43	7.02	2.74	8.75
TRIM55	11.65	0.65	0.12	2.84	0.07	0.06
CCDC152	11.63	2.83	7.91	3.21	1.6	5.19
IGSF9	11.62	26.25	26.21	9.37	5.76	13.6
DOCK9-AS2	11.59	8.19	5.56	6.16	1.28	3.82
TMEM191C	11.56	4.7	5.19	3.79	0.49	4.58
LINC01214	11.48	6.69	1.66	0.44	0	0.34
MAOA	11.44	10.14	15.33	9.25	1.6	5.57
PAWR	11.44	15.55	13.81	4.1	4.92	8.12
MSMB	11.4	19.19	18.31	5.92	7.79	9.45
PCP4	11.36	15.91	23.81	5.67	3.27	4.86
ZNF385D	11.32	1.64	0.72	3.63	0.19	0.33
RP4-737E23.2	11.23	31.7	17.63	5.26	3.97	4.59
HAL	11.22	9.15	14.62	5.82	0.59	4.49
GSDMB	11.21	18.86	23.46	5.81	5.9	9.3
FAM3D	11.16	5.4	2.61	4.63	1.09	2.08
LMNTD2	11.15	16.08	22.86	5.85	6.1	12.66
RNF39	11.13	15.29	10.92	11.04	1.37	5.27
ADAM33	11.09	41.72	46.23	8.95	10.56	23.49
RP11-372M18.2	11.07	4.78	0	5.91	0	0
PSORS1C1	11.05	4.47	2.79	4.91	1.49	2.08
AC007308.7	11.03	5.7	5.67	2.05	0	7.41
LRIG1	10.88	15.14	31.43	8.53	5.2	12.58
AIM1	10.83	11.87	8.21	6.74	1.82	4.13
WDR53	10.83	13.18	11.22	6.49	4.36	4.26
VDR	10.81	9.23	15.47	7.44	1.68	8.37
MIRLET7BHG	10.8	20.12	22.46	8.12	5.72	12.79
RP11-157P1.4	10.8	18.33	20.93	4.1	2.59	9.61
BBOX1	10.79	20.58	21.3	9.25	3.35	7.55
PADI1	10.79	4.48	13.2	6.04	0.81	7.24
CEBPG	10.78	13.27	16.01	7.68	3.29	7.1
CTA-293F17.1	10.73	2.7	2.47	2.23	1.33	0.51
PLLP	10.68	57.04	26.95	10.34	7.78	10.69
AMY2B	10.68	25.43	33.24	6.21	8.4	10.42
TNNI2	10.67	107.79	70.5	3.11	20.56	5.21
SPTLC3	10.63	6.7	5.39	5.81	0.6	2.17
RP11-307C12.11	10.56	6.78	6.28	5.48	1.17	2.86
MYO5B	10.55	5.06	7.37	6.43	0.71	2.92
PARD3	10.55	17.97	19.62	5.18	3.44	3.78
DGUOK-AS1	10.54	11.6	5.81	6.06	1.71	2.01
ARSF	10.54	4.71	2.21	4.14	0.38	2.09
DIRAS3	10.51	4.35	2.2	5.22	1.1	1.47
STX17-AS1	10.47	5.39	3.44	4.28	1.2	2.08
NEBL	10.46	10.16	11.6	4.15	1.52	3.86
TAGLN3	10.42	0.8	1.15	2.93	0	1.58
CIR1	10.4	12.38	23	4.94	6.83	4.82
EPCAM	10.39	3.84	17.19	6.47	0.76	4.34
CTB-92J24.3	10.38	0.27	0.39	2.06	0	0
RFX2	10.37	11.75	19.54	5.39	3.95	7.94
FGF22	10.36	10.98	18.32	7.89	1.89	7.51
NOXO1	10.36	4.08	4.41	3.13	0.79	3.3
RP4-616B8.4	10.34	0	4.77	0	0	7.47
C1QTNF9B-AS1	10.33	8.74	17.64	7.76	2.76	6.71
RP4-568C11.4	10.33	8.7	6.99	5.5	0.7	1.81
IL36RN	10.29	21.76	12.46	7.24	0.79	5.76
TIAM1	10.29	10.79	15.06	6.3	1.19	5.49
NPAS1	10.26	8.06	12.16	5.18	1.07	5.22
ANO1	10.22	16.91	15.6	11.56	2.44	4.27
TMEM74B	10.18	9.23	9.97	4.79	4.31	4.86
ALCAM	10.14	5.86	8.09	3.42	2.87	3.08
LINC00640	10.12	18.18	15.83	3.57	2.83	7.83
SDR9C7	10.08	21.56	9.85	10.76	1.59	4.46
SIPA1L1	10.05	7.66	13.57	5.85	2.79	5.49
SRPX2	10	1.12	4.26	4.13	0.4	1.95
ZNF682	10	4.32	3.89	1.42	0.71	2.52
FBP2	9.99	0.35	0.09	3.38	0	0.14
FGFR2	9.98	28.01	24.52	7.37	4.22	7.64
ASPG	9.91	50.4	13.53	6.54	2.6	6.38
TNNC1	9.9	15.72	8.13	3.72	1.85	3.57
CHP2	9.87	75.63	34.19	15.2	7.32	5.31
EMB	9.87	11.27	9.5	6.94	1.76	4.69
NME1-NME2	9.83	5.12	11.67	5.94	2.96	3.36
OLAH	9.8	1.31	0.02	2.69	0.19	0.05
RP11-316M1.12	9.78	2.86	8.46	0	0	1.56
LINC01160	9.76	1.83	1.06	2.91	0.71	0.73
PLEKHN1	9.73	31.92	29.4	6.92	4.46	8.96
LINC00964	9.71	3.08	2.67	1.36	0.25	0.84
RP11-61I13.3	9.68	0.57	1.95	2.03	1.26	2.56
SYNE4	9.54	1.26	1.34	4.33	0.34	1.01
C1orf158	9.52	0.55	0	1.85	0.2	0.08
AKR1C3	9.5	3.31	35.91	7.53	1.84	11.59
CARD9	9.43	12.92	16.2	4.93	4.62	8.5
HTATSF1	9.4	16.39	26.76	8.36	11.56	6.17
LINC01451	9.4	8.92	10.48	2.78	1.04	2.62
CRNKL1	9.34	6.34	11.54	3.31	5.21	4.58
CWH43	9.31	15.23	11.06	4.79	1.29	3.77
RP11-353N14.4	9.29	0.17	0.27	3.84	0.15	0.2
KCNK6	9.24	7.67	21.96	5.63	1.52	9.35
PLPP3	9.19	20.22	47.75	13.81	8.69	15.08
RAB3IP	9.18	6.32	13.22	5.48	2.8	4.38
MFSD2A	9.17	64.11	59.16	8.89	11.46	20.11
ICA1	9.16	10.58	23.08	8.19	2.5	10.5
LINC00467	9.16	3.39	3.97	2.13	2.27	2.18
BICD2	9.13	22.02	17.9	9.49	6.12	6.65
SERPINB7	9.09	59.46	17.61	9.83	3.23	4.71
ODF2L	9.08	11.08	23.33	4.12	9.42	7.36
MMP28	9.07	55.14	40.31	14.49	8.6	19.52
METTL7B	9.07	2.2	0.23	4.04	0.32	0.46
AXDND1	8.96	0.21	0.29	0.8	0	0.37
CHMP4C	8.84	12.03	9.13	6.46	1.02	4.12
CWC25	8.84	13.46	16.1	6.29	6.38	5.91
SLC25A18	8.82	1.07	1.22	3.65	0.47	0.87
NKPD1	8.8	18.54	10.58	7.44	2.92	5.35
FAM25C	8.8	40.77	6.28	4.08	2.21	2.42
RP3-523K23.2	8.78	17.53	12.38	6.67	2.15	4.07
PRPF40A	8.68	10.44	12.02	4.33	4.08	4.5
WFDC6	8.68	0.11	0.32	2.67	0	0.19
CXADR	8.64	10.27	10.98	4.69	1.79	4.77
RP11-20B24.4	8.56	3	4.95	1.98	0	4.17
ZCCHC6	8.51	11.7	11.83	5.24	4.61	5.91
CYB561D2	8.49	16.5	17.33	7.38	3.91	7.52
B4GALNT3	8.43	14.59	18.97	7.24	3.03	10.43
MFAP1	8.43	10.32	16.2	5.21	5.73	4.96
AC025335.1	8.41	17.95	13.3	9.51	3.35	6.51
GLYATL1	8.41	1.2	0.36	3.06	0.11	0.33
POU2F3	8.4	27.03	25.6	10.82	3.45	12.26
GPRIN2	8.34	10.67	15.09	4.58	1.05	5.71
OVOL1-AS1	8.33	9.67	3.64	3.97	2.2	2.36
DSG3	8.32	9.36	15.19	6.97	2.02	6.83
PNISR	8.32	16.69	29.6	3.48	10.71	8.53
ACAD11	8.3	15.03	19.93	5.15	7.37	8.94
CGB7	8.29	8.54	7.54	2.81	2.24	5.52
PLA2G4D	8.24	7.05	4.07	6.13	0.86	1.7
SPAG5	8.24	6.43	11.58	3.51	1.7	3.9
SMOC2	8.18	9.21	18.69	6.03	2.28	9.01
CA9	8.17	8.69	6.51	4.56	1.21	4.32
PTPRK	8.13	3.55	6.44	3.41	1.14	3.33
ALOXE3	8.12	23.88	16.1	11.32	1.9	6.04
VAV3	8.12	15.13	12.78	7.15	3.18	4.5
RP11-367G18.1	8.09	8.37	4.27	2.52	0.62	2.56
FCHO1	8.08	11.85	7.26	5.15	1.82	3.92
RP11-384L8.1	8	0.96	1.28	3.34	0.35	0.98
CENPP	7.98	16.19	11.66	6.93	3.5	4.78
PNN	7.96	18.15	33.85	3.77	8.57	6.89
GSTA3	7.93	20.44	10.14	9.01	3.13	2.83
RP11-145E17.2	7.92	5.16	5.31	4.48	0.63	2.72
RHBDL2	7.91	9.05	6.71	5.29	1.31	2.38
SLC25A53	7.9	2.43	0.84	3.28	1.19	1.08
NOL8	7.86	15.81	14.7	3.8	8.54	6.1
MYOF	7.84	16.22	24.35	7.88	3.96	6.82
GPC5-AS1	7.84	0	0	1.84	0	0
GGT2	7.81	0.17	2.12	2.54	0	1.09
UBE2QL1	7.71	2.51	1.84	3.37	0.56	1.39
CYP2E1	7.69	5.99	8.24	5.49	0.94	3.34
NKD2	7.64	44.7	25.68	7.12	12.41	17.85
AP000769.1	7.62	20.94	13.63	0	1.35	3.12
CARD14	7.55	13.09	13.22	6.6	2.06	6.42
HES2	7.52	14.49	17.72	7.51	2.58	6.83
EEF2K	7.5	38.56	33.6	10.12	10.91	11.28
CTD-3094K11.1	7.5	4.16	1.94	2.67	0	0.85
ARHGDIG	7.48	1.96	0.31	3.09	0.4	0.92
SCGB2B2	7.48	0.23	0.31	2.81	0.02	0.85
RP5-839B4.8	7.47	0.77	0.06	2.51	0	0.2
RP11-365O16.6	7.45	29.56	9.36	3.39	2.88	2.25
FOXN1	7.43	16.78	13.75	7.61	2.74	7.18
TNFAIP8	7.42	13.87	19.66	6.45	3.98	9.28
ZNF726	7.42	1.51	2.74	2.62	0.53	1.3
LTV1	7.41	12.61	15.68	4.1	6.71	3.55
MOGAT1	7.41	0.56	0	2.8	0.17	0
RP11-178C3.2	7.4	4.44	1.19	2.3	1.62	0.41
MT4	7.39	109.28	19.62	11.99	11.94	36.18
RP11-799B12.1	7.39	14.25	14.88	9.11	1.58	6.37
RNF223	7.39	1.43	2.23	4.2	0.14	1.15
TNFAIP8L3	7.37	8.96	8.44	5.68	1.4	3.9
ZNF577	7.35	23.47	20.44	2.47	15.04	6.25
EPHA4	7.34	8.23	12.87	4.11	2.4	6.49
RP11-770G2.5	7.31	0.46	8.89	0.95	0.12	4.47
ZNF503-AS1	7.3	0.35	0.89	2.98	0.03	0.62
FAM83C	7.29	28.77	18.68	9.05	3.25	6.2
SPATA5L1	7.29	6.42	6.01	3.05	3.34	2.83
ALOX12	7.26	14.08	4.12	5.09	0.94	1.64
TTC22	7.25	19.11	9.38	8.19	2.36	3.5
NEBL-AS1	7.21	1.51	5.2	1.74	0.42	0.95
CHRDL2	7.2	2.08	1.83	2.66	0	2.29
RP11-399J13.2	7.09	0.8	0.89	3.15	0.16	0.77
ROS1	7.07	0.67	0	1.43	0.01	0.02
BLNK	7.06	5.84	7.45	4.21	1.04	3.07
NFKBIZ	7.05	16.71	13.03	7.11	3.77	5.26
LRP4	7.03	41.91	18.62	9.49	9.6	6.83
TLCD2	7.03	1.83	3.67	2.64	0.83	1.19
PSCA	6.99	10.47	2.02	6.5	1.31	1.02
PLEKHA7	6.98	6.53	11.19	3.98	1.58	4.69
ADGRL3	6.98	1.17	6.66	2.65	0.57	2.93
AC124789.1	6.97	14.27	11.36	6.14	0.69	4.83
LIPK	6.97	4.09	3.94	4.57	0.32	2.5
UCN2	6.94	6.12	14.65	2.83	1.16	4.99
KB-1562D12.1	6.83	4.98	2.5	2.97	0.19	0.98
EIF5B	6.82	6.27	21.56	5.71	5.08	5.64
LCE1E	6.81	17.7	10.2	12.92	1.36	2.83
CTD-2015H6.3	6.78	1.36	3.01	2.37	1.42	1.38
SYNJ2	6.74	0.74	1.85	2.47	0.53	0.97
CTA-292E10.6	6.73	3.63	2.43	2.18	1.13	1.64
TRPV6	6.71	15.42	10.72	6.33	2.31	5.5
ZNF846	6.7	7.52	7.91	2.4	3.31	3.45
RP3-483K16.4	6.69	0.27	0.88	1.14	0	0.35
AMY1C	6.64	0.12	0.67	2.25	0	0.11
CA2	6.63	25.83	12.52	8.82	3.73	5.7
LIPH	6.59	2.38	2.34	2.35	0.35	1.47
RP11-392P7.6	6.57	2	5.85	3.22	0.24	1.56
AC005083.1	6.56	2.55	2.16	3.91	0.32	0.86
MAP7	6.55	4.5	6.04	4.53	0.94	2.98
CLDN8	6.51	6.63	3.71	4.26	0.86	1.74
LINC01485	6.5	0.25	2.9	1.32	0	1.57
RP11-411K7.1	6.49	4.78	5.78	5.62	0.65	1.74
ZNF675	6.47	3.32	2.16	1.77	1.11	1.05
PLEKHA1	6.46	14.97	14.61	7.05	3.89	6.54
INADL	6.45	6.02	7.29	3	1.53	3.2
RP11-496I9.1	6.43	11.89	14.67	2.35	3.48	6.95
ARHGEF28	6.41	10.23	14.05	4.6	2.68	4.98
CTD-2235C13.3	6.41	1.03	0.61	1.26	0.19	0.58
CCNO	6.4	2.82	3.53	2.81	0.68	1.98
ZRSR2	6.39	12.01	16.48	3.11	6.75	6.54
CTB-50L17.14	6.38	1.64	2.03	3.29	0.11	1.38
FAM110C	6.36	3.76	3.18	2.33	0.84	1.67
LINC00885	6.36	1.67	1.63	2.16	0.11	0.99
FJX1	6.34	12.35	10.77	5.42	3.69	4.72
CRABP1	6.33	34.34	31.31	7.65	4.62	21.29
SLC16A13	6.32	4.4	4.68	3.89	0.87	1.72
S100A12	6.3	2.54	0.43	3.31	0.33	0.25
AADACL2	6.29	28.2	13.39	4.44	2.83	4.11
IL37	6.28	69.4	22.98	7.4	3.63	4.35
RP11-356I2.4	6.27	11.43	11.45	2.57	1.58	4.33
FAAH2	6.23	13.68	22.21	2.5	1.41	10.36
SLC5A1	6.2	4.2	3.91	4.52	0.31	1.98
MPHOSPH10	6.17	10.68	14.98	2.8	4.87	2.75
KNTC1	6.16	13.51	12.36	3.03	4.41	5.54
RP11-395B7.4	6.15	4.49	4.43	1.63	1.82	2.56
SERPINB13	6.13	5.26	7.43	4.33	0.53	3.93
RP13-104F24.2	6.1	14.5	19.13	4.54	5.76	8.6
COCH	6.09	7.77	18.51	5.32	2.31	6.35
TRPV3	6.04	4.78	5.39	2.81	0.95	2.59
DLL1	6.03	14.23	10.33	6.88	3.28	4.97
IL1R1	6.03	14.58	14.71	5.65	2.99	5.6
RP11-141O15.1	6.03	5.9	7.33	2.64	0	5.23
CWC27	6.03	6.46	9.92	2.51	4.09	2.84
LINC01176	6.02	8.57	6.77	1.67	2.3	4.61
LCE5A	6.01	69.01	30.08	21.17	1.18	5.43
GCH1	5.98	4.04	5.22	3.21	0.95	3.16
RP3-512B11.3	5.96	6.27	8.32	3.62	0.91	4.3
TSHZ2	5.96	2.5	4.29	2.66	1.7	0.77
F3	5.94	21.4	8.06	4.31	2.31	3.7
DKFZp434J0226	5.94	4.63	5.85	3.65	0.85	2.46
RP11-78A19.3	5.94	1.61	7.15	0	0.63	1.51
C22orf31	5.93	0.71	1.63	2.7	0.54	0.58
CLIP4	5.92	8.11	14.14	3.83	3.97	5.91
FBXL16	5.91	12.07	8.54	5.39	1.71	3.86
RP11-390F4.6	5.85	0.58	0.11	0.61	0.16	0.12
RBBP8NL	5.83	4.81	4.75	3.94	0.79	2.78
NUSAP1	5.83	6.56	8.61	3.42	1.11	4.76
CH507-42P11.8	5.81	25.92	12.43	7.29	9.43	4.98
LINC01133	5.81	17.74	14.91	2.41	2.07	3.62
AQP9	5.8	6.81	4.09	3.7	0.52	1.5
RP11-258C19.7	5.79	12.71	10.76	2.9	5.38	5.06
ZC2HC1B	5.78	0.38	0.21	2.27	0	0
LINC01497	5.78	0.19	0.24	1.31	0.11	0
RP11-82L18.2	5.77	3.37	6.12	2.05	1.61	3.42
DLX5	5.76	7.97	4.3	5.37	1.18	1.59
RAB26	5.75	8.93	6.78	2.59	1.59	2.36
ADGRF4	5.74	15.34	10.39	4.67	1.85	3.83
CEBPA-AS1	5.74	6.07	7.89	3.93	1.56	3.43
RP4-697K14.15	5.73	2.88	2.94	3.31	0	0.36
BTNL9	5.72	2.97	13.02	3.05	0.95	6.16
RP11-388M20.2	5.7	0	0	0	0.64	0
MT1H	5.67	11.11	6.46	1.38	0.61	2.5
TNFRSF19	5.63	31.9	30.78	6.64	5.8	10.04
CCNB2	5.63	4.09	6.9	3.44	0.92	3.38
RALGPS1	5.63	3.59	7.91	3.29	1.79	2.75
UGT1A7	5.59	4.65	7.31	4.7	0.31	2.96
RP11-517M22.1	5.59	0.51	0.03	1.84	0.05	0
RP11-789C1.2	5.59	0.67	0.77	0.92	0	0.55
ELL3	5.58	16.14	16.78	5.97	2.9	4.5
CATSPERG	5.56	3.12	7.31	2.81	1.03	3.34
SLC14A1	5.56	0.53	0.55	2.43	0.15	0.19
PLXDC2	5.54	5.39	6.32	3.97	1.21	2.27
TCN1	5.51	0.03	1.73	2.95	0.03	0.46
EZH2	5.5	7.45	11.51	3.2	1.32	4.36
THUMPD2	5.5	23.1	9.49	2.77	6.64	5
GRB14	5.47	0.19	4.49	1.79	0.32	0.36
CDS1	5.46	4.32	4.34	2.93	0.57	1.67
PAK6	5.4	17.04	12.13	5.25	2.97	4.86
CDK1	5.39	4.57	8.87	3.33	1.5	4.35
KRR1	5.39	7.49	8.53	1.78	3.07	2.55
ZNF273	5.38	30.96	18.26	2.62	5.66	4.39
PTPN3	5.37	11.98	12.89	3.94	1.94	3.39
ASGR1	5.37	7	8.75	2.43	1	4.29
PRG2	5.36	3.07	6.94	1.12	1.34	4
CTAGE4	5.35	5.23	7.43	2.42	0.81	2.07
NPIPA2	5.35	3.63	2.5	0.56	0.54	2.11
RP11-275I14.4	5.34	5.63	4.88	3.27	0.31	1.92
EHF	5.33	1.68	1.88	2.56	0.31	0.73
RP4-541C22.5	5.32	2.73	1.96	1.84	0.34	1.05
MFSD9	5.3	2.75	3.12	2.21	0.72	2.2
EGFR	5.29	9.81	10.95	4.79	1.98	4.07
FANK1	5.28	5.03	6.44	1.91	1.84	2.61
RP11-91I8.3	5.28	0.17	1.19	1.22	0.56	1.4
ZNF138	5.27	4.31	5.41	2.3	1.56	3.15
ZNF287	5.26	4.14	10.05	4.4	2.54	2.78
TGFBR3L	5.26	7.1	4.54	2.04	1.07	2.46
DNAJC21	5.25	8.81	11.41	3.31	4.99	3.75
PIP5KL1	5.24	5.31	6.74	3.6	1.46	3.3
CELSR1	5.23	23.11	15.81	5.45	4.22	7.27
CRISP3	5.23	0.07	5.58	3.32	0	0.59
HCAR2	5.22	10.32	11.83	4.92	1.13	5.96
PPM1J	5.22	16.42	11.86	2.66	2.85	3.81
EEF1A2	5.21	5.61	4.1	3.66	0.54	1.41
IWS1	5.21	6.66	10.67	2.67	3.03	2.18
EMCN	5.14	11.01	14.45	4.91	3.51	6.39
AL928768.3	5.14	0	0	1.4	0	0.27
TPTEP1	5.11	16.82	6.06	2.45	4	2.42
HEATR4	5.11	0.21	0.28	2.06	0.08	0.01
GTPBP10	5.09	5.99	7.16	2.67	3.91	2.34
ZNF83	5.06	18.65	17.72	2.89	10.82	6.89
SLC26A9	5.05	2.03	4.37	2.51	0.31	1.51
RP11-961A15.3	5.05	0.45	1.09	1.4	1.01	0.56
RP11-192H23.8	5.01	6.14	6.76	1.8	3.86	2.09
GLDN	4.98	2.38	3.77	2.32	0.64	2.27
BCO2	4.94	2.9	4.38	0.93	0.87	1.73
VPS13A	4.93	4.95	6.16	1.67	2.22	2.64
AJUBA	4.89	17.75	19.5	6.23	3.48	7.55
KLF8	4.89	10.47	10.23	3.23	2.69	3.31
AC015933.2	4.88	0.21	0.15	1.09	0	0
AK4	4.86	9.98	8.43	4.98	2.24	3.48
CENPU	4.86	4.83	11.06	2.59	1.21	2.92
CDCP1	4.84	6.5	6.08	3.31	0.9	2.62
MIR99AHG	4.84	8.07	9.9	2.26	1.7	5.78
CAMP	4.83	0.57	0.12	2.45	0.18	0.07
ARNTL	4.82	11.34	6.77	3.86	2.56	3.03
DAPP1	4.82	7.58	6.42	3.37	1.07	2.94
RP11-114H24.6	4.81	2.02	1.38	0	0	0.87
GRHL2	4.79	9.02	10.61	3.61	1.25	3.52
RP11-81A22.4	4.79	6.76	7	3.34	2	3.16
F2RL1	4.78	13.76	11.15	4.4	1.73	5.23
JAM2	4.74	9.97	15	3.93	2.74	5.84
RHBG	4.71	8.52	8.49	2.46	0.71	2.24
RP13-270P17.3	4.71	2.23	2.11	1.61	1.7	1.13
CTC-526N19.1	4.69	10.5	8.17	4.52	1.15	2.81
CYP3A4	4.69	1.09	0.56	1.96	0.19	0.31
LINC00649	4.68	1.12	2.23	2	0.35	1.05
STX19	4.67	3.3	2.89	0.97	0.54	0.36
LINC00239	4.66	1.35	0.77	1.66	0.11	0.18
CGN	4.65	10.18	6.75	4.01	1.47	2.69
SNX24	4.63	10.54	8.48	3.43	3.75	3.57
DNAJC2	4.63	6.9	12.9	1.27	3.03	2.68
AC005523.3	4.62	2.6	0.65	1.71	1.33	0.19
ETV7	4.61	8.31	7.8	3.61	0.9	5.32
C19orf73	4.61	5.39	4.62	2.72	1.27	2.86
COL23A1	4.59	20.79	7.67	3.09	2.7	5.53
RP11-373D23.3	4.56	1.69	0.93	1.65	0.09	0.74
FDCSP	4.53	0	1.12	1.48	0.14	0.55
RP5-1112D6.4	4.53	3.01	3.63	1.11	1.02	1.68
MAFTRR	4.53	1.1	0.06	0.8	0.91	0
SAPCD1-AS1	4.53	13.49	11.36	0.28	2.01	6.39
CDCA7	4.51	6.23	10.11	3.14	0.93	3.97
BTBD11	4.5	5	4.05	2.73	0.71	1.89
CAPN12	4.5	6.6	25.58	2.7	1.58	10.16
NGEF	4.49	18.7	13.59	5.84	2.83	5.09
IGSF9B	4.49	2.85	4.64	1.27	1.5	1.93
ABCA12	4.48	4.25	4.64	3.27	0.36	1.42
CTD-3035K23.7	4.47	17.74	8.77	2.57	2.69	3.53
ARHGEF35	4.47	7.08	3.96	2.31	1.83	1.86
SLC47A1	4.46	19.43	9.31	4.82	2.33	3.34
CCAR1	4.46	16.49	21.08	2.86	6.01	4.13
ZNF700	4.46	6.43	9.7	2.11	2.52	2.07
KCNJ15	4.46	0.74	1.9	1.54	0.29	0.66
SULT4A1	4.45	0.61	0.67	1.27	0.09	0.16
SLC2A14	4.41	0.12	0.03	1.44	0	0.11
NPNT	4.38	6.59	16.07	3.18	1.98	5.97
DONSON	4.38	7.47	10.53	2.38	3.23	3.14
FAM183A	4.38	4.51	7.99	1.66	0.63	2.59
RP11-582E3.6	4.37	8.34	7.13	1.76	2.63	3.05
PASK	4.32	9.81	13.62	3.49	4.22	6.08
SPATA6L	4.3	2.35	1.07	1.11	0.32	0.75
HOXD9	4.28	17.91	13.62	3.36	4.6	9.62
SLC47A2	4.28	7.59	14.81	2.75	2.17	2.04
ELOVL7	4.27	6.11	6	3.69	0.64	2.73
RP11-71E19.1	4.26	0	0.4	0.92	0.18	0.34
NRG4	4.25	1.38	0.86	1.55	0.3	0.76
DENND2C	4.23	7	5.83	3.39	1.36	3.36
LINC00867	4.23	0.17	0	0.54	0	0.29
MUC4	4.23	0.4	0.06	0.28	0.09	0.04
FANCD2	4.21	3.57	7.07	2.56	1.98	2.44
RP11-7K24.3	4.2	7.7	5.83	3.88	0.73	3.96
SREK1IP1	4.17	3.9	16.7	1.53	1.85	8.32
DDO	4.15	0.52	0.36	1.74	0.1	0.56
GATA3-AS1	4.14	2.18	13.71	1.53	0.18	2.96
NOSTRIN	4.13	3.48	10.49	2.42	0.67	3.17
FAM131C	4.11	3.11	2.1	2.81	0.62	1.18
LEO1	4.08	7.9	9.55	2.57	3.28	1.58
LINC00520	4.06	0	0	0.95	0	0.31
ATP13A4	4.05	6.18	4.46	2.01	0.66	1.47
RP11-477I4.4	4.04	3.81	6.63	2.44	0	2.32
TMEM191B	4.04	2.24	2.6	2.37	0.82	0.64
CAPN13	4.03	0.47	0.18	0.85	0	0.1
OVOL2	4.02	5.19	6.29	3.73	0.48	2.87
PRSS16	4.02	4.59	3.27	2.05	1.13	2.41
RAET1E	3.99	5.93	5.19	3.78	0.81	2.48
POF1B	3.98	21.28	10.67	4.01	1.32	3.38
GPR68	3.98	8.49	7.79	3.35	1.98	4.78
TFAP2E	3.97	7.33	3.91	2.97	2.23	1.52
RASL10A	3.97	1.38	4.41	1.72	0.29	2.62
NUPR1L	3.95	2.62	4.46	1.82	0.25	1.48
FETUB	3.95	1.31	1.64	1.76	0.27	0.87
HAMP	3.95	0.41	0.12	0.43	0	0.45
RP11-511B23.2	3.94	0.12	0.43	0.39	0.14	0.11
KLK12	3.93	1.06	0.49	1.6	0	0.82
CYP4F3	3.91	2.3	2.1	1.61	0.14	0.86
AGPAT4	3.91	1.16	1.53	1.49	0.46	1.14
RP11-688G15.3	3.9	1.91	0.83	1.83	0	0
DHRS2	3.9	3.93	0.76	1.2	0.15	2.27
RP1-28O10.1	3.89	0.6	27.89	3.18	0	9.39
DDC	3.89	0.13	0	1.68	0	0.17
ELMOD1	3.87	10.41	6.04	3.7	0.46	2.56
TMCC3	3.86	2.44	1.75	2.02	0.78	1.04
FAM26E	3.86	0.92	0.64	1.59	0.24	0.56
SLCO3A1	3.84	11.31	17.79	4.41	2.41	7.97
ANK3	3.84	3.99	8.59	3.4	0.55	2.9
KREMEN2	3.83	25.2	34.57	3.46	4.58	14.67
EPB41L4B	3.81	6.11	6.66	3.99	1.07	2.87
MLKL	3.81	4.65	5.86	1.88	1.39	2.7
NEMF	3.8	7.03	11.36	2.16	5.29	3.16
CCDC146	3.78	13.28	19.6	4.19	1.89	4.3
RP11-72M17.1	3.78	0	0.99	0	0.97	0
RP11-94I2.4	3.75	2.3	1.32	0.44	0.24	0.83
AC006262.10	3.75	0	0	0	0	0.94
MUC21	3.74	0.3	0	1.29	0	0.04
CATSPER2	3.71	2.36	3.31	1.2	0.71	1.32
TRAF3IP3	3.71	4.45	6.5	1.1	0.71	3
RP11-1100L3.8	3.71	1.72	6.18	0	0	0.93
SERPINB2	3.7	34.5	12.87	4.67	3.68	3.37
ACVR2A	3.7	7.54	8.04	2.59	2.75	3.13
TMPRSS3	3.7	0.15	1.16	1.35	0	0.97
DERL3	3.69	2.93	1.73	1.79	0.39	1.73
OSBPL3	3.69	4.35	8.18	1.27	0.85	2.15
FERMT1	3.67	5.44	5.02	3.12	0.62	2.23
RP11-697E22.1	3.66	2.48	3.12	3.13	0	0.97
LAMA3	3.65	7.64	10.88	3.65	1.62	4.45
SLC22A23	3.64	5.01	5.3	3.19	1.08	1.99
GRAMD1C	3.64	4.67	5.46	2.24	0.7	1.63
SMAD5-AS1	3.62	4.64	6.32	1.73	0.65	1.9
LINC00302	3.61	8.61	7.61	2.54	0.76	0.96
CTD-2626G11.2	3.61	1.55	0.66	1.16	0.22	0.29
RP11-609D21.3	3.59	5.66	9.91	2.19	1.75	5.22
EXOC3L4	3.59	6.7	5.03	1.31	0.52	4.21
FLVCR2	3.57	2.26	3.18	2.32	0.57	1.24
DARS-AS1	3.56	1.98	1.56	1.81	1.16	0.32
RP11-12C17.2	3.55	0	0.87	1.49	0	0
TMEM56-RWDD3	3.55	0.18	0.25	0.84	0.18	0.07
XXbac-B135H6.18	3.54	0.54	1.65	1.12	0.31	1.32
ADH1B	3.5	8.65	77.77	4.08	1.8	32.85
CAMK1D	3.5	4.97	5.7	3.06	1	2.89
CYP4B1	3.5	13.1	7.45	2.95	1.44	1.86
SPAG1	3.5	1.65	1.99	1.78	0.5	1.06
LIPM	3.5	7.01	4.44	1.64	0.63	1.5
INPP5J	3.48	6.19	6.43	1.77	1.4	1.98
SCGB2A1	3.46	2.51	4.92	2.03	0.49	0.63
KCND3-IT1	3.46	0.62	0	0.95	0	0
RP11-379F4.8	3.45	0.74	1.26	0.65	0.54	0.11
TREM1	3.45	0	0.41	0.39	0	0.26
P3H2	3.44	8.46	7.86	3.24	2.94	2.98
SLC38A1	3.44	7.2	7.61	2.94	1.06	2.98
TRHDE-AS1	3.44	1.83	10.41	1.48	1.4	3.97
SLC25A48	3.44	2.11	3.53	1.23	0.15	2.22
RBP5	3.43	5.61	7.21	2.1	1.23	4.5
SLC13A4	3.43	1	1.09	2	0.36	0.38
LAMA5-AS1	3.43	2.26	2.52	1.59	0.18	1.52
MFSD4	3.42	1.78	4.54	3.27	0.47	0.95
TFPI	3.42	7.4	9.73	2.99	2.65	4.28
PLD1	3.42	11.04	7.27	2.37	1.98	2.55
C11orf94	3.42	0.4	0.42	1.28	0.18	0.14
RP1-138B7.5	3.4	2.71	1.01	1.41	0	1.84
SLC52A1	3.4	9.58	2.73	1.38	1.55	0.91
UGT1A6	3.39	6.91	3.21	1.83	1.06	0.93
AC016995.3	3.38	0.79	2.34	1.66	0	0.92
RP11-1029J19.4	3.38	0.14	0.4	1.47	0	0.12
SOX21	3.37	9.83	9.38	4.05	1.25	4.08
LAMC2	3.37	3.92	8.33	3.55	0.77	3.4
ZSCAN16	3.37	2.97	4.08	1.22	1.41	1.44
ATP6AP1L	3.36	6.08	3.42	1.78	2.39	1.61
NIPAL1	3.35	5.05	4.23	2.59	0.56	1.81
CA13	3.35	4.13	4.26	1.63	0.39	1.29
AC000123.3	3.35	2.46	3.21	0.79	1.06	2.37
SLC5A9	3.34	1.87	3.1	0.79	0.6	1.13
RP11-800A3.4	3.3	5.26	2.42	3.21	0.33	1.18
NFASC	3.3	1.94	2.74	1.39	0.35	1.91
CTD-2012K14.6	3.3	4.42	2.16	0.72	0.17	0.58
RP11-379F12.3	3.27	2.34	9.61	1.62	0.28	2.43
ASGR2	3.26	3.71	3.39	1.61	0.35	1.56
ENO1-AS1	3.25	0.97	0.82	1.21	0.43	0.49
DAAM1	3.24	6.82	8.2	2.74	1.6	2.87
TNNI3	3.24	10.25	2.99	1.55	1.05	1.5
SHISA8	3.24	0.77	2.43	1.26	0.23	0.82
RAD54L	3.24	1.62	3.56	1.19	0.91	1.76
MIR3179-3	3.24	1.62	2.68	0.83	0.39	1.79
RP11-521B24.5	3.24	0	43.71	0	0	5.27
PNPLA1	3.22	6.36	3.41	2.5	0.69	0.92
RP5-894A10.2	3.21	6.37	6.16	1.92	3.26	2.11
NOD2	3.2	4.33	5.07	2.46	0.8	2.14
CYP3A5	3.19	19.17	10.43	1.15	1.47	1.7
LRRC16B	3.18	6.6	5.58	2.03	1.36	3.06
KATNAL2	3.18	2.16	5.36	1.81	1.96	1.31
RP11-485M7.3	3.18	6.4	4.16	1.71	0.1	1.23
C3orf52	3.17	7.37	6.71	2.44	0.7	2.65
IL1RL2	3.16	3.56	3.78	2.06	0.87	1.51
GIMAP7	3.15	10.51	16.78	2.49	2.93	5.17
AC084809.3	3.15	1.07	0.66	0.32	0.34	0.13
MYO7B	3.14	5.56	1.98	3.64	0.16	1.51
MYZAP	3.14	1.54	11.93	2.01	0.25	3.74
SDR42E1	3.12	2.29	2.94	2.28	0.23	1.23
LAMB4	3.11	23.54	17.79	2.86	2.04	2.07
C2CD4B	3.11	3.39	2.83	1.73	0.67	2.1
LA16c-380H5.5	3.11	0.24	1.85	0.95	0.13	0.74
TMEM254-AS1	3.1	2.14	4.19	1.97	0.56	1.29
IL15	3.1	3.06	7.59	1.52	1.94	3.12
MYCL	3.09	21.75	12.55	6.22	2.91	3.29
SCARF1	3.09	6.95	12.94	3.16	2.51	5.5
PTPN21	3.08	10.97	8.59	4.23	2.93	2.91
CLHC1	3.08	3.59	5.55	1.91	0.65	2.35
RP11-107N15.1	3.08	1.95	4.12	1.17	1.46	1.84
MAGEA11	3.08	0.41	0.04	0.55	0.06	0.04
CUX2	3.07	0.18	0.64	1.16	0.02	0.17
ADCY8	3.06	0.01	1.79	1.98	0	0.34
MKRN2OS	3.06	2.25	2.45	1.61	0.55	0.91
CTB-89H12.4	3.04	4.03	5.18	1.71	1.5	2.28
PIK3C2G	3.03	2.1	2.44	0.7	0.22	0.63
SGMS1	3.02	7.28	10.6	3.69	2.53	3.64
SHCBP1	3	1.13	1.89	0.88	0.32	0.8
LINC00892	2.99	1.79	1.79	0.93	0.85	1.3
MLIP	2.98	5.95	6.09	3.15	0.75	2.36
DSC1	2.97	15.82	10.64	4.58	1.45	2.14
FOXQ1	2.95	42.43	11.2	9.35	8.5	4.71
PDE6A	2.94	0.24	0.05	1.25	0.01	0.08
CFAP73	2.93	6.31	9.97	2.01	1.13	4.37
ZNF573	2.92	0.42	0.71	0.58	0.54	0.86
RP11-88H9.2	2.91	1.74	1.07	1.28	0.19	1.02
DLG5	2.9	14.48	15.21	4.86	4.56	6.52
LGR6	2.89	3.27	18.35	2.15	0.84	6.74
RP11-285E9.6	2.89	1.06	0.66	0.88	0	0.19
PRRG4	2.87	5.13	5.87	3.13	0.93	2.78
AURKC	2.86	3.38	2.16	1.48	0.7	1.21
UGT2A1	2.85	0.44	3.06	1.99	0.06	0.62
RPRML	2.85	1.87	4.77	0.94	0.11	1.28
ADAD2	2.83	7.58	5.29	1.83	0.61	2.22
CCDC34	2.83	4.59	9.09	1.43	2.58	2.42
RP11-245D16.4	2.82	6.28	1.72	1.53	1.02	1.68
CTD-2636A23.2	2.82	0.51	0.55	0.75	0.05	0.05
RAB27B	2.79	2.32	3.39	1.86	0.46	1.42
TMEM61	2.79	2.2	2.22	1.38	0.16	1.15
RP11-250B2.3	2.79	0.43	1.78	0.52	0.31	0.75
WNT10B	2.78	4.88	7	1.5	0.48	3.89
THEG	2.78	0.05	1.12	0.94	0.1	0.78
MIR222HG	2.78	11.92	11.15	0.82	3.16	3.75
RP11-798K3.2	2.75	0	1.59	0.55	0	0.97
CHRD	2.74	8.64	16.15	3.35	2.64	6.3
GDPD2	2.73	27.8	9.67	2.77	3.71	1.04
TNNT3	2.73	30.73	11.7	2.16	2.85	7.47
ANGPTL1	2.72	1.23	13.98	2.35	0.99	4.72
RP11-206L10.9	2.72	1.09	2.44	0.81	0.49	1.07
EVPLL	2.71	7.46	3.32	1.6	0.92	1.1
CMYA5	2.71	3.46	4.41	1.08	1.83	1.88
RP11-802E16.3	2.71	4.76	5.13	0.63	1.5	4.16
CALML6	2.7	3.98	4.55	1.15	1.43	3.01
ZNF165	2.7	0.39	0.81	0.6	0.31	0.27
RP11-119D9.1	2.69	0.04	1.04	0.86	0.38	0.32
MYBPC1	2.68	0.54	0.61	1.54	0.01	0.26
DES	2.67	30.65	172.33	3.59	3.03	53.76
FMO1	2.67	9.57	2.29	1.06	1.58	0.9
GAN	2.65	6.59	4.59	2.61	1.17	1.64
COL4A5	2.65	7.49	10.78	2.45	1.78	4.03
GCKR	2.65	0.25	0.06	0.65	0	0.47
CENPA	2.64	2.2	3.73	1.55	0.19	1.67
HOXC10	2.63	13.39	0.88	3.05	3.87	0.58
ARAP2	2.63	3.61	3.37	1.41	0.84	1.44
LCN12	2.63	0.91	1.12	0.8	0.11	1.35
CNDP1	2.62	0.77	0.03	1.32	0.08	0.27
FAM153A	2.62	0.44	1.79	0.62	0.29	0.36
C6orf99	2.61	0.28	0.31	0.59	0	0.36
PAIP2B	2.59	4.62	2.25	2.19	1.39	1.12
RP11-190A12.7	2.59	1.3	2.24	2.05	0.28	0.23
C3orf80	2.59	0.21	0.29	0.76	0.08	0.21
GKAP1	2.59	2.78	3.33	0.4	1.29	0.81
RP11-473M20.9	2.58	2.68	8.69	1.39	0.33	2.92
APOC3	2.58	0.14	1.17	0.44	0	0
BTAF1	2.57	6.83	7.81	1.84	2.61	2.89
CLVS1	2.57	0.26	0.25	0.24	0.04	0.5
AADAC	2.56	3.38	4.52	3.17	0.19	1.62
TMEM154	2.55	7.32	6.09	2.27	1.03	2.31
TRIM24	2.54	2.36	4.07	1.4	1.63	1.44
CYYR1	2.53	3.78	7.72	2.04	0.88	3.52
FRY	2.53	5.77	7.6	1.7	2.07	3.11
PIBF1	2.53	4.94	6.99	1.51	2.81	2.02
CTC-327F10.4	2.53	3.75	4.24	0.87	0.39	0.91
TTLL7	2.52	0.34	1.65	0.37	0.25	1.09
CTD-2017D11.2	2.51	0.54	0.67	0.73	0.67	0.4
CYP2W1	2.5	18.39	40.37	2.05	3.78	10.05
RP11-337C18.10	2.5	1.24	0.56	1.36	0.47	0
RP11-481J2.4	2.5	5.84	6.58	1.05	4.08	2.06
ZNF341-AS1	2.49	3.34	2.19	1.03	0.11	0.68
SFTPD	2.48	4.25	3.46	1.65	0.78	1.07
ORC6	2.47	1.74	4.65	1.8	0.7	1.3
SCOC-AS1	2.46	2.49	2.05	0.82	1.55	0.72
RP11-23P13.6	2.46	1.89	3.29	0.8	0.26	2.54
HCAR3	2.45	5.73	6.49	3.39	0.57	3.31
SULT1E1	2.45	3.89	8.28	1.27	0.67	2.95
AC090587.5	2.45	0	0.35	1.21	0	0
ISM1	2.44	3.88	14.5	2.55	1.09	4.06
SLC17A9	2.44	7.45	6.53	1.57	3.04	3.54
RP11-420A23.1	2.44	2.65	2.71	0.9	1.6	1.36
FRMPD1	2.43	1.48	2.07	1.48	0.19	1.04
TCAF1	2.43	3.38	6.05	1.35	2.51	1.85
RP11-259O2.1	2.43	1.83	3.69	0.68	0.48	1.05
AP001059.7	2.43	1.2	0.98	0	0	0.83
THSD4	2.42	7.45	6.13	2.25	1.6	2.9
TSPAN1	2.42	3.58	3.76	2.1	0.73	2.01
RP11-332M2.1	2.42	2.7	2.76	1.12	1.01	1.3
XXbac-BPG157A10.21	2.41	1.64	2.24	0.62	0.52	0.81
PARD3-AS1	2.4	6.62	4.19	1.9	0	1.44
TMIGD2	2.39	1.19	0.53	1.17	0.19	0.59
CYP2J2	2.38	5.5	4.41	1.9	1.74	1.5
MND1	2.38	1.69	2.37	0.79	0.69	0.93
RP11-104L21.3	2.37	0.65	0.38	0	0.75	0.48
RP11-758P17.3	2.37	0	0	0	0.77	0
FILIP1L	2.34	4.2	8.29	2.08	1.47	3.38
AC093159.1	2.34	0.46	2.21	0.94	0.51	0.19
STRC	2.34	2.42	2.2	0.94	0.15	0.76
RP11-155O18.6	2.34	0.84	2.44	0.86	0.63	1.13
KLK14	2.33	13.16	5.2	2.34	1.31	3.22
RP1-232P20.1	2.33	0.47	0.52	0.85	0.04	0.21
MNDA	2.32	6.02	6.39	1.41	2.05	2.49
CTB-113D17.1	2.31	0.32	0.47	0.62	0.53	0.23
RP11-150O12.6	2.31	0.46	2.11	0.49	0.52	1.18
RP11-315O6.1	2.31	1.92	0.62	0.1	1.31	0.32
CTB-43P18.1	2.3	2.28	6.13	1.31	1.28	2.46
AC002059.10	2.3	0.88	1.5	0.92	0.39	0.89
PAEP	2.3	0.68	0.24	0.9	0.28	0
ZNF57	2.29	3.82	4.25	1.59	1.45	1.25
ADAMTS9	2.29	2.87	11.16	1.33	1.06	5.41
IGFL4	2.28	3.3	7.52	1.74	0.48	3.5
LSMEM1	2.27	1.38	1.19	1.01	0.63	0.43
SLCO4C1	2.27	0.38	0.46	0.8	0.07	0.41
RP11-326I11.5	2.26	1.11	1.11	0.59	0.1	0.48
NUAK2	2.25	3.53	1.88	2.21	0.39	1.02
RP11-778D9.12	2.25	0.42	1.35	0.35	0.47	1.1
TTC9	2.23	3.49	3.18	2.39	0.39	1.64
RP11-24J19.1	2.23	0.9	2.63	1.16	0.23	0.85
AC008592.4	2.23	0.2	0	0.42	0	0
MAGI1	2.22	3.38	6.91	2.34	0.86	2.51
LINC01550	2.21	11.92	4.81	3.39	0.98	2.62
FAM13A-AS1	2.21	3.87	5.86	1.49	1.74	2.1
EMX2OS	2.21	2.75	7.15	1.42	2.09	2.1
RP11-286H15.1	2.21	3.56	5.93	0.94	1.04	3.07
TMEM150C	2.2	2.62	5.54	1.17	0.86	2.09
UPF3B	2.18	3.4	5.62	1.49	2.09	1.23
RP13-560N11.1	2.18	0	0	0.16	0	0
FAM41C	2.17	1.17	3.14	0.67	0	0.83
SLC26A3	2.15	0.25	0	0.88	0.02	0.03
PITX2	2.15	0.9	1.75	0.87	0.39	0.28
RP11-481J2.3	2.15	0.62	1	0.58	0.27	0.35
CD300A	2.14	5.51	3.54	2.01	0.83	1.53
LY86-AS1	2.14	0.2	0	0.87	0	0.04
GRM6	2.14	0.24	0.04	0.6	0.17	0.16
RP11-872D17.4	2.14	0	0	0.57	0	0
TEX101	2.13	2.11	0.62	0.33	0.39	0.54
CD1B	2.12	2.64	11.19	1.35	0.58	3.76
GCGR	2.12	3.05	1.34	0.48	0.76	0.62
PPP2R2C	2.11	8.93	4.31	3.36	1.02	1.31
EDN1	2.1	5.4	5.63	1.54	1.1	2.51
ESYT3	2.09	2.83	2.49	1.48	0.27	0.54
FLRT2	2.09	6.65	11.03	1	2.84	4.82
FOXCUT	2.09	1.37	4.22	0.45	0.52	0.35
CALML3-AS1	2.08	2.17	1.4	1.35	0.36	0.75
RP5-1057J7.7	2.08	4.23	3.6	0.43	0.89	0.96
RP11-211G23.2	2.08	1.92	1.69	0.33	0	0.26
DQX1	2.07	2.19	2.41	0.46	0.32	0.72
RP3-355L5.5	2.07	0.28	0.6	0.29	0.46	0.35
OBP2A	2.06	2.64	2.82	0.58	0.31	0.52
FAM184A	2.06	0.69	2.42	0.12	1.28	0.71
RIC3	2.05	5.15	11.31	1.71	2.06	2.27
PLGLB1	2.05	4.04	3.77	0.94	1.57	1.15
CPA5	2.05	0.78	0.62	0.17	0	0.15
EMX2	2.04	4.44	6.84	1.65	1.24	3.69
LINC01018	2.03	0.4	0.25	0.91	0.02	0.17
RP11-676J12.6	2.03	0.48	1.24	0.64	0.4	0.1
BCL2L10	2.02	9.24	4.69	2.38	0.8	1.4
WNT3A	2.02	2.14	2.36	1.44	0.43	0.97
E2F8	2.02	0.65	1.75	0.87	0.18	0.67
ENPP4	2.01	0.79	1.04	0.95	0.32	0.51
ZBED2	2.01	1.85	4.02	0.9	0.76	1.56
TEKT5	2.01	0.16	0.21	0.24	0.03	0.27
CWC22	2	4.58	5.93	1.13	2.4	1.33
B3GNT4	2	3.67	2.82	1.04	1.1	1.9
LINC01136	2	0.11	0.25	0.53	0.02	0.02
MPP7	1.99	6.21	7.09	2.43	0.87	2.77
RP11-197K6.1	1.99	0	1.58	0	0	0.44
PITPNM3	1.97	6.38	5.05	1.55	1.38	1.47
SLC2A5	1.97	4.78	4.1	0.67	0.78	2.18
OVOS2	1.97	0.33	2.34	0.27	0	0.7
AR	1.96	1.99	2.35	1.16	0.56	1.07
RP11-423H2.3	1.96	0.95	2.22	1.08	0.68	0.26
AC010872.1	1.96	0.19	0.14	0.3	0	0.08
C6orf141	1.95	4.85	10	1.07	0.65	2.5
WNT5A-AS1	1.95	0.48	0.92	0.34	0.36	0.95
RP11-365O16.3	1.94	5.33	2	0.98	0.72	1.22
GCNT4	1.94	0.63	1.2	0.76	0.11	0.69
RGPD6	1.93	7.31	4.47	1.79	1.28	3.69
CCL20	1.93	5.62	2.12	1.66	1.09	1.83
WNT7B	1.92	11.69	10.23	3.77	1.64	3.29
ANXA2R	1.92	4.19	4.85	1.65	1.28	2.38
C1QTNF9B	1.92	3.88	3.39	1.2	0.83	0.72
RP11-395N3.2	1.92	0.36	1.51	0.51	0.4	0.31
CTD-2306A12.1	1.92	0.68	1.09	0.29	0	0.12
RP11-499P20.2	1.91	3.64	3.99	1.41	2.18	1.15
RP11-12J10.4	1.91	1.7	1.35	0.73	0.28	0.6
IL12A-AS1	1.91	0.06	0.01	0.66	0	0.02
KIF12	1.9	0.39	15.16	1.18	0.82	6.23
CLCNKA	1.9	0.16	0.99	1.13	0.03	0.3
PDIA2	1.9	1.37	1.89	0.6	0.6	0.55
ANLN	1.89	3.26	4.02	1.88	0.8	1.62
KCND3	1.89	1.47	1	0.75	0.22	0.45
FAM95C	1.87	9.93	8.39	1.86	0.88	2.31
RP11-734K21.2	1.87	0	0	0.82	0	0
RP11-17M16.2	1.87	0.43	0.79	0.76	0.09	0.3
RP11-276H7.2	1.86	0.68	0.76	1.33	0.14	0.16
PKIA	1.84	3.96	4.22	1.81	0.84	1.54
ZNF81	1.84	1.38	1.56	0.27	0.69	0.87
ZDHHC11	1.83	7.8	2.74	1.78	1.26	1.68
L3MBTL4	1.83	1.92	3.53	1.12	0.37	1.58
ARMC12	1.83	0.54	1.06	0.33	0.44	0.67
PPP2R3A	1.82	3.75	4.13	1.76	1.3	1.66
RFESD	1.82	4.04	2.92	1.47	1.51	1.16
FREM1	1.82	4.02	4.61	1.46	0.94	2.42
AC005042.4	1.82	1.01	1.45	1.44	0.16	0.25
AC004449.6	1.82	0.43	1.66	1.35	0.24	0.36
CTD-3128G10.6	1.82	2.13	2.7	0.1	0.51	1.13
RP3-324O17.8	1.82	1.99	0.3	0	0	0.75
COL13A1	1.81	9.76	5.91	1.03	2.15	3.22
ZNF20	1.81	1.23	0.94	0.93	0.43	0.54
TDRD5	1.81	0.27	0.35	0.57	0.03	0.06
RP11-350F16.1	1.81	0.23	0.08	0.36	0	0
RP3-337H4.9	1.81	0.88	1.55	0.21	0.45	0.77
TMPRSS11D	1.8	0.33	0.17	0.91	0.04	0.08
C6orf25	1.79	2.24	3.01	1.65	0.37	1.18
CACNA1C-AS2	1.79	0.56	1.91	1.19	0.25	0.39
MFAP3	1.79	1.14	1.44	0.48	1.16	0.39
SELP	1.78	6.26	5.96	2.07	0.56	3.46
E2F2	1.78	2.45	3.1	1.53	0.27	1.85
SLC16A14	1.78	3.52	3.21	1.16	0.53	1.24
ZNF439	1.78	3.84	3.74	1.03	1.39	1.6
RP11-10C24.2	1.78	0.95	2.97	0.84	0.35	0.54
RP11-797H7.5	1.77	1.34	3.14	0.86	0	1.94
ITGB2-AS1	1.77	4.51	4.06	0.72	1.02	2.63
NEB	1.76	2.58	1.12	0.32	0.59	0.45
RP11-379F4.9	1.76	2.25	1.55	0.1	0.94	0.82
WFIKKN1	1.75	7.21	2.01	1.05	1.66	1.37
DLG5-AS1	1.75	1.4	1.42	0.09	0.07	0.29
PLA2G3	1.74	4.47	4.95	1.5	0.46	1.94
PNMT	1.74	1.74	0.75	0.98	0.19	0.86
CCDC18	1.74	1.65	2.5	0.2	0.41	0.2
AP006621.8	1.74	0	3.44	0	0.59	1.41
CAMK2B	1.73	1.28	3.08	1.02	0.39	1.55
CTD-2325M2.1	1.73	0.46	1.76	0.72	0.52	0.57
RP11-146F11.1	1.73	1.9	1.67	0.46	0.73	1.45
ARR3	1.73	0.19	0.06	0.33	0	0.03
SPINK8	1.72	0.82	0	0.85	0	0.17
DMBX1	1.72	0.2	0.04	0.76	0.02	0.04
RP11-251M1.1	1.72	2.62	2.1	0.55	0.44	1.57
BCL11B	1.71	4.77	4.93	2.23	0.85	1.87
CTC-529I10.1	1.71	4.19	2.87	0.92	0	1.77
RP11-120K24.5	1.71	2.02	1.05	0.65	0.34	0.53
ARNTL2	1.7	2.03	2.8	1.09	0.26	1.41
HIST1H2BG	1.7	0.85	0.57	0.89	0.07	0.48
RHOXF1-AS1	1.7	0.2	1.13	0.79	0.02	0.59
RP1-142L7.5	1.7	0	0	0.44	0	0.12
RP11-400N13.3	1.69	0	0	0.55	0	0.11
TCP11L2	1.68	0.94	1.42	0.76	0.51	0.69
RP11-196G11.2	1.68	2	1.83	0	0.22	0.33
WNT3	1.67	16.61	4.31	2	2.92	2.53
RP11-626G11.6	1.67	3.59	1.68	1.25	0.22	0.83
PPP1R27	1.67	1.97	0.64	0.82	0.17	1.07
NFE2	1.66	3	4.41	1.88	0.29	1.93
EXPH5	1.66	6.89	4.05	1.31	0.98	1.33
CTB-40H15.4	1.66	3.27	0.79	0.91	1.01	0.48
RP11-473E2.4	1.66	1.12	0.77	0.69	0	0.92
CTD-3247F14.2	1.66	0.39	0.47	0.56	0.04	0.24
RP5-1050E16.2	1.66	0.12	0	0.26	0.07	0.05
ZRANB2-AS2	1.66	0.13	0.23	0.25	0.56	0
ARHGAP26	1.65	1.46	1.78	0.9	0.21	0.89
ZFY-AS1	1.65	0	0	0.34	0	0
FTCD	1.65	0.4	2.37	0.19	0.38	0.99
SPINK1	1.64	2.47	0.5	0.58	0	0
RP11-120K19.4	1.64	0	0.17	0.26	0.28	0.21
RP4-548D19.3	1.63	9.25	3.45	3.21	0.96	1.66
RP11-429J17.8	1.63	2.86	3.46	1.05	1.35	1.38
RP11-434D12.1	1.63	1.06	2.85	0	0	0.92
TET3	1.62	3.78	3.19	1.68	0.99	1.55
AC138647.1	1.62	5.57	2.34	0.97	0.11	0.09
AC006547.8	1.62	0	0	0	0	0.74
CTC-558O2.2	1.61	1.14	3.67	1.45	0	0.6
CNTRL	1.61	3.08	3.74	1.04	1.79	1.23
FSTL4	1.61	1.48	0.7	0.83	0.51	0.19
RP5-1039K5.17	1.61	2.42	0.79	0.78	0	0
RP11-624G17.3	1.61	0	1.71	0	0	1.19
RNF165	1.6	1.29	2.46	0.96	0.2	1.26
BDKRB1	1.6	2.95	1.38	0.95	0.59	1.16
AC093642.3	1.6	2.11	2.5	0.8	0.48	1.44
HJURP	1.6	1	2.59	0.64	0.27	0.83
AC005775.2	1.6	0.76	0.15	0.5	0.11	0.56
RP11-46H11.12	1.6	0.53	0.48	0.28	0.59	0.11
MMP27	1.59	2.86	3.7	0.88	0.67	1.07
CTC-338M12.6	1.58	1.33	0.89	0.9	0	0.62
CCDC153	1.58	1.43	2.35	0.87	0.31	1.15
AC013271.3	1.58	0.13	1.19	0	0	0.95
ZNF823	1.57	1.91	3.21	1.24	0.88	1.11
CDRT1	1.57	1.37	2.03	0.35	0.03	1.12
RP5-855F16.1	1.57	1.15	2.71	0	0	0.85
S1PR3	1.56	1.04	1.47	0.93	0.2	0.86
MELK	1.56	0.95	2.13	0.79	0.26	0.56
KCNJ18	1.55	4.57	0.97	1.81	0.24	1.18
MATN4	1.55	1.82	12.93	1.48	0.9	5.45
CRNN	1.55	2.01	3.38	1.02	0.08	0.95
DNM3OS	1.55	6.58	8.04	1	1.95	3.87
RP11-28H5.2	1.55	0.5	1.54	0.7	0.37	0.14
RP11-599B13.3	1.55	0	0.11	0.48	0	0
RP1-41C23.4	1.55	0.41	1.59	0.22	0.23	0.52
AC062017.1	1.54	1.56	2.68	0.86	0.22	1.48
AF064858.6	1.54	0.46	1.16	0.31	0.08	0.5
FAM153C	1.53	1.99	0.62	0.57	0.36	0.16
AC109642.1	1.53	0.08	0.19	0.46	0.05	0.18
PPIG	1.52	3.36	9.1	1.52	2.38	2.19
PGM5-AS1	1.52	2.94	4.62	1.29	0.3	2.66
TMEM178A	1.52	3.39	3.97	1.15	0.73	1.82
RP11-123K19.1	1.52	1.23	1.16	1.13	0	0
RP11-456H18.2	1.52	0.76	0.83	0.16	0.08	0.27
HLA-DQB1-AS1	1.51	1.59	1.36	0.71	0.3	0.91
RP11-579D7.2	1.5	2.23	8.63	2.75	0.33	2.84
PBK	1.5	1.35	2.93	1.06	0.43	1.22
DFNB59	1.5	2.49	3.32	0.7	1.29	1.17
RAD54B	1.5	2.89	2.4	0.61	1.75	0.92
CTD-2026K11.5	1.5	0.92	0.48	0.24	0.52	0.38
CLEC2A	1.49	28.13	6.85	3.68	2.13	1.18
CH507-42P11.7	1.49	8.13	2.77	0.93	0.99	1.19
RP13-131K19.2	1.49	0.67	7.88	0	0.41	3.76
IFT74	1.48	3.9	5.87	0.88	2.66	1.75
TCEAL2	1.48	2.43	5.84	0.83	0.42	2.17
RP11-1035H13.3	1.48	0.17	0	0.62	0	0.15
RP11-454C18.1	1.48	0.12	0.09	0.26	0	0
RP11-120E11.2	1.48	0.57	0.83	0.15	0.16	0.61
RP11-345F18.1	1.48	0	0.29	0.14	0	0
ADGRG6	1.47	2.16	2.65	1.06	0.51	0.94
PROK1	1.47	0.07	0.69	0.85	0.04	0.17
TEC	1.47	0.96	1.47	0.77	0.59	0.54
SLC6A2	1.47	1.05	2.19	0.58	0.24	0.66
CTD-2192J16.26	1.47	1.46	0.93	0.11	0.58	0.18
C12orf56	1.46	0.47	1.51	0.72	0.07	0.39
AC017116.11	1.46	5.31	7.34	0.3	0.83	2.57
SCNN1G	1.45	1.62	1.95	1.17	0.32	0.92
RP11-361D15.2	1.45	0	0.62	0.29	0	0
OCM	1.45	1.81	1.47	0.19	0.7	0.87
RP11-81H14.2	1.45	0.21	0.47	0.07	0	0.48
CA3-AS1	1.44	1.68	1.16	0.82	0.29	0.37
RAB41	1.44	0.35	0.04	0.32	0.16	0.04
RP11-126K1.2	1.43	0.22	0.6	0.92	0.12	0
HELT	1.43	0.49	0.4	0.73	0	0.27
LINC00659	1.43	0	0	0.59	0	0
NT5E	1.42	1.96	6.25	1.23	1.08	1.82
ZNF658	1.42	1.46	2.26	1.12	0.83	0.49
PCK1	1.42	0.11	8.49	0.52	0	2.18
AC140725.4	1.42	0	1.38	0.04	0.27	0
RP11-131N11.4	1.41	1.3	0.45	0.67	0.49	0.18
RP1-34B20.21	1.41	0.12	0.14	0.34	0	0
DTX2P1-UPK3BP1-PMS2P11	1.4	3.08	2.73	1.52	0.66	1.17
ZNF681	1.4	0.45	0.46	0.44	0.17	0.31
NSUN7	1.4	0.45	1.18	0.4	0.52	0.59
CTD-2288F12.1	1.4	0	0.4	0.2	0	0.16
RP5-1056H1.2	1.39	1.74	2.49	0.71	0.11	0.74
RP11-20G6.3	1.39	2.89	3.32	0.6	0.9	0.99
GRM2	1.39	0.83	1.45	0.37	0.46	0.87
CFI	1.38	3.64	4.41	0.92	0.59	1.91
KIF23	1.38	1.5	3.71	0.89	0.45	1.32
LINC00856	1.38	0.5	0.11	0.42	0.16	0.04
KRT72	1.37	6.4	9.77	2.75	0.49	2.33
CXCR2	1.37	1.95	1.64	1.37	0.19	0.72
CORO2A	1.37	3.02	2.01	1.37	0.47	0.97
ATP13A5	1.36	2.18	4.49	0.95	0.07	1.74
GATA6-AS1	1.36	0.63	2.04	0.25	0.12	0.74
RP11-627K11.6	1.36	0	0.81	0	0	0.68
KIF20A	1.35	1.07	2.96	0.99	0.29	0.89
DNAAF3	1.35	6.18	1.52	0.98	0.77	0.31
RP11-510J16.5	1.35	0.28	0.27	0.08	0.08	0.22
SERPINB12	1.34	3.27	1.86	1.8	0.09	0.56
CHST15	1.34	2.94	2.93	1.37	0.66	1.44
RP11-762I7.5	1.34	1.51	1.27	0.26	0.69	0
MYO5C	1.33	0.8	2.08	0.74	0.23	0.81
AC084809.2	1.33	1.06	0.7	0.63	0	0.61
SYT15	1.33	3.12	1.97	0.53	0.52	0.79
PATL2	1.33	2.1	2.7	0.21	1.19	1.58
KIF11	1.32	0.92	2.01	0.84	0.35	0.85
WIF1	1.31	8.15	19.3	1.89	1.14	4.09
RP11-879F14.2	1.31	0.5	1.86	0.96	0.11	0.52
RSPO1	1.31	7.31	3.26	0.85	1	0.82
PRR15	1.31	0.2	0.75	0.65	0.19	0.28
MYOM3	1.31	1.06	0.78	0.6	0.26	0.37
CTB-60B18.18	1.3	6.36	7.93	2.09	1.28	2.79
RSPH14	1.3	1.86	0.25	0.56	0.17	0.21
CTA-398F10.2	1.3	2.77	1.44	0.16	0	0.78
RP11-624M8.1	1.29	0.15	0.8	0.63	0	0.12
LINC01607	1.29	0	0.12	0.54	0	0.09
SPACA3	1.29	0	0	0.19	0.17	0
CATIP-AS1	1.29	0.49	0.12	0.18	0.32	0.24
RP11-216L13.19	1.28	2.46	2.91	1.01	0.94	0.89
RP11-324E6.10	1.28	2.05	1.59	0.72	0.46	1.17
RP11-791G15.2	1.28	0.55	0.74	0.56	0.31	0
HIST2H2AB	1.28	0	0	0.28	0	0
CYP2C18	1.27	1.46	1.9	1.25	0	0.97
AP006222.2	1.27	2.34	0.77	0.61	1.32	0.22
CA3	1.27	2.54	5.67	0.35	0.3	3.19
CTD-2017F17.2	1.27	3.64	14.13	0.34	1.01	2.3
PPP1R14D	1.27	0.72	0.42	0.26	0	0.07
CEP57L1	1.26	2.01	4.44	0.79	1.53	0.87
RP11-395I6.3	1.26	4.24	7.9	0.73	0.89	1.91
CDC25C	1.26	0.52	1.65	0.62	0.18	0.64
AC004069.2	1.26	1.61	0.88	0.14	0.15	0.12
LINC01405	1.26	0	0.22	0	0	0.27
ADGRL4	1.25	5.83	6.01	1.15	0.95	3.98
SP5	1.25	3.14	2.3	1.04	0.9	1.39
ZNF711	1.25	2.81	4.04	0.85	0.95	2.02
CTD-3075F15.1	1.25	0.17	0.12	0.7	0	0
ZDHHC23	1.25	1.11	1.85	0.63	0.25	0.73
HAP1	1.25	0.96	1.97	0.58	0.02	1.26
TNFRSF10A	1.24	1.34	1.94	1.23	0.16	0.67
CTD-2555C10.3	1.24	0.3	1.17	0.88	0.03	0.38
RP11-54O7.3	1.24	0.9	6	0.78	0.48	2.65
CFAP74	1.24	0	0.22	0.29	0.08	0.31
RP11-341G23.4	1.24	0.5	0.85	0.27	0.09	0.29
ZNF440	1.23	3.34	6.03	1.48	1.37	1.68
LINC00958	1.23	3.52	1.36	0.93	0.73	1.25
CTB-43E15.1	1.23	0.49	0	0.69	0	0
LA16c-360H6.1	1.23	0.87	0.63	0.46	0	0.5
RP11-10L7.1	1.23	0.29	0.11	0.19	0.1	0.16
HSPA4L	1.22	1.26	1.62	0.78	0.55	0.67
RP1-261D10.2	1.22	0.71	0.95	0.72	0	0.16
MORN3	1.22	2.63	3.76	0.51	0.31	1.53
LL21NC02-1C16.2	1.22	2.4	1.34	0.11	0	1.31
GRIK5	1.21	1.92	2.81	0.66	0.44	1.66
CDHR4	1.21	0.15	1.02	0.4	0.06	0.16
RP11-211N8.2	1.21	0.37	0.41	0.26	0.55	0.15
CTC-344H19.4	1.21	0.56	0.9	0.16	0	0.37
C6orf15	1.2	5.46	2.49	1.48	0.45	0.93
TMPRSS6	1.2	5.21	9.08	0.57	1.17	4.27
NUAK1	1.19	4.25	4.44	1.32	0.82	1.87
LINC01564	1.19	0	0.75	0.13	0	0.33
PRMT5-AS1	1.19	1.38	1.07	0.02	0.72	0.96
MRVI1	1.18	1.83	4.11	1.16	0.51	1.87
RP11-290F24.6	1.18	2.98	1.77	0.72	1.25	0.75
MASTL	1.18	2	3.53	0.71	1.07	1.26
COX6B2	1.18	3.68	5.38	0.58	0.46	3.22
CCDC166	1.18	0.34	0.03	0.37	0.13	0
EPPK1	1.17	6.37	4.82	2.2	0.93	1.94
CTD-2547L24.3	1.17	2.88	2.83	1.1	0.47	1.01
AC091729.7	1.17	4.31	1.74	0.92	0.43	0.35
FCN1	1.17	6.5	1.26	0.88	1.64	0.99
BEST4	1.17	1.9	3.68	0.81	0.17	1.6
CTD-2201E18.3	1.17	1.27	0.62	0.31	0.7	0.49
RP11-849F2.5	1.17	0	1.7	0	0	0.32
RP5-1158E12.3	1.16	0.31	0.41	0.32	0	0.25
AL137860.1	1.16	1.88	2.28	0	0.35	0.25
ITGB8	1.15	0.85	2.37	0.75	0.42	1
RP11-734K21.5	1.15	0.19	0.22	0.22	0.03	0.1
RP11-49K24.3	1.15	4.21	5.74	0	1.96	1.48
RP1-197B17.4	1.15	1.23	0.43	0	0.23	0.51
RAET1L	1.14	3.12	0.55	0.73	0.41	0.14
P2RY4	1.14	0.12	0.09	0.43	0	0.05
AC093818.1	1.14	0.54	0.57	0.12	0.28	0.54
RP5-884C9.2	1.13	7.83	4.46	1.71	1.23	1.56
CACNA1H	1.13	45.12	7.93	1.61	6.09	4.91
MACC1	1.13	0.53	0.99	0.45	0.06	0.45
RP11-481F24.3	1.13	2.63	2.04	0.39	0.5	0.38
RAPSN	1.13	0.5	0.6	0.19	0.16	0.23
LINC01621	1.13	0.69	0.12	0.18	0	0.44
LINC00106	1.13	0.16	2.01	0.18	0.21	0.39
LINC00106	1.13	0.16	2.01	0.18	0.21	0.39
APCDD1L-AS1	1.13	1.17	4.9	0.14	0.29	1.21
RP11-231D20.2	1.12	1.97	1.32	0.92	0	0.86
LACRT	1.12	0	6.31	0.71	0	1.37
IL18R1	1.12	2.33	2.53	0.59	0.54	0.98
RP13-415G19.2	1.12	2.16	2.04	0.5	0.14	0.87
DLG2	1.11	4.79	3.26	0.93	0.87	0.9
RP11-757F18.5	1.11	5.41	4.09	0.89	0.37	1.04
RP11-173B14.4	1.11	2.3	2.4	0.5	1.09	0.64
MPP6	1.11	1.3	1.88	0.4	0.52	0.86
CTD-2240J17.2	1.11	0	0.48	0.23	0	0.46
LINC01515	1.1	2.11	3.68	1.08	0.92	0.91
MPPED1	1.1	1.14	14.78	0.66	0.14	2.66
RP11-676J12.9	1.1	0.33	0.6	0.18	0.37	0.14
KB-208E9.1	1.1	1.46	2.1	0.05	0.91	1.08
LIPN	1.09	2.52	1.39	1.21	0.05	0.27
CCR2	1.09	2.43	1.93	0.95	0.58	1.04
FAM179A	1.09	0.87	2.72	0.66	0.16	0.81
FCGR3B	1.09	0.07	1.24	0.42	0	0.19
SLC15A2	1.09	0.77	0.47	0.41	0.37	0.23
RP1-134E15.3	1.09	0	0	0.2	0	0.33
RP11-489E7.4	1.09	0.89	1.8	0.19	0.1	0.79
AC004067.5	1.09	0.9	0.94	0.19	0.2	0.31
CTB-39G8.3	1.08	3.85	2.72	1.81	0.86	1.13
ATAD2	1.08	1.2	2.54	0.56	0.43	1.18
RP11-298I3.6	1.08	1.56	1.45	0.45	0.81	0.61
HMGN5	1.08	3.14	5.97	0.17	0.51	0.67
PAGE2B	1.08	0.16	0.83	0.17	0	0.28
GPR12	1.07	0.61	1.24	0.96	0.16	0.32
RP11-524F11.2	1.07	0	0.94	0.47	0.51	0
PARD6B	1.07	0.61	1.13	0.43	0.15	0.61
RP1-80N2.2	1.07	1.14	0.65	0.27	0	0
LL22NC03-75H12.2	1.07	0.17	0	0.18	0	0.16
MAP3K5	1.06	2.18	3.46	0.9	0.86	1.11
HIST1H4D	1.06	0.58	0	0.56	0	0
LINC00592	1.06	1.33	0.86	0.5	0.17	0.18
STAT4	1.06	1.12	2.69	0.3	0.62	0.92
RP11-352G9.1	1.06	1.36	0.58	0	0	0.39
IL1F10	1.05	7.43	3.43	1.2	0.18	0.56
CLCA4	1.05	2.32	5.54	0.91	0.44	0.63
RP11-313P22.1	1.05	0.9	3.12	0.7	0.25	1.12
ACE2	1.05	0.1	0.16	0.26	0.06	0.23
ZNF695	1.05	0	0.31	0.25	0.08	0.2
UGT3A2	1.04	7.81	5.25	1.64	0.3	3.9
RP11-521D12.5	1.04	4.21	1.25	1.09	0.47	0.62
ANKS1B	1.04	2.78	1.44	0.58	0.33	0.92
ECEL1	1.04	0.63	2.36	0.37	0.15	1.4
RP11-461L13.3	1.04	2.87	0.69	0.34	0.71	0.27
C1orf61	1.04	0.2	0.43	0.13	0.02	0.16
TM4SF19-AS1	1.04	0.13	1.18	0	0.23	0.28
CEP55	1.03	1.06	1.56	0.8	0.02	0.72
TNFRSF13C	1.03	1.41	2.36	0.66	0.12	1.06
CTD-2313J17.5	1.03	0.96	0.96	0.36	0.27	0.71
RP11-256L6.3	1.03	1.39	1.06	0.31	0	0
ZNF730	1.03	0	0.21	0.04	0	0.03
AC131097.4	1.02	2.59	2.02	0.87	0	0.66
SLC9A2	1.02	0.28	0.7	0.31	0.03	0.27
IYD	1.02	0.27	0.03	0.24	0	0.01
GS1-293C5.1	1.02	0	0.71	0	0	0.29
RP11-876N24.3	1.01	3.57	2.38	0.9	0.82	1.62
NUF2	1.01	1.51	2.82	0.81	0.2	0.51
CALY	1.01	1.69	1.04	0.51	0.44	0.82
C9orf139	1.01	2.68	2.08	0.28	0.59	0.7
RP11-112J3.16	1.01	0	1.53	0.19	0	0.15
RP11-356N1.2	1.01	0.02	0.33	0	0.07	0
RP11-462G2.1	1	20.68	5.62	2.2	0.91	1.53
CHODL	1	1.25	1.71	0.54	0.13	0.71
CTC-429L19.3	1	0	0.47	0.36	0	0.28
RP11-536O18.1	1	1.53	3.42	0.32	0.17	0.52
RP11-755F10.1	1	0	0.18	0.28	0	0
RP11-250B2.6	1	0.41	0.9	0.26	0.34	0.49
RP11-297D21.2	1	1.07	2.4	0.19	0	1.05
KISS1	1	0	0.79	0.09	0	0.17
CCDC150	1	2.31	2.62	0	0.21	0.98
AC068831.16	1	1.72	1.65	0	0.24	0.36
DDX60L	0.99	2.92	5.12	0.84	1.37	1.9
PLCB4	0.99	1.03	1.92	0.37	0.24	0.46
RP1-239B22.5	0.99	0.85	1.13	0.19	0.59	0.61
RP11-14C10.3	0.99	2.86	1.41	0.16	0.5	0
RP11-1182P23.5	0.99	0.27	0.18	0	0.3	0
RP11-169E6.1	0.99	0	0.33	0	0.17	0.26
PIK3R6	0.98	3.53	3.54	1.17	0.8	1.92
RP11-696N14.1	0.98	1.6	1.91	0.63	0.39	0.96
AC018647.3	0.98	1.01	0.82	0.55	0.34	0.33
PPP1R36	0.98	0.78	1.57	0.38	0.63	0.6
RP11-1260E13.4	0.98	1.69	0.44	0.34	0.48	0.44
EPB42	0.98	0.03	0.23	0.03	0	0.48
RP11-2C24.4	0.97	4.3	3.99	0.93	1.57	1.26
AC074286.1	0.97	1.92	1.45	0.71	0.49	0.76
CXCL17	0.97	0.4	0.31	0.52	0	0.16
ZGRF1	0.97	1.13	1.77	0.32	0.45	0.56
RP11-736K20.5	0.97	0.31	2.74	0.29	0.2	0.76
RP11-830F9.5	0.96	5.47	2.09	1.83	1.21	0.68
CCDC138	0.96	1.33	2.28	0.66	0.72	0.59
ACTN1-AS1	0.96	0.17	0.49	0.36	0.19	0
CTD-2523D13.2	0.96	0.29	0.53	0.31	0	0
AL928654.7	0.96	0.43	1.15	0.24	0	0.6
RP11-548B3.3	0.96	2.45	1.47	0	0.81	0.27
RP1-137D17.2	0.95	3.42	0.98	0.75	0.45	0.61
TMEM71	0.95	1.32	1.25	0.4	0.28	1.06
LRRC70	0.95	1.74	2.6	0.38	0.72	1.39
SLITRK4	0.95	0.2	0.74	0.36	0.12	0.44
MAST4-AS1	0.94	0.84	0.7	0.41	0.42	0.13
GALNT4	0.94	0.62	1.28	0.33	0.55	0
RP4-647C14.3	0.94	1.07	1.45	0.25	0.17	0.14
RP11-524D16__A.3	0.94	0.2	0.9	0.21	0	0.35
AC002985.3	0.94	0	0	0.17	0	0
AC114730.3	0.94	0.12	1.03	0.09	0	0.48
FAM83E	0.93	3.54	4.28	1.4	0.77	0.9
LYG1	0.93	1.53	1.55	0.47	0.72	0.39
RP11-201K10.3	0.93	0	0	0.26	0	0
SYCN	0.93	0.37	0.64	0.13	0	0
AP000240.9	0.92	0.79	3.61	0.82	0.66	0.99
ABCB1	0.92	5.2	3.22	0.76	1.53	0.93
CENPF	0.92	0.98	5.14	0.71	0.92	0.94
NEK2	0.92	0.66	1.52	0.54	0.28	0.45
DACH1	0.92	0.42	2.71	0.48	0.24	1.28
RP11-118K6.3	0.92	0.37	0.72	0.39	0	0.42
DNAJC28	0.92	0.39	0.7	0.32	0.28	0.33
OLIG3	0.92	0.07	0	0.32	0	0.02
ZHX1-C8orf76	0.92	0.99	1.19	0.32	0.49	0.47
RP3-340N1.2	0.92	0.05	0.07	0.21	0	0.09
CASQ1	0.92	0.56	0.87	0.19	0.08	0.32
RP11-111F5.3	0.92	1.12	1.97	0.14	0.61	0.59
RP11-514P8.7	0.92	0.25	0	0.14	0	0
CTC-273B12.5	0.92	0.17	0.61	0	0.11	0.38
RP11-155G14.6	0.92	0.6	0.31	0	0	0.73
HOXA7	0.91	8.55	0.64	0.85	1.55	0.08
CTC-327F10.5	0.91	1.49	0.9	0.16	0.08	0.26
RP11-110I1.13	0.91	3.97	2.12	0	1.7	0.38
AC009299.3	0.9	0.78	1.7	0.82	0.08	0.75
TACR1	0.9	2.08	1.26	0.59	0.35	0.78
CNGA1	0.9	1.85	1.38	0.47	0.43	0.51
HMMR	0.9	0.73	0.93	0.36	0.15	0.36
NDC80	0.9	1.26	3.01	0.3	0.16	1.19
RP11-372B4.3	0.9	0.58	0.68	0.2	0	0.49
ANKRD66	0.9	0	0	0.08	0	0
AP003419.11	0.89	7.99	33.49	1.03	2.73	2.61
FFAR2	0.89	1.01	1.7	0.54	0.15	1.01
PRKCQ-AS1	0.89	1.87	2.98	0.39	0.05	1.08
SEC14L3	0.88	0.17	0	0.28	0	0.11
RP11-415F23.2	0.88	1.21	1.18	0.14	0.75	0.57
RP11-139H14.5	0.88	0.2	0.03	0.09	0.22	0.05
SMG7-AS1	0.88	0.04	0.11	0.02	0	0.05
GALNT8	0.87	1.19	3.8	0.88	0.11	1.37
IFNLR1	0.87	2.31	2.52	0.81	0.52	1.29
RP11-534L20.5	0.87	2.01	0.56	0.65	0	0.13
LINC01305	0.87	1.6	3.44	0.58	0.6	1.29
CLEC5A	0.87	2.33	1.31	0.5	0.26	0.88
SLFN13	0.87	0.54	1.57	0.49	0.18	0.76
CAPZA3	0.87	0.68	1.23	0.21	0.11	0.47
RP11-344P13.6	0.87	0	0.13	0	0	0.16
FZD10	0.86	4.29	4.46	2.05	0.82	1.72
FLRT3	0.86	1.85	2.89	0.9	0.38	1.33
GPAT3	0.86	2.19	2.01	0.86	0.47	0.97
ZNF799	0.86	1.31	1.99	0.78	0.65	0.62
RP1-124C6.1	0.86	0.73	0.64	0.77	0	0.26
AK7	0.86	2.07	1.29	0.72	0.32	0.47
CLEC4F	0.86	1.1	0.56	0.54	0.16	0.36
SLC23A3	0.86	1.8	2.11	0.5	0.69	0.87
MYRFL	0.86	0.49	0.91	0.45	0	0.14
OTOF	0.86	0.24	0.04	0.2	0.01	0.02
PKHD1L1	0.85	0.54	1.71	0.38	0.2	0.3
FAM209B	0.85	0.54	1.36	0.29	0.3	0.48
HOTAIR	0.85	3.78	0.21	0.2	0.43	0.12
RP11-798G7.6	0.85	6.87	2.37	0.17	2.12	2.5
C11orf65	0.85	0.34	0.37	0.02	0.18	0.22
XX-FW81066F1.2	0.85	0	0	0	0.19	0
FAM153B	0.84	2.38	0.84	0.74	0.05	0.35
CTB-113P19.4	0.84	2.43	1.54	0.5	0.34	0.28
RASGRP1	0.84	1.76	1.41	0.47	0.22	0.89
LINC01213	0.84	0	0.13	0.38	0	0
RP11-336A10.4	0.84	0	0.52	0.21	0	0.43
CTA-292E10.8	0.84	0.73	0.61	0	0.27	0.14
LIF	0.83	11.53	2.73	1.16	1.9	2.53
LPAR3	0.83	1.38	1.91	0.73	0.3	0.6
CTD-2027I19.3	0.83	1.5	0.6	0.61	0.34	0.48
VNN3	0.83	0.08	0.1	0.23	0	0.13
RP11-27K13.3	0.83	0.22	0.17	0.19	0.12	0.12
XXbac-BPG27H4.8	0.83	0.44	0.28	0.16	0	0.13
RP11-130L8.1	0.83	1.65	2.07	0.13	0.48	0.47
SPINT3	0.83	0.18	0	0	0.2	0
SCTR	0.83	0.89	1.41	0	0.17	0.38
RP11-367H1.1	0.82	0.95	0.99	0.47	0	0.32
AL161668.5	0.82	0.36	0	0.38	0	0.15
NFIA-AS1	0.82	2.22	0	0.3	0	0
ZFR2	0.82	0.01	0.94	0.16	0.23	0.4
RP11-407P15.2	0.82	0	0.12	0.06	0	0
IGSF10	0.81	3.65	6.83	0.78	1.76	2.7
LINC00202-1	0.81	2.12	2.64	0.77	0.76	0.69
RP11-46F15.2	0.81	1.73	1.85	0.46	0.48	1.03
RP11-66D17.5	0.81	0.87	0.6	0.45	0	0.18
HOXC11	0.81	2.68	0.23	0.34	0.4	0.06
SPAG17	0.81	1.59	1.83	0.15	0.27	0.77
RP4-569M23.2	0.81	0.13	0.1	0.03	0	0.09
RP5-1007H16.1	0.81	0.29	0.5	0	0.21	0
CTD-2017F17.1	0.81	1.52	1.21	0	0.24	0.72
SLN	0.8	0.94	3.41	0.72	0	1.27
BIN2	0.8	1.46	2.42	0.46	0.43	1.44
HOXA-AS2	0.8	1.1	1.24	0.24	0.18	0.33
GBP5	0.8	0.51	1.7	0.12	0.32	0.81
CHRNA1	0.8	0.16	0.09	0.11	0	0.06
AKR1D1	0.8	0.13	0	0.08	0	0.02
RP11-677O4.6	0.8	1.52	1.98	0	0	0.75
WFDC10B	0.8	0.18	1.73	0	0	1.01
BDKRB2	0.79	1.47	1.36	0.77	0.38	0.34
AGAP11	0.79	2.72	2.34	0.53	1.1	1.23
GPR39	0.79	0.19	0.46	0.4	0.03	0.23
RP11-22C11.2	0.79	0.53	0.54	0.07	0.02	0.23
AC109333.10	0.79	1.69	0.98	0	0.4	0.73
RP11-383C5.3	0.79	0.14	0.09	0	0.07	0.03
GIMAP8	0.78	1.91	5.46	1.15	0.51	2.04
RP11-465N4.4	0.78	0.52	1.22	0.61	0.39	0.11
AC116614.1	0.78	3.47	5.15	0.59	0.15	1.54
BUB1B	0.78	0.67	3.86	0.55	0.13	0.88
MIR3179-1	0.78	0.4	0.43	0.13	0.36	0.31
RP11-545A16.4	0.78	0	0.14	0.13	0	0
GLIS3-AS1	0.78	0.08	0.5	0.09	0.18	0.15
ZNF93	0.77	1.14	1.85	0.86	0.43	0.48
ZDHHC11B	0.77	2.79	4.58	0.8	0.49	0.5
RP11-50C13.1	0.77	1.1	0.6	0.44	0.31	0.35
BTBD16	0.77	2.03	2.4	0.39	0.11	0.73
CTD-2140B24.6	0.77	0.28	0	0	0	0.22
RP5-1057I20.2	0.76	0.12	0.77	0.41	0	0.32
LRIT2	0.76	2.27	1.67	0.19	0.27	0.26
GP6	0.76	0.83	0.61	0.18	0.29	0.41
RP11-74J13.9	0.76	0.97	1.63	0.17	0.54	0.96
RP11-785D18.3	0.76	0.54	0	0	0.2	0.15
MMP12	0.75	0.07	8.33	0.63	0.05	1.39
SPRED3	0.75	0.71	1.08	0.55	0.23	0.35
TBC1D31	0.75	1.05	1.89	0.47	0.5	0.69
CDCA2	0.75	0.34	0.86	0.31	0.06	0.24
RP11-350J20.5	0.75	0.79	0.75	0.31	0.21	0.37
RP11-664D1.1	0.75	0.61	0.21	0.3	0	0.08
HMCN2	0.75	3.08	4.29	0.3	0.42	2.67
AC079807.2	0.75	2.1	0.8	0.21	0.66	0.86
SLC44A5	0.75	0.03	0.25	0.06	0.04	0.12
C12orf54	0.75	0.67	0.6	0	0.37	0.56
RP5-968P14.2	0.74	0.35	0.82	0.38	0.05	0.42
EXO1	0.74	0.23	1.22	0.3	0.1	0.27
SLC30A10	0.74	0.09	0.13	0.23	0	0.04
RP11-574F21.2	0.74	0.26	0.19	0.14	0	0.11
AC115522.3	0.74	0.52	0.86	0.14	0	0.22
RP3-330M21.5	0.74	0	0.45	0.11	0.04	0
CYP4F35P	0.74	0.44	6.36	0.03	0.12	1.02
FCGR3A	0.73	0.51	1.26	0.63	0.05	0.44
HOXA5	0.73	6.55	0.09	0.53	2.1	0.05
ABC12-49244600F4.4	0.73	1.47	1.13	0.16	0.27	0.4
MGC45922	0.73	0.14	0.88	0.08	0.07	0.43
FLJ46284	0.73	0.06	0.12	0.07	0.11	0.25
CTD-2366F13.2	0.73	1.18	1.24	0	0.22	0.33
LINC01436	0.72	0.61	1.68	0.44	0.17	0.31
AP001350.4	0.72	0.48	0.92	0.36	0.11	0.55
CALN1	0.72	1.41	0.75	0.28	0.35	0.33
RP11-325L12.6	0.72	0	0.49	0	0	0.29
LINC01229	0.71	2.31	5.51	1.22	0.49	1.36
WNT2B	0.71	3.46	1.75	0.76	0.78	0.66
PCDH19	0.71	0.65	0.78	0.41	0.16	0.41
RP11-2E11.9	0.71	2.59	1.68	0.35	0.84	0.75
RBAKDN	0.71	1.58	1.87	0.29	0.17	0.76
AC004490.1	0.71	0.46	0.39	0.29	0.07	0.19
ASPM	0.71	0.96	1.69	0.16	0.15	0.43
RP11-567F11.1	0.71	0.76	0.55	0.16	0	0.26
GHRL	0.71	1.47	0.81	0.14	0.25	0.59
RP11-473M20.5	0.7	1.35	2.76	0.98	0.24	1.18
AC006273.5	0.7	1.96	4.26	0.87	0.39	1.2
RP11-380N8.7	0.7	1.39	1.09	0.48	0.71	0.31
RASGEF1A	0.7	0.88	1.07	0.46	0.22	0.45
SELE	0.7	2.67	2.04	0.34	0.13	0.53
SP140	0.7	0.82	1.43	0.27	0.25	0.29
LRRCC1	0.7	1.46	2.97	0.26	1.22	0.66
LRFN2	0.7	0.03	0.08	0.24	0	0.08
RP11-968A15.2	0.7	0.33	1.13	0.18	0.18	0.51
AC009133.15	0.7	0	9.08	0	0	1.06
CTD-2291D10.4	0.7	0	0	0	0	0.11
SOX21-AS1	0.69	3.8	2.83	1.05	0.54	1.01
SCARNA9	0.69	0.38	1.2	0.75	0	0
OSBPL6	0.69	1.82	1.78	0.54	0.29	0.58
NCAPG	0.69	0.91	1.86	0.31	0.08	0.46
RP4-625H18.2	0.69	0.77	0.58	0.3	0	0.5
C5orf34	0.69	0.5	1.43	0.26	0.36	0.57
LINC01164	0.69	0	0	0.1	0.01	0.04
IQCJ-SCHIP1	0.68	1.48	5.73	0.69	0.91	1.51
TMEM266	0.68	3.25	2.54	0.65	0.81	1.44
RP11-324O2.3	0.68	0.72	1.83	0.58	0.5	0.4
LTA	0.68	0.55	0.7	0.49	0.04	0.31
ZNF443	0.68	1.46	0.97	0.44	0.5	0.45
C1RL-AS1	0.68	2.91	1.6	0.39	0.84	0.97
SCIN	0.68	0.81	2.32	0.36	0.22	0.49
LONRF3	0.68	0.08	0.32	0.31	0.03	0.07
AMBP	0.68	0.17	0.63	0.04	0.08	0.34
PPY	0.68	0.99	0.51	0	0	0.58
RP11-10J21.6	0.68	0	0.5	0	0.27	0.2
RP5-875H18.9	0.68	0.12	0.36	0	0	0.1
KRT26	0.67	0	5.81	1.19	0	0.86
CEP162	0.67	1.38	3.13	0.27	1.2	0.65
LINC00460	0.67	0.17	0	0.17	0	0
CCDC7	0.67	0.34	0.47	0.12	0.17	0.36
C4BPB	0.67	0.12	0.43	0.11	0.17	0.04
C14orf178	0.67	0.18	0.51	0	0	0.59
CD3EAP	0.66	1.77	12.47	0.94	1.78	1.85
CP	0.66	2.09	2.83	0.91	0.58	0.69
ERG	0.66	2.11	3.52	0.87	0.58	1.37
REEP1	0.66	1.28	1.56	0.76	0.36	0.52
HOXA9	0.66	17.51	0.11	0.51	2.93	0.31
COL6A6	0.66	0.82	10.65	0.51	0.27	4.83
APLF	0.66	1.06	1.4	0.39	0.55	0.43
CTD-2047H16.2	0.66	0.9	0.6	0.32	0.33	0.26
CCK	0.66	0.35	1.74	0.3	0	0.43
MAFA-AS1	0.66	1.9	0.65	0.25	0.53	0.39
LINC01170	0.66	0.7	0.08	0.22	0.11	0.09
OTOP3	0.66	0.17	0.09	0.02	0	0.02
LINC01208	0.66	0.35	3.35	0	0	1.05
RP11-449G16.1	0.66	0.35	0.25	0	0.2	0.3
RP11-561B11.2	0.66	0.32	0.61	0	0.08	0
RP3-426I6.6	0.66	0.71	0.23	0	0	0.28
CGA	0.65	0	9.88	0.81	0	4.34
WNT16	0.65	6.47	4.73	0.77	0.89	1.54
RP11-489D6.2	0.65	1.05	0.27	0.73	0	0.16
MICALCL	0.65	1.51	0.67	0.65	0.22	0.17
LINC01549	0.65	0.52	0.39	0.47	0	0
RP11-747H7.3	0.65	0.62	0.87	0.39	0.11	0.33
C1orf132	0.65	1.46	1.37	0.35	0.54	0.63
CTA-221G9.12	0.65	0.29	0.39	0.25	0	0.25
RP11-798K3.3	0.65	0.43	0.97	0.18	0.38	0.45
PTPRQ	0.65	0.02	0.3	0.04	0	0
SPINK6	0.64	0	0.92	0.3	0	0.08
EPHA1-AS1	0.64	0.02	0.15	0.18	0	0
RP11-171I2.4	0.64	1.09	0.89	0.14	0.14	0.12
DCST1	0.64	0.53	0.86	0.14	0.17	0.07
RP5-864K19.6	0.64	0.15	0.06	0	0.02	0
P2RY1	0.63	1.68	2.42	0.69	0.36	0.7
RASSF6	0.63	0.99	0.76	0.42	0.16	0.21
TFR2	0.63	2.14	1.37	0.35	0.56	0.81
LINC00675	0.63	0.6	1.57	0.34	0.19	0.77
RP11-265E18.1	0.63	0.67	0.65	0.31	0.32	0.17
GALNT13	0.63	0.11	0.86	0.29	0.26	0.14
CTD-2194D22.3	0.63	0.68	0.63	0.24	0	0.19
HIST1H2BH	0.63	0.36	0.19	0.2	0.07	0.12
PLCXD2	0.63	0.03	0	0	0.03	0
SDPR	0.62	2.07	10.4	0.77	1.39	4.08
SCT	0.62	0.34	1.76	0.68	0	0.53
RP11-84C10.4	0.62	0.17	0.38	0.22	0.09	0.16
ODF4	0.62	0.22	0	0.16	0	0.06
RPTN	0.62	3.4	2.1	0.13	0.23	0.21
LRRC39	0.62	0.61	0.91	0.12	0.27	0.42
TONSL-AS1	0.62	1.34	0.62	0	0.5	0.18
PTGFR	0.61	1.52	2.51	0.63	0.7	0.96
ESF1	0.61	1.92	3.13	0.6	1.07	1
RPS6KA6	0.61	0.4	0.86	0.23	0.12	0.33
AC004231.2	0.61	2.86	0.92	0.15	0.16	0.19
RP11-101C21.4	0.61	0.07	0	0.15	0	0
CFAP57	0.61	0.1	0.31	0.14	0	0.08
CRISP2	0.61	0	0.22	0.12	0	0
RP11-416N2.4	0.61	0.17	1.28	0.11	0.19	0.37
GIPC2	0.6	2.28	1.47	0.57	0.25	0.72
CTD-2165H16.4	0.6	1.32	0.6	0.45	0.42	0.22
ARHGAP11B	0.6	0.82	1.9	0.36	0.21	0.51
HESX1	0.6	0.73	1.23	0.21	0.55	0.47
RP11-575A19.2	0.6	0	0.46	0	0	0.14
SLC2A12	0.59	0.49	0.66	0.6	0.05	0.18
VWA2	0.59	0.53	2.73	0.59	0.09	0.87
DLGAP5	0.59	0.66	1.4	0.55	0.16	0.36
ZNF625	0.59	1.98	2.66	0.48	0.46	0.72
RP1-130H16.18	0.59	0.89	0.99	0.38	0.27	0.38
CTD-2260A17.3	0.59	1.05	0.59	0.22	0	0.17
CELF4	0.59	0.18	0.19	0.22	0.14	0.1
RP11-554A11.4	0.59	0.63	0.61	0.17	0.22	0.14
AC107081.5	0.59	0.45	0.65	0	0.38	0.32
CCR6	0.58	1.86	1.45	0.72	0.33	0.52
CPEB3	0.58	0.61	1.07	0.48	0.23	0.34
AMDHD1	0.58	0.69	0.94	0.29	0.42	0.21
SPESP1	0.58	0.21	0.61	0.26	0.3	0
RP11-343C2.12	0.58	0.42	0	0.18	0	0.25
RP4-584D14.5	0.58	0	0.54	0	0	0.32
BTC	0.57	8.38	3.69	1.06	0.28	1.63
[truncated: 1,723 more rows]

## Sheet: Human Nevus Skin Up GO
Category	Term	Count	%	PValue	Genes	List Total	Pop Hits	Pop Total	Fold Enrichment	Bonferroni	Benjamini	FDR
GOTERM_BP_DIRECT	GO:0007155~cell adhesion	44	4.07031	7.42151e-06	NRP2, PLXNC1, SCN1B, ATP1B2, BCAN, L1CAM, CDH2, PCDHB11, VCAM1, IGSF11, CGREF1, LGALS3BP, CD44, SORBS2, CNTNAP1, GPNMB, CEACAM1, SPP1, SPON1, PRKCA, ICAM1, FLRT1, CNTNAP4, ATP4B, ADAM23, PCDHB6, PCDHB3, LRRN2, NLGN1, PPFIBP1, CD99, MFGE8, ADGRG1, EMILIN1, THY1, NCAM1, NCAM2, LSAMP, CNTN1, CNTN4, TGFB1I1, OMG, CHL1, FEZ1	772	459	16792	2.08509	0.0190528	0.0190528	0.0131453
GOTERM_BP_DIRECT	GO:0007399~nervous system development	30	2.77521	5.95877e-05	NDN, FGF14, L1CAM, GPM6B, PAX3, PCDHB11, GDNF, EDNRB, SCRG1, TPP1, GPSM1, MSI1, PTN, APBA2, DCX, FZD9, PCDHB6, PCDHB3, NLGN1, DPYSL4, HES6, GAS7, GJB1, DOK5, LSAMP, GDF11, MPPED2, CNTN4, SCN8A, FEZ1	772	287	16792	2.27365	0.143119	0.0743212	0.105498
GOTERM_BP_DIRECT	GO:0042438~melanin biosynthetic process	6	0.555042	0.000190454	DCT, MYO5A, SLC45A2, TYRP1, TYR, PMEL	772	13	16792	10.0391	0.389638	0.15174	0.336824
GOTERM_BP_DIRECT	GO:0034220~ion transmembrane transport	23	2.12766	0.000271473	FXYD1, ATP4A, SGK3, ATP1B2, ATP4B, GABRA5, SLC24A5, OSTM1, FXYD5, FXYD7, GJC1, AQP2, TPCN2, BEST1, GRIA1, SLC9B1, UNC80, SLC9B2, ATP8B2, ANO5, NALCN, CLCN7, ATP8A1	772	210	16792	2.38228	0.505275	0.16133	0.479785
GOTERM_BP_DIRECT	GO:0007417~central nervous system development	16	1.48011	0.000393442	NES, NDN, PTPRZ1, ADAM23, ARNT2, BCAN, COL2A1, MAL, TIMP2, MBP, NRCAM, S100B, TPP1, POU3F3, DCX, NHEJ1	772	120	16792	2.90017	0.639406	0.184538	0.694639
GOTERM_BP_DIRECT	GO:0007158~neuron cell-cell adhesion	6	0.555042	0.000576104	NCAM2, CDK5R1, NRXN2, NLGN1, CNTN4, NLGN3	772	16	16792	8.15674	0.775458	0.22038	1.01559
GOTERM_BP_DIRECT	GO:0050808~synapse organization	8	0.740056	0.000627837	MYO5A, ELFN1, RAB39B, SNCB, LRRTM4, SNCA, NLGN1, NLGN3	772	33	16792	5.27304	0.803651	0.207491	1.10631
GOTERM_BP_DIRECT	GO:0007413~axonal fasciculation	6	0.555042	0.00104682	NRCAM, NCAM2, CDK5R1, NDN, CRTAC1, CNTN4	772	18	16792	7.25043	0.93378	0.287764	1.83815
GOTERM_BP_DIRECT	GO:0030318~melanocyte differentiation	6	0.555042	0.00175505	MYO5A, EDNRB, SOX10, TYRP1, C10ORF11, MITF	772	20	16792	6.52539	0.989465	0.397036	3.06363
GOTERM_BP_DIRECT	GO:0001501~skeletal system development	15	1.3876	0.00419115	AEBP1, ARSE, DLL3, BCAN, COL2A1, FRZB, EXTL1, CDKN1C, TNFRSF11B, GDF11, GDF10, BMPR1B, PHEX, COL11A2, ADAMTS4	772	137	16792	2.38153	0.999981	0.663322	7.16961
GOTERM_BP_DIRECT	GO:0006813~potassium ion transport	11	1.01758	0.00423118	KCNJ5, HCN1, KCNN1, ATP1B2, ATP4B, KCNA2, KCNN2, SLC24A5, KCNJ10, KCNJ13, KCNG2	772	82	16792	2.91786	0.999983	0.631802	7.23568
GOTERM_BP_DIRECT	GO:0030206~chondroitin sulfate biosynthetic process	6	0.555042	0.00497379	CHSY3, XYLT1, CHST9, CHST11, CSPG4, BCAN	772	25	16792	5.22031	0.999998	0.65939	8.4535
GOTERM_BP_DIRECT	GO:0007601~visual perception	19	1.75763	0.00529455	MYO5A, OCLM, SLC45A2, COL2A1, KCNJ10, VAX2, CYP4V2, GPR143, PDE6G, GJC1, TRPM1, PDE6C, TYR, HMCN1, LRAT, BEST1, CHRNB2, RLBP1, RGR	772	201	16792	2.05609	0.999999	0.653009	8.97485
GOTERM_BP_DIRECT	GO:0006486~protein glycosylation	13	1.20259	0.00569945	ST6GAL1, GCNT2, POC1B-GALNT4, EXTL1, B3GAT1, ST3GAL5, ST8SIA6, GALNTL5, ST3GAL4, GALNTL6, ST3GAL6, B4GALT6, SERP2	772	113	16792	2.50236	1	0.652931	9.62896
GOTERM_BP_DIRECT	GO:0008104~protein localization	9	0.832562	0.00651307	NRCAM, MARVELD1, WNK4, PLOD3, KIF5C, NPM1, NR0B1, GRASP, KIF26B	772	61	16792	3.20921	1	0.676688	10.9299
GOTERM_BP_DIRECT	GO:0007411~axon guidance	16	1.48011	0.00652524	NRP2, ZNF280A, CDK5R1, ZNF280B, SCN1B, EFNA2, KIF5C, L1CAM, EPHA5, NCAM1, ETV1, CNTN4, TUBB3, CHL1, FEZ1, KIF26B	772	159	16792	2.18881	1	0.653736	10.9493
GOTERM_BP_DIRECT	GO:0070327~thyroid hormone transport	4	0.370028	0.00657802	TTR, SLCO4A1, SLCO1C1, CRYM	772	9	16792	9.66724	1	0.634419	11.033
GOTERM_BP_DIRECT	GO:0016051~carbohydrate biosynthetic process	4	0.370028	0.00657802	ST8SIA6, CHST9, CHST11, CHST14	772	9	16792	9.66724	1	0.634419	11.033
GOTERM_BP_DIRECT	GO:0007165~signal transduction	72	6.6605	0.00800165	DLC1, MOK, FGF14, PLPPR4, RASSF8, PRKG2, TNFSF12, GDNF, CXCL10, TNFRSF11B, ARHGAP20, RLN1, PLA2G1B, CNTNAP1, STAM, RARB, PAG1, AKT3, RAP2B, IRS2, PTPRM, NRXN2, PKIG, PIK3CD, PKN1, HMGA2, ARRDC3, DAPK1, PRKD1, ARHGAP31, CCND3, TNFSF12-TNFSF13, CHL1, SRGAP1, NEK6, GRASP, ERBB3, CXCL9, CYTL1, GPR143, SOX8, IGF1R, LGALS3BP, RGS12, SLC35B2, ARHGAP42, NPM1, DKKL1, CDC42EP3, CAPN5, LRRN2, GABRA5, NR4A1,…	772	1161	16792	1.34892	1	0.685532	13.2646
GOTERM_BP_DIRECT	GO:0016339~calcium-dependent cell-cell adhesion via plasma membrane cell adhesion molecules	6	0.555042	0.00821433	PCDHB6, PCDHB3, NLGN1, CDH2, PCDHB11, DCHS1	772	28	16792	4.66099	1	0.675424	13.5934
GOTERM_BP_DIRECT	GO:0048468~cell development	7	0.647549	0.0092898	DCT, GDF1, ARID5B, GDF11, GDF10, GDF15, GJC1	772	40	16792	3.80648	1	0.701679	15.2381
GOTERM_BP_DIRECT	GO:0048814~regulation of dendrite morphogenesis	5	0.462535	0.00984347	SARM1, LZTS1, TNIK, CHRNB2, ADGRB3	772	19	16792	5.72403	1	0.70506	16.0733
GOTERM_BP_DIRECT	GO:0044344~cellular response to fibroblast growth factor stimulus	6	0.555042	0.0110465	CD44, SNCA, DSTYK, NR4A1, SNAI2, CPS1	772	30	16792	4.35026	1	0.729834	17.8613
GOTERM_BP_DIRECT	GO:0097503~sialylation	5	0.462535	0.0118656	ST6GAL1, ST8SIA6, ST3GAL5, ST3GAL4, ST3GAL6	772	20	16792	5.43782	1	0.739511	19.0581
GOTERM_BP_DIRECT	GO:0048484~enteric nervous system development	4	0.370028	0.0120629	EDNRB, SOX10, GDNF, SOX8	772	11	16792	7.90956	1	0.730374	19.344
GOTERM_BP_DIRECT	GO:0008016~regulation of heart contraction	6	0.555042	0.0126849	FXYD1, GNAO1, TBX2, CELF2, S100A1, KCNG2	772	31	16792	4.20993	1	0.733821	20.2387
GOTERM_BP_DIRECT	GO:0007156~homophilic cell adhesion via plasma membrane adhesion molecules	15	1.3876	0.0141313	PCDHGA12, PTPRM, CADM1, PCDHB6, PCDHB3, PCDHGA9, PCDHGB7, CDH2, PCDH7, PCDHB11, PCDHGB2, PCDHGA3, DCHS1, CDH19, CEACAM1	772	158	16792	2.065	1	0.758003	22.2833
GOTERM_BP_DIRECT	GO:0007409~axonogenesis	11	1.01758	0.014445	SLITRK2, NRCAM, S100B, PTPRZ1, LRRN2, PLPPR4, NTNG1, VAX2, CNTN4, LRFN5, OMG	772	98	16792	2.44147	1	0.75262	22.7202
GOTERM_BP_DIRECT	GO:0061024~membrane organization	6	0.555042	0.0144801	BAIAP2L2, SGCD, SGCE, PMP2, UPK2, MBP	772	32	16792	4.07837	1	0.740824	22.769
GOTERM_BP_DIRECT	GO:0015701~bicarbonate transport	7	0.647549	0.0146448	BEST1, CA14, CA5B, SLC4A7, CA1, SLC4A4, SLC4A3	772	44	16792	3.46043	1	0.732496	22.9973
GOTERM_BP_DIRECT	GO:0043401~steroid hormone mediated signaling pathway	8	0.740056	0.015041	NR1I2, RXRG, LEF1, NR4A1, PAQR8, RARB, NR0B1, OR51E2	772	57	16792	3.05281	1	0.730022	23.5439
GOTERM_BP_DIRECT	GO:0035335~peptidyl-tyrosine dephosphorylation	11	1.01758	0.0154303	PTPRJ, DUSP4, PTPRM, SSH1, PALD1, PTPRZ1, PTPRG, PTPRN2, DUSP15, DUSP9, DUSP6	772	99	16792	2.41681	1	0.727531	24.0774
GOTERM_BP_DIRECT	GO:0010718~positive regulation of epithelial to mesenchymal transition	6	0.555042	0.016438	GCNT2, SDCBP, LEF1, TGFB1I1, BAMBI, ALX1	772	33	16792	3.95478	1	0.73882	25.4422
GOTERM_BP_DIRECT	GO:0031175~neuron projection development	11	1.01758	0.0164648	NCAM1, EFHD1, CDK5R1, PPP1R9A, GNAO1, PTPRM, MAP2, NLGN1, CNTN1, CNTN4, GDNF	772	100	16792	2.39264	1	0.728556	25.4781
GOTERM_BP_DIRECT	GO:0060078~regulation of postsynaptic membrane potential	5	0.462535	0.0166631	HCN1, SCN1B, FGF14, SCN8A, SCN4A	772	22	16792	4.94348	1	0.722246	25.7438
GOTERM_BP_DIRECT	GO:0035725~sodium ion transmembrane transport	9	0.832562	0.0184442	HCN1, SCN1B, SLC24A5, SLC9B1, SLC4A7, NALCN, SCN8A, SLC4A4, SCN4A	772	73	16792	2.68167	1	0.748089	28.0906
GOTERM_BP_DIRECT	GO:2000809~positive regulation of synaptic vesicle clustering	3	0.277521	0.0191922	NLGN1, NLGN3, CDH2	772	5	16792	13.0508	1	0.752233	29.055
GOTERM_BP_DIRECT	GO:0007605~sensory perception of sound	13	1.20259	0.0194201	TUB, ICAM1, GABRA5, COL2A1, PAX3, SNAI2, MBP, FAM65B, SPRY2, CHRNB2, COL11A2, CACNA1D, CRYM	772	133	16792	2.12607	1	0.746867	29.3465
GOTERM_BP_DIRECT	GO:0007416~synapse assembly	8	0.740056	0.02123	NRCAM, NRXN2, PCDHB6, PCDHB3, NLGN1, NLGN3, PCDHB11, FARP1	772	61	16792	2.85263	1	0.768622	31.6212
GOTERM_BP_DIRECT	GO:0007422~peripheral nervous system development	5	0.462535	0.0225203	EDNRB, SOX10, ERBB3, SCN8A, SOX8	772	24	16792	4.53152	1	0.779938	33.2005
GOTERM_BP_DIRECT	GO:0060021~palate development	9	0.832562	0.0229781	TBX2, ARID5B, GDF11, LEF1, COL2A1, COL11A2, SNAI2, MSC, ALX1	772	76	16792	2.57581	1	0.778284	33.7525
GOTERM_BP_DIRECT	GO:0009311~oligosaccharide metabolic process	5	0.462535	0.0258625	ST6GAL1, ST8SIA6, ST3GAL5, ST3GAL4, ST3GAL6	772	25	16792	4.35026	1	0.8092	37.1328
GOTERM_BP_DIRECT	GO:0007157~heterophilic cell-cell adhesion via plasma membrane cell adhesion molecules	7	0.647549	0.0261979	VCAM1, ICAM1, CADM1, NLGN1, CDH2, DCHS1, SCARF2	772	50	16792	3.04518	1	0.805698	37.515
GOTERM_BP_DIRECT	GO:0008360~regulation of cell shape	13	1.20259	0.0277112	DLC1, RHOJ, ICAM1, HPN, S100A13, MYO10, BVES, S100B, PTN, BAMBI, ARAP3, CDC42EP3, FGD4	772	140	16792	2.01976	1	0.816214	39.2129
GOTERM_BP_DIRECT	GO:0097104~postsynaptic membrane assembly	3	0.277521	0.0279196	NRXN2, NLGN1, NLGN3	772	6	16792	10.8756	1	0.811397	39.4432
GOTERM_BP_DIRECT	GO:0060613~fat pad development	3	0.277521	0.0279196	ARID5B, HMGA2, ARRDC3	772	6	16792	10.8756	1	0.811397	39.4432
GOTERM_BP_DIRECT	GO:0007268~chemical synaptic transmission	19	1.75763	0.0281968	MYO5A, PLP1, SCN1B, NRXN2, SNCB, TACR2, PCDHB6, PCDHB3, GABRA5, GABBR2, PCDHB11, GJC1, MBP, KCNN1, GRIA1, APBA2, SDCBP, LRFN5, GAD1	772	240	16792	1.72198	1	0.807464	39.7485
GOTERM_BP_DIRECT	GO:0060291~long-term synaptic potentiation	6	0.555042	0.0288466	SERPINE2, S100B, SNCA, NLGN1, PTN, NLGN3	772	38	16792	3.43442	1	0.807825	40.4582
GOTERM_BP_DIRECT	GO:1901379~regulation of potassium ion transmembrane transport	4	0.370028	0.029023	KCNAB2, KCNN2, CACNA1D, KCNIP1	772	15	16792	5.80035	1	0.802946	40.6494
GOTERM_BP_DIRECT	GO:0008277~regulation of G-protein coupled receptor protein signaling pathway	6	0.555042	0.0318818	GPR158, RGS20, RGS12, GPSM1, GNG4, GNG7	772	39	16792	3.34635	1	0.826167	43.6698
GOTERM_BP_DIRECT	GO:0006814~sodium ion transport	9	0.832562	0.0321851	SCN1B, ATP1B2, ATP4B, SLC6A15, SLC9B2, SCN8A, SLC4A4, SLC5A10, SCN4A	772	81	16792	2.41681	1	0.822809	43.9816
GOTERM_BP_DIRECT	GO:0010107~potassium ion import	5	0.462535	0.0375932	KCNJ5, ATP4A, ATP1B2, KCNJ10, KCNJ13	772	28	16792	3.88416	1	0.862813	49.2749
GOTERM_BP_DIRECT	GO:0019227~neuronal action potential propagation	3	0.277521	0.0379126	NRCAM, SCN1B, CNTNAP1	772	7	16792	9.32198	1	0.85975	49.5722
GOTERM_BP_DIRECT	GO:0048066~developmental pigmentation	3	0.277521	0.0379126	DCT, SLC45A2, PMEL	772	7	16792	9.32198	1	0.85975	49.5722
GOTERM_BP_DIRECT	GO:0032496~response to lipopolysaccharide	14	1.2951	0.039142	PTGER1, ATP4B, SNCA, CXCL9, ACP5, TLR4, TNFRSF14, CPS1, CXCL10, VCAM1, P2RX7, TNFRSF11B, CXCL13, TRIM6	772	164	16792	1.85682	1	0.863344	50.7016
GOTERM_BP_DIRECT	GO:0030203~glycosaminoglycan metabolic process	5	0.462535	0.0420788	B3GAT1, CHST9, CSPG4, BCAN, SDC3	772	29	16792	3.75022	1	0.877842	53.3035
GOTERM_BP_DIRECT	GO:0006024~glycosaminoglycan biosynthetic process	6	0.555042	0.0421499	GCNT2, XYLT1, HS3ST2, HS3ST1, EXTL1, SDC3	772	42	16792	3.10733	1	0.873444	53.3649
GOTERM_BP_DIRECT	GO:0097190~apoptotic signaling pathway	8	0.740056	0.0439106	PRKCA, P2RX7, TNFRSF11B, TNFRSF14, TLR4, TNFSF12-TNFSF13, TNFSF12, DAPK1	772	71	16792	2.45085	1	0.879511	54.8602
GOTERM_BP_DIRECT	GO:0006730~one-carbon metabolic process	5	0.462535	0.046853	CA5B, AHCYL2, CA1, ALDH1L2, MTHFD1L	772	30	16792	3.62522	1	0.891507	57.2587
GOTERM_BP_DIRECT	GO:0036342~post-anal tail morphogenesis	4	0.370028	0.0470329	CHST11, MED12, RIPPLY2, DCHS1	772	18	16792	4.83362	1	0.888161	57.4014
GOTERM_BP_DIRECT	GO:0002690~positive regulation of leukocyte chemotaxis	4	0.370028	0.0470329	GPSM3, CXCL9, F7, CXCL10	772	18	16792	4.83362	1	0.888161	57.4014
GOTERM_BP_DIRECT	GO:0046655~folic acid metabolic process	4	0.370028	0.0470329	MTHFS, ALDH1L2, SLC19A1, MTHFD1L	772	18	16792	4.83362	1	0.888161	57.4014
GOTERM_BP_DIRECT	GO:0033280~response to vitamin D	4	0.370028	0.0470329	TYR, SPP1, TPCN2, CXCL10	772	18	16792	4.83362	1	0.888161	57.4014
GOTERM_BP_DIRECT	GO:0001574~ganglioside biosynthetic process	4	0.370028	0.0470329	ST8SIA6, ST3GAL5, ST3GAL4, ST3GAL6	772	18	16792	4.83362	1	0.888161	57.4014
GOTERM_BP_DIRECT	GO:0046549~retinal cone cell development	3	0.277521	0.0490371	HCN1, PDE6C, THY1	772	8	16792	8.15674	1	0.894285	58.9607
GOTERM_BP_DIRECT	GO:0035556~intracellular signal transduction	27	2.49769	0.0509111	CAPS, NRG3, PREX1, CSPG4, ASB11, STK32B, STK32A, TIAM2, WNK4, PLA2G1B, DCX, S100A1, PAG1, AKT3, SHC4, PRKCA, TNIK, SGK3, DGKI, CCDC68, DAPK1, ASB9, PRKD1, TNS3, FMN2, SDCBP, PLA2G4C	772	403	16792	1.45728	1	0.899297	60.3699
GOTERM_BP_DIRECT	GO:0030334~regulation of cell migration	8	0.740056	0.0529337	MMP10, PLXNC1, SERPINE2, SGK3, ENPP2, DOCK10, CEACAM1, THY1	772	74	16792	2.35149	1	0.904581	61.8396
GOTERM_BP_DIRECT	GO:0001894~tissue homeostasis	4	0.370028	0.0540059	CUBN, AKR1B1, COL2A1, COL11A2	772	19	16792	4.57922	1	0.905495	62.5977
GOTERM_BP_DIRECT	GO:0030325~adrenal gland development	4	0.370028	0.0540059	CDKN1C, ARID5B, HMGA2, NR0B1	772	19	16792	4.57922	1	0.905495	62.5977
GOTERM_BP_DIRECT	GO:0001755~neural crest cell migration	6	0.555042	0.0541973	EDNRB, SOX10, LEF1, GDNF, SOX8, ALX1	772	45	16792	2.90017	1	0.902657	62.7315
GOTERM_BP_DIRECT	GO:0048705~skeletal system morphogenesis	5	0.462535	0.0572628	FMN1, P2RX7, ARID5B, NLE1, COL11A2	772	32	16792	3.39864	1	0.911619	64.8142
GOTERM_BP_DIRECT	GO:0048167~regulation of synaptic plasticity	5	0.462535	0.0572628	NCAM1, JPH4, LZTS1, FGF14, CNTN4	772	32	16792	3.39864	1	0.911619	64.8142
GOTERM_BP_DIRECT	GO:0042552~myelination	6	0.555042	0.0586121	MYO5A, MARVELD1, KEL, MAL, SCN8A, MBP	772	46	16792	2.83713	1	0.913378	65.6956
GOTERM_BP_DIRECT	GO:0050885~neuromuscular process controlling balance	6	0.555042	0.0586121	JPH4, IGDCC3, TPP1, ALDH1A3, CNTNAP1, SHANK1	772	46	16792	2.83713	1	0.913378	65.6956
GOTERM_BP_DIRECT	GO:0018105~peptidyl-serine phosphorylation	11	1.01758	0.0618646	PRKCA, PRKD1, CDK5R1, STK32B, STK32A, SGK3, HIPK2, PKN1, DCX, AKT3, NEK6	772	125	16792	1.91411	1	0.921651	67.7355
GOTERM_BP_DIRECT	GO:0070555~response to interleukin-1	5	0.462535	0.0628938	PRKCA, HNMT, ETS1, SNCA, TRIM63	772	33	16792	3.29565	1	0.922004	68.3568
GOTERM_BP_DIRECT	GO:0032869~cellular response to insulin stimulus	8	0.740056	0.0630394	MYO5A, IRS2, KAT2B, CPEB2, GCK, PLA2G1B, CPEB1, CEACAM1	772	77	16792	2.25987	1	0.919463	68.4438
GOTERM_BP_DIRECT	GO:0032956~regulation of actin cytoskeleton organization	6	0.555042	0.0632261	EPHA5, DLC1, DIXDC1, CDK5R1, BST2, GPM6B	772	47	16792	2.77676	1	0.917056	68.555
GOTERM_BP_DIRECT	GO:0060395~SMAD protein signal transduction	7	0.647549	0.0643216	JADE2, GDF1, VIM, HIPK2, GDF11, GDF10, GDF15	772	62	16792	2.45579	1	0.917707	69.2001
GOTERM_BP_DIRECT	GO:0051965~positive regulation of synapse assembly	7	0.647549	0.0643216	SLITRK2, FLRT1, LRRN3, NLGN1, LRRC4B, NLGN3, ADGRB3	772	62	16792	2.45579	1	0.917707	69.2001
GOTERM_BP_DIRECT	GO:0045666~positive regulation of neuron differentiation	8	0.740056	0.0666513	NRCAM, ADRA2C, ADRA2B, RARB, BRINP3, TIMP2, GPRC5B, ETV5	772	78	16792	2.2309	1	0.922238	70.5306
GOTERM_BP_DIRECT	GO:0006096~glycolytic process	5	0.462535	0.0688044	GAPDHS, GCK, HKDC1, PFKFB2, PFKM	772	34	16792	3.19872	1	0.925907	71.7118
GOTERM_BP_DIRECT	GO:0034765~regulation of ion transmembrane transport	10	0.925069	0.069218	KCNJ5, HCN1, KCNA2, KCNJ10, NALCN, SCN8A, SCN4A, KCNJ13, TPCN2, KCNG2	772	111	16792	1.95958	1	0.924399	71.9336
GOTERM_BP_DIRECT	GO:0005980~glycogen catabolic process	4	0.370028	0.0693269	PYGL, GYG2, PFKM, CPS1	772	21	16792	4.1431	1	0.922002	71.9917
GOTERM_BP_DIRECT	GO:0034599~cellular response to oxidative stress	7	0.647549	0.0727712	PRKD1, PYCR1, CPEB2, SNCA, RBM11, ETV5, ALDH3B1	772	64	16792	2.37905	1	0.929099	73.7721
GOTERM_BP_DIRECT	GO:0048048~embryonic eye morphogenesis	3	0.277521	0.0741905	ALDH1A3, VAX2, RARB	772	10	16792	6.52539	1	0.930339	74.4742
GOTERM_BP_DIRECT	GO:0016322~neuron remodeling	3	0.277521	0.0741905	ANKS1A, C1QL1, ADGRB3	772	10	16792	6.52539	1	0.930339	74.4742
GOTERM_BP_DIRECT	GO:0055114~oxidation-reduction process	36	3.33025	0.074499	CYP2U1, HSD17B11, LDHB, TYRP1, KCNAB2, HSD17B14, TMX4, SNCA, OSGIN1, ALDH1L2, KIAA1456, MTHFD1L, HPDL, DCT, VCAM1, CRYL1, TYR, MMACHC, PIR, PLOD3, ALDH1A3, CYP7A1, GPX3, LOXL4, SARDH, HHIPL1, CYP11A1, FAM213B, GMPR, ALDH3B1, VAT1, PYCR1, AKR1B1, ASPHD1, CRYM, CBS	772	592	16792	1.32271	1	0.92867	74.6244
GOTERM_BP_DIRECT	GO:0010043~response to zinc ion	5	0.462535	0.0814465	VCAM1, P2RX7, AANAT, SLC30A2, CPS1	772	36	16792	3.02101	1	0.942719	77.7951
GOTERM_BP_DIRECT	GO:0007017~microtubule-based process	5	0.462535	0.0814465	TUBB2B, TUBA4B, TUBB3, TUBB4A, MAP3K11	772	36	16792	3.02101	1	0.942719	77.7951
GOTERM_BP_DIRECT	GO:0009409~response to cold	5	0.462535	0.0814465	SLC27A1, TRPA1, PCSK1N, GMPR, CXCL10	772	36	16792	3.02101	1	0.942719	77.7951
GOTERM_BP_DIRECT	GO:0043524~negative regulation of neuron apoptotic process	11	1.01758	0.0824506	FZD9, NES, SNCB, CLCF1, ERBB3, HIPK2, GABRA5, SNCA, TFAP2B, GDNF, CHL1	772	132	16792	1.81261	1	0.942701	78.2211
GOTERM_BP_DIRECT	GO:0007269~neurotransmitter secretion	6	0.555042	0.0836536	PPFIA2, NRXN2, BAIAP3, PTPRN2, DGKI, GAD1	772	51	16792	2.55898	1	0.943092	78.7214
GOTERM_BP_DIRECT	GO:0046835~carbohydrate phosphorylation	4	0.370028	0.0863702	GCK, HKDC1, PFKFB2, PFKM	772	23	16792	3.78283	1	0.946426	79.8116
GOTERM_BP_DIRECT	GO:0030316~osteoclast differentiation	4	0.370028	0.0863702	GAB2, EFNA2, OSTM1, SNX10	772	23	16792	3.78283	1	0.946426	79.8116
GOTERM_BP_DIRECT	GO:0006048~UDP-N-acetylglucosamine biosynthetic process	3	0.277521	0.0879966	RENBP, GNPDA1, GFPT2	772	11	16792	5.93217	1	0.947533	80.4388
GOTERM_BP_DIRECT	GO:0008284~positive regulation of cell proliferation	29	2.6827	0.0882084	GCNT2, MARCKSL1, ARNT2, GDNF, CXCL10, EDNRB, IGF1R, HPSE2, GAB2, CLCF1, NPM1, POU3F3, PTN, PDGFD, RARB, SHC4, IRS2, PRAME, TBX2, MZB1, LEF1, S100A13, TNS3, S100B, ETS1, HIPK2, TFAP2B, SDCBP, BAMBI	772	466	16792	1.35362	1	0.94601	80.5191
GOTERM_BP_DIRECT	GO:0019233~sensory perception of pain	6	0.555042	0.0892445	EDNRB, P2RX7, NDN, KCNA2, TRPA1, CHRNB2	772	52	16792	2.50976	1	0.946029	80.9075
GOTERM_BP_DIRECT	GO:0008344~adult locomotory behavior	6	0.555042	0.0892445	SEZ6L2, SNCA, LGI4, GDNF, CHL1, TMOD1	772	52	16792	2.50976	1	0.946029	80.9075
GOTERM_BP_DIRECT	GO:0070563~negative regulation of vitamin D receptor signaling pathway	2	0.185014	0.0897239	SNAI2, KANK2	772	2	16792	21.7513	1	0.945021	81.0848
GOTERM_BP_DIRECT	GO:0015942~formate metabolic process	2	0.185014	0.0897239	MTHFS, MTHFD1L	772	2	16792	21.7513	1	0.945021	81.0848
GOTERM_BP_DIRECT	GO:0006583~melanin biosynthetic process from tyrosine	2	0.185014	0.0897239	DCT, TYR	772	2	16792	21.7513	1	0.945021	81.0848
GOTERM_BP_DIRECT	GO:0099558~maintenance of synapse structure	2	0.185014	0.0897239	C1QL1, ADGRB3	772	2	16792	21.7513	1	0.945021	81.0848
GOTERM_BP_DIRECT	GO:0007626~locomotory behavior	8	0.740056	0.0908841	GNAO1, MCOLN3, ALDH1A3, C1QL1, APBA2, CHRNB2, GPRC5B, ETV5	772	84	16792	2.07155	1	0.945282	81.5073
GOTERM_BP_DIRECT	GO:0051602~response to electrical stimulus	4	0.370028	0.0954917	P2RX7, TACR2, S100A13, DISC1	772	24	16792	3.62522	1	0.951438	83.099
GOTERM_BP_DIRECT	GO:0030511~positive regulation of transforming growth factor beta receptor signaling pathway	4	0.370028	0.0954917	CDKN1C, HIPK2, SDCBP, TGFB1I1	772	24	16792	3.62522	1	0.951438	83.099
GOTERM_BP_DIRECT	GO:0007420~brain development	14	1.2951	0.0987444	CDK5R1, IRS2, NES, CADM1, PTPRG, ARNT2, GABRA5, EOMES, ADGRG1, VCX3A, HNMT, HPCA, EPOR, CNTN4	772	190	16792	1.60273	1	0.954837	84.1439

## Sheet: Nevus Nevus Skin Down GO
Category	Term	Count	%	PValue	Genes	List Total	Pop Hits	Pop Total	Fold Enrichment	Bonferroni	Benjamini	FDR
GOTERM_BP_DIRECT	GO:0030216~keratinocyte differentiation	31	1.83541	1.94883e-14	LOR, WNT16, LCE5A, TP63, LCE1B, LCE1A, CERS3, AKR1C3, SPRR2B, TGM3, LCE2D, LCE4A, ACER1, LCE2C, FOXN1, LCE2B, KRT10, LCE2A, SCEL, C1ORF68, EVPL, CRCT1, LCE1E, EREG, LCE1F, FLG, IRF6, LCE1C, LCE1D, DSP, CSTA	1320	76	16792	5.18892	7.53655e-11	7.53655e-11	3.61711e-11
GOTERM_BP_DIRECT	GO:0008544~epidermis development	32	1.89461	9.23746e-14	PPARA, ALDH3A2, KRT9, COL17A1, COL7A1, POU2F3, SPRR2B, KRT2, ZNF750, TGM5, CALML5, NTF4, KLK5, ACER1, FOXN1, LCE2B, GJB5, EDAR, GRHL1, GRHL2, SCEL, C1ORF68, EVPLL, EVPL, LAMA3, CST6, LCE1E, LCE1C, KRT15, KRT14, DSP, LAMC2	1320	85	16792	4.78916	3.56273e-10	1.78137e-10	1.70985e-10
GOTERM_BP_DIRECT	GO:0018149~peptide cross-linking	23	1.36175	4.34066e-12	LOR, ABCA7, LCE4A, LCE5A, LCE2C, LCE2B, LCE1B, LCE2A, LCE1A, C1ORF68, EVPL, CRCT1, LCE1E, LCE1F, LCE1C, SPRR2B, LCE1D, LCE2D, DSP, TGM3, TGM5, CSTA, TGM7	1320	50	16792	5.85176	1.67418e-08	5.58061e-09	8.03474e-09
GOTERM_BP_DIRECT	GO:0031424~keratinization	21	1.24334	1.37575e-10	LOR, LCE4A, LCE5A, LCE6A, LCE2C, LCE2B, LCE2A, LCE1B, LCE1A, EVPL, LCE1E, LCE1F, PPL, LCE1C, SPRR2B, CNFN, LCE1D, LCE2D, TGM3, KRT2, ABCA12	1320	48	16792	5.56553	5.30625e-07	1.32656e-07	2.54657e-07
GOTERM_BP_DIRECT	GO:0061436~establishment of skin barrier	11	0.651273	2.10771e-07	ALOXE3, CLDN4, FLG, CLDN1, KRT1, ALOX12B, TP63, FLG2, GRHL1, ABCA12, ALOX12	1320	18	16792	7.77407	0.000812613	0.000162575	0.000390146
GOTERM_BP_DIRECT	GO:0006695~cholesterol biosynthetic process	15	0.888099	5.0949e-07	TM7SF2, ACAA2, EBP, MSMO1, CES1, MVD, HMGCR, HMGCS1, FDPS, CFTR, APOA1, HMGCS2, INSIG1, NSDHL, DHCR24	1320	38	16792	5.02153	0.00196317	0.000327464	0.000943087
GOTERM_BP_DIRECT	GO:0006805~xenobiotic metabolic process	20	1.18413	6.80742e-06	CYP3A4, CYP3A5, CES1, CYP2J2, CYP2C9, CYP2C18, PTGS1, RORC, GGT2, CYP2W1, RORA, CYP2E1, ALDH3A1, S100A12, AADAC, UGT1A6, FMO1, SULT1A3, GSTO2, MGST1	1320	78	16792	3.26185	0.0259146	0.00374387	0.0126001
GOTERM_BP_DIRECT	GO:0043616~keratinocyte proliferation	8	0.473653	1.01125e-05	WNT16, KLK8, EREG, IRF6, FERMT1, TP63, KRT2, SDR16C5	1320	12	16792	8.48081	0.0382533	0.00486365	0.0187171
GOTERM_BP_DIRECT	GO:0043651~linoleic acid metabolic process	9	0.53286	1.81219e-05	ACSL1, CYP2J2, ALOXE3, ELOVL5, ALOX15B, FADS1, ELOVL3, ALOX12B, ALOX12	1320	17	16792	6.73476	0.0675101	0.00773625	0.0335393
GOTERM_BP_DIRECT	GO:0030148~sphingolipid biosynthetic process	14	0.828893	5.8343e-05	SPTLC3, ACER2, ACER1, SGMS1, CERS3, ALDH3A2, PLPP3, PLPP2, ELOVL5, ELOVL4, ELOVL3, ELOVL7, DEGS2, DEGS1	1320	48	16792	3.71035	0.201512	0.0222522	0.107941
GOTERM_BP_DIRECT	GO:0008202~steroid metabolic process	13	0.769686	8.12743e-05	AKR1C3, CYP3A4, CYP3A5, SULT4A1, AKR1C2, CYP17A1, MSMO1, CYP2C9, SULT1A3, SULT2B1, HSD17B6, CYP2E1, SULT1E1	1320	43	16792	3.84595	0.269107	0.0280966	0.150336
GOTERM_BP_DIRECT	GO:0010951~negative regulation of endopeptidase activity	23	1.36175	0.000169046	WFIKKN1, C3, SERPINA12, FETUB, OVOS2, A2ML1, WFDC6, COL7A1, SERPINB5, SERPINB8, CARD18, SERPINB7, PI3, TFPI, SERPINB2, SERPINC1, SLPI, SERPINB12, SERPINB4, SERPINB13, CSTA, WFDC5, WFDC2	1320	121	16792	2.41808	0.479032	0.0528889	0.31245
GOTERM_BP_DIRECT	GO:0016042~lipid catabolic process	18	1.06572	0.000282245	PLD1, PLB1, PNPLA1, PNPLA3, PNPLA5, PLCB4, LIPK, CLPSL2, LIPM, PLCH2, PLA2G12A, LIPN, PLA2G7, ASPG, LIPH, PLA2G3, PNLIPRP3, PLA2G2F	1320	85	16792	2.6939	0.663371	0.0803405	0.52116
GOTERM_BP_DIRECT	GO:0030855~epithelial cell differentiation	16	0.947306	0.0002895	MUC1, FGFR2, F11R, CDK1, CES1, PPARG, DHRS9, EHF, SPINK5, ACADVL, AKR1C2, DLX5, UPK1A, KRT14, VEGFA, KRT4	1320	70	16792	2.90771	0.672663	0.0766703	0.534523
GOTERM_BP_DIRECT	GO:0019369~arachidonic acid metabolic process	9	0.53286	0.000456605	ALOXE3, ALOX15B, FADS1, ALOX12B, CYP4F12, CYP4F2, FAAH2, PLA2G4B, ALOX12	1320	25	16792	4.57964	0.828218	0.110802	0.841828
GOTERM_BP_DIRECT	GO:0001942~hair follicle development	11	0.651273	0.000532196	EGFR, SOX21, LAMA5, FOXN1, TNFRSF19, EDAR, CELSR1, DNASE1L2, LGR5, LRP4, NSDHL	1320	38	16792	3.68246	0.87168	0.120434	0.980543
GOTERM_BP_DIRECT	GO:0045165~cell fate commitment	12	0.71048	0.000690459	FGFR2, TAL1, WNT16, WNT7B, WNT4, BMP2, WNT10B, WNT3, GATA3, PPARG, WNT7A, WNT2B	1320	46	16792	3.31858	0.930332	0.145046	1.27038
GOTERM_BP_DIRECT	GO:0036151~phosphatidylcholine acyl-chain remodeling	9	0.53286	0.000813688	PLB1, PLA2G12A, PLA2G4F, PLA2G3, DBI, PLA2G4B, PLA2G4E, PLA2G4D, PLA2G2F	1320	27	16792	4.2404	0.956703	0.160061	1.49549
GOTERM_BP_DIRECT	GO:0055114~oxidation-reduction process	69	4.08526	0.00095674	ALDH8A1, C15ORF48, CYP3A4, TM7SF2, ALDH1L1, CYP2J2, ALOXE3, CYP2C18, PDIA2, HMGCR, DUOX2, PTGS1, CYP2W1, BBOX1, AKR1C3, AKR1C2, SRD5A3, ALOX12B, SDR9C7, DHCR24, NOXO1, DHRS9, CYP2E1, DDO, DHRS2, ALOX15B, HSD11B1, MECR, RFESD, DEGS2, PRODH, DEGS1, ME1, HSD17B1, HSD17B13, TH, CYP4F22, ADH7, ALDH3A2, ALDH3A1, P3H2, CYB561D2, MINA, FAM213A, HSD17B6, SDR16C5, GSTO2, NSDHL, LPO, BMP2, MSMO1, CYP2C9, ND…	1320	592	16792	1.48271	0.975076	0.176598	1.75622
GOTERM_BP_DIRECT	GO:0006654~phosphatidic acid biosynthetic process	10	0.592066	0.00120246	DGKA, PLD1, PLA2G12A, ABHD5, GNPAT, AGPAT4, GPAT3, PLA2G4B, PLA2G4D, PLA2G2F	1320	35	16792	3.63463	0.990349	0.207081	2.20253
GOTERM_BP_DIRECT	GO:0010259~multicellular organism aging	7	0.414446	0.00134874	DDC, HELT, RNF165, EDN1, TH, TP63, CTSV	1320	17	16792	5.23815	0.994514	0.21955	2.46732
GOTERM_BP_DIRECT	GO:1900004~negative regulation of serine-type endopeptidase activity	6	0.35524	0.00147096	ANXA8, ANXA8L1, SPINK1, SPINK6, SPINK5, SPINK8	1320	12	16792	6.36061	0.996579	0.227464	2.68804
GOTERM_BP_DIRECT	GO:0015701~bicarbonate transport	11	0.651273	0.00181425	SLC26A3, CA9, CA13, CA12, SLC26A9, HBA2, CA3, CFTR, HBA1, CA2, HBB	1320	44	16792	3.1803	0.999092	0.262521	3.30545
GOTERM_BP_DIRECT	GO:0009954~proximal/distal pattern formation	8	0.473653	0.00190953	HOXC10, HOXD9, HOXC11, TP63, HOXA9, DLL1, HOXD10, LRP4	1320	24	16792	4.2404	0.999371	0.264474	3.47615
GOTERM_BP_DIRECT	GO:0006690~icosanoid metabolic process	5	0.296033	0.00205073	CYP4F8, CYP2J2, CYP4F22, CYP4F3, CYP4F2	1320	8	16792	7.95076	0.999636	0.271459	3.72861
GOTERM_BP_DIRECT	GO:2000484~positive regulation of interleukin-8 secretion	6	0.35524	0.00223661	CD244, FFAR2, CAMP, FCN1, F2RL1, NLRP10	1320	13	16792	5.87133	0.999822	0.282631	4.06
GOTERM_BP_DIRECT	GO:0030049~muscle filament sliding	10	0.592066	0.00224262	TNNT2, TNNT3, DES, TNNT1, NEB, ACTA1, TNNC1, MYBPC1, TNNI3, TNNI2	1320	38	16792	3.34769	0.999827	0.274376	4.0707
GOTERM_BP_DIRECT	GO:0055088~lipid homeostasis	10	0.592066	0.00271563	ACADVL, ACOX2, ASGR2, PPARG, PNPLA1, ACAD11, PNPLA3, PNPLA5, ACOX3, ABCA12	1320	39	16792	3.26185	0.999972	0.312427	4.90902
GOTERM_BP_DIRECT	GO:0007166~cell surface receptor signaling pathway	36	2.13144	0.00295806	ADGRF2, EDN3, IL1R1, TSPAN1, CYSLTR1, ADGRD1, TNFRSF25, ADGRF4, TACR1, LEPR, EDN1, NPY4R, CXCR2, BDKRB2, VIPR1, GCGR, ASGR2, GP1BB, UPK1A, P2RY1, CDA, CH17-360D5.1, EGFR, GPR157, CCKBR, MAGI1, ADGRG6, TNFRSF10A, CBLC, TNFSF10, CD36, CHRM4, PRLR, TACSTD2, ADGRL3, ADGRL4	1320	274	16792	1.6714	0.999989	0.325649	5.33598
GOTERM_BP_DIRECT	GO:0051122~hepoxilin biosynthetic process	4	0.236827	0.00428551	ALOXE3, ALOX15B, ALOX12B, ALOX12	1320	5	16792	10.177	1	0.424294	7.64195
GOTERM_BP_DIRECT	GO:0001676~long-chain fatty acid metabolic process	7	0.414446	0.00450551	ACSL1, ACOT1, CYP4F12, CYP4F2, SLC27A2, ACSBG1, ACSL5	1320	21	16792	4.2404	1	0.429841	8.01895
GOTERM_BP_DIRECT	GO:0006636~unsaturated fatty acid biosynthetic process	6	0.35524	0.00457124	ELOVL5, ELOVL4, FADS1, ELOVL3, ELOVL7, DEGS1	1320	15	16792	5.08848	1	0.424341	8.1313
GOTERM_BP_DIRECT	GO:0035338~long-chain fatty-acyl-CoA biosynthetic process	10	0.592066	0.0046201	ACSL1, ELOVL5, ELOVL4, ELOVL3, ACOT13, ACOT1, ELOVL7, THEM5, ACSBG1, ACSL5	1320	42	16792	3.02886	1	0.417976	8.21474
GOTERM_BP_DIRECT	GO:0055085~transmembrane transport	32	1.89461	0.00536088	ABCA7, SLC16A14, MFSD9, SLC15A2, SLC6A2, SLC5A1, SLC16A11, MFSD2A, SLC22A31, SLC47A1, SLC47A2, APOA1, SLC23A3, SLC25A48, FLVCR2, ABCA12, SPNS2, SLC8A2, SLC22A23, SLC10A6, GJB3, ABCB1, CFTR, SLC18A2, ABCC3, SLC5A9, SLC13A4, SLC46A3, SLC14A1, SLC25A18, SLC17A9, SLC46A2	1320	244	16792	1.66836	1	0.45653	9.47096
GOTERM_BP_DIRECT	GO:0006629~lipid metabolic process	23	1.36175	0.00566605	CYP3A4, PPARA, WNT10B, LCN12, PLB1, FADS1, SLC16A11, ABHD5, PPARG, PTGS1, APOC1, HMGCS1, CIDEA, ACAT2, FADS6, PLPP3, GDPD2, CD36, ALOX15B, SRD5A3, LIPH, AACS, THRSP	1320	157	16792	1.86362	1	0.465367	9.98372
GOTERM_BP_DIRECT	GO:0043406~positive regulation of MAP kinase activity	12	0.71048	0.00566659	AJUBA, EGFR, EDN3, FLT3, RASGRP1, EDN1, VEGFA, EZH2, MST1R, CD24, PIK3R6, S100A12	1320	59	16792	2.58737	1	0.456018	9.98463
GOTERM_BP_DIRECT	GO:0006954~inflammatory response	45	2.6643	0.00587833	IL36G, S100A8, TNFRSF25, C3, IL18, TACR1, F2RL1, S100A9, PTGS1, TAC1, CXCR2, IL17RE, BDKRB1, IL15, GPR68, BDKRB2, SGMS1, IL34, IL37, FOS, S1PR3, CCL20, LTB4R, TNFRSF18, BLNK, F11R, NFKBIZ, SELP, BMP2, IL1RL2, ACKR1, CHI3L1, GAL, PTGFR, NLRP2, S100A12, TNFRSF10A, TNFRSF10C, CCR4, CD40LG, CARD18, CCR2, PLA2G4B, SELE, CAMK1D	1320	379	16792	1.51043	1	0.459134	10.3388
GOTERM_BP_DIRECT	GO:0019221~cytokine-mediated signaling pathway	20	1.18413	0.00673339	FLRT3, IL1R2, FLRT2, IL36G, IL22RA1, FLT3, IL1F10, DUOX2, ZNF675, IL17RE, IL37, STAT4, IL20RB, EREG, IL20RA, F3, CCR2, IFNLR1, IL13RA2, IL22RA2	1320	131	16792	1.94217	1	0.496288	11.7556
GOTERM_BP_DIRECT	GO:0006730~one-carbon metabolic process	8	0.473653	0.00742249	ALDH1L1, CA9, MAT1A, CA13, CA8, CA12, CA3, CA2	1320	30	16792	3.39232	1	0.521359	12.882
GOTERM_BP_DIRECT	GO:0019915~lipid storage	7	0.414446	0.00912532	PLIN5, APOA1, CD36, PLIN2, DGAT2, FFAR2, CIDEA	1320	24	16792	3.71035	1	0.586851	15.6073
GOTERM_BP_DIRECT	GO:0036152~phosphatidylethanolamine acyl-chain remodeling	7	0.414446	0.00912532	PLA2G12A, PLA2G4F, PLA2G3, PLA2G4B, PLA2G4E, PLA2G4D, PLA2G2F	1320	24	16792	3.71035	1	0.586851	15.6073
GOTERM_BP_DIRECT	GO:0009952~anterior/posterior pattern specification	14	0.828893	0.00915507	EMX2, ZBTB16, CELSR1, HOXD10, CTNNBIP1, HOXC10, HOXD9, ACVR2A, HOXA2, HOXC11, HOXA5, HOXA6, HOXA7, HOXA9	1320	80	16792	2.22621	1	0.579038	15.6542
GOTERM_BP_DIRECT	GO:0007586~digestion	12	0.71048	0.00936032	AKR1C2, UCN2, CLPSL2, SLC15A1, CCKBR, CAPN8, NPY4R, CH17-360D5.1, AMY2B, AMY1C, VIPR1, NMU	1320	63	16792	2.42309	1	0.578374	15.977
GOTERM_BP_DIRECT	GO:0070830~bicellular tight junction assembly	8	0.473653	0.0106983	PARD6B, F11R, PARD3, CLDN3, CLDN1, CRB3, MPP7, GRHL2	1320	32	16792	3.1803	1	0.618933	18.053
GOTERM_BP_DIRECT	GO:0036150~phosphatidylserine acyl-chain remodeling	6	0.35524	0.0107043	PLA2G12A, PLA2G4F, PLA2G4B, PLA2G4E, PLA2G4D, PLA2G2F	1320	18	16792	4.2404	1	0.610695	18.0623
GOTERM_BP_DIRECT	GO:0036148~phosphatidylglycerol acyl-chain remodeling	6	0.35524	0.0107043	PLA2G12A, PLA2G4F, PLA2G3, PLA2G4B, PLA2G4D, PLA2G2F	1320	18	16792	4.2404	1	0.610695	18.0623
GOTERM_BP_DIRECT	GO:0019373~epoxygenase P450 pathway	6	0.35524	0.0107043	CYP2J2, CYP2C9, CYP2C18, CYP4F12, CYP2E1, CYP4F2	1320	18	16792	4.2404	1	0.610695	18.0623
GOTERM_BP_DIRECT	GO:0033189~response to vitamin A	6	0.35524	0.0107043	ARG1, HAMP, FADS1, PPARG, PITX2, EPO	1320	18	16792	4.2404	1	0.610695	18.0623
GOTERM_BP_DIRECT	GO:0001816~cytokine production	7	0.414446	0.0112256	S1PR3, S100A8, RASGRP1, S100A9, FABP4, TXK, PLA2R1	1320	25	16792	3.56194	1	0.620005	18.8577
GOTERM_BP_DIRECT	GO:0002687~positive regulation of leukocyte migration	5	0.296033	0.011241	SELP, VEGFA, TNFRSF18, BDKRB1, ITGA2B	1320	12	16792	5.30051	1	0.612434	18.8811
GOTERM_BP_DIRECT	GO:0008217~regulation of blood pressure	12	0.71048	0.0117933	ACSM3, CHGA, EDN1, PTGS1, PPARG, TAC1, DLL1, NPR3, CYP4F2, HBB, GCGR, GCH1	1320	65	16792	2.34853	1	0.622261	19.7157
GOTERM_BP_DIRECT	GO:0007584~response to nutrient	13	0.769686	0.0122041	ASS1, HMGCR, PPARG, GCGR, ALDH3A1, AKR1C3, NOD2, ACSL1, APOA1, SERPINC1, GNPAT, AACS, LTA	1320	74	16792	2.23481	1	0.627189	20.3313
GOTERM_BP_DIRECT	GO:0036155~acylglycerol acyl-chain remodeling	4	0.236827	0.0133048	AWAT2, DGAT2L6, DGAT2, PNPLA3	1320	7	16792	7.26926	1	0.651567	21.9587
GOTERM_BP_DIRECT	GO:0034625~fatty acid elongation, monounsaturated fatty acid	4	0.236827	0.0133048	ELOVL5, ELOVL4, ELOVL3, ELOVL7	1320	7	16792	7.26926	1	0.651567	21.9587
GOTERM_BP_DIRECT	GO:0034626~fatty acid elongation, polyunsaturated fatty acid	4	0.236827	0.0133048	ELOVL5, ELOVL4, ELOVL3, ELOVL7	1320	7	16792	7.26926	1	0.651567	21.9587
GOTERM_BP_DIRECT	GO:0019367~fatty acid elongation, saturated fatty acid	4	0.236827	0.0133048	ELOVL5, ELOVL4, ELOVL3, ELOVL7	1320	7	16792	7.26926	1	0.651567	21.9587
GOTERM_BP_DIRECT	GO:0030856~regulation of epithelial cell differentiation	4	0.236827	0.0133048	PRLR, ALOX15B, FOXJ1, CD24	1320	7	16792	7.26926	1	0.651567	21.9587
GOTERM_BP_DIRECT	GO:0019432~triglyceride biosynthetic process	7	0.414446	0.0136453	MOGAT1, DGAT2, GK, AGPAT4, PNPLA3, LPIN1, GPAT3	1320	26	16792	3.42494	1	0.65349	22.4556
GOTERM_BP_DIRECT	GO:0019372~lipoxygenase pathway	5	0.296033	0.0152429	ALOXE3, ALOX15B, ALOX12B, PLA2G3, ALOX12	1320	13	16792	4.89277	1	0.687034	24.7479
GOTERM_BP_DIRECT	GO:0036109~alpha-linolenic acid metabolic process	5	0.296033	0.0152429	ACSL1, ELOVL5, FADS1, ELOVL3, HSD17B4	1320	13	16792	4.89277	1	0.687034	24.7479
GOTERM_BP_DIRECT	GO:0050832~defense response to fungus	7	0.414446	0.0164065	DCD, CHGA, S100A8, HAMP, S100A9, NLRP10, S100A12	1320	27	16792	3.29809	1	0.706833	26.3769
GOTERM_BP_DIRECT	GO:0017144~drug metabolic process	7	0.414446	0.0164065	CYP3A4, UGT1A7, CYP2C9, FMO1, CYP4F12, CYP2E1, CYP4F2	1320	27	16792	3.29809	1	0.706833	26.3769
GOTERM_BP_DIRECT	GO:0007204~positive regulation of cytosolic calcium ion concentration	19	1.12493	0.0174047	CYSLTR1, CCKBR, EDN1, F2RL1, TAC1, LPAR3, CXCR2, BDKRB1, BDKRB2, PTGFR, RIC3, S1PR3, CCR6, CD36, P2RY4, CCR4, CCR2, P2RY1, CD24	1320	134	16792	1.80375	1	0.721338	27.7477
GOTERM_BP_DIRECT	GO:0032602~chemokine production	3	0.17762	0.0175298	S100A8, S100A9, AIRE	1320	3	16792	12.7212	1	0.717248	27.9178
GOTERM_BP_DIRECT	GO:0006631~fatty acid metabolic process	10	0.592066	0.0188727	UGT1A7, PPARA, MSMO1, C3, ABHD5, TH, AACS, ACSM6, THEM5, MECR	1320	52	16792	2.44639	1	0.737142	29.72
GOTERM_BP_DIRECT	GO:0008299~isoprenoid biosynthetic process	5	0.296033	0.0200377	HMGCS2, MVD, HMGCR, FDPS, HMGCS1	1320	14	16792	4.54329	1	0.751947	31.2487
GOTERM_BP_DIRECT	GO:0000038~very long-chain fatty acid metabolic process	5	0.296033	0.0200377	ACOT1, CYP4F12, HSD17B4, CYP4F2, ACSBG1	1320	14	16792	4.54329	1	0.751947	31.2487
GOTERM_BP_DIRECT	GO:0003382~epithelial cell morphogenesis	5	0.296033	0.0200377	AR, CLDN3, BCL11B, RAB25, GRHL2	1320	14	16792	4.54329	1	0.751947	31.2487
GOTERM_BP_DIRECT	GO:0006937~regulation of muscle contraction	5	0.296033	0.0200377	TNNT2, TNNT3, TNNT1, TNNC1, TNNI2	1320	14	16792	4.54329	1	0.751947	31.2487
GOTERM_BP_DIRECT	GO:0033700~phospholipid efflux	5	0.296033	0.0200377	ABCA7, APOA1, APOC3, APOC1, ABCA12	1320	14	16792	4.54329	1	0.751947	31.2487
GOTERM_BP_DIRECT	GO:0010839~negative regulation of keratinocyte proliferation	5	0.296033	0.0200377	VDR, PTPRK, SLURP1, EPPK1, CTSV	1320	14	16792	4.54329	1	0.751947	31.2487
GOTERM_BP_DIRECT	GO:0061180~mammary gland epithelium development	4	0.236827	0.0200573	ATP2C2, WNT7B, WNT4, WNT3	1320	8	16792	6.36061	1	0.746148	31.2741
GOTERM_BP_DIRECT	GO:0046887~positive regulation of hormone secretion	4	0.236827	0.0200573	EDN3, EDN1, P2RY1, NMU	1320	8	16792	6.36061	1	0.746148	31.2741
GOTERM_BP_DIRECT	GO:0042753~positive regulation of circadian rhythm	4	0.236827	0.0200573	RORC, ARNTL2, RORA, ARNTL	1320	8	16792	6.36061	1	0.746148	31.2741
GOTERM_BP_DIRECT	GO:0045617~negative regulation of keratinocyte differentiation	4	0.236827	0.0200573	OVOL2, HOXA7, TP63, GRHL2	1320	8	16792	6.36061	1	0.746148	31.2741
GOTERM_BP_DIRECT	GO:0030177~positive regulation of Wnt signaling pathway	8	0.473653	0.0201919	FGFR2, ATP6V1C2, BMP2, WNT3, RSPO1, RSPO3, DEPDC1B, LGR6	1320	36	16792	2.82694	1	0.742441	31.4487
GOTERM_BP_DIRECT	GO:0010043~response to zinc ion	8	0.473653	0.0201919	ARG1, S100A8, ASS1, HAMP, KRT14, TH, CA2, SLC30A10	1320	36	16792	2.82694	1	0.742441	31.4487
GOTERM_BP_DIRECT	GO:0010942~positive regulation of cell death	7	0.414446	0.0230344	AKR1C3, CYSLTR2, ACER2, HBA2, HBA1, HBB, PRODH	1320	29	16792	3.07064	1	0.78204	35.0379
GOTERM_BP_DIRECT	GO:0000281~mitotic cytokinesis	7	0.414446	0.0230344	KIF23, CENPA, ANK3, NUSAP1, ANLN, CEP55, KIF20A	1320	29	16792	3.07064	1	0.78204	35.0379
GOTERM_BP_DIRECT	GO:0006644~phospholipid metabolic process	10	0.592066	0.023726	APOA1, PLA2G12A, ACP6, PLA2G4F, PLA2G3, PLA2G4B, PLPP3, PLA2G4E, PLPP2, PLA2G4D	1320	54	16792	2.35578	1	0.786383	35.8839
GOTERM_BP_DIRECT	GO:0006665~sphingolipid metabolic process	5	0.296033	0.0256619	SPNS2, ALOXE3, ACER1, TH, ALOX12B	1320	15	16792	4.2404	1	0.80675	38.1968
GOTERM_BP_DIRECT	GO:0016337~single organismal cell-cell adhesion	15	0.888099	0.0262062	EGFR, EMCN, MPZL2, COL13A1, CRNN, PKP1, SRPX2, PKP3, TENM2, DSG1, DSP, CD24, DLG5, CSTA, JAM2	1320	101	16792	1.88929	1	0.808338	38.8328
GOTERM_BP_DIRECT	GO:0042475~odontogenesis of dentin-containing tooth	10	0.592066	0.0264595	BMP2, AMTN, LAMA5, BCL11B, JAG2, TP63, EDAR, CA2, LRP4, PITX2	1320	55	16792	2.31295	1	0.806355	39.1266
GOTERM_BP_DIRECT	GO:0050829~defense response to Gram-negative bacterium	10	0.592066	0.0264595	PRB3, SELP, SPACA3, CHGA, IL22RA1, CAMP, TAC1, DEFB4A, DEFB1, NLRP10	1320	55	16792	2.31295	1	0.806355	39.1266
GOTERM_BP_DIRECT	GO:0042572~retinol metabolic process	7	0.414446	0.0269374	AKR1C3, AWAT2, PLB1, DGAT2, DHRS9, SDR16C5, ADH7	1320	30	16792	2.96828	1	0.807116	39.6774
GOTERM_BP_DIRECT	GO:0042448~progesterone metabolic process	4	0.236827	0.0283546	AKR1C3, AKR1C2, CYP17A1, DHRS9	1320	9	16792	5.65387	1	0.818561	41.2831
GOTERM_BP_DIRECT	GO:0008016~regulation of heart contraction	7	0.414446	0.0312541	TNNT2, DES, CYP2J2, TH, HOPX, CACNA1H, FOXN4	1320	31	16792	2.87253	1	0.843645	44.4431
GOTERM_BP_DIRECT	GO:0008284~positive regulation of cell proliferation	49	2.90112	0.032121	EDN3, CGA, WNT3A, BTC, EDN1, TTK, CXCR2, IL15, HMGN5, VIPR1, AKR1C3, EPCAM, CUL3, AKR1C2, S1PR3, NCCRP1, TIAM1, RAB25, CCAR1, EGFR, AR, WNT10B, CCKBR, CAMP, CHP2, DLL1, HOXC10, EREG, PROK1, LACRT, VEGFA, LAMC2, MST1R, TSHR, ALOX12, FGFR2, CCK, FGFR3, MVD, IL34, ALDH3A1, LIF, FGFBP1, EPO, KLF5, IL7, FLT3, ACER2, PTGFR	1320	466	16792	1.33764	1	0.847328	45.3562
GOTERM_BP_DIRECT	GO:0036149~phosphatidylinositol acyl-chain remodeling	5	0.296033	0.0321411	PLA2G12A, PLA2G4F, PLA2G4E, PLA2G4D, PLA2G2F	1320	16	16792	3.97538	1	0.843234	45.3772
GOTERM_BP_DIRECT	GO:0007051~spindle organization	5	0.296033	0.0321411	KIF11, SPAG5, TTK, AURKB, ASPM	1320	16	16792	3.97538	1	0.843234	45.3772
GOTERM_BP_DIRECT	GO:0045109~intermediate filament organization	5	0.296033	0.0321411	KRT9, DES, EPPK1, KRT2, DSP	1320	16	16792	3.97538	1	0.843234	45.3772
GOTERM_BP_DIRECT	GO:0032496~response to lipopolysaccharide	21	1.24334	0.0326368	SELP, S100A8, TNFRSF25, TH, EDN1, TAC1, BDKRB1, PTGFR, S100A14, GCH1, PCK1, TNFRSF10A, FOS, TNFRSF10C, FMO1, TNFRSF18, SLPI, SELE, MGST1, LTA, EPO	1320	164	16792	1.62894	1	0.843514	45.8928
GOTERM_BP_DIRECT	GO:0019557~histidine catabolic process to glutamate and formate	3	0.17762	0.0332388	AMDHD1, FTCD, HAL	1320	4	16792	9.54091	1	0.844729	46.5126
GOTERM_BP_DIRECT	GO:0036101~leukotriene B4 catabolic process	3	0.17762	0.0332388	CYP4F3, CYP4F12, CYP4F2	1320	4	16792	9.54091	1	0.844729	46.5126
GOTERM_BP_DIRECT	GO:0019556~histidine catabolic process to glutamate and formamide	3	0.17762	0.0332388	AMDHD1, FTCD, HAL	1320	4	16792	9.54091	1	0.844729	46.5126
GOTERM_BP_DIRECT	GO:0071896~protein localization to adherens junction	3	0.17762	0.0332388	DSP, MPP7, DLG5	1320	4	16792	9.54091	1	0.844729	46.5126
GOTERM_BP_DIRECT	GO:0072676~lymphocyte migration	3	0.17762	0.0332388	SPNS2, CCR6, GATA3	1320	4	16792	9.54091	1	0.844729	46.5126
GOTERM_BP_DIRECT	GO:0090403~oxidative stress-induced premature senescence	3	0.17762	0.0332388	WNT16, ARNTL, PLA2R1	1320	4	16792	9.54091	1	0.844729	46.5126
GOTERM_BP_DIRECT	GO:0031077~post-embryonic camera-type eye development	3	0.17762	0.0332388	BCL11B, VEGFA, KLF4	1320	4	16792	9.54091	1	0.844729	46.5126
GOTERM_BP_DIRECT	GO:0015842~aminergic neurotransmitter loading into synaptic vesicle	3	0.17762	0.0332388	DDC, TH, SLC18A2	1320	4	16792	9.54091	1	0.844729	46.5126
GOTERM_BP_DIRECT	GO:1900138~negative regulation of phospholipase A2 activity	3	0.17762	0.0332388	ANXA8, ANXA8L1, PLA2R1	1320	4	16792	9.54091	1	0.844729	46.5126
GOTERM_BP_DIRECT	GO:0035634~response to stilbenoid	3	0.17762	0.0332388	LY6D, CD36, CIDEA	1320	4	16792	9.54091	1	0.844729	46.5126
GOTERM_BP_DIRECT	GO:0060708~spongiotrophoblast differentiation	3	0.17762	0.0332388	LIF, ASCL2, GJB5	1320	4	16792	9.54091	1	0.844729	46.5126
GOTERM_BP_DIRECT	GO:0003334~keratinocyte development	4	0.236827	0.0381862	BCL11B, EXPH5, KRT2, IFT74	1320	10	16792	5.08848	1	0.879375	51.3585
GOTERM_BP_DIRECT	GO:0034501~protein localization to kinetochore	4	0.236827	0.0381862	CDK1, TTK, BUB1B, AURKB	1320	10	16792	5.08848	1	0.879375	51.3585
GOTERM_BP_DIRECT	GO:0035136~forelimb morphogenesis	4	0.236827	0.0381862	RNF165, GDF5, ZBTB16, HOXD10	1320	10	16792	5.08848	1	0.879375	51.3585
GOTERM_BP_DIRECT	GO:0000070~mitotic sister chromatid segregation	6	0.35524	0.0421018	CENPA, CEP57L1, NEK2, SPAG5, NUSAP1, NDC80	1320	25	16792	3.05309	1	0.900164	54.8963
GOTERM_BP_DIRECT	GO:0019433~triglyceride catabolic process	6	0.35524	0.0421018	APOA1, APOC3, FABP4, PNPLA1, PNPLA3, PNPLA5	1320	25	16792	3.05309	1	0.900164	54.8963
GOTERM_BP_DIRECT	GO:0046513~ceramide biosynthetic process	6	0.35524	0.0421018	ALOXE3, ALOX12B, CERS3, SGMS1, DEGS2, DEGS1	1320	25	16792	3.05309	1	0.900164	54.8963
GOTERM_BP_DIRECT	GO:0051289~protein homotetramerization	10	0.592066	0.0434882	TRPM8, MAT1A, RYR3, IDE, FBP1, ACOT13, CDA, TP63, DPYS, KCNJ2	1320	60	16792	2.1202	1	0.904553	56.0895
GOTERM_BP_DIRECT	GO:0098869~cellular oxidant detoxification	11	0.651273	0.0460391	LPO, FAM213A, DUOX2, PTGS1, S100A9, HBA2, GSTO2, HBA1, HBB, MGST1, IYD	1320	70	16792	1.99905	1	0.914277	58.2073
GOTERM_BP_DIRECT	GO:0071300~cellular response to retinoic acid	11	0.651273	0.0460391	MUC1, WNT7B, FZD10, HOXA2, WNT10B, WNT3, WNT3A, PTK6, PPARG, KLF4, PCK1	1320	70	16792	1.99905	1	0.914277	58.2073
GOTERM_BP_DIRECT	GO:0006970~response to osmotic stress	5	0.296033	0.047715	EGFR, AQP9, MAPK13, FMO1, MAP7	1320	18	16792	3.53367	1	0.91908	59.5456
GOTERM_BP_DIRECT	GO:0033539~fatty acid beta-oxidation using acyl-CoA dehydrogenase	5	0.296033	0.047715	ACADVL, ACOX2, ETFDH, ACAD11, ACOX3	1320	18	16792	3.53367	1	0.91908	59.5456
GOTERM_BP_DIRECT	GO:0045807~positive regulation of endocytosis	5	0.296033	0.047715	TSPAN1, CALY, TFR2, EEF2K, DLL1	1320	18	16792	3.53367	1	0.91908	59.5456
GOTERM_BP_DIRECT	GO:0030155~regulation of cell adhesion	8	0.473653	0.0485535	EMCN, LAMA3, PRLR, LAMA5, NUAK1, IL18, JAG2, DLL1	1320	43	16792	2.36674	1	0.920015	60.1999
GOTERM_BP_DIRECT	GO:0070328~triglyceride homeostasis	6	0.35524	0.0488772	GCKR, APOA1, IL18, APOC3, RORA, ANGPTL4	1320	26	16792	2.93566	1	0.918745	60.4498
GOTERM_BP_DIRECT	GO:0090263~positive regulation of canonical Wnt signaling pathway	16	0.947306	0.0489009	FGFR2, WNT10B, PPP2R3A, WNT3A, ARNTL, LGR6, LGR5, WNT2B, WNT4, RSPO1, RSPO3, DLX5, PSMD1, WNT7A, PSMD7, ASPM	1320	120	16792	1.69616	1	0.916191	60.4681
GOTERM_BP_DIRECT	GO:0050927~positive regulation of positive chemotaxis	4	0.236827	0.0495119	CCR4, F3, VEGFA, F2RL1	1320	11	16792	4.6259	1	0.91619	60.9355
GOTERM_BP_DIRECT	GO:0008210~estrogen metabolic process	4	0.236827	0.0495119	HSD17B1, SULT1E1, HSD17B4, PLEKHA1	1320	11	16792	4.6259	1	0.91619	60.9355
GOTERM_BP_DIRECT	GO:0006702~androgen biosynthetic process	4	0.236827	0.0495119	CYP17A1, WNT4, SRD5A3, HSD17B6	1320	11	16792	4.6259	1	0.91619	60.9355
GOTERM_BP_DIRECT	GO:0002523~leukocyte migration involved in inflammatory response	4	0.236827	0.0495119	CCR6, S100A8, S100A9, SELE	1320	11	16792	4.6259	1	0.91619	60.9355
GOTERM_BP_DIRECT	GO:0055078~sodium ion homeostasis	4	0.236827	0.0495119	CYP4F12, SCNN1G, CYP4F2, SCNN1B	1320	11	16792	4.6259	1	0.91619	60.9355
GOTERM_BP_DIRECT	GO:0010894~negative regulation of steroid biosynthetic process	3	0.17762	0.0525409	WNT4, BMP2, INSIG1	1320	5	16792	7.63273	1	0.925882	63.1767
GOTERM_BP_DIRECT	GO:0048730~epidermis morphogenesis	3	0.17762	0.0525409	FGFR2, KLK14, KLF4	1320	5	16792	7.63273	1	0.925882	63.1767
GOTERM_BP_DIRECT	GO:0060850~regulation of transcription involved in cell fate commitment	3	0.17762	0.0525409	PPARG, RORC, RORA	1320	5	16792	7.63273	1	0.925882	63.1767
GOTERM_BP_DIRECT	GO:0002934~desmosome organization	3	0.17762	0.0525409	DSP, PERP, GRHL1	1320	5	16792	7.63273	1	0.925882	63.1767
GOTERM_BP_DIRECT	GO:0010891~negative regulation of sequestering of triglyceride	3	0.17762	0.0525409	PPARA, PPARG, ABHD5	1320	5	16792	7.63273	1	0.925882	63.1767
GOTERM_BP_DIRECT	GO:0051005~negative regulation of lipoprotein lipase activity	3	0.17762	0.0525409	APOC3, APOC1, ANGPTL4	1320	5	16792	7.63273	1	0.925882	63.1767
GOTERM_BP_DIRECT	GO:0030154~cell differentiation	47	2.78271	0.0563814	ETV7, MYO7B, CATSPERG, SLC2A14, ARHGEF28, ABHD5, JAG2, TTLL7, TDRD12, TAF7L, IGSF10, ANGPTL6, DAPL1, RASGRP1, ODF4, MEG3, ZNF750, ROS1, ANGPTL4, TEC, INA, ERG, SLCO4C1, EGFL6, FLT3, COL13A1, ACER1, KRTDAP, CENPF, FGF22, DLL1, EDAR, CSRP2, THEG, FOXN4, CXCL17, MICALCL, CHRDL2, CATSPER2, LAMA5, ECSCR, GADD45G, NHLH2, ZNF431, TXK, AGR2, TNFAIP2	1320	462	16792	1.29415	1	0.936922	65.8437
GOTERM_BP_DIRECT	GO:0045638~negative regulation of myeloid cell differentiation	5	0.296033	0.0568108	HMGB3, LEO1, HOXA9, DLL1, ZBTB16	1320	19	16792	3.34769	1	0.936142	66.1302
GOTERM_BP_DIRECT	GO:1904659~glucose transmembrane transport	5	0.296033	0.0568108	SLC2A12, SLC2A5, SLC5A1, SLC2A14, SLC5A9	1320	19	16792	3.34769	1	0.936142	66.1302
GOTERM_BP_DIRECT	GO:0006887~exocytosis	12	0.71048	0.0595211	EXOC3L4, NKD2, SRCIN1, SYT8, LIN7B, TNFAIP2, GCGR, SYTL1, HAP1, SLC17A9, LLGL2, LIN7A	1320	83	16792	1.83921	1	0.942253	67.8872
GOTERM_BP_DIRECT	GO:0015908~fatty acid transport	4	0.236827	0.0622688	PPARA, ACSL1, MFSD2A, SLC27A2	1320	12	16792	4.2404	1	0.947769	69.5802
GOTERM_BP_DIRECT	GO:2000505~regulation of energy homeostasis	4	0.236827	0.0622688	CD36, LEPR, PASK, DLL1	1320	12	16792	4.2404	1	0.947769	69.5802
GOTERM_BP_DIRECT	GO:0045717~negative regulation of fatty acid biosynthetic process	4	0.236827	0.0622688	ACADVL, APOC3, INSIG1, APOC1	1320	12	16792	4.2404	1	0.947769	69.5802
GOTERM_BP_DIRECT	GO:0042574~retinal metabolic process	4	0.236827	0.0622688	AKR1C3, ALDH8A1, SDR16C5, BCO2	1320	12	16792	4.2404	1	0.947769	69.5802
GOTERM_BP_DIRECT	GO:0070989~oxidative demethylation	4	0.236827	0.0622688	CYP3A4, CYP3A5, TET3, CYP2C9	1320	12	16792	4.2404	1	0.947769	69.5802
GOTERM_BP_DIRECT	GO:0031581~hemidesmosome assembly	4	0.236827	0.0622688	COL17A1, LAMA3, KRT14, LAMC2	1320	12	16792	4.2404	1	0.947769	69.5802
GOTERM_BP_DIRECT	GO:0007588~excretion	7	0.414446	0.0664288	UGT1A7, CLDN16, SLC26A3, AQP9, CLCNKA, SCNN1G, SCNN1B	1320	37	16792	2.40672	1	0.955803	71.9834
GOTERM_BP_DIRECT	GO:0007267~cell-cell signaling	28	1.65779	0.0664894	FGFR2, EDN3, CGA, IL36G, FGFR3, IL18, EDN1, GDF5, S100A9, TAC1, IL15, CCL27, CCL20, FGFBP1, LTA, AR, IK, BMP2, NTF4, IL7, FADS1, ESR2, TNFSF10, EREG, FJX1, TFAP2C, TSHR, ASIP	1320	254	16792	1.40234	1	0.954303	72.0171
GOTERM_BP_DIRECT	GO:0046330~positive regulation of JNK cascade	10	0.592066	0.0666407	MAP3K5, WNT16, NOD2, CARD9, RASGRP1, GADD45G, F2RL1, TNFRSF19, EDAR, WNT7A	1320	65	16792	1.95711	1	0.952993	72.1009
GOTERM_BP_DIRECT	GO:0009813~flavonoid biosynthetic process	5	0.296033	0.0667652	UGT1A7, UGT1A10, UGT1A6, UGT2A1, UGT3A2	1320	20	16792	3.1803	1	0.951614	72.1697
GOTERM_BP_DIRECT	GO:0042744~hydrogen peroxide catabolic process	5	0.296033	0.0667652	LPO, DUOX2, HBA2, HBA1, HBB	1320	20	16792	3.1803	1	0.951614	72.1697
GOTERM_BP_DIRECT	GO:0035584~calcium-mediated signaling using intracellular calcium source	5	0.296033	0.0667652	SELP, CCL20, TENM2, PTGFR, DEFB1	1320	20	16792	3.1803	1	0.951614	72.1697
GOTERM_BP_DIRECT	GO:0050830~defense response to Gram-positive bacterium	12	0.71048	0.0683986	SPACA3, CHGA, HIST1H2BC, CARD9, CD36, PGLYRP4, HIST1H2BG, CAMP, TAC1, DEFB4A, DEFB1, LTA	1320	85	16792	1.79594	1	0.953599	73.0577
GOTERM_BP_DIRECT	GO:0007200~phospholipase C-activating G-protein coupled receptor signaling pathway	10	0.592066	0.0720492	P2RY4, CCKBR, CYSLTR1, LTB4R, CYSLTR2, TACR1, P2RY1, ANO1, CXCR2, NPR3	1320	66	16792	1.92746	1	0.959424	74.9463
GOTERM_BP_DIRECT	GO:0030593~neutrophil chemotaxis	10	0.592066	0.0720492	EDN3, VAV3, S100A8, CCL20, EDN1, S100A9, CXCR2, TREM1, CXADR, S100A12	1320	66	16792	1.92746	1	0.959424	74.9463
GOTERM_BP_DIRECT	GO:0050766~positive regulation of phagocytosis	6	0.35524	0.0728258	ABCA7, TULP1, SPACA3, C3, SFTPD, CAMK1D	1320	29	16792	2.63197	1	0.959435	75.3316
GOTERM_BP_DIRECT	GO:0042517~positive regulation of tyrosine phosphorylation of Stat3 protein	7	0.414446	0.0738875	LIF, FGFR3, IL18, PTK6, STAP2, VEGFA, IL15	1320	38	16792	2.34338	1	0.959967	75.8493
GOTERM_BP_DIRECT	GO:0016098~monoterpenoid metabolic process	3	0.17762	0.0747757	CYP3A4, CYP2C9, CYP2E1	1320	6	16792	6.36061	1	0.960175	76.2745
GOTERM_BP_DIRECT	GO:0042737~drug catabolic process	3	0.17762	0.0747757	CYP3A4, CYP3A5, CYP2C9	1320	6	16792	6.36061	1	0.960175	76.2745
GOTERM_BP_DIRECT	GO:0071286~cellular response to magnesium ion	3	0.17762	0.0747757	ANK3, RYR3, FBP1	1320	6	16792	6.36061	1	0.960175	76.2745
GOTERM_BP_DIRECT	GO:0061737~leukotriene signaling pathway	3	0.17762	0.0747757	CYSLTR1, LTB4R, CYSLTR2	1320	6	16792	6.36061	1	0.960175	76.2745
GOTERM_BP_DIRECT	GO:0071799~cellular response to prostaglandin D stimulus	3	0.17762	0.0747757	AKR1C3, AKR1C2, PTGFR	1320	6	16792	6.36061	1	0.960175	76.2745
GOTERM_BP_DIRECT	GO:0042423~catecholamine biosynthetic process	3	0.17762	0.0747757	DDC, PNMT, TH	1320	6	16792	6.36061	1	0.960175	76.2745
GOTERM_BP_DIRECT	GO:0070508~cholesterol import	3	0.17762	0.0747757	STARD5, APOA1, CD36	1320	6	16792	6.36061	1	0.960175	76.2745
GOTERM_BP_DIRECT	GO:0042761~very long-chain fatty acid biosynthetic process	4	0.236827	0.0763766	ELOVL5, ELOVL4, ELOVL3, ELOVL7	1320	13	16792	3.91422	1	0.961612	77.0229
GOTERM_BP_DIRECT	GO:0044241~lipid digestion	4	0.236827	0.0763766	LIPK, LIPM, LIPN, LIPH	1320	13	16792	3.91422	1	0.961612	77.0229
GOTERM_BP_DIRECT	GO:0033540~fatty acid beta-oxidation using acyl-CoA oxidase	4	0.236827	0.0763766	ACOX2, HSD17B4, CRAT, ACOX3	1320	13	16792	3.91422	1	0.961612	77.0229
GOTERM_BP_DIRECT	GO:0001817~regulation of cytokine production	4	0.236827	0.0763766	F11R, ANKRD2, SFTPD, ACE2	1320	13	16792	3.91422	1	0.961612	77.0229
GOTERM_BP_DIRECT	GO:0015693~magnesium ion transport	4	0.236827	0.0763766	NIPAL2, NIPAL1, KCNJ2, NIPAL4	1320	13	16792	3.91422	1	0.961612	77.0229
GOTERM_BP_DIRECT	GO:0016338~calcium-independent cell-cell adhesion via plasma membrane cell-adhesion molecules	5	0.296033	0.0775581	CLDN16, CLDN8, CLDN4, CLDN3, CLDN1	1320	21	16792	3.02886	1	0.962284	77.561
GOTERM_BP_DIRECT	GO:0007275~multicellular organism development	51	3.01954	0.0789471	EDN3, TSHZ2, WNT16, HMGB3, PRR15, CRABP1, TNFRSF25, CATSPERG, SLC2A14, LEPR, ANO1, SPESP1, EHF, TDRD12, TAF7L, LIF, IGSF10, WNT4, HOXA5, TNFRSF18, ODF4, SPRED3, HOXA9, WNT10B, ERG, NFE2, SLCO4C1, EGFL6, DLL1, DACH1, DONSON, GRHL1, CSRP2, THEG, WNT2B, TNFRSF10A, HUNK, MICALCL, ADAMTS9, TNFRSF10C, FZD10, HOXC12, WNT7B, CATSPER2, PKP1, FLG, GADD45G, WIF1, PAEP, CUX2, CHRD	1320	521	16792	1.24526	1	0.963267	78.1782
GOTERM_BP_DIRECT	GO:0002062~chondrocyte differentiation	7	0.414446	0.0818032	BMP2, WNT10B, FGFR3, TGFBI, GDF5, WNT7A, WNT2B	1320	39	16792	2.28329	1	0.966409	79.3974
GOTERM_BP_DIRECT	GO:0007417~central nervous system development	15	0.888099	0.0878246	SH3GL3, DMBX1, HELT, GRIK1, ZBTB16, CELSR1, TAGLN3, ALDH3A2, RPS6KA6, NPAS1, NPTX1, PCP4, CASZ1, NHLH2, VNN3	1320	120	16792	1.59015	1	0.973159	81.7597
GOTERM_BP_DIRECT	GO:0006955~immune response	42	2.48668	0.0885797	IL1R2, IL1R1, AQP9, CYSLTR2, C3, TNFRSF25, IL18, SUSD2, ENDOU, TMIGD2, IL15, DEFB4A, VIPR1, CCL27, IL37, LIF, CCL20, HAMP, LTB4R, TNFRSF18, FCGR3A, FCGR3B, DEFB1, LTA, IL18R1, IK, IL7, CEBPG, PRG2, CD1A, PKHD1L1, TNFRSF10A, TNFRSF10C, TNFSF10, CD36, CCR6, CCR4, CD40LG, CCR2, AIRE, SLPI, GBP2	1320	421	16792	1.2691	1	0.973044	82.0372
GOTERM_BP_DIRECT	GO:0052696~flavonoid glucuronidation	5	0.296033	0.0891625	UGT1A7, UGT1A10, UGT1A6, UGT2A1, UGT3A2	1320	22	16792	2.89118	1	0.972733	82.2486
GOTERM_BP_DIRECT	GO:0030198~extracellular matrix organization	22	1.30255	0.090453	MPZL3, F11R, MATN4, COL13A1, EGFL6, WNT3A, NPNT, C6ORF15, TMPRSS6, SPINK5, COL4A5, SMOC2, LAMA3, COL7A1, SERPINB5, LAMA5, ITGB8, TGFBI, LAMC2, JAM2, LAMB1, ITGA2B	1320	196	16792	1.42789	1	0.973232	82.7085
GOTERM_BP_DIRECT	GO:0045618~positive regulation of keratinocyte differentiation	4	0.236827	0.0917417	VDR, OVOL2, NME1-NME2, ALOX15B	1320	14	16792	3.63463	1	0.973713	83.1564
GOTERM_BP_DIRECT	GO:0035589~G-protein coupled purinergic nucleotide receptor signaling pathway	4	0.236827	0.0917417	P2RY10, P2RY4, P2RY1, GPR87	1320	14	16792	3.63463	1	0.973713	83.1564
GOTERM_BP_DIRECT	GO:0042573~retinoic acid metabolic process	4	0.236827	0.0917417	UGT1A7, ALDH8A1, ADH7, BCO2	1320	14	16792	3.63463	1	0.973713	83.1564
GOTERM_BP_DIRECT	GO:0031640~killing of cells of other organism	4	0.236827	0.0917417	DCD, CHGA, HAMP, S100A12	1320	14	16792	3.63463	1	0.973713	83.1564
GOTERM_BP_DIRECT	GO:0043507~positive regulation of JUN kinase activity	6	0.35524	0.0917629	EPHA4, MAP3K5, FZD10, TIAM1, ARHGEF5, EDN1	1320	31	16792	2.46217	1	0.972792	83.1637
GOTERM_BP_DIRECT	GO:0007157~heterophilic cell-cell adhesion via plasma membrane cell adhesion molecules	8	0.473653	0.0943387	ALCAM, SELP, LGALS7B, TENM2, SMAGP, LGALS7, CXADR, SELE	1320	50	16792	2.03539	1	0.974648	84.0259
GOTERM_BP_DIRECT	GO:0042060~wound healing	11	0.651273	0.095567	EGFR, PPARA, MAP3K5, S100A8, EREG, EPPK1, CCL20, SERPINB2, DSP, CELSR1, EPB41L4B	1320	80	16792	1.74917	1	0.975022	84.4222
GOTERM_BP_DIRECT	GO:0050679~positive regulation of epithelial cell proliferation	9	0.53286	0.0960936	FGFR2, EGFR, NOD2, NME1-NME2, DLX5, VEGFA, LACRT, ESRP2, LAMB1	1320	60	16792	1.90818	1	0.974679	84.5892
GOTERM_BP_DIRECT	GO:0016266~O-glycan processing	9	0.53286	0.0960936	MUC1, GCNT4, MUC21, B3GNT4, GALNT4, MUC15, GALNT8, GALNT13, MUC4	1320	60	16792	1.90818	1	0.974679	84.5892
GOTERM_BP_DIRECT	GO:0045669~positive regulation of osteoblast differentiation	9	0.53286	0.0960936	CTNNBIP1, ACVR2A, WNT7B, WNT4, BMP2, WNT10B, NPNT, TP63, GDPD2	1320	60	16792	1.90818	1	0.974679	84.5892
GOTERM_BP_DIRECT	GO:0032466~negative regulation of cytokinesis	3	0.17762	0.0993641	CHMP4C, E2F8, AURKB	1320	7	16792	5.45195	1	0.977004	85.5893
GOTERM_BP_DIRECT	GO:0044539~long-chain fatty acid import	3	0.17762	0.0993641	ACSL1, CD36, SLC27A2	1320	7	16792	5.45195	1	0.977004	85.5893
GOTERM_BP_DIRECT	GO:0043551~regulation of phosphatidylinositol 3-kinase activity	3	0.17762	0.0993641	CCKBR, PIK3R6, KLF4	1320	7	16792	5.45195	1	0.977004	85.5893
GOTERM_BP_DIRECT	GO:0042035~regulation of cytokine biosynthetic process	3	0.17762	0.0993641	ZNF287, GATA3, PRG2	1320	7	16792	5.45195	1	0.977004	85.5893
GOTERM_BP_DIRECT	GO:0001561~fatty acid alpha-oxidation	3	0.17762	0.0993641	HACL1, SLC27A2, ALDH3A2	1320	7	16792	5.45195	1	0.977004	85.5893
GOTERM_BP_DIRECT	GO:0009913~epidermal cell differentiation	3	0.17762	0.0993641	OVOL2, SPINK5, KLF4	1320	7	16792	5.45195	1	0.977004	85.5893
GOTERM_BP_DIRECT	GO:0030916~otic vesicle formation	3	0.17762	0.0993641	FGFR2, HESX1, CEP290	1320	7	16792	5.45195	1	0.977004	85.5893
GOTERM_BP_DIRECT	GO:0060463~lung lobe morphogenesis	3	0.17762	0.0993641	LIF, FGFR2, GRHL2	1320	7	16792	5.45195	1	0.977004	85.5893
GOTERM_BP_DIRECT	GO:0009253~peptidoglycan catabolic process	3	0.17762	0.0993641	SPACA3, PGLYRP4, LYG1	1320	7	16792	5.45195	1	0.977004	85.5893
GOTERM_BP_DIRECT	GO:0021520~spinal cord motor neuron cell fate specification	3	0.17762	0.0993641	HOXC10, OLIG3, HOXD10	1320	7	16792	5.45195	1	0.977004	85.5893
GOTERM_BP_DIRECT	GO:0006548~histidine catabolic process	3	0.17762	0.0993641	AMDHD1, FTCD, HAL	1320	7	16792	5.45195	1	0.977004	85.5893
GOTERM_BP_DIRECT	GO:0032819~positive regulation of natural killer cell proliferation	3	0.17762	0.0993641	CD244, IL18, IL15	1320	7	16792	5.45195	1	0.977004	85.5893
