# Supplementary material for: Signalling by senescent melanocytes hyperactivates hair growth
Source: Nature. 2023 Jun 21;618(7966):808–17. doi: 10.1038/s41586-023-06172-8 (PMC10284692; doi:10.1038/s41586-023-06172-8)
Supplement: Supplementary file 8 — Sequence of mouse-specific and human-specific primers used for RT-PCR. [file 41586_2023_6172_MOESM8_ESM.xlsx]

## Sheet: Mouse primers
Gene name	Forward sequence	Reverse sequence
Birc5	catcgccaccttcaagaact	aaaacactgggccaaatcag
Bmp2	tggaagtggcccatttagag	tgacgcttttctcgtttgtg
Cdk6	agaagtcctgctccagtcca	cacgtctgaacttccacgaa
Cdkn2b	ttaccagacctgtgcacgac	cctgctcttcagccaagtct
Col17a1	ctggattaggcaaggctgag	cttgactccccatgtcacct
Dkk3	gcagctgctaaaacgtcctc	gaccacctgtccactctggt
Fgf18	atcaagggcaaggagacaga	agcccacataccaaccagag
Fgf5	actgaaaagacaggccgaga	ggactgcttgaacctgggta
Foxc1	cactcggtgcgggaaatgt	ggtacagagactgactggca
Igfbp7	ggaaaatctggccattcaga	tgcgtggcactcatactctc
Mmp11	tccgaggtggagactattgg	agtaggcatagccctcagca
Nfatc1	cccgttgcttccagaaaata	tcaccctggtgttcttcctc

## Sheet: Human primers
Gene name	Forward sequence	Reverse sequence
CD44	aggaacagtggtttggcaac	ggtgttgtccttccttgcat
COL17A1	tcagcacatcctcctcagtg	tctggggcatgtttttcttc
DCT	cccctacagggccatagatt	agggcaaagcaaaagactca
HOPX	tcaacaaggtcgacaagcac	gcgctgcttaaaccatttct
MITF	ccaggcatgaacacacattc	tccatcaagcccaagatttc
SOX10	gctgctgaacgaaagtgaca	gcctgggctggtacttgtag
SPP1	ttgcagtgatttgcttttgc	gccacagcatctgggtattt
TYR	ttgtactgcctgctgtggag	caggaacctctgcctgaaag
