# Supplementary material for: Signalling by senescent melanocytes hyperactivates hair growth
Source: Nature. 2023 Jun 21;618(7966):808–17. doi: 10.1038/s41586-023-06172-8 (PMC10284692; doi:10.1038/s41586-023-06172-8)
Supplement: Supplementary file 9 — Source Data Fig. 1 [file 41586_2023_6172_MOESM9_ESM.xlsx]

## Sheet: Fig. 1g
	1	2	3	4
Fig. 1g
WT	0	0	0	0
Tyr-NrasQ61K	34	72	20	9

## Sheet: Fig. 1h
	1	2	3
Fig. 1h
WT	54.3	60.1	66.7
Tyr-NrasQ61K	90.1	88.5	85.6
WT	2.7	4.15	2.02
Tyr-NrasQ61K	19.4	15	13.1

## Sheet: Fig. 1i
	1	2	3	4	5	6	7	8	9	10	11	12	13	14	15	16	17	18	19	20	21	22
Fig. 1i
WT, day P30	38.3537	33.2775	31.8674	28.2013	29.8933	28.7653	29.0473	30.1753	25.9452
WT, day P44	0	0	0	0	0	0	0	0	0	0	0	0
Tyr-NrasQ61K, day P44	6.875	9.7917	19.7917	6.0417	13.125	14.792	8.5417	9.375	11.042	16.042	17.5	29.792
WT, day P56	0	0	0	0	0	0	0	0	0	0	0	0	0	0	0	0	0	0	0	0	0
Tyr-NrasQ61K, day P44	19	21	12.5	25	18	23	7.8125	28	15.104	15.278	15.451	16.146	11.979	13.021	15.972	6.5972	15.451	4.8611	15.278	16.319	16.84
WT, day P69	0	0	0	0	0	0	0	0	0	0	0	0
Tyr-NrasQ61K, day P44	6.7	7.8	21	22	18	4.6	7.8	2.1	0	0.7	0.7	2.1
WT, day P100	0	0	0	0	0	0	0	0	0	0	0	0	0	0	0	0	0
Tyr-NrasQ61K, day P44	0.417	0.625	8.75	1.667	3.333	0.208	5	1.042	0.833	8.333	10	11.04	12.5	9.167	10.42	9.792	10.83
