# Supplementary material for: Signalling by senescent melanocytes hyperactivates hair growth
Source: Nature. 2023 Jun 21;618(7966):808–17. doi: 10.1038/s41586-023-06172-8 (PMC10284692; doi:10.1038/s41586-023-06172-8)
Supplement: Supplementary file 10 — Source Data Fig. 2 [file 41586_2023_6172_MOESM10_ESM.xlsx]

## Sheet: Fig. 2c
	1	2	3
Fig. 2c
Bmp2, WT	-1	-1	-1
Bmp2, Tyr-NrasQ61K	-12.2	-3.3	-2.7
Col17a1, WT	-1	-1	-1
Col17a1, Tyr-NrasQ61K	-2.7	-5.1	-3.9
Dkk3, WT	-1	-1	-1
Dkk3, Tyr-NrasQ61K	-2.3	-7.1	-2
Fgf5, WT	1	1	1
Fgf5, Tyr-NrasQ61K	96	575	129.7
Fgf18, WT	-1	-1	-1
Fgf18, Tyr-NrasQ61K	-20.8	-24.6	-17
Foxc1, WT	-1	-1	-1
Foxc1, Tyr-NrasQ61K	-2	-3.8	-2.2
Nfatc1, WT	-1	-1	-1
Nfatc1, Tyr-NrasQ61K	-11.2	-11	-16.1

## Sheet: Fig. 2i
	1	2	3	4	5	6	7	8
Fig. 2i, CD34+/CD49f+
WT	7.14	13.9	5.25	5.09	6.34	6.76	4.65
Tyr-NrasQ61K		1.03	1.73	9.09	4.41	4.91	2.66	2.53
Fig. 2i, CD34+/CD49f+/EdU+
WT	0.7854	0.24047	0.486675	0.43774	0.46965	0.588252
Tyr-NrasQ61K	0.017286	0.003296	0.015916	0.169983	0.036442	0.104236

## Sheet: Fig. 2m
	1	2	3
Fig. 2m, Attachment
Bulge, WT	415	445	431
Bulge, Tyr-NrasQ61K	380	400	389
Hair germ, WT	343	357	351
Hair germ, Tyr-NrasQ61K	368	384	375
Fig. 2m, Passages
Bulge, WT	10	15	16
Bulge, Tyr-NrasQ61K	5	6	7
Hair germ, WT	4	3	4
Hair germ, Tyr-NrasQ61K	3	4	3
