# Supplementary material for: Signalling by senescent melanocytes hyperactivates hair growth
Source: Nature. 2023 Jun 21;618(7966):808–17. doi: 10.1038/s41586-023-06172-8 (PMC10284692; doi:10.1038/s41586-023-06172-8)
Supplement: Supplementary file 11 — Source Data Fig. 3 [file 41586_2023_6172_MOESM11_ESM.xlsx]

## Sheet: Fig. 3a
	1	2	3	4	5
Fig. 3a
Permeabilized, WT	11.2	9.1	8.8
Permeabilized, Tyr-NrasQ61K	32.6	35	35.1	34.4	33.4
Surface-bound, WT	11	10.7	7.1
Surface-bound, Tyr-NrasQ61K	14.2	17.9	14.8	11.2	14.8

## Sheet: Fig. 3b
	1	2	3	4
Fig. 3b
WT	88.6	90	89.3
Tyr-NrasQ61K	256.7	214.2	307.1	248.6

## Sheet: Fig. 3c
	1	2	3
Fig. 3c
WT	0.206292	0.08769	0.023268
Tyr-NrasQ61K	0.854663	0.604563	0.526035

## Sheet: Fig. 3d
	1	2	3
Fig. 3d
Permeabilized, WT	3.69	9.97	7.96
Permeabilized, Tyr-CreER2;BrafV600E	48.9	35.3	46.9
Surface-bound, WT	11.7	10.4	7.26
Surface-bound, Tyr-CreER2;BrafV600E	5.07	28.4	21.8

## Sheet: Fig. 3e
	1	2	3	4
Fig. 3e
WT	92.8	91.4	122.8	104.3
BrafV600E	397.1	245.7	310	234.2

## Sheet: Fig. 3f
	1	2	3
Fig. 3f
WT	0.32022	0.44764	0.463121
BrafV600E	0.620015	0.786325	0.78266

## Sheet: Fig. 3h
	1	2	3	4	5	6	7	8	9	10	11	12	13	14	15
Fig. 3h
Tyr-NrasQ61K;Spp1+/-, day P44	14	20	10	12	26	30	17	19	10	22	31	12
Tyr-NrasQ61K;Spp1-/-, day P44	1	3	3	1	0	4	2	1	0	4	0	0	5	0
Tyr-NrasQ61K;Spp1+/-, day P52	10	14	6	20	5	10	25	12	27	25	31	15
Tyr-NrasQ61K;Spp1-/-, day P52	0	3	2	2	1	5	8	2	7	5	3	2	14	0	0

## Sheet: Fig. 3i
	1	2	3	4	5	6	7	8	9
Fig. 3i
BrafV600E	26.1	16.1	25	20.4	10.8	18.1	5.8	4.6	3.5
BrafV600E;Spp1-fl/fl	2.4	3	1	3.2	2.5	1.5	2.8	0.8	3.9

## Sheet: Fig. 3j
	1	2	3	4
Fig. 3j
BrafV600E	351.4	225.6	352.8	271.4
BrafV600E;Spp1-fl/fl	134.3	11.4	120	98.6

## Sheet: Fig. 3k
	1	2	3	4	5	6	7	8
Fig. 3k
WT	34	60	57	27	22	54	70	49
Spp1-/-	10	3	7	5	11	10	11

[truncated: 2 more sheets: Fig. 3l, Fig. 3n]
