# Supplementary material for: Signalling by senescent melanocytes hyperactivates hair growth
Source: Nature. 2023 Jun 21;618(7966):808–17. doi: 10.1038/s41586-023-06172-8 (PMC10284692; doi:10.1038/s41586-023-06172-8)
Supplement: Supplementary file 12 — Source Data Fig. 4 [file 41586_2023_6172_MOESM12_ESM.xlsx]

## Sheet: Fig. 4e
	1	2	3	4	5
Fig. 4e
WT	78	19	34	44	26
Cd44-/-	6	3	9	1	5

## Sheet: Fig. 4f
	1	2	3	4	5	6
Fig. 4f
WT	56	78	70	53	29	94
Cd44-/-	76	18	18	29	4

## Sheet: Fig. 4i
	1	2	3	4	5	6	7	8	9	10	11	12
Fig. 4i
Tyr-NrasQ61K, day P44	14	20	20	12	26	30	17	19	30	32	31	40
Tyr-NrasQ61K;Cd44-/-, day P44	0	0	0	0	0	0	0	1	1	1	2	2
Tyr-NrasQ61K, day P52	10	14	6	10	5	10	25	12	27	15	11	15
Tyr-NrasQ61K;Cd44-/-, day P52	1	1	1	1	2	2	2	3	3	7	3	3

## Sheet: Fig. 4j
	1	2	3	4	5	6
Fig. 4j
Control	2	42	19	21
Mutant	6	3	4	2	9	1

## Sheet: Fig. 4k
	1	2	3	4
Fig. 4k
Control	12	37	17	21
Induced	6	5	4
