# Supplementary material for: Signalling by senescent melanocytes hyperactivates hair growth
Source: Nature. 2023 Jun 21;618(7966):808–17. doi: 10.1038/s41586-023-06172-8 (PMC10284692; doi:10.1038/s41586-023-06172-8)
Supplement: Supplementary file 13 — Source Data Fig. 5 [file 41586_2023_6172_MOESM13_ESM.xlsx]

## Sheet: Fig. 5c
	1	2	3
Fig. 5c
Control	1	1	1
CD44	4.3	1.4	0.1
Control	-1	-1	-1
COL17A1	-19	-5.3	-2.5
Control	1	1	1
TRP2	278	10.1	7.6
Control	-1	-1	-1
HOPX	-27	-7.5	-5
Control	1	1	1
MITF	87	22.3	16.1
Control	1	1	1
SOX10	10.5	5	3
Control	1	1	1
SPP1	5	2.9	2.2
Control	1	1	1
TYR	12	5.2	9.6

## Sheet: Fig. 5j
	1	2	3	4	5	6	7	8	9	10	11
Fig. 5j
Control	25	25	0	0	0	0	0
SPP1	100	100	25	25	50	50	25	75	25	50	50
