# Supplementary material for: Signalling by senescent melanocytes hyperactivates hair growth
Source: Nature. 2023 Jun 21;618(7966):808–17. doi: 10.1038/s41586-023-06172-8 (PMC10284692; doi:10.1038/s41586-023-06172-8)
Supplement: Supplementary file 14 — Source Data Extended Data Fig. 2 [file 41586_2023_6172_MOESM14_ESM.xlsx]

## Sheet: Fig. ED 2b
	1	2	3
Fig. ED 2b
WT	54.3	60.1	66.7
BrafV600E	85.5	91.1	86.3

## Sheet: Fig. ED 2c
	1	2	3
Fig. ED 2c
WT	2.7	4.15	2.02
BrafV600E	13.4	8.58	13.3
