# Supplementary material for: Signalling by senescent melanocytes hyperactivates hair growth
Source: Nature. 2023 Jun 21;618(7966):808–17. doi: 10.1038/s41586-023-06172-8 (PMC10284692; doi:10.1038/s41586-023-06172-8)
Supplement: Supplementary file 15 — Source Data Extended Data Fig. 3 [file 41586_2023_6172_MOESM15_ESM.xlsx]

## Sheet: Fig. ED 3d
	1	2	3	4
Fig. ED 3d
WT anagen	0	0	0	0
WT telogen	0	0	0	0
Tyr-NrasQ61K	25	20	16	14
Tyr-CreER2;BrafV600E	30	23	12	18

## Sheet: Fig. ED 3l
	1	2	3	4
Fig. ED 3l
Vehicle	12.55	16.73	31.38	35.56
H2O2	140.16	79.5	87.87	56.48

## Sheet: Fig. ED 3o
	1	2	3	4	5	6	7
Fig. ED 3o
Vehicle	0	0	0	0	0	0	0
H2O2	24	18	16	8	30	23
