# Supplementary material for: Signalling by senescent melanocytes hyperactivates hair growth
Source: Nature. 2023 Jun 21;618(7966):808–17. doi: 10.1038/s41586-023-06172-8 (PMC10284692; doi:10.1038/s41586-023-06172-8)
Supplement: Supplementary file 16 — Source Data Extended Data Fig. 4 [file 41586_2023_6172_MOESM16_ESM.xlsx]

## Sheet: Fig. ED 4b
	1	2	3	4	5	6	7	8	9	10	11	12	13	14	15	16	17	18	19	20	21
Fig. ED 4b
Control, day P44	0	0	0	0	0	1	2	0	0	0	0	0
MUT, day P44	2.5	2.5	6.4583	3.3333	2.7083	3.5417	2.2917	2.0833	1.0417	1.0417	1.875	1.4583	4.7917	4.1667	3.5417	6.4583	7.0833	7.9167	8.5417	21.667
Control, day P56	0	0	0	0	0	0	0	0	0	0	0	0
MUT, day P56	2.7083	6.0417	10.417	9.1667	5.4167	4.1667	2.9167	5.2083	7.9167	12.083	2.9167	14.167	15.625	11.667	13.542	12.292	14.375	12.917	16.042	17.708	20
Control, day P69	0	0	0	0	0	0	0	0	0	0	7	13
MUT, day P69	3.89	4.25	3.54	5.31	6.73	23	8.5	19.5	24	18.77	8.5	23.375	22.313	19	27	28
Control, day P100	0	2	0	0	1	0	8	18	15	5	0	0
MUT, day P100	11	13.725	14.338	17	13.6	12.87	12.868	12.377	11.642	12.868	15.441	13.848	11.397	13.6	11.397	15.686

## Sheet: Fig. ED 4d
	1	2	3	4	5	6	7	8	9
Fig. ED 4d
Control, day P33	36.8	33.6	33.5	32.1	31.5	28.5	29.5	27.2	25
Control, day P62	0	0	0	0	0	0	0	0	0
BrafV600E, day P44	0	1	1	0	0	0	0.5	0	0.3
BrafV600E, day P56	0.9	1	4.6	7.2	5	10	11	0.5	13
BrafV600E, day P62	26.1	16.1	25	20.4	10.8	18.1	5.8	4.6	3.5
BrafV600E, day P69	12.5	14.4	15.4	18.3	19.2	20	17.8	18.1	16
BrafV600E, day P100	12.5	10	9.4	11.6	13.9	12.4	11.3	10.6	11.9

## Sheet: Fig. ED 4e
	1	2	3	4
Fig. ED 4e
Control, day P44	137.1	97.1	98.6	101.4
BrafV600E, day P44	97.1	121.4	135.7	157.1
Control, day P56	88.6	101.4	90	127.1
BrafV600E, day P56	235.7	228.6	231.4	264
Control, day P62	180	120	117	101.4
BrafV600E, day P62	351.4	225.6	352.8	271.4
Control, day P69	92.8	91.4	122.8	104.3
BrafV600E, day P69	397.1	245.7	310	234.2
Control, day P100	132.8	114.3	122.8	102.9
BrafV600E, day P100	235.7	200	170	262.8

## Sheet: Fig. ED 4h
	1	2	3	4
Fig. ED 4h
pWT, day P44	4.71	8.89	8.7
pBraf, day P44	20.9	27.3	25.2	24.7
pWT, day P56	10.1	8.04	8.17
pBraf, day P56	28.5	29.1	26.4
pWT, day P62	13	12.6	6.58
pBraf, day P62	28.3	39.4	32.2
pWT, day P69	3.69	9.97	7.96
pBraf, day P69	48.9	35.3	46.9
pWT, day P100	4.66	7.56	5.96
pBraf, day P100	27.7	28.4	29.8	30.7

## Sheet: Fig. ED 4i
	1	2	3
Fig. ED 4i
sWT, day P44	5.66	11	11.7
sBraf, day P44	17	19	13.2
sWT, day P56	10.9	10.3	7.06
sBraf, day P56	19.3	15.2	11.2
sWT, day P62	8.96	9.15	10.3
sBraf, day P62	21.7	7.48	16
sWT, day P69	11.7	10.4	7.26
sBraf, day P69	5.07	28.4	21.6
sWT, day P100	10.3	10	10.5
sBraf, day P100	22.3	17.2	18.6

## Sheet: Fig. ED 4j
	1	2	3
Fig. ED 4j
pNras, SPP1	30.2	28.1	30.1
pNras, Isotype	0.07	0	0.048
pBraf, SPP1	30.8	33.4	31.5
pBraf, Isotype	0.089	0.042	0.15

## Sheet: Fig. ED 4k
	1	2	3
Fig. ED 4k
sNras, SPP1	7.43	11.6	12.2
sNras, Isotype	1.14	0.26	0.23
sBraf, SPP1	13.4	13.2	12.7
sBraf, Isotype	0.31	0.14	0.4
