# Supplementary material for: Signalling by senescent melanocytes hyperactivates hair growth
Source: Nature. 2023 Jun 21;618(7966):808–17. doi: 10.1038/s41586-023-06172-8 (PMC10284692; doi:10.1038/s41586-023-06172-8)
Supplement: Supplementary file 17 — Source Data Extended Data Fig. 5 [file 41586_2023_6172_MOESM17_ESM.xlsx]

## Sheet: Fig. ED 5b
	1	2	3	4	5	6	7	8	9	10	11	12	13	14	15	16	17	18	19	20	21
Fig. ED 5b
Vehicle	10	14.17	16.25	14.38	12.08	11.88	13.75	13.33	14.17	9.583	2.083	7.292	4.375	9.792	14.38	16.25	15	13.75	15.63	16.88	13.33
ABT-737	14.17	9.375	11.88	12.29	12.92	10.83	3.333	2.917	7.083	5.417	3.958	4.583	5	6.875	9.792	3.958	2.083	1.667	7.292	4.583	3.125

## Sheet: Fig. ED 5c
	1	2	3	4	5
Fig. ED 5c
Vehicle	30.59	11.13	25.31	2.61	13.1
ABT-737	66.79	76.89	78.71	52.71	53.2

## Sheet: Fig. ED 5d
	1	2	3	4	5
Fig. ED 5d
Vehicle	6.15	9.98	6.67	7.1	2.74
ABT-737	6.03	7.46	7.42	7.82	5.65

## Sheet: Fig. ED 5e
	1	2	3	4	5	6	7
Fig. ED 5e
Vehicle	36.2	33.1	32	30.2	28.6	26.2	25.1
ABT-737	34.8	32.6	28.1	27.3	25.2	23.7	21.8
