# Supplementary material for: Signalling by senescent melanocytes hyperactivates hair growth
Source: Nature. 2023 Jun 21;618(7966):808–17. doi: 10.1038/s41586-023-06172-8 (PMC10284692; doi:10.1038/s41586-023-06172-8)
Supplement: Supplementary file 18 — Source Data Extended Data Fig. 7 [file 41586_2023_6172_MOESM18_ESM.xlsx]

## Sheet: Fig. ED 7a
	1	2	3
Fig. ED 7a
WT	5.85	8.64	6.12
Tyr-NrasQ61K	9.31	3.06	5.14

## Sheet: Fig. ED 7b
	1	2	3
Fig. ED 7b
WT	4.3	7.4	5.2
Tyr-NrasQ61K	5.6	1.8	3.5

## Sheet: Fig. ED 7g
	1	2	3
Fig. ED 7g
Birc5, WT	1	1	1
Birc5, Tyr-NrasQ61K	7.56051	2.22716	4.9
Cdkn2b, WT	1	1	1
Cdkn2b, Tyr-NrasQ61K	374.9	15.8974	195
Igfbp7, WT	1	1	1
Igfbp7, Tyr-NrasQ61K	4.02466	4.70123	4.3
Cdk6, WT	-1	-1	-1
Cdk6, Tyr-NrasQ61K	-5.5	-4.3	-4.8
Mmp11, WT	1	1	1
Mmp11, Tyr-NrasQ61K	12.5127	5.12416	8.8
