# Supplementary material for: Signalling by senescent melanocytes hyperactivates hair growth
Source: Nature. 2023 Jun 21;618(7966):808–17. doi: 10.1038/s41586-023-06172-8 (PMC10284692; doi:10.1038/s41586-023-06172-8)
Supplement: Supplementary file 19 — Source Data Extended Data Fig. 9 [file 41586_2023_6172_MOESM19_ESM.xlsx]

## Sheet: Fig. ED 9b
	1	2
Fig. ED 9b
Cd44, day P30, WT	69.4	65.6
Cd44, day P30, Tyr-NrasQ61K	102.4	101.9
Cd44, day P56, WT	68	52
Cd44, day P56, Tyr-NrasQ61K	101	92
Mmp9, day P30, WT	0.2	0.1
Mmp9, day P30, Tyr-NrasQ61K	46	114.8
Mmp9, day P56, WT	3.6	0.4
Mmp9, day P56, Tyr-NrasQ61K	17	13.4

## Sheet: Fig. ED 9c
	1	2
Fig. ED 9c
Psen1, WT	46	38.7
Psen1, Tyr-NrasQ61K	32.8	26.5
Psenen, WT	116.2	112.6
Psenen, Tyr-NrasQ61K	111.1	82.9
Ncstn, WT	41.2	43.8
Ncstn, Tyr-NrasQ61K	51.6	57.6
Aph1a, WT	23.6	16.8
Aph1a, Tyr-NrasQ61K	36.3	21.5

## Sheet: Fig. ED 9d
	1	2
Fig. ED 9d
Hif1a, WT	48.4	39.8
Hif1a, Tyr-NrasQ61K	68.7	84.1
Epas1, WT	3.1	1.1
Epas1, Tyr-NrasQ61K	6.3	8.6
Crebbp, WT	21.3	20.7
Crebbp, Tyr-NrasQ61K	16.5	15.9
Ep300, WT	11	11
Ep300, Tyr-NrasQ61K	14.2	6.5

## Sheet: Fig. ED 9f
	1	2	3
Fig. ED 9f
WT	8.06	7.92	7.86
Cd44-/-	6.12	8.29	7.99

## Sheet: Fig. ED 9g
	1	2	3
Fig. ED 9g
WT	4.6748	5.55192	5.23476
Cd44-/-	4.2228	5.12322	5.0337

## Sheet: Fig. ED 9h
	1	2	3	4	5	6
Fig. ED 9h
WT	6	10	14	5	11	8
Cd44-/-	7	7	6	7	6	12

## Sheet: Fig. ED 9i
	1	2	3
Fig. ED 9i
Control	4.06	4.61	4.81
Cd44-fl/fl	7.88	4.89	4.41

## Sheet: Fig. ED 9j
	1	2	3
Fig. ED 9j
WT	2.99222	3.36069	3.34295
Cd44-fl/fl	6.32764	3.79953	3.51918

## Sheet: Fig. ED 9k
	1	2	3	4	5	6
Fig. ED 9k
WT	9	13	15	10	7	6
Cd44-fl/fl	9	12	16	10	8	15
